# Supplementary material for: Mapping the substrate landscape of protein phosphatase 2A catalytic subunit PPP2CA
Source: iScience. 2024 Feb 19;27(3):109302. doi: 10.1016/j.isci.2024.109302 (PMC10915630; doi:10.1016/j.isci.2024.109302)
Supplement: Table S1. Proteomics data, related to Figure 2 — Full list of total proteomics data. [file mmc2.xlsx]

## Sheet: Sheet1
-LOG10(P-Value)	P-Value	LOG2(Fold-Change)	Fold-change	Gene Symbol	DMSO-R1	DMSO-R2	DMSO-R3	dTAG-13-R1	dTAG-13-R2	dTAG-13-R3
1.1723	0.0672513	-0.0974345	0.934694	AHNAK PE	6.78136	6.75889	6.75355	6.66107	6.73606	6.60437
1.5673	0.0270834	-0.0783297	0.947154	PLEC PE	6.77083	6.76155	6.74012	6.66249	6.7211	6.65392
0.0567671	0.877471	-0.00479937	0.996679	FLNA PE	6.6453	6.56529	6.6014	6.56377	6.62059	6.61324
1.55801	0.0276688	-0.106939	0.928556	SPTAN1 PE	6.7211	6.76288	6.75221	6.65535	6.67807	6.58195
0.212001	0.61376	0.056886	1.04022	DYNC1H1 PE	6.65821	6.47249	6.50779	6.59842	6.4545	6.75622
0.0499443	0.891365	0.00474278	1.00329	MACF1 PE	6.53761	6.62498	6.60881	6.55919	6.60585	6.62059
0.610806	0.245016	-0.0196727	0.986456	MYH9 PE	6.54689	6.56682	6.53916	6.55459	6.52356	6.5157
0.186027	0.651587	0.00963656	1.0067	FLNB PE	6.61912	6.62059	6.59395	6.58946	6.62205	6.65105
1.64614	0.0225871	-0.0677983	0.954093	SPTBN1 PE	6.70044	6.74685	6.70183	6.65249	6.66534	6.6279
0.0277382	0.938127	-0.00298278	0.997935	GOLGB1 PE	6.56682	6.66959	6.6453	6.60881	6.66107	6.60288
0.0892305	0.814272	-0.0068903	0.995235	DSP PE	6.69627	6.78005	6.75087	6.71149	6.74281	6.75221
0.465103	0.342687	-0.0236454	0.983744	TLN1 PE	6.63952	6.70044	6.67948	6.62498	6.66818	6.65535
0.0195049	0.956082	0.00132529	1.00092	EPPK1 PE	6.57743	6.55305	6.54226	6.54535	6.59842	6.53294
0.0209841	0.952831	0.00149139	1.00103	RANBP2 PE	6.60881	6.66959	6.63372	6.60733	6.65249	6.65678
0.2762	0.52942	-0.0283608	0.980534	NUMA1 PE	6.53761	6.64674	6.63807	6.54689	6.62059	6.56986
2.47192	0.00337353	0.277119	1.21177	CENPF PE	6.03122	6.17393	6.12102	6.40769	6.39403	6.35579
0.51686	0.304187	-0.0446932	0.969496	TPR PE	6.57743	6.6453	6.6279	6.58646	6.61912	6.51096
0.00504773	0.988444	-0.00206645	0.998569	PRKDC PE	6.75622	6.50621	6.56986	6.63952	6.40259	6.78398
1.54954	0.0282138	0.0410336	1.02885	MYH10 PE	6.6014	6.63807	6.61912	6.65249	6.67243	6.65678
0.0801261	0.831522	-0.00884612	0.993887	AKAP9 PE	6.59544	6.70044	6.66391	6.61765	6.69209	6.62352
0.161088	0.690101	-0.0168613	0.988381	PCNT PE	6.56682	6.69349	6.67101	6.62936	6.63372	6.61765
0.541246	0.287577	-0.0448451	0.969394	SPEN PE	6.63227	6.69766	6.6893	6.60733	6.6879	6.58946
0.594609	0.254326	-0.0547137	0.962785	AKAP12 PE	6.6893	6.74147	6.73064	6.65535	6.73606	6.60585
0.533183	0.292966	0.10701	1.07699	FASN PE	6.66818	6.44128	6.54535	6.64674	6.56224	6.76686
0.87486	0.133395	-0.0500979	0.965871	BOD1L1 PE	6.66676	6.70874	6.6893	6.6453	6.67525	6.59395
0.413395	0.386016	0.0496828	1.03504	HUWE1 PE	6.63372	6.57137	6.57289	6.65392	6.55612	6.71699
1.61366	0.0243409	-0.13677	0.909553	NEFM PE	6.79571	6.81634	6.8125	6.6879	6.72792	6.59842
0.860876	0.13776	-0.0406286	0.972231	SMC1A PE	6.50621	6.57137	6.54998	6.50462	6.51885	6.4822
0.908124	0.123559	-0.0821174	0.94467	NASP PE	6.6893	6.7211	6.72792	6.65535	6.6851	6.55152
0.395909	0.401875	-0.0449271	0.969339	PRRC2A PE	6.60733	6.64386	6.67948	6.61912	6.66107	6.5157
1.04823	0.0894883	-0.0572006	0.961127	MAP1B PE	6.64818	6.63807	6.65392	6.59395	6.63081	6.54381
0.254808	0.55615	0.00689093	1.00479	ACTN4 PE	6.58946	6.59694	6.60733	6.61029	6.58646	6.61765
0.560112	0.275352	0.074549	1.05303	SNRNP200 PE	6.6014	6.50621	6.57743	6.64241	6.54381	6.72247
0.435932	0.366495	-0.0464099	0.968343	PRRC2C PE	6.67384	6.6907	6.69627	6.65105	6.71287	6.55766
1.76456	0.0171965	-0.0965921	0.93524	HNRNPM PE	6.72656	6.73471	6.6851	6.6279	6.64674	6.58195
0.0683434	0.854391	-0.0112653	0.992222	KTN1 PE	6.49665	6.6453	6.68089	6.58646	6.61912	6.58346
1.512	0.0307609	-0.0892684	0.939999	VCL PE	6.59096	6.64818	6.67525	6.53605	6.57137	6.53916
2.2472	0.00565975	-0.2156	0.861188	RRBP1 PE	6.69766	6.7252	6.74281	6.52826	6.55766	6.43296
0.441921	0.361476	0.0629792	1.04462	EPRS1 PE	6.70598	6.5744	6.59842	6.71562	6.59991	6.75221
0.486397	0.326289	0.0813141	1.05798	CLTC PE	6.62498	6.49825	6.58496	6.60881	6.56986	6.77347
0.0736695	0.843977	-0.00560506	0.996122	RIF1 PE	6.54226	6.58346	6.60288	6.5345	6.60288	6.5744
0.518277	0.303196	-0.04751	0.967605	GOLGA4 PE	6.62498	6.71287	6.72928	6.61912	6.6893	6.61618
0.690225	0.204068	-0.0608025	0.958731	EEA1 PE	6.69349	6.73742	6.73606	6.66107	6.72656	6.59694
1.76908	0.0170184	0.0543358	1.03838	HSPA4 PE	6.58646	6.58646	6.58946	6.66534	6.64241	6.61765
0.676975	0.21039	-0.0263971	0.981869	UTRN PE	6.63517	6.6837	6.63081	6.61324	6.62936	6.6279
4.10893	7.78166e-05	0.668219	1.58911	MKI67 PE	6.12102	6.19377	6.2555	6.86913	6.86913	6.83668
0.464501	0.343161	-0.0511379	0.965175	SRRM2 PE	6.58646	6.63081	6.65392	6.55766	6.65392	6.50621
0.0561096	0.878801	0.00443761	1.00308	FLNC PE	6.52982	6.58195	6.57743	6.52826	6.57137	6.60288
0.207032	0.620823	0.0258938	1.01811	DST PE	6.43296	6.57289	6.54844	6.50621	6.58195	6.54381
0.847589	0.14204	-0.0201197	0.986151	AFDN PE	6.64386	6.67101	6.66249	6.65392	6.63372	6.62936
0.175983	0.666833	-0.0308755	0.978826	SYNE2 PE	6.46597	6.59544	6.6014	6.45615	6.49346	6.62059
1.59434	0.0254482	0.0819295	1.05843	HSP90AB1 PE	6.56072	6.56682	6.5744	6.60881	6.64962	6.6893
0.366389	0.430141	0.0168254	1.01173	IQGAP1 PE	6.61176	6.61471	6.61618	6.62059	6.60437	6.66818
1.61722	0.0241426	-0.137782	0.908915	TCOF1 PE	6.6907	6.75622	6.74147	6.60437	6.64241	6.52826
0.308623	0.491335	0.0131313	1.00914	CHD4 PE	6.64097	6.60733	6.60585	6.63081	6.60881	6.65392
1.91466	0.0121714	0.0702995	1.04993	HSP90AA1 PE	6.58045	6.59096	6.57894	6.62644	6.65392	6.68089
0.419916	0.380263	0.0880365	1.06292	CAD PE	6.67948	6.46434	6.54689	6.67525	6.53138	6.74819
1.70951	0.0195203	-0.0917371	0.938392	MAP4 PE	6.72656	6.73742	6.71562	6.66107	6.65535	6.58797
0.912178	0.122412	-0.0204786	0.985906	EIF3A PE	6.63227	6.63662	6.6453	6.60437	6.63662	6.61176
0.612316	0.244165	-0.049667	0.966159	GOLGA3 PE	6.6879	6.75221	6.74685	6.65678	6.73877	6.64241
0.581139	0.262338	-0.0425537	0.970935	YLPM1 PE	6.67101	6.7252	6.71012	6.6453	6.71425	6.61912
0.206522	0.621553	0.0351858	1.02469	LRPPRC PE	6.61765	6.59246	6.59246	6.58646	6.55612	6.76553
0.935719	0.115953	0.0982383	1.07047	EEF2 PE	6.55919	6.48382	6.46761	6.62498	6.52356	6.65678
1.52487	0.0298628	-0.112438	0.925023	HDLBP PE	6.6865	6.74551	6.73742	6.60585	6.66249	6.56377
0.0687054	0.853679	0.0180944	1.01262	GCN1 PE	6.70183	6.53294	6.58946	6.62644	6.49185	6.76022
1.25383	0.0557409	0.293827	1.22589	TOP2A PE	6.52199	6.32733	6.26115	6.81378	6.55612	6.62205
0.333571	0.463905	0.0243247	1.017	SMC3 PE	6.61765	6.60733	6.54535	6.59842	6.59096	6.65392
1.60795	0.0246635	0.0512085	1.03613	SMC2 PE	6.57592	6.60733	6.57137	6.62059	6.63517	6.65249
1.07597	0.0839509	0.0472116	1.03327	HSPA8 PE	6.56682	6.59395	6.58346	6.65249	6.64241	6.59096
0.354674	0.441902	0.0190808	1.01331	ROCK2 PE	6.61029	6.64386	6.64241	6.61912	6.64818	6.6865
3.52998	0.000295138	0.310091	1.23979	CENPE PE	6.21723	6.29094	6.2891	6.59246	6.55766	6.57743
0.16907	0.677533	0.0179462	1.01252	DHX9 PE	6.66391	6.58646	6.64674	6.64241	6.59842	6.71012
0.437965	0.364783	-0.0404682	0.972339	TNKS1BP1 PE	6.63227	6.66959	6.71425	6.62205	6.6907	6.58195
0.226057	0.594214	0.0229836	1.01606	MDC1 PE	6.63807	6.7252	6.75489	6.70321	6.76553	6.71836
1.5411	0.0287677	-0.0512629	0.965091	ILF3 PE	6.71012	6.6837	6.65964	6.64241	6.62644	6.63081
0.0676705	0.855716	-0.00280762	0.998056	KIF5B PE	6.6279	6.64962	6.67101	6.65105	6.65678	6.63227
0.203479	0.625923	-0.012589	0.991312	SLK PE	6.60288	6.64674	6.66107	6.60881	6.65678	6.60733
1.12495	0.0749978	0.0936794	1.06709	HSPA1B PE	6.54381	6.65105	6.66818	6.72247	6.71425	6.70736
0.114616	0.768039	-0.00775703	0.994638	DCTN1 PE	6.57289	6.62205	6.63952	6.58195	6.63081	6.59842
0.081538	0.828823	-0.0275591	0.981079	PRPF8 PE	6.71012	6.53605	6.54998	6.54535	6.40259	6.76553
1.40968	0.038933	0.205092	1.15276	CKAP5 PE	6.40429	6.3345	6.34696	6.58045	6.44956	6.67101
0.0118467	0.973091	-0.00147867	0.998976	GCC2 PE	6.58946	6.69905	6.68229	6.65678	6.69488	6.61471
0.705382	0.197069	0.0304933	1.02136	SMC4 PE	6.59842	6.63952	6.57743	6.62059	6.64386	6.64241
0.533494	0.292756	-0.0366966	0.974885	CEP170 PE	6.61618	6.67101	6.65535	6.61029	6.65535	6.56682
1.68468	0.0206689	0.0477889	1.03368	VCP PE	6.61324	6.59842	6.63662	6.65535	6.65964	6.67666
0.0454381	0.900662	-0.00401783	0.997219	EIF4G1 PE	6.66391	6.62352	6.6837	6.63227	6.62498	6.70183
0.255879	0.554781	0.0413713	1.02909	IGF2R PE	6.59544	6.51885	6.58946	6.56682	6.5345	6.72656
1.15523	0.0699478	0.0688717	1.0489	KIF4A PE	6.52199	6.61176	6.59694	6.6453	6.63952	6.65249
1.40702	0.0391728	0.0920728	1.0659	HSPA4L PE	6.63227	6.59842	6.58045	6.6865	6.65535	6.74551
0.176349	0.666271	0.0192076	1.0134	ANKRD17 PE	6.5345	6.62205	6.61176	6.56224	6.66676	6.59694
0.580533	0.262704	-0.0524454	0.9643	SON PE	6.58646	6.64962	6.62205	6.54689	6.63662	6.51728
0.258933	0.550892	-0.0309919	0.978747	MIA3 PE	6.63372	6.76155	6.7879	6.69488	6.70044	6.69488
0.305849	0.494482	-0.0521444	0.964502	PARP1 PE	6.76553	6.67101	6.58045	6.70874	6.57137	6.58045
0.310524	0.489188	0.0157919	1.01101	RAD50 PE	6.6279	6.6907	6.6879	6.6893	6.6865	6.67807
0.0981698	0.797683	0.00722027	1.00502	CCT2 PE	6.65821	6.67807	6.64674	6.6879	6.69766	6.61912
0.601658	0.250232	-0.0487232	0.966792	HSPD1 PE	6.65821	6.73335	6.7046	6.67384	6.6837	6.59246
0.941103	0.114524	0.074937	1.05332	CCT8 PE	6.6279	6.55766	6.58646	6.66534	6.61176	6.71973
0.0737556	0.84381	0.00393899	1.00273	SF3B1 PE	6.63081	6.62205	6.67243	6.66249	6.62644	6.64818
0.172477	0.672238	-0.0208451	0.985655	PRRC2B PE	6.38543	6.46434	6.48059	6.39746	6.49185	6.37851
0.783148	0.16476	-0.0463928	0.968355	HSP90B1 PE	6.7046	6.70598	6.70598	6.69627	6.67525	6.60585
0.0884016	0.815828	-0.00759665	0.994748	CLIP1 PE	6.55612	6.61324	6.61618	6.59096	6.62644	6.54535
0.273254	0.533023	0.0107942	1.00751	BPTF PE	6.59842	6.64386	6.64386	6.63807	6.63227	6.64818
1.65733	0.0220124	-0.129274	0.914292	NEFL PE	6.78005	6.79312	6.76818	6.67948	6.69209	6.58195
0.0693951	0.852324	0.00455491	1.00316	EIF5B PE	6.61618	6.56986	6.63227	6.62936	6.61765	6.58496
1.2681	0.0539384	-0.0793142	0.946507	SAFB PE	6.71012	6.70321	6.69488	6.63517	6.66676	6.56834
0.0957683	0.802106	-0.00595315	0.995882	EPB41L2 PE	6.61765	6.68089	6.67807	6.63807	6.66676	6.65392
1.91181	0.0122514	0.136605	1.09932	AKAP13 PE	6.39232	6.47573	6.46434	6.54689	6.60585	6.58946
0.189665	0.646152	-0.0213854	0.985286	ZNF638 PE	6.58496	6.70183	6.71287	6.63372	6.67243	6.62936
0.0429488	0.905839	-0.00692526	0.995211	MATR3 PE	6.59544	6.69488	6.6851	6.60733	6.74147	6.60585
0.161532	0.689395	0.0271611	1.019	UBA1 PE	6.74416	6.64674	6.55152	6.70321	6.61471	6.70598
1.3156	0.0483503	-0.0969016	0.935039	LMNA PE	6.71425	6.79312	6.75087	6.6865	6.67666	6.60437
1.35876	0.0437768	-0.0902381	0.939368	SMARCC1 PE	6.53916	6.53294	6.58195	6.41447	6.50779	6.46107
0.900686	0.125694	-0.0694485	0.953002	SF3B2 PE	6.67384	6.69349	6.67666	6.63517	6.65821	6.54226
1.7281	0.0187023	-0.0617687	0.958089	LMNB1 PE	6.67948	6.73064	6.6865	6.63662	6.64097	6.63372
0.297563	0.504008	0.0538607	1.03804	ACLY PE	6.59395	6.40939	6.46761	6.53138	6.46597	6.63517
3.16953	0.000676808	0.0796572	1.05677	CCT3 PE	6.63081	6.60585	6.61176	6.6893	6.69627	6.70183
1.1971	0.063518	-0.102426	0.931465	CEP290 PE	6.67101	6.70321	6.72247	6.60437	6.65678	6.52826
0.498927	0.31701	0.0412184	1.02898	PCM1 PE	6.52826	6.62205	6.61029	6.60585	6.66959	6.60881
0.990468	0.102219	0.0272492	1.01907	SUPT6H PE	6.63081	6.63517	6.63227	6.66676	6.63517	6.67807
0.654704	0.22146	-0.0290898	0.980038	MCM3 PE	6.66959	6.65535	6.63372	6.58946	6.63952	6.64241
0.206828	0.621115	0.0175867	1.01226	IMMT PE	6.59694	6.69905	6.65535	6.64241	6.69209	6.66959
1.61402	0.024321	-0.0996586	0.933254	SFPQ PE	6.75221	6.76288	6.71425	6.68089	6.65105	6.59842
0.248669	0.564067	-0.0204104	0.985952	DIDO1 PE	6.61765	6.6893	6.69209	6.61324	6.6865	6.63807
0.16794	0.679297	0.00585318	1.00407	ENO1 PE	6.61324	6.63081	6.65105	6.64818	6.62352	6.64097
0.773858	0.168322	-0.0162581	0.988794	PDIA4 PE	6.67948	6.70736	6.70598	6.6879	6.67948	6.67666
0.516015	0.304779	-0.0596981	0.959465	HTATSF1 PE	6.65249	6.73471	6.72383	6.65392	6.71425	6.56377
0.153222	0.702712	-0.0158186	0.989095	DNMT1 PE	6.62059	6.59544	6.69488	6.63227	6.5744	6.65678
0.399411	0.398648	-0.0169133	0.988345	MTHFD1 PE	6.70044	6.6865	6.65105	6.65678	6.64818	6.68229
0.724553	0.188559	-0.0279301	0.980827	CCDC88A PE	6.68089	6.70321	6.66959	6.64818	6.6851	6.63662
0.167481	0.680016	0.0128883	1.00897	POLR2A PE	6.44626	6.38716	6.3906	6.39575	6.40259	6.46434
0.247723	0.565297	-0.0124731	0.991392	MCM2 PE	6.6851	6.66107	6.6453	6.62205	6.65392	6.67807
0.40226	0.396041	-0.01415	0.99024	PHF3 PE	6.59544	6.64386	6.61176	6.59842	6.61176	6.59842
0.746185	0.179397	-0.0600155	0.959254	HSPA9 PE	6.6279	6.72383	6.71699	6.62059	6.66818	6.59991
0.247822	0.565169	-0.0133487	0.99079	DDX46 PE	6.61765	6.63952	6.6453	6.60585	6.65964	6.59694
0.65752	0.220029	-0.0435538	0.970262	CDK5RAP2 PE	6.4545	6.55152	6.51254	6.47735	6.44294	6.46761
0.546828	0.283904	0.0373929	1.02626	ACTN1 PE	6.56834	6.57592	6.53138	6.61029	6.54381	6.63372
0.305177	0.495248	-0.0280051	0.980776	TJP1 PE	6.67666	6.70736	6.73471	6.68089	6.73471	6.61912
0.217245	0.606394	-0.00624609	0.99568	SPAG9 PE	6.62205	6.65392	6.64386	6.64241	6.62205	6.63662
0.0131064	0.970272	-0.00270875	0.998124	TOP2B PE	6.73606	6.57743	6.57592	6.71287	6.58797	6.58045
0.900704	0.125689	0.0750027	1.05336	GART PE	6.63517	6.54226	6.56072	6.62936	6.62644	6.70736
0.481593	0.329919	0.0452474	1.03186	SUPT16H PE	6.63952	6.5744	6.58646	6.63517	6.58946	6.71149
1.59399	0.0254686	0.111347	1.08024	HSPH1 PE	6.49665	6.57289	6.57894	6.62498	6.68229	6.67525
1.04047	0.0911014	-0.0639671	0.95663	ACIN1 PE	6.66959	6.69905	6.6893	6.62498	6.66818	6.57289
1.49613	0.0319056	-0.0706248	0.952226	MCM4 PE	6.68229	6.71836	6.67384	6.59395	6.65249	6.61618
0.815848	0.15281	0.0531406	1.03752	SND1 PE	6.63517	6.59991	6.64097	6.66107	6.64241	6.732
2.92499	0.00118853	-0.159641	0.895248	KHSRP PE	6.75622	6.77347	6.77347	6.63081	6.62205	6.57137
1.1695	0.0676868	0.0528151	1.03729	PKM PE	6.61618	6.56529	6.59694	6.67525	6.62498	6.63662
0.375993	0.420733	-0.0317109	0.978259	HSPA5 PE	6.65535	6.72656	6.732	6.70736	6.6879	6.62352
1.64654	0.0225665	-0.133183	0.911818	CROCC PE	6.71836	6.79051	6.78136	6.64386	6.67243	6.5744
0.357187	0.439353	0.0595136	1.04211	LARS1 PE	6.70044	6.56072	6.57592	6.6865	6.57289	6.75622
0.637939	0.230176	-0.062421	0.957656	NUP153 PE	6.49665	6.57592	6.60437	6.43962	6.54226	6.50779
0.542455	0.286778	-0.0328358	0.977497	DDX21 PE	6.6879	6.62205	6.65105	6.63662	6.64241	6.58346
1.35697	0.0439573	-0.0909041	0.938934	HCFC1 PE	6.65821	6.70736	6.69488	6.54071	6.62205	6.62498
0.32054	0.478035	0.0771009	1.0549	USP9X PE	6.59842	6.39232	6.50938	6.54844	6.45779	6.7252
0.0865972	0.819224	-0.0136269	0.990599	AARS1 PE	6.7211	6.65964	6.59246	6.6865	6.56072	6.6851
0.388901	0.408412	0.0213836	1.01493	MSN PE	6.61618	6.66249	6.65105	6.67243	6.69209	6.62936
0.321967	0.476468	-0.022927	0.984234	EZR PE	6.61029	6.63227	6.64818	6.64818	6.61765	6.55612
0.619455	0.240184	-0.0351432	0.975935	HYOU1 PE	6.69209	6.72792	6.71287	6.69627	6.70183	6.62936
0.975145	0.10589	-0.05468	0.962808	VIM PE	6.6851	6.71836	6.71973	6.6279	6.70044	6.63081
1.09181	0.080945	-0.0950163	0.936262	NONO PE	6.75889	6.74147	6.70183	6.69766	6.64962	6.56986
0.228161	0.591342	0.00530577	1.00368	DDX17 PE	6.66249	6.63807	6.63807	6.64674	6.65964	6.64818
0.158213	0.694683	-0.0210002	0.985549	CUX1 PE	6.56529	6.6879	6.67243	6.58646	6.6837	6.59246
1.585	0.0260017	0.0778201	1.05542	TCP1 PE	6.64386	6.57743	6.58496	6.67101	6.67243	6.69627
0.151055	0.706228	-0.00838709	0.994203	GTF2I PE	6.63662	6.63807	6.66249	6.60288	6.64097	6.66818
0.526921	0.297221	0.0367589	1.02581	NSUN2 PE	6.65105	6.61912	6.57743	6.64674	6.61765	6.69349
1.43417	0.0367988	-0.147129	0.903046	LMNB2 PE	6.74551	6.76951	6.67666	6.61618	6.6279	6.50621
1.01558	0.0964762	-0.077792	0.947507	SMARCC2 PE	6.64386	6.7046	6.63807	6.59991	6.62498	6.52826
0.139575	0.725145	0.00856415	1.00595	RUVBL2 PE	6.68229	6.69349	6.71699	6.71287	6.73742	6.66818
0.420978	0.379334	0.0142272	1.00991	TRIM28 PE	6.63807	6.67525	6.66959	6.67666	6.6893	6.65964
0.0978989	0.798181	0.007188	1.00499	UPF1 PE	6.67525	6.58946	6.61912	6.62059	6.63807	6.64674
0.109643	0.776886	-0.0102256	0.992937	EIF4G3 PE	6.58195	6.64386	6.66107	6.57137	6.64241	6.64241
0.149031	0.709526	-0.0116096	0.991985	DDX3X PE	6.65392	6.61912	6.62352	6.62644	6.66391	6.57137
0.862607	0.137212	0.0288191	1.02018	CCT5 PE	6.59991	6.58045	6.56377	6.62644	6.61618	6.58797
0.244192	0.569912	-0.017388	0.98802	RNF20 PE	6.6279	6.66818	6.6837	6.62059	6.6879	6.61912
0.724486	0.188588	-0.0626027	0.957535	ATP5F1B PE	6.77479	6.78136	6.70321	6.71836	6.72383	6.62936
0.124	0.751623	-0.015055	0.989619	SAFB2 PE	6.6279	6.64818	6.70044	6.67384	6.6907	6.56682
0.25967	0.549958	-0.0194459	0.986612	SPTBN2 PE	6.6907	6.72656	6.68089	6.63517	6.67807	6.72656
0.0853838	0.821516	0.0113463	1.0079	SMARCA5 PE	6.63662	6.49825	6.55305	6.60881	6.52669	6.58646
0.622573	0.238466	0.0768258	1.05469	USP7 PE	6.62059	6.53916	6.63372	6.63517	6.62059	6.76818
0.114942	0.767464	-0.0132507	0.990857	PPP1R12A PE	6.55612	6.62059	6.59694	6.56072	6.64962	6.52356
0.321937	0.4765	-0.0387975	0.973466	GIGYF2 PE	6.67243	6.71973	6.74012	6.6893	6.74012	6.58646
0.399676	0.398404	-0.031981	0.978076	SUPT5H PE	6.6453	6.69488	6.70874	6.6453	6.70183	6.60585
0.0954343	0.802723	-0.00941102	0.993498	FKBP15 PE	6.64386	6.72792	6.6865	6.69349	6.71012	6.62644
0.0521121	0.886927	-0.00630808	0.995637	CSDE1 PE	6.63517	6.6851	6.72792	6.64241	6.74012	6.64674
1.39146	0.0406011	0.0510996	1.03605	DDX5 PE	6.61765	6.61765	6.59694	6.63372	6.66391	6.6879
0.122512	0.754203	-0.0146111	0.989923	RNF40 PE	6.55766	6.67807	6.65105	6.57894	6.65964	6.60437
0.741357	0.181403	0.0630267	1.04466	SMCHD1 PE	6.6014	6.51412	6.51885	6.59842	6.56682	6.65821
0.487548	0.325426	0.104654	1.07524	DDB1 PE	6.53605	6.31832	6.46434	6.56377	6.41785	6.65105
0.408276	0.390593	0.0543119	1.03836	MSH6 PE	6.58496	6.47086	6.50621	6.55152	6.51096	6.66249
0.225778	0.594596	0.0502982	1.03548	ATP1A1 PE	6.54381	6.38024	6.45779	6.49025	6.39575	6.64674
0.843001	0.143549	-0.0369477	0.974715	PDCD6IP PE	6.72383	6.70874	6.67666	6.6453	6.65821	6.69488
1.11944	0.0759561	-0.0969388	0.935015	THRAP3 PE	6.74281	6.74551	6.75221	6.6453	6.72247	6.58195
0.748954	0.178257	0.0839103	1.05989	PLS3 PE	6.34341	6.33985	6.42291	6.37678	6.45286	6.52826
3.61989	0.000239943	0.282797	1.21655	KIF11 PE	6.25927	6.2891	6.2891	6.53294	6.55152	6.6014
0.860457	0.137893	-0.0680221	0.953945	ANKHD1 PE	6.57289	6.63517	6.58496	6.48704	6.59096	6.51096
0.729779	0.186303	0.0519814	1.03669	EEF1A1 PE	6.65249	6.61471	6.59395	6.71562	6.62059	6.68089
0.873744	0.133738	-0.0932916	0.937382	RDX PE	6.74416	6.80735	6.79051	6.73335	6.73335	6.59544
1.05265	0.0885839	0.097428	1.06986	DHX15 PE	6.60881	6.53761	6.53605	6.65535	6.59694	6.72247
1.30378	0.0496839	0.111709	1.08051	TPP2 PE	6.62205	6.5744	6.58346	6.7211	6.63372	6.76022
1.22083	0.0601409	-0.0288239	0.980219	NUP98 PE	6.64386	6.64241	6.62644	6.6279	6.59842	6.59991
1.57571	0.026564	-0.03625	0.975186	NUP214 PE	6.66107	6.6893	6.66818	6.62644	6.64818	6.63517
0.597378	0.25271	-0.0403728	0.972404	ATRX PE	6.62644	6.65535	6.6851	6.56834	6.65392	6.62352
0.45611	0.349856	-0.028708	0.980298	STIP1 PE	6.63227	6.69766	6.66818	6.67384	6.63081	6.60733
0.14782	0.711509	-0.0105974	0.992681	SMARCA4 PE	6.51885	6.58346	6.58195	6.52826	6.54226	6.58195
0.80791	0.155629	0.073278	1.0521	CCT7 PE	6.60288	6.51096	6.56529	6.61324	6.58946	6.69627
1.34083	0.0456214	0.115551	1.08339	TUBA1A PE	6.52513	6.4363	6.50462	6.58797	6.56224	6.66249
0.912743	0.122252	0.0250688	1.01753	DDX1 PE	6.66959	6.64962	6.64241	6.66391	6.67525	6.69766
0.0846223	0.822958	0.0169957	1.01185	PYGL PE	6.73471	6.63952	6.60585	6.70044	6.56377	6.76686
0.89019	0.128769	-0.0888073	0.9403	PDCD11 PE	6.66818	6.57592	6.60881	6.52669	6.46434	6.59544
1.06763	0.0855804	0.0417107	1.02933	MDN1 PE	6.56682	6.56377	6.57743	6.60288	6.58496	6.6453
0.597667	0.252542	-0.0399345	0.972699	SRRT PE	6.63227	6.66249	6.67948	6.63227	6.65535	6.56682
0.828573	0.148398	-0.0796566	0.946283	PNN PE	6.65392	6.69488	6.69209	6.60437	6.67243	6.52513
0.381717	0.415224	0.0783091	1.05578	GTF3C1 PE	6.62936	6.50462	6.62059	6.63807	6.54535	6.80607
1.26572	0.0542344	-0.113803	0.924149	CGN PE	6.59395	6.67101	6.71287	6.5744	6.56377	6.49825
0.17972	0.66112	0.00897853	1.00624	ATP5F1A PE	6.7046	6.69209	6.65105	6.69627	6.70598	6.67243
0.242138	0.572614	0.0612222	1.04335	COPA PE	6.70736	6.51728	6.56529	6.66534	6.51254	6.79571
1.79474	0.0160419	-0.124536	0.917299	HNRNPR PE	6.73335	6.77479	6.78398	6.65821	6.67384	6.58646
0.792631	0.161201	-0.0733612	0.950421	SCRIB PE	6.66676	6.78921	6.77215	6.65964	6.70598	6.64241
0.157641	0.695599	0.0120888	1.00841	ADAR PE	6.63952	6.65678	6.58946	6.63952	6.60585	6.67666
0.646937	0.225457	-0.0408408	0.972088	ERC1 PE	6.65249	6.71149	6.69627	6.63372	6.6893	6.61471
0.902742	0.1251	-0.0435626	0.970256	RSF1 PE	6.6851	6.6837	6.68229	6.61912	6.6851	6.61618
0.697433	0.200709	0.0986867	1.0708	MYO6 PE	6.59096	6.48864	6.51885	6.67384	6.51885	6.70183
0.208741	0.618385	-0.0142767	0.990153	RABEP1 PE	6.62936	6.67807	6.6907	6.65535	6.68229	6.61765
0.15653	0.697381	-0.0117019	0.991922	SEC16A PE	6.60733	6.66249	6.6907	6.61471	6.65392	6.65678
0.0622406	0.866482	0.00422462	1.00293	ROCK1 PE	6.71425	6.78398	6.76686	6.74416	6.78005	6.75355
0.286042	0.517557	0.076733	1.05463	CAND1 PE	6.67101	6.46107	6.54689	6.63807	6.48059	6.79051
0.700887	0.199119	-0.0814187	0.945128	KRT8 PE	6.66249	6.75489	6.70183	6.71149	6.60733	6.55612
0.369495	0.427076	0.050735	1.03579	TUBA1C PE	6.67384	6.56986	6.54226	6.70044	6.56529	6.67243
0.633362	0.232615	-0.0709786	0.951992	BCOR PE	6.71562	6.8505	6.84423	6.69349	6.77873	6.7252
0.823668	0.150083	-0.0505962	0.965537	DIAPH1 PE	6.65392	6.61324	6.63662	6.59096	6.53605	6.62498
1.32809	0.0469792	-0.0576501	0.960828	TCERG1 PE	6.6851	6.69766	6.69488	6.6279	6.67243	6.60437
0.235648	0.581235	0.0264947	1.01853	RBBP6 PE	6.55152	6.63081	6.62205	6.63372	6.6879	6.56224
0.501102	0.315426	-0.0299447	0.979458	NIPBL PE	6.64386	6.6879	6.62644	6.62498	6.65392	6.58946
0.0759967	0.839466	-0.00725619	0.994983	MCM6 PE	6.65678	6.67807	6.72383	6.62644	6.69349	6.71699
0.198511	0.633124	0.0304589	1.02134	NUP93 PE	6.63807	6.5345	6.59395	6.64818	6.52042	6.6893
0.438627	0.364228	-0.0465005	0.968282	PABPC1 PE	6.69209	6.72656	6.71562	6.66534	6.74147	6.58797
0.613772	0.243348	0.0378529	1.02658	PFAS PE	6.64962	6.62644	6.59395	6.63517	6.64241	6.70598
0.767275	0.170893	0.111359	1.08025	SF3B3 PE	6.6014	6.51254	6.56834	6.62352	6.59842	6.79442
0.650416	0.223658	0.0772654	1.05502	EFTUD2 PE	6.61912	6.50938	6.55152	6.64818	6.55766	6.70598
0.264552	0.543811	-0.0222003	0.98473	TRIP11 PE	6.61912	6.69905	6.71836	6.66391	6.67666	6.62936
0.663736	0.216902	-0.0449767	0.969305	TMPO PE	6.6851	6.74685	6.68089	6.61618	6.6893	6.67243
1.18482	0.06534	0.0637792	1.0452	TKT PE	6.58946	6.57289	6.59246	6.6279	6.62059	6.69766
1.21337	0.0611832	-0.0818642	0.944836	SYNCRIP PE	6.70183	6.74012	6.75087	6.66818	6.6851	6.59395
2.34864	0.00448079	0.0522426	1.03688	KIF5C PE	6.53138	6.51885	6.52669	6.57743	6.59246	6.56377
0.405883	0.39275	0.0272551	1.01907	WNK1 PE	6.59544	6.66959	6.60437	6.61912	6.67384	6.65821
0.853336	0.140173	-0.0944877	0.936605	HNRNPU PE	6.79701	6.71836	6.66534	6.69349	6.5744	6.62936
1.3704	0.0426183	0.0597145	1.04226	WDHD1 PE	6.60437	6.57894	6.60288	6.64674	6.6279	6.6907
2.02924	0.0093488	-0.1592	0.895522	UHRF1 PE	6.54535	6.57289	6.53761	6.32912	6.43296	6.41616
0.322608	0.475764	-0.0188375	0.987028	NCOR1 PE	6.63807	6.67948	6.66676	6.63662	6.68089	6.61029
0.349949	0.446736	0.0909945	1.0651	IPO5 PE	6.63952	6.38888	6.4545	6.58797	6.44956	6.71836
0.863011	0.137085	0.057236	1.04047	XRCC5 PE	6.64241	6.57289	6.62352	6.65105	6.64386	6.71562
0.750101	0.177787	0.116334	1.08398	ACTB PE	6.58646	6.44128	6.46107	6.58496	6.5345	6.71836
2.66423	0.00216657	0.0642039	1.04551	CCT4 PE	6.60881	6.61324	6.6279	6.66676	6.6865	6.6893
2.14372	0.00718258	0.0931533	1.0667	EIF4A1 PE	6.59395	6.56529	6.62205	6.68229	6.67525	6.70321
0.08175	0.828419	0.00345008	1.00239	XRCC6 PE	6.65678	6.61324	6.64241	6.65535	6.62936	6.63807
0.477137	0.333321	0.0290273	1.02032	GANAB PE	6.62644	6.61029	6.64097	6.67243	6.60585	6.6865
0.627548	0.23575	0.0975501	1.06995	CNOT1 PE	6.63227	6.52042	6.5345	6.64962	6.56072	6.76951
1.633	0.0232811	-0.0995091	0.933351	LARP1 PE	6.73064	6.76421	6.76553	6.66391	6.69209	6.60585
0.476828	0.333559	0.0255572	1.01787	IMPDH2 PE	6.67243	6.6279	6.69905	6.67948	6.71287	6.6837
0.138845	0.726366	-0.0165504	0.988594	RBM15 PE	6.62352	6.66676	6.65392	6.61471	6.71149	6.56834
0.502153	0.314664	-0.0335426	0.977018	RPRD2 PE	6.59694	6.65105	6.67243	6.58646	6.64386	6.58946
1.62007	0.0239843	-0.12055	0.919837	SF3A1 PE	6.75221	6.77873	6.76288	6.65964	6.69209	6.58045
0.0739592	0.843414	-0.00704002	0.995132	TUBB4B PE	6.62059	6.54226	6.59842	6.62205	6.53916	6.57894
0.739204	0.182304	-0.0460385	0.968592	ARID1A PE	6.64241	6.65678	6.71012	6.63081	6.65392	6.58646
1.31502	0.0484155	0.128892	1.09345	COPB2 PE	6.59694	6.55919	6.6014	6.64962	6.69627	6.79831
0.336135	0.461175	-0.0156921	0.989182	PBRM1 PE	6.63227	6.65249	6.61765	6.61176	6.59395	6.64962
0.0957083	0.802217	-0.00628662	0.995652	KLC1 PE	6.64241	6.6865	6.67807	6.65535	6.69905	6.63372
0.284963	0.518845	-0.0410229	0.971966	BICD2 PE	6.56986	6.65678	6.70736	6.60288	6.67666	6.53138
0.637579	0.230367	0.107789	1.07758	NAA15 PE	6.61765	6.43129	6.51412	6.6453	6.52826	6.71287
0.308016	0.492021	0.0676196	1.04799	VARS1 PE	6.71149	6.50462	6.58646	6.71562	6.53761	6.75221
0.149679	0.708469	0.037219	1.02613	IARS1 PE	6.72656	6.54071	6.57894	6.6851	6.51254	6.76022
0.412883	0.386471	0.0786599	1.05604	ECPAS PE	6.63807	6.46923	6.53761	6.62936	6.51412	6.73742
1.19277	0.0641552	0.079432	1.0566	GMPS PE	6.59991	6.54071	6.57137	6.60288	6.65392	6.69349
0.148725	0.710028	0.0108166	1.00753	PGK1 PE	6.69766	6.64962	6.63952	6.7046	6.63517	6.67948
0.16042	0.691162	0.011793	1.00821	YWHAE PE	6.60288	6.66959	6.6865	6.67666	6.67384	6.64386
1.35869	0.043783	0.0317696	1.02227	EDC4 PE	6.60288	6.61471	6.59246	6.61912	6.63662	6.64962
0.373327	0.423324	-0.0325966	0.977659	EPS15 PE	6.61029	6.68089	6.69627	6.58797	6.67525	6.62644
0.426669	0.374396	0.0940285	1.06735	TARS1 PE	6.7046	6.48382	6.58195	6.71149	6.55305	6.7879
0.287578	0.51573	-0.0320487	0.97803	SART1 PE	6.56377	6.66249	6.65105	6.60437	6.64386	6.53294
0.855835	0.139369	-0.0809544	0.945432	KRT18 PE	6.60288	6.69905	6.64962	6.60585	6.6014	6.50144
0.522409	0.300325	0.0438002	1.03083	EIF3C PE	6.62059	6.56834	6.62059	6.65678	6.58646	6.69766
0.968003	0.107646	-0.0805337	0.945708	NCL PE	6.65105	6.70321	6.71287	6.64097	6.64386	6.54071
0.496851	0.318529	0.0322825	1.02263	CTNND1 PE	6.60881	6.67243	6.60585	6.6279	6.66534	6.6907
1.142	0.0721113	-0.0401258	0.97257	ZNF598 PE	6.71287	6.70598	6.74819	6.67666	6.70183	6.66818
0.0245771	0.944981	-0.00213273	0.998523	SRCAP PE	6.58346	6.66818	6.64386	6.60288	6.65249	6.63372
0.0774225	0.836715	-0.00687917	0.995243	LAMC1 PE	6.56986	6.55152	6.63227	6.54844	6.61471	6.56986
0.427843	0.373385	0.0431908	1.03039	AHCTF1 PE	6.45779	6.52982	6.60437	6.56072	6.58946	6.57137
0.808573	0.155391	0.0430466	1.03029	USO1 PE	6.62059	6.60881	6.62059	6.6907	6.61176	6.67666
0.852398	0.140476	-0.101652	0.931965	UBAP2L PE	6.72247	6.78398	6.7761	6.66107	6.74819	6.56834
1.41004	0.0389012	-0.0820462	0.944717	HNRNPUL2 PE	6.73471	6.71012	6.66676	6.65821	6.60881	6.59842
0.282559	0.521725	0.0149131	1.01039	CCT6A PE	6.66249	6.6879	6.65105	6.67384	6.71699	6.65535
0.105432	0.784454	-0.00789642	0.994542	FKBP4 PE	6.63081	6.7046	6.67948	6.65535	6.69488	6.64097
3.47665	0.000333694	0.307998	1.23799	ANLN PE	6.02459	6.01792	6.0917	6.37851	6.34341	6.33628
0.0215378	0.951617	0.00263755	1.00183	MCM7 PE	6.58346	6.55612	6.53916	6.49665	6.55919	6.63081
0.4912	0.322701	0.0376442	1.02644	CCAR2 PE	6.64241	6.61029	6.65105	6.66107	6.62498	6.73064
1.36418	0.0432339	-0.115587	0.923007	ATXN2L PE	6.6879	6.74953	6.73471	6.63517	6.65105	6.53916
0.65099	0.223363	-0.0547258	0.962777	RBM10 PE	6.75355	6.73606	6.75489	6.69766	6.75622	6.62644
0.604389	0.248663	0.0762801	1.0543	PSMD1 PE	6.64818	6.52826	6.58797	6.64097	6.6014	6.75087
0.640335	0.22891	0.0147883	1.0103	TUFM PE	6.63807	6.65678	6.64097	6.65964	6.6453	6.67525
1.50503	0.0312587	0.0480197	1.03384	DIS3 PE	6.64097	6.60733	6.61618	6.66249	6.65535	6.6907
0.330962	0.4667	0.0774895	1.05518	ATP2A2 PE	6.54535	6.42122	6.50144	6.54998	6.42122	6.72928
3.76868	0.000170342	0.35018	1.27472	TPX2 PE	6.01346	6.08746	6.04221	6.42626	6.3837	6.3837
0.945899	0.113266	-0.0424153	0.971028	EPS15L1 PE	6.6837	6.71562	6.70183	6.65105	6.69349	6.62936
0.88053	0.131665	-0.0647232	0.956129	SLTM PE	6.6865	6.73471	6.71836	6.67384	6.6851	6.58646
0.522282	0.300413	-0.0570424	0.961233	GRIPAP1 PE	6.70736	6.8189	6.82273	6.72792	6.7761	6.67384
0.12288	0.753563	0.0414791	1.02917	TUBB4A PE	6.71562	6.51096	6.56224	6.59544	6.47735	6.84046
0.862465	0.137257	-0.083571	0.943719	NUDC PE	6.6837	6.732	6.7252	6.6865	6.65678	6.54689
1.18513	0.0652928	0.0534472	1.03774	ANK2 PE	6.68229	6.66818	6.62205	6.72383	6.6893	6.71973
0.625711	0.23675	-0.0269674	0.981481	RTCB PE	6.70321	6.66534	6.63952	6.63227	6.65249	6.64241
0.00944261	0.978492	0.00108751	1.00075	GAPDH PE	6.71012	6.6865	6.61471	6.69905	6.69349	6.62205
0.529583	0.295404	0.0596306	1.0422	CKAP4 PE	6.52356	6.60437	6.67525	6.64674	6.62936	6.70598
0.0987707	0.79658	-0.0101023	0.993022	SCAF11 PE	6.56986	6.63081	6.64097	6.55612	6.65678	6.59842
0.50548	0.312262	0.0154832	1.01079	ABCF1 PE	6.62936	6.64386	6.61029	6.6453	6.62644	6.65821
0.28934	0.513641	-0.0136935	0.990553	YARS1 PE	6.70183	6.69349	6.66676	6.70044	6.6453	6.67525
1.43063	0.0370998	-0.13078	0.913337	PSIP1 PE	6.75087	6.77479	6.69209	6.65964	6.62352	6.54226
0.842321	0.143774	0.122335	1.08849	UBR5 PE	6.63662	6.49025	6.49185	6.63807	6.59544	6.75221
1.43905	0.0363869	-0.116986	0.922112	CTTN PE	6.72383	6.74953	6.73064	6.62205	6.67948	6.55152
0.0595484	0.87187	-0.00815725	0.994362	ZC3H11A PE	6.56834	6.69209	6.67525	6.62936	6.6879	6.59395
0.420338	0.379894	0.0371601	1.02609	TMF1 PE	6.6279	6.71149	6.73064	6.71699	6.76686	6.69766
0.573062	0.267263	0.0248901	1.0174	DDX23 PE	6.6279	6.62205	6.62059	6.61176	6.67666	6.65678
0.860194	0.137977	-0.0358466	0.975459	DDX42 PE	6.71149	6.73064	6.7046	6.65535	6.71425	6.66959
0.292216	0.510251	0.0171076	1.01193	SART3 PE	6.65535	6.62059	6.62498	6.68089	6.61029	6.66107
0.714474	0.192986	0.0434454	1.03057	ARID1B PE	6.67101	6.63517	6.64674	6.66391	6.67384	6.74551
1.48182	0.0329743	-0.0920733	0.938174	CHAMP1 PE	6.7252	6.72656	6.74281	6.63081	6.69209	6.59544
1.14163	0.0721718	-0.0494507	0.966304	HNRNPK PE	6.69766	6.71425	6.70598	6.66391	6.6865	6.61912
1.39434	0.0403328	-0.0988048	0.933806	LRRFIP1 PE	6.75221	6.73606	6.73606	6.65678	6.6907	6.58045
0.119583	0.759307	0.00919151	1.00639	ACO2 PE	6.66107	6.72247	6.71425	6.68089	6.69627	6.74819
0.760768	0.173473	-0.0494175	0.966326	LMO7 PE	6.56834	6.61471	6.62936	6.59395	6.55766	6.51254
0.0571358	0.876727	-0.0081296	0.994381	TUBA4A PE	6.70183	6.56224	6.56682	6.58346	6.58496	6.63807
0.321916	0.476523	-0.027095	0.981394	PSMC3 PE	6.64674	6.69488	6.6865	6.69488	6.66249	6.58946
0.567407	0.270765	0.0355577	1.02495	PRPF6 PE	6.66249	6.63807	6.64097	6.70598	6.62936	6.71287
0.30697	0.493208	-0.0267714	0.981615	LUZP1 PE	6.4822	6.55766	6.58045	6.50144	6.55152	6.48704
1.28207	0.0522313	0.054105	1.03821	HADHA PE	6.6453	6.60288	6.61618	6.6453	6.69488	6.6865
0.735224	0.183982	0.0272824	1.01909	EPB41 PE	6.63517	6.62352	6.62352	6.63081	6.64674	6.6865
1.21542	0.0608951	-0.0866162	0.941729	HNRNPL PE	6.77873	6.6851	6.67384	6.62059	6.62352	6.63372
0.903981	0.124744	-0.0740547	0.949964	RBM14 PE	6.67666	6.74953	6.77215	6.66676	6.69766	6.61176
1.29487	0.0507142	0.0987563	1.07085	DARS1 PE	6.62205	6.56834	6.6014	6.69209	6.64241	6.75355
0.294154	0.507979	0.0672965	1.04775	NOMO2 PE	6.66959	6.37851	6.64097	6.6279	6.63662	6.62644
0.938514	0.115209	-0.0702855	0.95245	SSB PE	6.70321	6.73877	6.74416	6.71425	6.65964	6.6014
0.500913	0.315564	0.0915581	1.06552	MARS1 PE	6.65249	6.46597	6.63517	6.67384	6.58496	6.76951
0.467415	0.340867	0.0490526	1.03459	CHD8 PE	6.44626	6.48382	6.57289	6.50144	6.56072	6.58797
0.265069	0.543164	0.0149024	1.01038	CKB PE	6.72247	6.6879	6.71149	6.75087	6.732	6.6837
1.50546	0.0312274	0.0903152	1.0646	ATIC PE	6.6907	6.62205	6.66818	6.71973	6.74685	6.78529
0	1	NaN	#VALUE!	DDX3Y PE	NaN	NaN	NaN	NaN	NaN	NaN
0.0357005	0.921085	-0.0157088	0.989171	RGPD5 PE	6.17592	6.51885	6.56377	6.56224	6.37678	6.2724
1.1478	0.0711539	0.0493431	1.03479	TUBB2B PE	6.61471	6.57137	6.59694	6.64386	6.67101	6.61618
1.16952	0.0676825	-0.0887292	0.940351	HNRNPA3 PE	6.76421	6.76155	6.70183	6.63372	6.71149	6.61618
0.823901	0.150003	-0.0417449	0.971479	GPATCH8 PE	6.63517	6.68229	6.6865	6.61176	6.65964	6.60733
0.570977	0.268549	-0.0703293	0.952421	PABPC4 PE	6.67948	6.67666	6.74953	6.65249	6.7046	6.53761
0.745595	0.179641	-0.0444311	0.969672	LIMA1 PE	6.6014	6.56529	6.6014	6.54689	6.58646	6.50144
0.458237	0.348147	0.0587541	1.04157	TUBB PE	6.5744	6.61618	6.47735	6.58797	6.56834	6.6879
1.50933	0.0309508	-0.0689391	0.953339	DNM2 PE	6.69209	6.70598	6.64097	6.60733	6.59991	6.62498
0.346544	0.450253	-0.0222866	0.984671	PHGDH PE	6.71973	6.69627	6.63807	6.65678	6.64674	6.6837
0.151827	0.704974	0.0330876	1.0232	RRM1 PE	6.33985	6.14975	6.21723	6.17792	6.24793	6.38024
0.290406	0.512382	0.0693533	1.04925	XPO1 PE	6.6893	6.49665	6.54535	6.66391	6.50462	6.77083
0.397478	0.400426	-0.0210325	0.985527	P4HB PE	6.66107	6.73471	6.71699	6.6837	6.6879	6.67807
0.166238	0.681965	0.0290047	1.02031	PDS5A PE	6.61618	6.52513	6.56834	6.60437	6.49185	6.70044
1.11634	0.0765004	-0.0603175	0.959053	KIF15 PE	6.61765	6.70321	6.65678	6.61029	6.59544	6.59096
0.138078	0.727649	-0.0176625	0.987832	HNRNPA1 PE	6.65105	6.74953	6.6837	6.65678	6.74953	6.62498
0.741722	0.18125	-0.0561183	0.961849	PDIA3 PE	6.69349	6.76022	6.6851	6.67243	6.6907	6.60733
0.487319	0.325597	0.0279829	1.01959	WAPL PE	6.52042	6.59991	6.58195	6.6014	6.58195	6.60288
0.280305	0.524439	0.0231492	1.01618	UBA2 PE	6.66676	6.62936	6.60881	6.66818	6.60437	6.70183
0.972392	0.106563	-0.111648	0.92553	BCLAF1 PE	6.71425	6.7252	6.78136	6.62352	6.71699	6.54535
0.168905	0.67779	0.0112491	1.00783	KDM1A PE	6.52199	6.49985	6.45615	6.50462	6.47573	6.53138
0.270522	0.536387	0.0469715	1.03309	KPNB1 PE	6.67101	6.49346	6.56072	6.64386	6.53294	6.6893
0.892094	0.128205	-0.0557342	0.962105	PUF60 PE	6.64674	6.69905	6.72928	6.60733	6.66391	6.63662
0.337573	0.459649	-0.0297262	0.979606	RAI14 PE	6.52042	6.62059	6.58946	6.51728	6.58797	6.53605
0.917109	0.12103	-0.0778847	0.947446	TXLNA PE	6.63662	6.71699	6.73606	6.63807	6.64962	6.56834
0.938123	0.115313	0.108431	1.07806	PREP PE	6.66676	6.52199	6.58346	6.67948	6.65249	6.76553
1.78552	0.0163862	0.115881	1.08364	RANGAP1 PE	6.56224	6.6279	6.65392	6.7211	6.75087	6.71973
0.17504	0.668283	-0.0105553	0.99271	LONP1 PE	6.67101	6.732	6.67525	6.66534	6.67666	6.7046
0.509293	0.309533	0.0697994	1.04957	LTA4H PE	6.70874	6.55919	6.59842	6.69627	6.62059	6.75889
1.01503	0.0965977	0.112276	1.08093	PSMD3 PE	6.57743	6.53605	6.5744	6.65249	6.6014	6.77083
0.06721	0.856624	0.0115821	1.00806	TNC PE	6.62352	6.71425	6.67243	6.61765	6.78921	6.63807
1.14482	0.0716435	-0.121711	0.919097	BRD4 PE	6.63517	6.6851	6.68089	6.54998	6.62498	6.46107
1.02106	0.0952661	0.0566877	1.04008	ALDOA PE	6.53605	6.47735	6.54071	6.54535	6.6014	6.57743
1.0826	0.0826802	0.166197	1.1221	HECTD1 PE	6.48704	6.39575	6.49346	6.58346	6.53916	6.75221
0.0095691	0.978207	0.000418663	1.00029	UBE2O PE	6.6014	6.62059	6.62498	6.60437	6.60288	6.64097
0.126049	0.748086	-0.0153823	0.989394	CDC5L PE	6.61324	6.69349	6.67525	6.62352	6.71836	6.59395
0.214618	0.610074	0.0218617	1.01527	ATF7IP PE	6.59395	6.71287	6.6837	6.66249	6.71836	6.67525
0.0100997	0.977013	-0.00138648	0.999039	KMT2D PE	6.52356	6.66534	6.62936	6.59246	6.63517	6.58646
1.23626	0.0580418	-0.112941	0.924701	UBTF PE	6.78921	6.80219	6.73064	6.65105	6.72928	6.60288
0.712649	0.193799	0.0290378	1.02033	OPA1 PE	6.6907	6.64818	6.6279	6.6879	6.68089	6.6851
0.352181	0.444446	0.0316552	1.02218	KLC2 PE	6.55612	6.60733	6.63662	6.60881	6.6893	6.59694
1.36662	0.042991	0.0574573	1.04063	SPATA5 PE	6.59246	6.59842	6.64386	6.64962	6.6879	6.66959
0.39776	0.400166	0.0371936	1.02612	SLC4A1AP PE	6.55305	6.63372	6.66534	6.6279	6.69627	6.63952
2.03832	0.00915556	-0.132651	0.912154	PTPRF PE	6.64241	6.66676	6.67525	6.47897	6.53916	6.56834
0.263527	0.545096	0.0292722	1.0205	TUBB2A PE	6.5744	6.56072	6.52826	6.58646	6.50938	6.65535
0.324718	0.473459	0.0326479	1.02289	NDUFS1 PE	6.66818	6.65821	6.62498	6.61176	6.6907	6.74685
0.0859718	0.820405	-0.0107071	0.992606	PRPF3 PE	6.5744	6.67384	6.65821	6.64818	6.66391	6.56224
0.464265	0.343349	0.0779478	1.05552	NOMO1 PE	6.55459	6.5345	6.55152	6.4822	6.71699	6.67525
0.283595	0.520481	0.0264177	1.01848	MSH2 PE	6.58045	6.51096	6.5157	6.55459	6.51412	6.61765
0.551822	0.280658	0.0376226	1.02642	TRAP1 PE	6.61618	6.60585	6.64962	6.61471	6.66107	6.70874
0.302625	0.498167	0.0306899	1.0215	ANXA6 PE	6.70183	6.67807	6.65249	6.66391	6.67525	6.78529
0.341698	0.455305	0.05665	1.04005	NPEPPS PE	6.6279	6.52513	6.54998	6.61176	6.52513	6.73606
0.0746699	0.842035	0.00890859	1.00619	MGA PE	6.53294	6.59395	6.65392	6.56377	6.64386	6.59991
0.016547	0.962616	-0.00207663	0.998562	RBM6 PE	6.58195	6.65249	6.60288	6.57743	6.68229	6.57137
0.369101	0.427464	0.0305727	1.02142	MCM5 PE	6.65535	6.6453	6.63517	6.64097	6.64241	6.74416
0.845696	0.142661	0.0300722	1.02106	PA2G4 PE	6.60733	6.65249	6.60733	6.63952	6.66249	6.65535
0.573662	0.266893	-0.0446452	0.969528	RBM26 PE	6.63952	6.67666	6.71149	6.59991	6.6865	6.60733
1.52474	0.0298715	-0.0962965	0.935431	MPRIP PE	6.56986	6.64097	6.61324	6.47573	6.54689	6.51254
0.981344	0.104389	0.0445417	1.03136	ZMYM4 PE	6.59395	6.59842	6.62352	6.61912	6.6453	6.6851
0.0150034	0.966043	-0.00383234	0.997347	BAZ1B PE	6.74551	6.70321	6.53138	6.76155	6.62059	6.58646
0.517971	0.303409	0.103586	1.07444	NCAPD2 PE	6.65392	6.47573	6.5157	6.65678	6.52982	6.76951
1.1346	0.0733506	-0.0695718	0.952921	CREBBP PE	6.6453	6.66107	6.67666	6.55152	6.64386	6.57894
0.0184701	0.958363	0.00177209	1.00123	PSMC5 PE	6.63952	6.71012	6.6879	6.6865	6.71973	6.63662
0.709313	0.195293	0.0392291	1.02756	LRRC47 PE	6.63517	6.70183	6.66959	6.68089	6.73742	6.70598
0.192795	0.641513	0.017844	1.01245	YWHAZ PE	6.60881	6.61912	6.66391	6.60437	6.63227	6.70874
0.835909	0.145912	-0.0712261	0.951829	FUBP1 PE	6.69488	6.75622	6.75622	6.69627	6.70044	6.59694
0.149752	0.708351	-0.00658067	0.995449	MYO18A PE	6.60288	6.61618	6.61029	6.60585	6.62936	6.5744
1.08064	0.0830531	-0.0411062	0.971909	ZFR PE	6.6851	6.67807	6.71287	6.63952	6.63372	6.67948
0.626422	0.236362	-0.0787255	0.946894	RFC1 PE	6.69209	6.64097	6.59842	6.65392	6.55919	6.4822
1.15214	0.070447	-0.0906959	0.93907	UTP14A PE	6.66249	6.75087	6.74416	6.62205	6.67243	6.59096
0.191464	0.643481	0.0143747	1.01001	TNRC6B PE	6.58346	6.67101	6.65535	6.63517	6.66959	6.64818
0.598482	0.252068	-0.0360395	0.975329	TXLNG PE	6.58045	6.64674	6.66107	6.60733	6.59991	6.57289
0.0931262	0.807	0.0237336	1.01659	RGPD1 PE	6.67666	6.53605	6.47897	6.59395	6.7046	6.46434
0.0331823	0.926441	-0.00274722	0.998098	STAU1 PE	6.53294	6.58646	6.56834	6.53294	6.60585	6.54071
0.50518	0.312478	-0.0316203	0.978321	ITSN1 PE	6.65249	6.70044	6.67666	6.62352	6.69209	6.61912
0.4874	0.325537	-0.0511394	0.965174	SERBP1 PE	6.68089	6.70874	6.73606	6.67101	6.72383	6.57743
1.11572	0.076609	0.104973	1.07547	EIF4G2 PE	6.58797	6.5345	6.56072	6.65105	6.60288	6.74416
0.110592	0.77519	-0.0105181	0.992736	KDM3B PE	6.61912	6.63517	6.63662	6.55919	6.62352	6.67666
0.265562	0.542547	0.0219682	1.01534	CEP350 PE	6.46107	6.52199	6.52982	6.49825	6.57592	6.50462
0.289409	0.51356	-0.0336536	0.976943	SPECC1L PE	6.53605	6.64962	6.67384	6.56682	6.62644	6.56529
0.209764	0.61693	-0.0231657	0.984071	TP53BP1 PE	6.60585	6.70044	6.67384	6.57289	6.67525	6.66249
1.36916	0.0427406	0.125151	1.09062	GDI2 PE	6.56072	6.52356	6.56682	6.62936	6.64097	6.75622
0.105477	0.784374	0.00373681	1.00259	MRE11 PE	6.66391	6.64674	6.65249	6.66534	6.67384	6.63517
0.505562	0.312204	-0.0593135	0.959721	HNRNPC PE	6.68229	6.73335	6.73064	6.71973	6.6879	6.56072
0.687812	0.205205	0.114156	1.08234	COPB1 PE	6.66391	6.47897	6.56682	6.68229	6.59246	6.77742
0.88582	0.130071	-0.0601382	0.959172	MICAL3 PE	6.53294	6.6279	6.61029	6.52042	6.55459	6.5157
1.96583	0.0108187	0.0576348	1.04076	NKRF PE	6.61029	6.5744	6.59544	6.63807	6.65105	6.66391
1.08107	0.0829718	0.0530054	1.03742	PKN2 PE	6.58045	6.59544	6.6014	6.62936	6.61765	6.6893
0.0843528	0.823469	-0.00754007	0.994787	NSF PE	6.66959	6.64241	6.6907	6.62205	6.64241	6.71562
0.737952	0.18283	0.0577133	1.04081	PSMD2 PE	6.58646	6.58045	6.5744	6.62352	6.58496	6.70598
0.685059	0.20651	0.0809635	1.05772	FSCN1 PE	6.69766	6.55459	6.54381	6.65678	6.66107	6.7211
0.111974	0.772727	-0.00978915	0.993238	MTHFD1L PE	6.62644	6.65535	6.63952	6.61618	6.58646	6.6893
0.133988	0.734534	-0.0142199	0.990192	NUCB2 PE	6.65964	6.71012	6.70874	6.68089	6.73877	6.61618
0.80642	0.156164	0.0440232	1.03098	AFG3L2 PE	6.65535	6.64241	6.64097	6.67525	6.65678	6.73877
0.1619	0.688811	0.0418677	1.02945	CSE1L PE	6.6851	6.50621	6.57894	6.63081	6.49025	6.77479
0.298799	0.502575	-0.0322747	0.977877	HNRNPH1 PE	6.67948	6.732	6.69349	6.67948	6.73471	6.59395
1.07057	0.0850019	0.0793854	1.05657	ALDH18A1 PE	6.56986	6.56072	6.55459	6.57743	6.64962	6.69627
0.633993	0.232277	0.0465649	1.0328	LETM1 PE	6.56682	6.61912	6.65964	6.66249	6.6279	6.69488
0.278018	0.527208	0.0159235	1.0111	FXR1 PE	6.60733	6.59096	6.60437	6.6014	6.66107	6.58797
1.91146	0.0122615	-0.0814729	0.945092	EP300 PE	6.59096	6.61765	6.6453	6.51885	6.53605	6.55459
1.09634	0.0801047	0.061734	1.04372	DNAJC7 PE	6.58195	6.57592	6.61029	6.63372	6.62059	6.69905
0.854241	0.139881	0.0324906	1.02278	YWHAG PE	6.56834	6.60733	6.61324	6.60881	6.6453	6.63227
0.565854	0.271735	0.0343526	1.0241	SHMT2 PE	6.67384	6.64386	6.58646	6.65678	6.66534	6.6851
1.17238	0.0672385	0.0355439	1.02494	EIF3B PE	6.57894	6.57743	6.59991	6.62059	6.59991	6.64241
0.229922	0.588949	-0.023427	0.983893	PRPF40A PE	6.61618	6.67807	6.63807	6.60733	6.6879	6.56682
1.08683	0.0818777	0.0761533	1.0542	ZC3HAV1 PE	6.63372	6.56377	6.63952	6.67948	6.65535	6.73064
0.379004	0.417827	-0.0268277	0.981576	IGF2BP1 PE	6.63372	6.65249	6.70321	6.65392	6.66107	6.59395
0.694314	0.202156	0.121008	1.08749	UBR4 PE	6.57743	6.44294	6.50621	6.57894	6.54381	6.76686
0.447092	0.357197	0.0418383	1.02942	BRD2 PE	6.28355	6.27612	6.25927	6.32373	6.37851	6.24222
1.41473	0.0384831	-0.0891829	0.940055	NOL8 PE	6.70736	6.75355	6.78921	6.64962	6.69488	6.63807
0.97874	0.105017	-0.0383768	0.97375	TES PE	6.66107	6.65964	6.64818	6.65249	6.59246	6.60881
0.581284	0.26225	0.0427291	1.03006	EXOSC10 PE	6.65535	6.70321	6.61912	6.72656	6.65821	6.7211
0.605757	0.247881	-0.0305659	0.979036	EIF2S2 PE	6.65249	6.69209	6.6837	6.66676	6.66249	6.60733
0.771679	0.169169	0.026323	1.01841	CCAR1 PE	6.66959	6.65392	6.64818	6.66391	6.67525	6.71149
0.310865	0.488804	0.0204331	1.01426	NVL PE	6.61765	6.62059	6.69488	6.64674	6.67384	6.67384
0.00451171	0.989665	0.000398795	1.00028	CPS1 PE	6.6279	6.71425	6.69905	6.68089	6.66107	6.70044
0.633283	0.232657	-0.0567857	0.961404	HNRNPA2B1 PE	6.67384	6.75889	6.71012	6.63952	6.71973	6.61324
0.36476	0.431758	0.031889	1.02235	MTDH PE	6.57592	6.61471	6.6893	6.62936	6.66676	6.67948
1.15523	0.0699464	-0.0453281	0.969069	SEPTIN9 PE	6.70044	6.72247	6.71699	6.69349	6.67525	6.63517
1.57671	0.0265025	0.0634742	1.04498	EIF2S1 PE	6.62352	6.62059	6.58797	6.69209	6.6851	6.6453
1.80595	0.0156332	0.057782	1.04086	ASCC3 PE	6.6453	6.60288	6.63227	6.6851	6.67243	6.69627
0.350253	0.446423	0.0322879	1.02263	LARP7 PE	6.58496	6.66534	6.69905	6.64674	6.7046	6.69488
1.10926	0.0777577	-0.0700997	0.952572	DDX18 PE	6.76421	6.69488	6.68229	6.64962	6.61471	6.66676
0.335096	0.462279	0.015274	1.01064	SEPTIN2 PE	6.68229	6.6879	6.63081	6.67384	6.68229	6.6907
0.658668	0.219448	0.0289979	1.0203	ZMYM2 PE	6.62936	6.62205	6.59544	6.62205	6.63372	6.67807
0.25834	0.551646	0.0329329	1.02309	NOP56 PE	6.7046	6.60585	6.64386	6.73471	6.6014	6.71699
0.150461	0.707195	-0.0188963	0.986988	NUFIP2 PE	6.66676	6.66818	6.69488	6.66959	6.73064	6.57289
2.06902	0.00853069	0.185281	1.13704	BUB1B PE	6.33271	6.45286	6.40088	6.5744	6.55612	6.61176
0.131612	0.738563	0.0273342	1.01913	ASNS PE	6.81121	6.61471	6.60585	6.75622	6.63372	6.72383
0.668076	0.214745	-0.0498834	0.966014	FUS PE	6.67101	6.72656	6.72792	6.7046	6.66391	6.60733
1.23635	0.0580301	-0.0321143	0.977986	CAP1 PE	6.66959	6.67101	6.66676	6.63662	6.65821	6.61618
0.148733	0.710015	0.014593	1.01017	RCC2 PE	6.66107	6.6014	6.57743	6.65678	6.5744	6.65249
3.54017	0.000288292	-0.315826	0.803391	PPP2R1A PE	6.61765	6.58045	6.60437	6.30743	6.23649	6.31107
1.41277	0.0386574	-0.0777721	0.94752	DNTTIP2 PE	6.60881	6.65821	6.65678	6.56529	6.59694	6.52826
0.0507344	0.889745	0.00593392	1.00412	RBM25 PE	6.54844	6.58946	6.6453	6.54535	6.64241	6.61324
1.55631	0.0277774	-0.167955	0.890103	CLSPN PE	6.15381	6.19967	6.22882	5.99095	6.11478	5.97269
0.16545	0.683204	-0.0198991	0.986302	CUX1 PE	6.61029	6.63081	6.72383	6.59395	6.6907	6.62059
0.883957	0.13063	-0.0704327	0.952352	FUBP3 PE	6.67525	6.77742	6.75087	6.66676	6.69905	6.62644
0.0230163	0.948383	-0.00672611	0.995349	ANXA5 PE	6.52826	6.69627	6.76951	6.61176	6.78921	6.57289
1.45495	0.0350788	0.0740247	1.05265	GAPVD1 PE	6.55612	6.51254	6.54226	6.62059	6.57289	6.63952
0.761337	0.173246	0.0853618	1.06095	AHCY PE	6.67525	6.56986	6.59395	6.71287	6.62205	6.76022
0.20779	0.619741	0.0330653	1.02318	GFPT1 PE	6.59694	6.51412	6.54998	6.59694	6.48382	6.67948
0.348999	0.447714	-0.0210743	0.985499	RBM12B PE	6.70598	6.77347	6.75756	6.72247	6.75087	6.70044
1.23778	0.0578394	0.114274	1.08243	EML4 PE	6.54689	6.54071	6.55459	6.65678	6.58946	6.73877
0.167458	0.680052	-0.0179977	0.987602	GOLGA2 PE	6.61029	6.72247	6.69627	6.65678	6.69766	6.62059
0.975445	0.105817	0.079274	1.05649	HSD17B4 PE	6.63372	6.52042	6.58045	6.64097	6.63517	6.69627
0.367772	0.428773	0.0214272	1.01496	EPB41L3 PE	6.61618	6.64097	6.61912	6.65249	6.60437	6.6837
0.375304	0.421402	0.0205258	1.01433	SRP54 PE	6.64962	6.62936	6.61176	6.68229	6.61324	6.65678
1.78233	0.0165072	0.099642	1.07151	CLASP2 PE	6.58346	6.52669	6.55766	6.63807	6.63517	6.69349
0.13803	0.72773	0.0115836	1.00806	FXR2 PE	6.58045	6.64386	6.63952	6.61029	6.67948	6.60881
1.13092	0.0739743	-0.0172448	0.988118	DSG2 PE	6.66249	6.64962	6.66391	6.63517	6.63662	6.65249
3.23901	0.000576757	0.311361	1.24088	TACC3 PE	6.16591	6.22689	6.23649	6.55919	6.52199	6.4822
0.619625	0.240091	0.0426474	1.03	PNPT1 PE	6.64241	6.66534	6.65678	6.65249	6.75489	6.6851
0.601947	0.250065	-0.0369889	0.974687	SHTN1 PE	6.61618	6.64097	6.68089	6.60881	6.64386	6.5744
2.75462	0.00175948	0.285761	1.21905	KIF23 PE	6.2211	6.32553	6.32012	6.54071	6.58045	6.60288
0.734203	0.184415	0.0444724	1.03131	DYNC1LI1 PE	6.59246	6.63517	6.63807	6.62352	6.7046	6.67101
0.940686	0.114634	-0.0591029	0.959861	ADNP PE	6.65249	6.70321	6.6879	6.58346	6.66959	6.61324
0.962365	0.109052	0.093393	1.06688	NUP155 PE	6.50779	6.41954	6.45943	6.53761	6.50144	6.6279
0.563267	0.273359	-0.0268216	0.98158	STRBP PE	6.66107	6.65105	6.62936	6.60288	6.59991	6.65821
0.63212	0.233281	-0.0426982	0.970838	ZC3H14 PE	6.67948	6.7046	6.71699	6.69209	6.67948	6.6014
0.500445	0.315904	0.0536877	1.03791	RPA1 PE	6.59395	6.50144	6.59991	6.56224	6.61324	6.68089
0.732004	0.185352	-0.037114	0.974603	ACAT1 PE	6.72656	6.78267	6.72383	6.73335	6.69627	6.69209
0.835113	0.14618	0.0575995	1.04073	USP5 PE	6.59395	6.59096	6.63372	6.61176	6.66818	6.71149
0.274012	0.532094	0.0505824	1.03568	PFKP PE	6.71425	6.52356	6.56072	6.64962	6.57137	6.72928
0.434407	0.367784	-0.0389659	0.973352	HNRNPH3 PE	6.71562	6.74953	6.72656	6.69349	6.75489	6.62644
0.789373	0.162415	-0.047262	0.967771	FH PE	6.73335	6.77347	6.76818	6.70183	6.75756	6.67384
0.216304	0.60771	-0.0253852	0.982558	TPI1 PE	6.64818	6.60288	6.73064	6.6837	6.6279	6.59395
1.16193	0.0688757	0.0445549	1.03136	DHX38 PE	6.58346	6.63517	6.58496	6.65105	6.65249	6.63372
1.08955	0.0813666	0.117304	1.08471	GDI1 PE	6.58797	6.52513	6.57592	6.6851	6.59694	6.75889
0.0791962	0.833305	-0.00641219	0.995565	POLD1 PE	6.69766	6.62205	6.62205	6.63807	6.61912	6.66534
0.825417	0.14948	-0.0504723	0.96562	CAST PE	6.66818	6.70598	6.7046	6.6453	6.6851	6.59694
0.567396	0.270772	0.026228	1.01835	SEPTIN7 PE	6.67243	6.63662	6.62205	6.69627	6.64818	6.66534
0.477481	0.333057	0.0251667	1.0176	NNT PE	6.65249	6.64962	6.61618	6.67525	6.62644	6.69209
0.673528	0.212066	-0.0762048	0.94855	SNW1 PE	6.66391	6.6851	6.71425	6.59694	6.70321	6.5345
1.18985	0.0645884	0.055946	1.03954	DNM1L PE	6.59842	6.60437	6.60585	6.62936	6.6453	6.70183
1.26056	0.0548834	0.125413	1.09082	ELAC2 PE	6.57894	6.49346	6.56986	6.64386	6.62644	6.74819
0.156727	0.697065	0.0261879	1.01832	DHX30 PE	6.62644	6.54689	6.52669	6.57592	6.50779	6.69488
0.562947	0.27356	0.122066	1.08829	LRBA PE	6.67948	6.40939	6.50621	6.70598	6.54381	6.71149
0.659848	0.218853	-0.0522426	0.964436	EIF4B PE	6.69209	6.71287	6.72247	6.65964	6.71562	6.59544
0.197222	0.635006	-0.031095	0.978677	LUC7L2 PE	6.60437	6.6865	6.66959	6.64097	6.70736	6.51885
0.269767	0.53732	-0.0321547	0.977959	PCK2 PE	6.75622	6.73335	6.67948	6.66818	6.63227	6.77215
1.93873	0.0115151	-0.154802	0.898256	PUM1 PE	6.67807	6.76818	6.67666	6.53761	6.58797	6.53294
1.16184	0.0688912	0.0726145	1.05162	PSMD11 PE	6.58195	6.60585	6.57592	6.62498	6.64097	6.71562
0.0578109	0.875365	-0.00409555	0.997165	TJP2 PE	6.8009	6.81378	6.77083	6.77215	6.83289	6.76818
0.948902	0.112486	-0.0564764	0.96161	IGF2BP3 PE	6.66676	6.732	6.73471	6.63372	6.6879	6.64241
1.33798	0.0459221	-0.103932	0.930493	TAGLN2 PE	6.67666	6.72383	6.75221	6.59096	6.67101	6.57894
0.188984	0.647167	-0.0404081	0.97238	NAT10 PE	6.71973	6.50938	6.58346	6.54381	6.4822	6.66534
1.70529	0.0197111	-0.1331	0.91187	ENAH PE	6.73471	6.7211	6.74819	6.60733	6.65821	6.53916
0.590147	0.256952	-0.0492552	0.966435	CALD1 PE	6.66107	6.68089	6.68089	6.64241	6.67807	6.55459
0.0571292	0.87674	0.00886869	1.00617	TXNRD1 PE	6.35226	6.35226	6.4363	6.38024	6.47249	6.3147
1.90161	0.0125428	-0.1651	0.891866	PPP1R9B PE	6.66391	6.69905	6.72247	6.52356	6.59246	6.47411
0.699576	0.199721	0.108386	1.07802	MTREX PE	6.59395	6.48059	6.54535	6.65678	6.53605	6.75221
0.00243619	0.994406	0.00073878	1.00051	MYBBP1A PE	6.73471	6.49985	6.58346	6.59096	6.49185	6.73742
0.82325	0.150228	0.0382803	1.02689	RUVBL1 PE	6.68229	6.67243	6.66676	6.71287	6.74819	6.67525
0.129517	0.742134	0.0149355	1.01041	ARID4B PE	6.44956	6.53138	6.56072	6.51096	6.58045	6.49506
0.156603	0.697263	-0.0144491	0.990035	TLE1 PE	6.76818	6.68229	6.77742	6.69627	6.73606	6.75221
0.967511	0.107768	-0.0848633	0.942874	GATAD2B PE	6.63662	6.6907	6.62059	6.58195	6.61471	6.49665
0.347719	0.449036	-0.0307762	0.978894	HSPA2 PE	6.57894	6.65535	6.6837	6.58045	6.6453	6.59991
0.906048	0.124151	0.0976706	1.07004	UBA6 PE	6.58496	6.52982	6.54071	6.66107	6.56224	6.7252
0.0243716	0.945428	-0.00283909	0.998034	CARS1 PE	6.69488	6.65392	6.62352	6.67101	6.59096	6.70183
0.0783753	0.834881	-0.00557645	0.996142	GPKOW PE	6.63952	6.67948	6.70598	6.67101	6.69627	6.64097
0.993668	0.101469	-0.0992459	0.933521	GATAD2A PE	6.63517	6.72383	6.71012	6.53138	6.66107	6.57894
0.30751	0.492595	-0.0161533	0.988866	MPP6 PE	6.66107	6.64386	6.64962	6.59395	6.65964	6.65249
0.450914	0.354068	0.0737596	1.05246	UGGT1 PE	6.70044	6.58797	6.59246	6.70321	6.59544	6.80349
3.57655	0.000265123	-0.271529	0.828441	AKAP2 PE	6.65535	6.69349	6.67101	6.3906	6.43962	6.37504
0.368805	0.427755	0.0212822	1.01486	RAD21 PE	6.5157	6.58946	6.52826	6.56377	6.55305	6.58045
0.849612	0.14138	-0.0333373	0.977157	STUB1 PE	6.77873	6.75087	6.73877	6.7252	6.74551	6.69766
0.390347	0.407055	-0.0311724	0.978625	CHAF1A PE	6.53138	6.57894	6.62936	6.51254	6.56224	6.57137
1.11401	0.076912	-0.0953614	0.936038	RTF1 PE	6.65821	6.67101	6.67525	6.57743	6.63952	6.50144
1.8012	0.0158052	-0.145627	0.903987	NOLC1 PE	6.69905	6.7046	6.71425	6.59246	6.59991	6.48864
0.406503	0.392191	-0.0452801	0.969102	NOP2 PE	6.6837	6.7046	6.69905	6.71425	6.67807	6.55919
1.65774	0.0219917	-0.0969806	0.934988	PTBP1 PE	6.74685	6.7252	6.73606	6.6851	6.63662	6.59544
1.04651	0.0898446	-0.110451	0.926299	HDGF PE	6.71699	6.78005	6.78921	6.6893	6.70183	6.56377
0.0682616	0.854552	-0.00780551	0.994604	HOOK3 PE	6.54226	6.64386	6.64962	6.59096	6.64241	6.57894
0.411004	0.388147	0.062645	1.04438	ACACA PE	6.64962	6.49346	6.5744	6.65392	6.54689	6.7046
0.530425	0.294833	0.0817043	1.05827	SYMPK PE	6.61029	6.52669	6.54844	6.64962	6.53138	6.74953
0.246176	0.567314	0.055316	1.03909	AP1B1 PE	6.74551	6.50144	6.59842	6.66534	6.58045	6.76553
0.181211	0.658854	0.0179005	1.01248	ARHGEF2 PE	6.54226	6.66107	6.59544	6.64386	6.59096	6.61765
0.142432	0.720391	0.0085961	1.00598	OTUD4 PE	6.59694	6.60585	6.58946	6.56682	6.60881	6.64241
0.0494938	0.89229	-0.00588131	0.995932	EIF3J PE	6.61765	6.67101	6.67948	6.67807	6.69349	6.57894
3.04909	0.000893123	-0.102316	0.931537	DDX27 PE	6.67101	6.66959	6.6453	6.56072	6.54535	6.57289
0.0952347	0.803092	0.0247294	1.01729	HSPA1L PE	6.4446	6.73064	6.59395	6.65392	6.65964	6.52982
0.349697	0.446995	0.00675837	1.0047	SAE1 PE	6.64097	6.63517	6.62352	6.64386	6.64818	6.6279
0.0157352	0.964417	-0.0023942	0.998342	EEF1D PE	6.63662	6.76288	6.74281	6.71149	6.76686	6.65678
0.0777884	0.83601	-0.00753657	0.99479	PLEKHA5 PE	6.58946	6.68229	6.6453	6.59246	6.66391	6.63807
0.484225	0.327925	-0.0454834	0.968965	PRKCSH PE	6.71012	6.70598	6.71149	6.67948	6.7252	6.58646
1.22717	0.0592699	0.135754	1.09867	USP47 PE	6.45779	6.41616	6.48382	6.52982	6.55152	6.6837
2.076	0.00839464	0.29228	1.22457	HMGCS1 PE	6.44128	6.31832	6.45286	6.61176	6.73877	6.73877
0.514843	0.305603	-0.0907974	0.939004	RPL3 PE	6.90929	6.8505	6.6851	6.79571	6.71287	6.66391
0.577929	0.264284	0.0722454	1.05135	LAS1L PE	6.64386	6.54844	6.61471	6.61471	6.63952	6.76951
0.0223626	0.949811	0.00195392	1.00136	ZC3H13 PE	6.60437	6.66818	6.66818	6.65105	6.68229	6.61324
0.804782	0.156754	0.0546732	1.03862	LAMB1 PE	6.60733	6.56834	6.64241	6.61765	6.69627	6.66818
1.42344	0.0377194	0.0982424	1.07047	TRMT1 PE	6.57289	6.55459	6.61618	6.65821	6.64818	6.732
0.276258	0.529349	0.0482767	1.03403	UNC45A PE	6.65535	6.51254	6.54844	6.59991	6.53605	6.7252
0.0417867	0.908266	-0.00486294	0.996635	PDLIM5 PE	6.49825	6.57592	6.56986	6.53138	6.6014	6.49665
0.266893	0.540887	0.0520527	1.03674	HK1 PE	6.65392	6.47086	6.56224	6.61324	6.5157	6.71425
2.38711	0.00410104	-0.19587	0.873046	RBM28 PE	6.59246	6.68229	6.69766	6.45779	6.47086	6.45615
1.56114	0.0274703	0.0481774	1.03396	PSMC2 PE	6.61176	6.61912	6.60881	6.63372	6.67384	6.67666
1.35183	0.0444801	0.10271	1.07379	EIF5 PE	6.52513	6.57137	6.59096	6.65821	6.71973	6.61765
0.757647	0.174724	0.057927	1.04097	CIT PE	6.51096	6.62936	6.56072	6.63807	6.62498	6.61176
0.135702	0.731641	-0.0105964	0.992682	CDC42BPB PE	6.67243	6.75622	6.66959	6.67948	6.69488	6.69209
0.380314	0.416568	0.0303906	1.02129	LDHB PE	6.68229	6.61471	6.62205	6.67384	6.62352	6.71287
0.00490803	0.988762	0.000268459	1.00019	SEC31A PE	6.65678	6.64818	6.64818	6.66534	6.61618	6.67243
1.0543	0.0882478	0.0657196	1.04661	CORO7 PE	6.62352	6.61618	6.59991	6.62205	6.70874	6.70598
0.544882	0.285179	0.0747813	1.0532	CUL4B PE	6.63517	6.52199	6.55766	6.62498	6.57137	6.74281
0.981162	0.104433	-0.0375997	0.974275	DPYSL3 PE	6.66959	6.7046	6.71149	6.63517	6.67807	6.65964
0.237635	0.578582	0.0120811	1.00841	SUGT1 PE	6.61324	6.64962	6.67101	6.66818	6.66676	6.63517
0.0695175	0.852084	0.00483322	1.00336	PSMC1 PE	6.6453	6.69488	6.63372	6.68229	6.67384	6.63227
0.203559	0.625808	-0.0118637	0.99181	DPYSL2 PE	6.69209	6.69488	6.65249	6.63227	6.6851	6.6865
0.686247	0.205946	0.0195402	1.01364	PSMC6 PE	6.64962	6.65392	6.62936	6.64386	6.67948	6.66818
1.767	0.0171	0.0927324	1.06639	AIFM1 PE	6.60437	6.65678	6.60288	6.6893	6.71012	6.74281
0.209674	0.617058	0.0261135	1.01827	ATP6V1A PE	6.6014	6.56224	6.51096	6.54226	6.54535	6.66534
1.10144	0.0791705	0.109669	1.07898	ABCE1 PE	6.63807	6.52669	6.57592	6.69349	6.62936	6.74685
0.0111329	0.974691	0.00181818	1.00126	CHD7 PE	6.46434	6.54689	6.63372	6.50779	6.58496	6.55766
0.179558	0.661366	-0.0151011	0.989587	HNRNPH2 PE	6.70183	6.74685	6.70321	6.71425	6.74416	6.64818
0.452505	0.352773	0.0316118	1.02215	PUS7 PE	6.69905	6.60288	6.61765	6.66676	6.67807	6.66959
2.79356	0.00160858	0.188719	1.13975	STRN PE	6.47086	6.55305	6.50144	6.6865	6.70874	6.69627
0.237762	0.578412	0.0252549	1.01766	POLA1 PE	6.62059	6.52513	6.6453	6.63227	6.58346	6.65105
0.116307	0.765056	0.0169689	1.01183	TOP1 PE	6.65821	6.63807	6.56986	6.73064	6.59395	6.59246
0.281196	0.523364	0.0150917	1.01052	SSRP1 PE	6.66107	6.64818	6.6279	6.63227	6.65249	6.69766
0.990255	0.102269	-0.0378173	0.974128	PTPN23 PE	6.6453	6.6893	6.67243	6.63662	6.60733	6.64962
0.526256	0.297676	-0.0316257	0.978317	CALR PE	6.67243	6.74281	6.73877	6.6851	6.71012	6.66391
0.015792	0.964291	0.002014	1.0014	DDX19A PE	6.6879	6.63807	6.63807	6.57894	6.69627	6.69488
0.238091	0.577975	0.00811084	1.00564	SRP72 PE	6.65392	6.64097	6.62936	6.6453	6.67101	6.63227
0.479569	0.33146	0.0805545	1.05742	CUL3 PE	6.47573	6.43463	6.49506	6.50303	6.45615	6.6879
0.6818	0.208066	-0.0522645	0.964421	DCTN2 PE	6.61912	6.63952	6.62498	6.58797	6.6279	6.51096
0.62531	0.236968	-0.0164747	0.988646	GSR PE	6.56377	6.55766	6.56377	6.54226	6.56682	6.52669
0.541258	0.287569	0.0730007	1.0519	CANX PE	6.54689	6.48704	6.6453	6.64962	6.56072	6.6879
1.06048	0.0870011	0.0650899	1.04615	EIF3D PE	6.62059	6.62936	6.58346	6.6837	6.62936	6.71562
1.4883	0.0324866	0.0854079	1.06099	WDR44 PE	6.59395	6.63807	6.6453	6.6907	6.75355	6.6893
0.274747	0.531194	0.0364167	1.02556	DHX36 PE	6.70598	6.61176	6.59395	6.64241	6.62498	6.75355
1.52074	0.030148	0.0643183	1.04559	HBS1L PE	6.62205	6.64097	6.60437	6.65392	6.70321	6.70321
1.77312	0.0168607	0.0435764	1.03067	ARCN1 PE	6.65964	6.64241	6.63081	6.67384	6.69766	6.69209
1.91333	0.0122086	-0.104535	0.930105	SCAF8 PE	6.6893	6.71562	6.73877	6.5744	6.64097	6.61471
0.375263	0.421442	-0.044339	0.969734	PLXNB2 PE	6.55459	6.53916	6.58797	6.44791	6.49346	6.60733
0.786213	0.163601	0.0312247	1.02188	PPM1G PE	6.58045	6.57743	6.56682	6.59544	6.58195	6.64097
0.690877	0.203762	0.0972837	1.06976	QARS1 PE	6.65535	6.53294	6.58045	6.6851	6.59544	6.78005
1.83046	0.0147755	-0.0783445	0.947144	RBM39 PE	6.65964	6.6851	6.70598	6.58946	6.63227	6.59395
0.204041	0.625113	-0.0228895	0.984259	RBMX PE	6.64818	6.71973	6.74551	6.6907	6.732	6.62205
0.967551	0.107758	-0.056999	0.961262	WDR33 PE	6.73877	6.69349	6.66676	6.62059	6.67807	6.62936
0.0155387	0.964853	0.00226545	1.00157	FAM120A PE	6.69349	6.56529	6.64962	6.60881	6.60733	6.69905
0.675729	0.210994	0.0865512	1.06183	MORC3 PE	6.44294	6.63227	6.54071	6.58946	6.6279	6.65821
1.24386	0.057035	0.13614	1.09896	RPN1 PE	6.47249	6.47573	6.49825	6.58946	6.54844	6.71699
0.185193	0.65284	-0.0226143	0.984447	ZC3H4 PE	6.69627	6.71012	6.7761	6.66676	6.78398	6.66391
1.35571	0.0440846	0.0517616	1.03653	GSPT1 PE	6.61471	6.56986	6.60585	6.64097	6.67101	6.63372
0.29398	0.508182	0.0219035	1.0153	TRIM33 PE	6.57592	6.58646	6.6279	6.57137	6.62498	6.65964
0.911364	0.122641	0.0970559	1.06959	SRP68 PE	6.60585	6.55152	6.56834	6.63662	6.61471	6.76553
0.294044	0.508108	-0.0212857	0.985354	TCF20 PE	6.62059	6.69766	6.60437	6.61471	6.63081	6.61324
0.229786	0.589134	-0.0160346	0.988947	POGZ PE	6.62498	6.63952	6.68089	6.60585	6.61618	6.67525
1.15467	0.0700371	-0.111718	0.925485	WBP11 PE	6.71699	6.75221	6.74416	6.67101	6.66959	6.53761
0.054315	0.88244	0.00660467	1.00459	DDX24 PE	6.20555	6.23458	6.33628	6.26866	6.24031	6.28725
1.3005	0.0500609	0.123843	1.08963	EIF4A2 PE	6.56682	6.61176	6.65249	6.6865	6.70874	6.80735
2.06895	0.00853193	-0.110323	0.926381	ATXN2 PE	6.64674	6.65964	6.67666	6.52356	6.59246	6.53605
0.145066	0.716034	-0.0231109	0.984108	HNRNPF PE	6.66959	6.74953	6.61912	6.58045	6.73742	6.65105
0.55964	0.275651	0.0763667	1.05436	GTF3C4 PE	6.61912	6.51096	6.56529	6.60288	6.57743	6.74416
1.5388	0.0289203	-0.138729	0.908319	HNRNPUL1 PE	6.80607	6.7252	6.75889	6.65535	6.55612	6.66249
0.463319	0.344097	0.0366648	1.02574	SWAP70 PE	6.56224	6.57743	6.62205	6.56834	6.63662	6.66676
0.694845	0.201909	-0.0561088	0.961855	RBM12 PE	6.70736	6.72656	6.732	6.6879	6.71425	6.59544
0.70993	0.195016	0.0557831	1.03942	SUGP2 PE	6.56682	6.66249	6.5744	6.62498	6.65678	6.6893
0.347026	0.449753	0.0838693	1.05986	PPP5C PE	6.68229	6.38543	6.6879	6.68089	6.67243	6.65392
0.0415337	0.908796	0.00356944	1.00248	EEF1A2 PE	6.65105	6.61324	6.66391	6.69488	6.61176	6.63227
3.81641	0.000152614	0.341175	1.26679	DLGAP5 PE	6.08321	6.14975	6.14771	6.48059	6.47735	6.44626
0.601422	0.250367	-0.0601746	0.959148	PPP1R7 PE	6.71425	6.77479	6.72928	6.69627	6.74012	6.6014
2.45658	0.00349476	0.0704468	1.05004	APPL1 PE	6.59842	6.60585	6.6014	6.65535	6.66818	6.69349
0.0526926	0.885742	-0.00771666	0.994666	RPAP3 PE	6.51412	6.62498	6.65392	6.5744	6.64241	6.55305
0.426085	0.3749	0.0459042	1.03233	PGM2 PE	6.63662	6.61765	6.63081	6.65392	6.60733	6.76155
1.83649	0.0145717	0.09489	1.06798	DHX16 PE	6.58496	6.55305	6.56529	6.62059	6.68229	6.6851
1.06081	0.0869337	0.073799	1.05248	HARS1 PE	6.60437	6.53605	6.63517	6.63662	6.67948	6.68089
2.13305	0.00736115	0.153475	1.11225	HMMR PE	6.42794	6.45779	6.40429	6.61618	6.60288	6.53138
3.68446	0.000206793	0.400825	1.32026	PRC1 PE	6.00225	6.10434	6.04439	6.46271	6.43296	6.45779
0.113301	0.77037	0.032214	1.02258	XPO5 PE	6.70736	6.49025	6.57137	6.63662	6.47411	6.75489
0.850481	0.141098	0.0925554	1.06626	UBE3A PE	6.62059	6.52669	6.5744	6.58346	6.6907	6.7252
1.89223	0.0128165	-0.101785	0.931879	GNL3 PE	6.61324	6.58646	6.54071	6.46923	6.49985	6.46597
0.190868	0.644365	0.0122643	1.00854	NUP50 PE	6.58946	6.65105	6.65392	6.62498	6.66818	6.63807
0.0704261	0.850303	-0.00882483	0.993902	ANK3 PE	6.65105	6.67807	6.6453	6.71836	6.57137	6.65821
0.231384	0.58697	0.0142829	1.00995	YWHAH PE	6.63662	6.5744	6.62498	6.62205	6.60288	6.65392
1.14936	0.0708998	-0.107602	0.92813	NELFE PE	6.71287	6.78136	6.7252	6.64674	6.6907	6.55919
0.429918	0.371605	-0.0263918	0.981873	MAGI3 PE	6.56072	6.63807	6.63517	6.58496	6.59694	6.57289
1.31672	0.0482256	0.0459188	1.03234	COPS4 PE	6.60881	6.64241	6.62936	6.64962	6.69488	6.67384
0.338933	0.458212	0.0407585	1.02865	SETD2 PE	6.53761	6.60881	6.53605	6.51728	6.66249	6.62498
0.831665	0.147345	0.0787133	1.05608	IQGAP2 PE	6.57137	6.55612	6.56682	6.60437	6.59544	6.73064
2.41305	0.00386325	0.241614	1.18231	KIF2C PE	6.40939	6.32193	6.32553	6.60881	6.53916	6.63372
0.153768	0.70183	0.0451252	1.03177	NUP205 PE	6.66249	6.48382	6.48704	6.61176	6.41954	6.73742
1.25772	0.0552431	0.0903023	1.06459	PDE4DIP PE	6.24031	6.32912	6.33271	6.36632	6.41785	6.38888
0.123144	0.753106	-0.0115074	0.992055	CTNNA1 PE	6.51254	6.55459	6.60881	6.50779	6.56377	6.56986
1.12921	0.0742659	-0.048042	0.967248	DLG1 PE	6.6851	6.67666	6.72656	6.62936	6.67243	6.64241
0.827256	0.148848	-0.0651685	0.955834	ZC3H18 PE	6.64818	6.6907	6.6851	6.62205	6.66107	6.54535
0.426311	0.374704	0.0561603	1.03969	TTLL12 PE	6.74685	6.59991	6.67384	6.73335	6.66391	6.79181
0.276631	0.528894	0.0340548	1.02389	NARS1 PE	6.6879	6.57137	6.61765	6.68089	6.58946	6.70874
0.762799	0.172664	0.0562197	1.03974	INTS13 PE	6.61618	6.56986	6.52513	6.58646	6.65964	6.63372
0.511154	0.308209	0.0675758	1.04795	AP2B1 PE	6.66249	6.53138	6.59395	6.62644	6.61324	6.75087
0.837183	0.145485	-0.0685358	0.953605	ZNF326 PE	6.70183	6.74281	6.74012	6.67807	6.71012	6.59096
0.92595	0.11859	0.0610023	1.04319	LAP3 PE	6.6893	6.63081	6.62205	6.67243	6.70321	6.74953
0.616775	0.241671	0.0861231	1.06151	FLII PE	6.64241	6.45121	6.55459	6.61765	6.59544	6.69349
0.564781	0.272408	0.0855405	1.06109	RECQL PE	6.63081	6.56224	6.53294	6.64386	6.56529	6.77347
0.958967	0.109909	0.0391181	1.02749	LIG1 PE	6.6893	6.66959	6.68089	6.6865	6.7211	6.74953
0.859837	0.13809	0.0576924	1.0408	KARS1 PE	6.60437	6.58946	6.60288	6.64674	6.60881	6.71425
1.37659	0.0420153	0.0858884	1.06134	NAMPT PE	6.60881	6.55612	6.54535	6.63517	6.63372	6.69905
0.264403	0.543997	0.0281603	1.01971	MYH14 PE	6.56986	6.6837	6.63081	6.67666	6.6893	6.60288
0.244398	0.569643	-0.0176544	0.987837	YWHAB PE	6.59096	6.62352	6.68089	6.59395	6.61618	6.63227
0.0903296	0.812214	0.00764243	1.00531	VDAC1 PE	6.61029	6.67807	6.6279	6.61176	6.6879	6.63952
0.546515	0.284109	0.0124679	1.00868	GPHN PE	6.63372	6.6453	6.66676	6.65821	6.66676	6.65821
2.98863	0.00102652	0.243828	1.18413	KIFC1 PE	6.27426	6.31288	6.26491	6.55305	6.47897	6.55152
1.00464	0.0989363	0.0692828	1.0492	CHD1 PE	6.41616	6.49506	6.47249	6.48704	6.56072	6.54381
0.984334	0.103673	0.0917241	1.06564	PSMD12 PE	6.64386	6.52982	6.58646	6.63372	6.66959	6.732
0.795651	0.160084	0.0321536	1.02254	EIF4A3 PE	6.64241	6.63372	6.60585	6.63662	6.65392	6.6879
0.686281	0.20593	0.043541	1.03064	NEK9 PE	6.69209	6.64962	6.65392	6.72792	6.65821	6.74012
0.107184	0.781297	-0.00551573	0.996184	DLD PE	6.66534	6.71699	6.67807	6.69349	6.6893	6.66107
0.714546	0.192954	-0.0538915	0.963334	MAD1L1 PE	6.64097	6.70183	6.73064	6.65105	6.66676	6.59395
0.787636	0.163066	-0.0623654	0.957693	IRS2 PE	6.77083	6.64674	6.71973	6.63952	6.64962	6.66107
0.487918	0.325148	-0.0833341	0.943874	RPL5 PE	6.8802	6.84046	6.66676	6.77742	6.70321	6.65678
0.203358	0.626098	-0.0174708	0.987963	PAK2 PE	6.65678	6.66959	6.64818	6.63662	6.69905	6.58646
0.668002	0.214782	0.0478969	1.03376	NBN PE	6.62936	6.71012	6.63807	6.70183	6.67525	6.74416
0.687946	0.205142	0.0402137	1.02827	USP15 PE	6.60881	6.60881	6.65535	6.63807	6.64818	6.70736
0.112578	0.771652	0.0228952	1.016	XRN2 PE	6.69905	6.52669	6.58045	6.63081	6.52982	6.71425
0.917745	0.120852	-0.0827648	0.944246	TCEA1 PE	6.65392	6.79312	6.72383	6.66107	6.64386	6.61765
1.55946	0.0275765	0.0614409	1.04351	HIP1R PE	6.56529	6.58797	6.53138	6.63807	6.61324	6.61765
0.604459	0.248623	0.0689522	1.04895	FARSB PE	6.69627	6.55612	6.62059	6.69905	6.63662	6.74416
0.236346	0.580302	-0.0209413	0.985589	SUGP1 PE	6.63517	6.69905	6.7046	6.65964	6.7046	6.61176
0.351195	0.445456	-0.0263743	0.981885	PSMC4 PE	6.65535	6.71973	6.70736	6.68229	6.70044	6.62059
0.853605	0.140086	-0.0806039	0.945662	IRF2BP2 PE	6.76818	6.82018	6.82018	6.70321	6.79961	6.66391
0.675012	0.211343	0.108379	1.07802	NUP133 PE	6.52982	6.42459	6.48864	6.56072	6.49185	6.71562
0.825223	0.149547	-0.07898	0.946727	CALU PE	6.65821	6.71012	6.71973	6.64818	6.66534	6.53761
0.545269	0.284926	0.101811	1.07312	CUL1 PE	6.53605	6.35755	6.43296	6.51096	6.45286	6.66818
1.06823	0.0854608	-0.0883961	0.940568	PPFIA1 PE	6.61618	6.71836	6.72383	6.57137	6.62936	6.59246
1.33992	0.0457177	-0.120787	0.919686	RANBP3 PE	6.65678	6.7211	6.71699	6.58045	6.63952	6.51254
0.287794	0.515473	0.0231671	1.01619	PTPN11 PE	6.62936	6.63081	6.59991	6.64674	6.58797	6.69488
0.00167256	0.996156	-0.000177383	0.999877	GARS1 PE	6.70183	6.65392	6.6279	6.67525	6.60881	6.69905
0.212494	0.613065	0.0502877	1.03547	POLR2B PE	6.58346	6.50144	6.46923	6.55459	6.42794	6.72247
0.335199	0.462169	-0.0332397	0.977223	ANXA2 PE	6.65105	6.64097	6.68089	6.57592	6.59544	6.70183
0.59471	0.254267	0.0582797	1.04122	LIG3 PE	6.61765	6.64097	6.62352	6.64097	6.64386	6.77215
0.0764646	0.838562	0.013734	1.00957	CLUH PE	6.64241	6.49985	6.55612	6.54689	6.51885	6.67384
0.62462	0.237345	0.0792279	1.05645	THOP1 PE	6.62059	6.59096	6.61618	6.62644	6.63807	6.8009
0.225214	0.595369	-0.0149932	0.989661	TAOK1 PE	6.63517	6.67101	6.60288	6.64386	6.63227	6.58797
0.0342507	0.924165	-0.00372712	0.99742	MTA1 PE	6.72247	6.64962	6.63662	6.61765	6.67666	6.70321
0.643414	0.227293	-0.0557386	0.962102	ESF1 PE	6.62352	6.67384	6.66391	6.55612	6.66959	6.56834
0.153952	0.701533	0.00804106	1.00559	U2SURP PE	6.56986	6.61618	6.62644	6.60733	6.62936	6.59991
1.04416	0.0903315	0.0788261	1.05616	RPS3 PE	6.64818	6.60733	6.65964	6.71973	6.66107	6.77083
1.3188	0.047995	0.0567584	1.04013	BAZ1A PE	6.55152	6.56682	6.52982	6.57289	6.61618	6.62936
0.471284	0.337844	-0.0514536	0.964964	GPATCH4 PE	6.58045	6.61324	6.67948	6.56529	6.64097	6.51254
1.02452	0.0945109	-0.0207637	0.985711	PDHB PE	6.70044	6.70598	6.72792	6.6837	6.6893	6.69905
0.926458	0.118452	0.0788724	1.05619	PNP PE	6.62498	6.53138	6.54998	6.67243	6.59246	6.67807
0.698817	0.20007	0.0287086	1.0201	ADD1 PE	6.63517	6.67525	6.6893	6.68089	6.69209	6.71287
0.511758	0.307781	0.0334837	1.02348	PTPN13 PE	6.56529	6.59694	6.56377	6.62936	6.55612	6.64097
1.63873	0.022976	-0.166529	0.890984	DDX54 PE	6.74416	6.77083	6.63662	6.59395	6.53138	6.52669
0.558475	0.276391	0.0459345	1.03235	SDHA PE	6.67525	6.65821	6.62498	6.63372	6.71836	6.74416
2.14061	0.00723424	0.169074	1.12434	RACGAP1 PE	6.26866	6.32912	6.32553	6.42291	6.49825	6.50938
2.07812	0.00835373	0.0862786	1.06163	LRRC40 PE	6.60288	6.58646	6.59246	6.66676	6.65964	6.71425
0.238233	0.577786	0.0511049	1.03606	IARS2 PE	6.6837	6.58646	6.57289	6.63517	6.54998	6.81121
1.24928	0.0563279	-0.0593607	0.959689	CC2D1A PE	6.57894	6.61618	6.63081	6.54071	6.58045	6.52669
1.73341	0.0184751	0.0719967	1.05117	PRPF4 PE	6.63081	6.5744	6.60437	6.68229	6.6865	6.65678
0.0119274	0.97291	-0.00146691	0.998984	AKAP8L PE	6.57592	6.65105	6.61176	6.63517	6.65535	6.54381
0.602026	0.250019	0.105446	1.07583	ELP1 PE	6.63517	6.48059	6.56224	6.61176	6.58946	6.79312
0.660335	0.218608	-0.0420453	0.971277	PAF1 PE	6.66959	6.73064	6.66107	6.64674	6.67666	6.61176
1.68506	0.0206511	-0.0987577	0.933837	DBNL PE	6.78398	6.80735	6.78267	6.72928	6.7046	6.64386
0.0122134	0.972269	-0.00148106	0.998974	SETD1A PE	6.66959	6.64097	6.66676	6.60881	6.73471	6.62936
0.530615	0.294704	-0.0395807	0.972938	IGF2BP2 PE	6.64962	6.68089	6.69627	6.65535	6.67525	6.57743
0.0365462	0.919293	-0.00519292	0.996407	ZCCHC8 PE	6.60288	6.71699	6.6879	6.61029	6.72656	6.65535
0.121026	0.756787	0.0135603	1.00944	SIN3A PE	6.60437	6.50144	6.52199	6.55305	6.51254	6.60288
0.0169742	0.961669	0.00163651	1.00113	EIF3I PE	6.6907	6.66676	6.60437	6.63952	6.69349	6.63372
1.27865	0.0526442	0.0773096	1.05505	RNH1 PE	6.62205	6.56834	6.59096	6.66959	6.63081	6.71287
0.692768	0.202877	0.116988	1.08447	PFKM PE	6.65678	6.48864	6.58646	6.69488	6.59096	6.79701
2.54467	0.00285319	-0.226366	0.854785	TACC1 PE	6.54998	6.66534	6.61471	6.37504	6.40259	6.3733
0.0421665	0.907473	-0.00408093	0.997175	ILF2 PE	6.64386	6.6279	6.61765	6.6014	6.58646	6.6893
0.20799	0.619456	0.0229389	1.01603	GPD2 PE	6.63372	6.60881	6.58496	6.58045	6.60437	6.71149
0.0222435	0.950072	0.00150506	1.00104	PRPF4B PE	6.65964	6.60437	6.61471	6.60733	6.61912	6.65678
0.679956	0.208951	0.0697622	1.04954	RABGAP1 PE	6.51096	6.48543	6.53761	6.52513	6.54998	6.66818
1.72114	0.0190049	-0.121194	0.919426	CAPRIN1 PE	6.68229	6.77479	6.75756	6.62352	6.63807	6.58946
0.498369	0.317417	-0.0657129	0.955473	ATAD2 PE	6.4363	6.32553	6.27984	6.34696	6.23266	6.26491
1.16672	0.0681207	0.235485	1.1773	TFRC PE	6.13955	5.97499	6.05961	6.1918	6.23266	6.45615
2.36368	0.0043283	0.144516	1.10536	KDM5C PE	6.17193	6.14364	6.19967	6.31651	6.28355	6.34873
0.174384	0.669293	-0.0166445	0.988529	EHMT2 PE	6.55766	6.61324	6.65535	6.57592	6.56377	6.63662
1.87165	0.0134384	-0.145056	0.904345	BRD3 PE	6.65821	6.7046	6.73471	6.56986	6.58946	6.50303
0.472515	0.336887	0.0590178	1.04176	ALDH7A1 PE	6.71149	6.61618	6.59991	6.65249	6.66818	6.78398
0.722978	0.189244	-0.0734955	0.950333	RBMXL1 PE	6.76553	6.80607	6.76686	6.72656	6.77083	6.62059
0.406885	0.391846	-0.0524394	0.964304	UBQLN1 PE	6.71836	6.74012	6.70874	6.72656	6.7211	6.56224
1.07219	0.084686	-0.0590677	0.959884	TLE4 PE	6.70044	6.67948	6.67243	6.60437	6.67384	6.59694
1.20792	0.061956	0.145673	1.10625	EEF1G PE	6.57137	6.45943	6.64241	6.6907	6.67807	6.74147
3.1284	0.000744046	0.104434	1.07507	FYCO1 PE	6.50462	6.53294	6.52982	6.6279	6.63807	6.61471
1.09035	0.0812179	-0.0652587	0.955774	CPSF6 PE	6.71699	6.73471	6.71287	6.65964	6.70183	6.60733
0.342972	0.453971	-0.0332591	0.97721	NIN PE	6.51254	6.61471	6.62644	6.52669	6.58496	6.54226
1.06936	0.0852397	0.0410031	1.02883	GLUD1 PE	6.66676	6.63807	6.61324	6.66249	6.6851	6.69349
0.712442	0.193891	0.088939	1.06359	COPG1 PE	6.67525	6.56529	6.62936	6.71425	6.62936	6.79312
1.69398	0.0202312	0.293482	1.22559	TUBB3 PE	6.33807	6.30561	6.32373	6.71012	6.46107	6.67666
0.640892	0.228617	-0.0413685	0.971733	PACSIN2 PE	6.63081	6.67666	6.66676	6.62644	6.65535	6.56834
0.842934	0.143571	-0.0616592	0.958162	HDGFL2 PE	6.65678	6.72247	6.6907	6.63662	6.67243	6.57592
0.313333	0.486034	0.0489403	1.0345	CBR1 PE	6.73064	6.55459	6.57743	6.64386	6.63227	6.73335
0.482081	0.329548	0.0887529	1.06345	PYGB PE	6.67807	6.52826	6.59991	6.71149	6.56529	6.79571
0.918081	0.120759	-0.104246	0.930291	NUCB1 PE	6.81121	6.87406	6.88874	6.71562	6.848	6.69766
1.74686	0.0179118	0.0512945	1.03619	PLCB3 PE	6.63517	6.63372	6.62936	6.65964	6.7046	6.6879
0.51047	0.308695	-0.0484168	0.966997	YEATS2 PE	6.5345	6.62498	6.6453	6.50621	6.58346	6.56986
0.329783	0.467969	0.0199927	1.01395	ZMYM3 PE	6.6893	6.62205	6.6879	6.67101	6.70874	6.67948
0.414212	0.38529	-0.0846243	0.94303	WASHC2A PE	6.66959	6.61176	6.7761	6.56682	6.74012	6.49665
0.125279	0.749413	0.0187902	1.01311	WASHC2C PE	6.62205	6.61618	6.61912	6.73877	6.62498	6.54998
0.40998	0.389063	0.0851887	1.06083	POLR1A PE	6.69627	6.44956	6.55766	6.66534	6.55766	6.73606
1.52297	0.0299938	-0.105432	0.929527	PSPC1 PE	6.73471	6.76288	6.74685	6.6907	6.65249	6.58496
2.59445	0.00254419	-0.0657328	0.95546	PDIA6 PE	6.67243	6.67384	6.66534	6.61029	6.61765	6.58646
0.464165	0.343427	-0.0413249	0.971762	CHERP PE	6.58496	6.64818	6.61618	6.54844	6.64241	6.5345
2.31452	0.00484706	0.326847	1.25427	INCENP PE	6.06393	6.20163	6.18785	6.50938	6.52199	6.40259
0.478876	0.331989	-0.0165156	0.988618	SUCLG2 PE	6.71149	6.74147	6.71699	6.70183	6.72928	6.6893
1.17931	0.066174	0.086607	1.06187	TASOR PE	6.57289	6.57743	6.62498	6.65105	6.6453	6.73877
0.368986	0.427577	0.0597787	1.04231	DOCK7 PE	6.64386	6.49506	6.50779	6.61912	6.52042	6.6865
0.201813	0.628329	-0.0232091	0.984041	CLPX PE	6.63372	6.70321	6.66534	6.57743	6.71425	6.64097
0.577231	0.264709	0.0715639	1.05086	POP1 PE	6.7046	6.57592	6.58797	6.66107	6.65392	6.76818
0.847859	0.141952	0.0389093	1.02734	PRKAR2A PE	6.6893	6.65964	6.61618	6.69766	6.69209	6.69209
0.941892	0.114316	0.128165	1.0929	KIF20B PE	6.27612	6.4545	6.46923	6.51096	6.51728	6.55612
0.863966	0.136783	0.0575334	1.04068	CDKN2AIP PE	6.55459	6.54381	6.56682	6.55919	6.61471	6.66391
0.0176023	0.96028	0.00301822	1.00209	ACTC1 PE	6.71425	6.59694	6.58496	6.57743	6.61765	6.71012
0.634385	0.232068	0.0490508	1.03458	CUL4A PE	6.54381	6.50462	6.53294	6.5345	6.55305	6.64097
1.35251	0.0444105	-0.0594815	0.959609	UACA PE	6.6907	6.6893	6.7046	6.65535	6.65535	6.59544
0.218451	0.604712	-0.0194281	0.986624	CD2AP PE	6.62059	6.7046	6.6851	6.63807	6.69627	6.61765
0.514795	0.305636	-0.0177304	0.987785	MDH2 PE	6.70321	6.66107	6.70044	6.65964	6.68229	6.66959
0.16925	0.677252	0.0118823	1.00827	TBL1XR1 PE	6.6851	6.67243	6.65105	6.63227	6.70736	6.7046
0.209236	0.61768	-0.0151688	0.989541	ATAD3A PE	6.6851	6.66818	6.67243	6.67807	6.60585	6.69627
0.706306	0.19665	0.11167	1.08048	RARS1 PE	6.64097	6.54381	6.56834	6.70183	6.57894	6.80735
0.398699	0.399301	0.0942138	1.06748	IPO7 PE	6.63081	6.39917	6.5157	6.63227	6.47086	6.7252
0.723302	0.189103	0.0878824	1.06281	RNPEP PE	6.66676	6.56224	6.66534	6.71149	6.64818	6.79831
1.14926	0.0709154	0.0567481	1.04012	UGDH PE	6.55919	6.54381	6.57137	6.58346	6.60437	6.65678
0.328818	0.46901	0.0246237	1.01721	IDH1 PE	6.72383	6.62644	6.63952	6.69627	6.6851	6.68229
0.243651	0.570623	-0.0258493	0.982242	SYAP1 PE	6.66818	6.7211	6.7252	6.70736	6.7252	6.60437
0.553219	0.279757	0.0833141	1.05945	THOC2 PE	6.59246	6.48864	6.58646	6.66249	6.52982	6.7252
0.0509627	0.889278	-0.00648149	0.995517	UBAP2 PE	6.61765	6.71973	6.70598	6.6837	6.7211	6.61912
0.17849	0.662995	0.0245597	1.01717	DDX19B PE	6.6279	6.64818	6.7211	6.61765	6.76951	6.6837
0.012732	0.971109	-0.00149218	0.998966	FKBP10 PE	6.75622	6.69488	6.73606	6.66391	6.73742	6.78136
0.706181	0.196706	0.0265171	1.01855	VCPIP1 PE	6.62205	6.61618	6.66676	6.65392	6.65678	6.67384
1.93515	0.0116104	-0.103887	0.930523	NOP14 PE	6.69627	6.68089	6.70183	6.61471	6.60881	6.54381
0.196334	0.636306	-0.0144388	0.990042	MEPCE PE	6.66534	6.71287	6.6279	6.6279	6.65964	6.67525
1.34254	0.0454424	0.0745365	1.05302	STRAP PE	6.65821	6.61471	6.61765	6.66107	6.72792	6.7252
0.965364	0.108302	0.113983	1.08221	NFXL1 PE	6.55766	6.60437	6.59694	6.68089	6.61912	6.8009
0.106953	0.781712	0.0100129	1.00696	TLE3 PE	6.67525	6.66107	6.62352	6.60585	6.67666	6.70736
0.443318	0.360315	0.0267334	1.0187	WDR1 PE	6.57743	6.50303	6.55459	6.54998	6.56834	6.59694
0.670206	0.213695	0.0511223	1.03607	AP3D1 PE	6.69488	6.60881	6.6279	6.66249	6.6837	6.73877
0.698464	0.200233	0.0593576	1.042	OSBP PE	6.62059	6.57743	6.60288	6.65535	6.59842	6.7252
0.17404	0.669824	-0.0115207	0.992046	GRSF1 PE	6.65964	6.69349	6.69627	6.65392	6.71562	6.6453
0.270554	0.536348	-0.0280655	0.980734	TMPO PE	6.64674	6.61618	6.60585	6.64818	6.51728	6.61912
0.904206	0.124679	0.0565472	1.03997	NXF1 PE	6.54071	6.50462	6.49025	6.53605	6.55152	6.61765
0.507331	0.310935	-0.0366966	0.974885	GNL2 PE	6.55459	6.59395	6.50938	6.49825	6.55612	6.49346
0.682149	0.207898	-0.0631779	0.957153	PDLIM1 PE	6.68229	6.74685	6.75087	6.63372	6.73471	6.62205
0.818622	0.151837	-0.058311	0.960388	SF3A3 PE	6.67384	6.72247	6.75355	6.66959	6.69209	6.61324
0.937309	0.115529	0.0359356	1.02522	SNX2 PE	6.6453	6.63517	6.6893	6.70598	6.6851	6.6865
1.86243	0.0137268	0.0907696	1.06494	UMPS PE	6.64097	6.57289	6.59694	6.67807	6.69905	6.70598
0.698942	0.200013	0.0538748	1.03805	ZC3H7A PE	6.6279	6.62205	6.67243	6.63517	6.70736	6.74147
0.586398	0.25918	0.0608617	1.04309	ANKFY1 PE	6.6851	6.62936	6.65821	6.7046	6.65105	6.79961
0.0267358	0.940295	0.00405788	1.00282	ZNF318 PE	6.64241	6.71012	6.74416	6.63517	6.77742	6.69627
0.839325	0.144769	-0.0736233	0.950248	SNRNP70 PE	6.62936	6.69766	6.70321	6.62059	6.64962	6.53916
0.117216	0.763455	-0.00701094	0.995152	FKBP5 PE	6.63081	6.65535	6.63372	6.66534	6.59544	6.63807
1.34806	0.0448687	0.0954412	1.06839	CHORDC1 PE	6.58045	6.61176	6.62644	6.70736	6.75087	6.64674
0.553726	0.279431	0.058294	1.04123	UFL1 PE	6.62644	6.64818	6.6279	6.66391	6.63081	6.78267
0.768689	0.170338	0.115664	1.08347	AGL PE	6.6014	6.49825	6.59246	6.65392	6.58946	6.79571
0.394983	0.402732	-0.029085	0.980042	SNX1 PE	6.67525	6.71836	6.67384	6.65105	6.71149	6.61765
1.41748	0.0382402	-0.0515714	0.964885	TARDBP PE	6.65105	6.63952	6.69349	6.6014	6.61324	6.61471
2.0337	0.00925327	0.127295	1.09224	METAP2 PE	6.21529	6.23649	6.1639	6.30012	6.35226	6.34518
0.232384	0.58562	-0.0176994	0.987807	PSMA1 PE	6.71836	6.66959	6.6279	6.66107	6.67525	6.62644
0.0419193	0.907989	-0.00798559	0.99448	RBM4 PE	6.54381	6.6851	6.59991	6.52513	6.69627	6.58346
4.0426	9.06559e-05	0.303391	1.23404	KPNA2 PE	6.35403	6.33628	6.3147	6.61765	6.62936	6.66818
0.883405	0.130796	-0.106023	0.929146	NCOR2 PE	6.73606	6.77873	6.82528	6.60288	6.76951	6.64962
0.160549	0.690957	-0.0235407	0.983815	MAP7D1 PE	6.54381	6.69905	6.65678	6.59991	6.66534	6.56377
0.130796	0.739953	0.0160729	1.0112	CLPB PE	6.66107	6.6865	6.58646	6.60437	6.7211	6.65678
0.302181	0.498676	-0.0194294	0.986623	PLIN3 PE	6.64962	6.68089	6.66676	6.66107	6.67948	6.59842
0.834736	0.146307	0.144865	1.10563	GEMIN5 PE	6.59991	6.40088	6.53138	6.63081	6.5744	6.76155
0.84626	0.142475	0.0455168	1.03205	OLA1 PE	6.65392	6.59694	6.59246	6.68229	6.66676	6.63081
0.182636	0.656696	0.0379939	1.02669	STAG2 PE	6.63372	6.49665	6.52513	6.60585	6.46597	6.69766
0.675952	0.210886	0.0338306	1.02373	AP3B1 PE	6.59096	6.61471	6.6279	6.61176	6.64241	6.68089
0.795643	0.160087	0.0803954	1.05731	RACK1 PE	6.70736	6.59246	6.6014	6.67948	6.69209	6.77083
0.768634	0.170359	0.0345964	1.02427	DNAJA1 PE	6.60585	6.63227	6.67243	6.65964	6.6851	6.66959
0.437415	0.365246	0.0197215	1.01376	PPIL4 PE	6.60585	6.63807	6.64674	6.63662	6.67948	6.63372
2.40973	0.00389287	-0.110047	0.926558	RRP1B PE	6.70598	6.65392	6.65535	6.54998	6.57289	6.56224
1.36303	0.043348	0.0683708	1.04853	HIP1 PE	6.63372	6.60288	6.58195	6.6851	6.63952	6.69905
1.07021	0.085072	-0.0875998	0.941087	CIZ1 PE	6.65535	6.75221	6.77347	6.63662	6.66249	6.61912
0.0683001	0.854476	-0.0112592	0.992226	CDK11B PE	6.63227	6.71973	6.64818	6.74147	6.56529	6.65964
2.45516	0.0035062	0.207873	1.15498	SPAG5 PE	6.37156	6.44956	6.41278	6.5744	6.62205	6.66107
0.436441	0.366066	-0.0493081	0.9664	NUP54 PE	6.57743	6.67101	6.61029	6.56377	6.64241	6.50462
0.765916	0.171429	0.109222	1.07865	ZBTB10 PE	6.37504	6.48059	6.54998	6.49506	6.62498	6.61324
1.64087	0.0228629	0.149082	1.10886	MAGED2 PE	6.32912	6.36282	6.43463	6.51096	6.48543	6.57743
0.00613291	0.985978	0.00075388	1.00052	USP11 PE	6.42962	6.42962	6.46761	6.44294	6.37678	6.50938
1.07955	0.083263	-0.0862875	0.941944	G3BP1 PE	6.70183	6.77215	6.70736	6.63952	6.69349	6.58946
0.650688	0.223518	0.0196071	1.01368	PCBP1 PE	6.65964	6.67807	6.69349	6.6865	6.6879	6.71562
0.00616335	0.985909	-0.000685692	0.999525	IRF2BPL PE	6.69766	6.68229	6.72656	6.63662	6.75221	6.71562
0.286511	0.516998	-0.021695	0.985075	TSR1 PE	6.67101	6.6279	6.62498	6.59991	6.58646	6.67243
0.464521	0.343146	0.0880706	1.06295	NUP210 PE	6.47249	6.52042	6.61176	6.64097	6.49185	6.73606
0.0401802	0.911632	-0.00475772	0.996708	SERPINH1 PE	6.64818	6.73877	6.66818	6.65678	6.73877	6.6453
0.104185	0.78671	0.00778357	1.00541	RCC1 PE	6.6865	6.65678	6.61176	6.67807	6.6279	6.67243
1.87662	0.0132857	-0.136805	0.909531	RALY PE	6.7252	6.76553	6.75756	6.63952	6.6453	6.55305
2.37703	0.0041973	0.0296094	1.02074	PPID PE	6.69209	6.6851	6.67807	6.71699	6.71836	6.70874
1.42237	0.0378123	0.108665	1.07823	HNRNPLL PE	6.57743	6.53294	6.53605	6.62205	6.6279	6.72247
0.0842557	0.823653	0.00883961	1.00615	SMARCA2 PE	6.58346	6.62205	6.65105	6.68229	6.57289	6.6279
0.425177	0.375685	0.0185776	1.01296	NOP58 PE	6.65249	6.65535	6.62059	6.66534	6.63372	6.6851
0.0917605	0.809542	0.0101288	1.00705	TSNAX PE	6.71425	6.72928	6.64097	6.70598	6.75355	6.65535
0.107072	0.781499	0.0602368	1.04264	CNBP PE	6.27984	6.70874	6.8189	6.43962	6.84674	6.70183
0.440388	0.362754	0.0839591	1.05992	RPS6KA3 PE	6.60881	6.44791	6.54226	6.59842	6.51096	6.74147
0.367751	0.428795	0.0327398	1.02295	YWHAQ PE	6.61618	6.56682	6.61912	6.63372	6.57592	6.6907
0.591628	0.256078	0.0159591	1.01112	ATP6V1B2 PE	6.67384	6.66676	6.65535	6.66534	6.70183	6.67666
1.50464	0.0312868	-0.112936	0.924704	HOOK1 PE	6.61029	6.66249	6.64097	6.46434	6.54226	6.56834
3.01977	0.000955509	0.146316	1.10674	STRN3 PE	6.52826	6.50303	6.54535	6.67101	6.69209	6.65249
0.507954	0.310489	0.106715	1.07677	NCAPG PE	6.64962	6.45779	6.53605	6.6837	6.5157	6.76421
0.839949	0.144561	0.0272274	1.01905	DHX8 PE	6.54535	6.58946	6.56224	6.59096	6.60733	6.58045
0.651887	0.222902	-0.0388707	0.973417	RPSA PE	6.74685	6.72247	6.73471	6.732	6.71012	6.6453
0.0409654	0.909986	-0.00608794	0.995789	FMR1 PE	6.5744	6.70321	6.69349	6.59991	6.70044	6.65249
0.0190378	0.957111	-0.00107892	0.999252	MTA2 PE	6.57894	6.54381	6.57743	6.53916	6.56682	6.59096
2.05199	0.00887167	0.0606036	1.0429	RFC4 PE	6.56834	6.5744	6.55305	6.60585	6.6279	6.64386
0.460272	0.34652	-0.0395492	0.972959	ZPR1 PE	6.7046	6.74685	6.6907	6.6879	6.72383	6.61176
0.206403	0.621723	0.0112475	1.00783	RPS3A PE	6.71012	6.72792	6.66391	6.7252	6.69488	6.71562
0.153855	0.701689	0.0187546	1.01308	RBBP7 PE	6.59395	6.68229	6.62205	6.58496	6.71425	6.65535
0.286764	0.516697	0.0380843	1.02675	GOLIM4 PE	6.6453	6.6851	6.81121	6.71836	6.75221	6.78529
0.0400039	0.912003	-0.00890207	0.993849	PARD3 PE	6.4822	6.69488	6.71699	6.61618	6.60733	6.64386
0.355557	0.441004	0.0296863	1.02079	NCAPH PE	6.59544	6.69349	6.66818	6.6453	6.7046	6.69627
0.0727199	0.845824	0.00826406	1.00574	KLC4 PE	6.66959	6.76686	6.66534	6.66818	6.74416	6.71425
0.835979	0.145888	-0.146783	0.903262	TPM1 PE	6.59842	6.59694	6.64241	6.41109	6.62352	6.36282
0.860228	0.137966	0.0750065	1.05337	SOGA1 PE	6.49346	6.62498	6.58496	6.62205	6.66107	6.6453
0.107998	0.779833	-0.0206154	0.985812	PSAT1 PE	6.68089	6.52669	6.54226	6.60437	6.46597	6.61765
0.591615	0.256085	0.0735194	1.05228	RAB3GAP1 PE	6.61471	6.52982	6.62352	6.65964	6.58346	6.74551
0.156199	0.697912	-0.0168902	0.988361	LYAR PE	6.64674	6.66676	6.65821	6.66391	6.69488	6.56224
1.97584	0.0105719	0.147358	1.10754	PPWD1 PE	6.54689	6.47735	6.57592	6.65535	6.68229	6.7046
0.965187	0.108346	0.116407	1.08403	PLAA PE	6.64674	6.51096	6.57289	6.6893	6.62498	6.76553
0.873029	0.133959	-0.0456092	0.968881	PRPH PE	6.66107	6.6879	6.6865	6.62936	6.67384	6.59544
0.415579	0.384079	0.0858692	1.06133	PFKL PE	6.6837	6.50303	6.58646	6.66249	6.56224	6.80607
0.645821	0.226037	-0.0790548	0.946678	SCP2 PE	6.80219	6.69488	6.64241	6.66391	6.66249	6.57592
0.325464	0.472646	0.0359136	1.02521	PPP6R3 PE	6.67807	6.60733	6.54998	6.67243	6.59544	6.67525
1.15618	0.0697941	0.0808727	1.05766	CPSF2 PE	6.52199	6.5345	6.55919	6.56377	6.62352	6.67101
0.559382	0.275815	0.12892	1.09348	TNPO1 PE	6.56377	6.36982	6.50303	6.61471	6.45779	6.75087
0.044872	0.901837	-0.00354799	0.997544	PSMA5 PE	6.6851	6.71149	6.63372	6.68089	6.69349	6.6453
0.880893	0.131555	0.0420345	1.02956	PRDX1 PE	6.60733	6.57137	6.6014	6.65535	6.59694	6.65392
0.595747	0.25366	0.0817838	1.05833	PRMT1 PE	6.55612	6.46597	6.54535	6.55612	6.54381	6.71287
0.143997	0.7178	-0.0159299	0.989019	RBM19 PE	6.40939	6.45615	6.44791	6.34873	6.47897	6.43796
0.672022	0.212803	0.0979161	1.07023	CPSF1 PE	6.59246	6.52826	6.62059	6.64818	6.59246	6.79442
1.09537	0.0802849	0.118105	1.08531	AHSA1 PE	6.58346	6.52199	6.54998	6.66107	6.59246	6.75622
0.923944	0.119139	-0.153222	0.89924	RPL4 PE	6.94017	6.96347	6.74416	6.7879	6.73064	6.66959
1.71676	0.0191972	0.0609334	1.04314	TRMT10C PE	6.6453	6.65821	6.61618	6.68089	6.70736	6.71425
0.706951	0.196358	0.0562089	1.03973	APEH PE	6.6865	6.57592	6.62644	6.67384	6.66391	6.71973
0.735675	0.183792	-0.0804184	0.945783	STOML2 PE	6.72656	6.77873	6.74147	6.74147	6.6851	6.57894
1.04537	0.0900805	-0.0631331	0.957183	HGS PE	6.70874	6.7046	6.732	6.6453	6.70183	6.60881
0.223492	0.597734	0.0229082	1.01601	CNN3 PE	6.47086	6.57289	6.52513	6.52199	6.59991	6.5157
1.44001	0.0363071	0.0886048	1.06334	EIF2A PE	6.62352	6.54535	6.58195	6.67101	6.64241	6.70321
0.172731	0.671845	-0.0119562	0.991747	DDX50 PE	6.74012	6.67807	6.67666	6.65964	6.6851	6.71425
1.58219	0.0261705	-0.193106	0.87472	PDCD4 PE	6.54844	6.49665	6.55152	6.23649	6.36632	6.41447
2.12023	0.00758173	0.0787485	1.0561	GPSM1 PE	6.60585	6.56529	6.59694	6.66534	6.65249	6.6865
0.591649	0.256066	0.0269942	1.01889	GFM1 PE	6.62498	6.65105	6.65249	6.64241	6.66249	6.7046
2.11078	0.00774853	-0.0964775	0.935314	DVL2 PE	6.71287	6.71699	6.77083	6.63081	6.63227	6.64818
0.412062	0.387202	-0.0481919	0.967148	HMGN5 PE	6.73064	6.74551	6.7761	6.72656	6.77083	6.61029
0.369845	0.426731	0.0678196	1.04813	RO60 PE	6.66818	6.52513	6.56224	6.63227	6.55459	6.77215
0.899156	0.126137	-0.0753299	0.949125	CNTRL PE	6.64241	6.76421	6.6879	6.65535	6.60585	6.60733
0.375271	0.421434	0.0294935	1.02065	PCNA PE	6.64386	6.58646	6.59096	6.61618	6.60288	6.6907
0.23071	0.587882	-0.021406	0.985272	CDV3 PE	6.65678	6.69349	6.69905	6.69627	6.69488	6.59395
2.59432	0.00254496	0.115389	1.08327	SAMHD1 PE	6.54381	6.50938	6.53761	6.62498	6.64097	6.67101
0.905874	0.124201	-0.0677752	0.954108	BASP1 PE	6.79701	6.70321	6.72656	6.71425	6.6453	6.66391
0.012704	0.971172	-0.00155719	0.998921	FNBP1 PE	6.58797	6.67948	6.65392	6.62936	6.69488	6.59246
0.369983	0.426596	0.0705549	1.05012	ATP2B1 PE	6.60288	6.46434	6.49185	6.55459	6.49506	6.7211
1.34244	0.0454528	-0.137537	0.90907	RBM5 PE	6.63081	6.71836	6.73064	6.59842	6.58496	6.48382
0.518444	0.303079	0.0801042	1.05709	MOV10 PE	6.64097	6.50144	6.51728	6.63081	6.54535	6.72383
0.718679	0.191126	-0.0729534	0.95069	PPP1R10 PE	6.63372	6.71149	6.6893	6.59842	6.67807	6.53916
1.285	0.0518802	0.112225	1.08089	USP14 PE	6.54844	6.52513	6.54381	6.61029	6.61176	6.732
1.3725	0.0424129	-0.125789	0.916503	MPHOSPH10 PE	6.67807	6.74551	6.75087	6.61765	6.64962	6.52982
0.215704	0.60855	-0.0205091	0.985885	GABPA PE	6.59246	6.62644	6.6279	6.53138	6.6014	6.65249
1.76096	0.0173398	-0.0539017	0.963328	ADD2 PE	6.7211	6.73606	6.74551	6.67384	6.70321	6.66391
0.39443	0.403246	0.0458616	1.0323	AP2A1 PE	6.70321	6.58946	6.57137	6.66534	6.62205	6.71425
0.856513	0.139151	-0.0689014	0.953364	IK PE	6.6851	6.70874	6.6865	6.65678	6.66534	6.55152
0.46674	0.341397	0.0767872	1.05467	ASPH PE	6.55152	6.52826	6.64962	6.56834	6.62059	6.77083
0.148161	0.710949	-0.0213501	0.98531	RREB1 PE	6.61324	6.60733	6.69349	6.58346	6.70736	6.55919
0.924762	0.118915	0.0694105	1.04929	GOPC PE	6.54689	6.61029	6.62205	6.64962	6.71287	6.62498
0.183221	0.655811	-0.0316908	0.978273	ZMYND8 PE	6.66959	6.72656	6.67807	6.54071	6.75756	6.68089
0.18902	0.647113	-0.0170517	0.98825	RBM27 PE	6.61618	6.63517	6.6893	6.61765	6.68089	6.59096
1.52071	0.0301503	0.0532749	1.03762	CDC73 PE	6.62498	6.57592	6.58946	6.65392	6.65964	6.63662
0.847818	0.141965	0.102379	1.07354	CTR9 PE	6.60288	6.5157	6.58646	6.64674	6.59991	6.76553
0.523377	0.299656	-0.0484153	0.966998	RAB11FIP1 PE	6.67666	6.6893	6.65105	6.63081	6.6879	6.55305
1.58689	0.0258888	0.124698	1.09028	LLGL1 PE	6.62498	6.55919	6.60585	6.69905	6.6837	6.78136
0.348067	0.448676	-0.058482	0.960274	CLINT1 PE	6.6893	6.75087	6.67243	6.68089	6.73742	6.51885
0.0125445	0.971528	-0.00172424	0.998806	PAPSS1 PE	6.75087	6.63517	6.70321	6.64386	6.6907	6.74953
0.988622	0.102654	0.125142	1.09061	PRMT5 PE	6.61324	6.51728	6.59395	6.66818	6.63081	6.8009
0.429945	0.371582	-0.0371046	0.974609	TAF15 PE	6.71562	6.78136	6.75087	6.72383	6.76022	6.65249
0.672173	0.212729	0.074581	1.05306	THOC1 PE	6.61324	6.48704	6.59096	6.62059	6.59395	6.70044
0.452515	0.352764	-0.0484967	0.966943	YBX1 PE	6.62059	6.63227	6.732	6.63372	6.65105	6.55459
1.59678	0.0253058	0.0442608	1.03115	CAT PE	6.66534	6.65249	6.6865	6.69905	6.72656	6.71149
0.639491	0.229355	0.100043	1.07181	CPNE3 PE	6.63952	6.55305	6.56072	6.63952	6.6014	6.8125
0.580223	0.262892	-0.0498039	0.966068	RCN1 PE	6.71562	6.74551	6.7761	6.732	6.72792	6.6279
1.21393	0.0611047	0.0647828	1.04593	TUBB6 PE	6.66391	6.60881	6.60585	6.65964	6.69766	6.71562
0.589209	0.257508	-0.0957638	0.935777	INA PE	6.63952	6.82528	6.86419	6.72247	6.65105	6.66818
0.545643	0.28468	-0.042978	0.970649	MARCKS PE	6.7046	6.7211	6.77083	6.67525	6.74416	6.64818
0.514884	0.305573	0.0529512	1.03738	SARS1 PE	6.65535	6.60437	6.61471	6.65821	6.61618	6.75889
1.08578	0.0820775	-0.0570221	0.961246	TMOD3 PE	6.61765	6.63081	6.6279	6.5744	6.60733	6.52356
0.960166	0.109606	-0.0589526	0.959961	LUC7L3 PE	6.65392	6.68089	6.72792	6.65105	6.64386	6.59096
0.789465	0.162381	0.0984488	1.07062	PAPOLA PE	6.61029	6.50462	6.59096	6.64241	6.59991	6.75889
1.99562	0.0101013	-0.150125	0.901172	RBM4B PE	6.78529	6.81634	6.78267	6.58346	6.66818	6.68229
0.0217618	0.951126	0.00450325	1.00313	ESS2 PE	6.4363	6.56224	6.60881	6.55459	6.61176	6.4545
0.400327	0.397808	-0.027166	0.981346	NSRP1 PE	6.67101	6.6893	6.71149	6.65392	6.71287	6.62352
0.114663	0.767958	0.0117462	1.00818	NPM1 PE	6.6279	6.66534	6.6851	6.72656	6.67525	6.61176
0.584561	0.260279	0.0715748	1.05086	SASS6 PE	6.35579	6.48704	6.42122	6.53761	6.52669	6.41447
0.336247	0.461055	0.0765471	1.05449	IPO4 PE	6.68089	6.49665	6.61765	6.69488	6.53294	6.79701
0.558528	0.276358	-0.072577	0.950938	ZRANB2 PE	6.70598	6.77347	6.77083	6.67525	6.77083	6.58646
1.06597	0.0859067	0.0590019	1.04174	EXOC7 PE	6.59991	6.60733	6.58195	6.60733	6.66818	6.6907
0.773812	0.16834	0.0781215	1.05564	CA2 PE	6.67948	6.54071	6.62059	6.6893	6.65249	6.73335
0.676934	0.21041	0.0529323	1.03737	CRYBG3 PE	6.60437	6.68089	6.68229	6.6879	6.75756	6.68089
1.02993	0.0933411	0.137034	1.09964	OGT PE	6.54689	6.4545	6.48059	6.56682	6.58346	6.74281
0.449577	0.355159	0.0526193	1.03715	RNMT PE	6.60437	6.57894	6.56224	6.58045	6.59096	6.732
0.017449	0.960619	0.00284004	1.00197	PTK7 PE	6.63372	6.57743	6.52513	6.5345	6.54071	6.66959
0.601157	0.25052	-0.0395848	0.972935	ETFA PE	6.6865	6.76155	6.75756	6.69905	6.72247	6.66534
1.62005	0.0239858	0.113062	1.08152	NMD3 PE	6.63517	6.61618	6.67666	6.72792	6.73064	6.80864
0.111449	0.773662	-0.0125976	0.991306	AKAP8 PE	6.52199	6.58346	6.59991	6.50938	6.62059	6.53761
1.5861	0.0259359	0.0620861	1.04397	ETF1 PE	6.58646	6.56986	6.60437	6.61912	6.66249	6.66534
0.0233083	0.947745	0.00204722	1.00142	ERCC6L PE	6.57289	6.61324	6.64962	6.58646	6.65105	6.60437
1.32649	0.0471532	-0.0645229	0.956262	NCOA5 PE	6.732	6.7879	6.79831	6.69349	6.72656	6.7046
1.55061	0.0281445	0.144104	1.10504	PLS1 PE	6.4363	6.3733	6.51412	6.59544	6.55919	6.6014
1.08926	0.0814214	0.105725	1.07604	TOMM70 PE	6.51412	6.56529	6.57592	6.67384	6.57894	6.71973
0.858437	0.138536	0.0387975	1.02726	SCML2 PE	6.45615	6.4822	6.47735	6.48382	6.49985	6.54844
1.28227	0.0522066	-0.068754	0.953461	KHDRBS1 PE	6.71836	6.74819	6.69209	6.6453	6.6865	6.62059
0.0229336	0.948563	-0.00296307	0.997948	MIER1 PE	6.64241	6.67807	6.63517	6.58045	6.72247	6.64386
0.320582	0.47799	0.0604437	1.04279	PPP1CB PE	6.59694	6.50779	6.64962	6.75756	6.53138	6.64674
0.643379	0.227311	-0.0493922	0.966343	LRRFIP2 PE	6.61765	6.71012	6.67384	6.6279	6.64962	6.57592
0.748201	0.178566	0.0261804	1.01831	PDXDC1 PE	6.59991	6.57137	6.61912	6.61029	6.62059	6.63807
0.839653	0.144659	0.119817	1.0866	USP10 PE	6.59096	6.47573	6.58195	6.62352	6.60585	6.77873
2.94153	0.00114411	0.108899	1.07841	EIF2B3 PE	6.59694	6.61765	6.61765	6.70183	6.71699	6.74012
0.278277	0.526894	0.0514429	1.0363	PHB2 PE	6.8009	6.56224	6.60437	6.72792	6.70183	6.69209
1.03532	0.0921891	0.0293468	1.02055	PPP4R2 PE	6.61765	6.63517	6.62059	6.64962	6.67666	6.63517
0.0674377	0.856175	0.0024449	1.0017	BOP1 PE	6.63952	6.62498	6.60733	6.62936	6.63952	6.61029
0.53311	0.293015	-0.0404204	0.972372	SH3GL1 PE	6.65535	6.69209	6.69766	6.65249	6.6879	6.58346
0.125568	0.748914	0.0157487	1.01098	ZNF644 PE	6.50779	6.63227	6.62936	6.56529	6.61765	6.63372
0.257458	0.552767	0.0225979	1.01579	SEC23IP PE	6.67948	6.5744	6.63517	6.64818	6.62498	6.6837
4.71397	1.9321e-05	-2.50801	0.175798	PPP2CA PE	7.13443	7.01123	7.24982	4.63227	4.76022	4.47897
0.132158	0.737635	-0.0138424	0.990451	RNF214 PE	6.66818	6.7046	6.71149	6.65535	6.75221	6.63517
0	1	NaN	#VALUE!	CDK11A PE	NaN	NaN	NaN	NaN	NaN	NaN
0.895983	0.127063	-0.0584437	0.960299	HSD17B10 PE	6.71425	6.71562	6.72247	6.6453	6.71699	6.61471
0.733112	0.184879	-0.0416363	0.971552	ST13 PE	6.6865	6.72247	6.72792	6.6851	6.70044	6.62644
1.46638	0.0341678	0.0627411	1.04445	PSMA7 PE	6.62498	6.59694	6.59096	6.63952	6.66391	6.69766
0.859155	0.138307	0.0822698	1.05868	BUB3 PE	6.63517	6.54381	6.51728	6.64818	6.6014	6.69349
2.98455	0.00103622	0.347706	1.27254	CDCA2 PE	6.24413	6.30743	6.32012	6.61029	6.59991	6.7046
0.351091	0.445563	0.043112	1.03033	HLTF PE	6.58946	6.50938	6.53294	6.53294	6.55152	6.67666
0.0135006	0.969392	-0.00104396	0.999277	IKBKG PE	6.58797	6.63952	6.67384	6.64386	6.62644	6.6279
1.8729	0.0134	0.28515	1.21854	CKAP2 PE	6.28355	6.24982	6.12515	6.58946	6.49825	6.42626
0.268295	0.539144	0.0688243	1.04886	XPO7 PE	6.63081	6.43796	6.59246	6.64818	6.46597	6.75355
0.0105668	0.975963	-0.00187031	0.998704	TRPS1 PE	6.56072	6.61176	6.61912	6.48704	6.66959	6.62936
1.32005	0.0478572	0.069407	1.04929	TUT4 PE	6.50938	6.50621	6.49665	6.54689	6.55152	6.62205
0.171879	0.673164	0.0104795	1.00729	BAZ2A PE	6.52513	6.59991	6.54844	6.57894	6.56986	6.55612
0.831461	0.147414	0.0436916	1.03075	SCFD1 PE	6.69488	6.6453	6.66107	6.67666	6.71149	6.74416
0.784339	0.164309	0.0682635	1.04845	ACTL6A PE	6.66959	6.56377	6.56834	6.65678	6.64097	6.70874
0.24443	0.5696	-0.0227944	0.984324	CC2D1B PE	6.75756	6.76951	6.73335	6.71425	6.79831	6.67948
0.150353	0.70737	0.0133956	1.00933	PHF14 PE	6.44128	6.52356	6.50303	6.47735	6.54689	6.48382
0.822355	0.150537	-0.0707542	0.95214	HIRIP3 PE	6.75622	6.8125	6.75889	6.73064	6.74953	6.63517
0.283231	0.520918	0.0434033	1.03054	AGPS PE	6.70183	6.52982	6.57592	6.63807	6.59096	6.70874
0.962617	0.108989	0.060795	1.04304	DDX6 PE	6.61912	6.57894	6.59694	6.61324	6.65678	6.70736
0.120336	0.757991	0.00952403	1.00662	GRWD1 PE	6.65535	6.57289	6.63517	6.60437	6.65535	6.63227
1.61188	0.0244411	0.0546233	1.03859	TALDO1 PE	6.63807	6.61471	6.64674	6.6907	6.66534	6.70736
0.132838	0.736482	-0.0244155	0.983219	NSFL1C PE	6.58646	6.75221	6.74416	6.69766	6.72247	6.58946
0.879351	0.132023	0.0754735	1.05371	CLIC4 PE	6.60733	6.55919	6.60881	6.65392	6.61176	6.73606
0.222954	0.598475	-0.013868	0.990433	ZNF622 PE	6.66818	6.74953	6.7252	6.7046	6.70183	6.69488
0.112256	0.772226	0.0377456	1.02651	USP24 PE	6.71699	6.47086	6.61765	6.66818	6.45615	6.79442
0.767495	0.170807	-0.0698028	0.952768	EP400 PE	6.59544	6.63662	6.72247	6.55152	6.57743	6.61618
0.191579	0.643311	0.0149582	1.01042	ABCF2 PE	6.61471	6.58496	6.5744	6.56072	6.60288	6.65535
2.95315	0.0011139	-0.307446	0.808071	PPP2R2A PE	6.64674	6.67384	6.61029	6.29094	6.39746	6.32012
0.691832	0.203314	0.115893	1.08365	NUP107 PE	6.50621	6.38198	6.56682	6.58496	6.51728	6.70044
0.203404	0.626031	-0.0508087	0.965395	CTCF PE	6.49185	6.73335	6.77083	6.56377	6.69488	6.58496
0.510273	0.308836	-0.0588239	0.960046	POLDIP3 PE	6.57894	6.68229	6.69766	6.58946	6.65535	6.53761
0.313164	0.486223	0.0595975	1.04217	VPS35 PE	6.65678	6.49665	6.56224	6.60733	6.53761	6.74953
0.354938	0.441634	-0.037569	0.974295	SMARCE1 PE	6.55612	6.60881	6.62059	6.55612	6.62644	6.49025
1.14756	0.0711934	0.0860341	1.06145	TOPBP1 PE	6.57289	6.51885	6.53761	6.59544	6.59991	6.69209
1.10943	0.0777272	-0.0774126	0.947756	MAP7D3 PE	6.70321	6.80219	6.7761	6.66249	6.71012	6.67666
0.597272	0.252772	0.0900909	1.06444	AP2A2 PE	6.65535	6.52669	6.55305	6.67948	6.56834	6.75756
0.360807	0.435706	-0.118466	0.921167	ANXA4 PE	6.85425	6.72656	6.74416	6.47411	6.58496	6.91049
0.193985	0.639757	-0.0337728	0.976862	ZC3H15 PE	6.60288	6.71562	6.71973	6.67101	6.7252	6.54071
1.27024	0.0536729	0.035061	1.0246	SCLT1 PE	6.66676	6.69488	6.71012	6.73064	6.72383	6.72247
3.08219	0.000827587	-0.121146	0.919457	KNOP1 PE	6.7252	6.71149	6.73064	6.59395	6.62498	6.58496
0.112333	0.772088	-0.00999133	0.993098	ECHS1 PE	6.66818	6.75087	6.67807	6.68089	6.7252	6.66107
0.60013	0.251114	0.0864008	1.06172	ESYT1 PE	6.57289	6.47086	6.59096	6.58496	6.57289	6.73606
1.61914	0.0240361	0.101318	1.07275	CDK1 PE	6.56834	6.49985	6.52669	6.61618	6.60881	6.67384
0.164814	0.684204	0.0170296	1.01187	ARID2 PE	6.58195	6.59544	6.63952	6.58346	6.59246	6.69209
0.783641	0.164573	0.0992332	1.0712	PGD PE	6.57743	6.48704	6.56834	6.63372	6.56072	6.73606
0.853963	0.139971	-0.06425	0.956442	WIZ PE	6.63807	6.67243	6.71149	6.58195	6.66534	6.58195
0.454913	0.350822	0.0515329	1.03637	SEC23A PE	6.6837	6.55152	6.60288	6.64818	6.62205	6.72247
0.238277	0.577727	0.0353672	1.02482	API5 PE	6.61029	6.56682	6.58346	6.60288	6.5345	6.72928
1.23371	0.058383	0.0692776	1.04919	CIP2A PE	6.52356	6.57592	6.56377	6.59694	6.60881	6.66534
0.791722	0.161539	0.0738498	1.05252	TBC1D4 PE	6.56986	6.50938	6.52982	6.60437	6.54535	6.68089
1.21541	0.0608965	-0.0617433	0.958106	TRIP6 PE	6.73742	6.75355	6.74281	6.69349	6.71699	6.63807
0.363023	0.433488	-0.0212029	0.985411	PFN1 PE	6.64962	6.65105	6.6893	6.65678	6.66818	6.6014
0.281028	0.523567	0.103547	1.07441	PPP2CB PE	6.52356	6.26115	6.77347	6.64386	6.60585	6.61912
1.54106	0.0287702	0.150184	1.10971	BPNT1 PE	6.57289	6.49346	6.52826	6.64097	6.6453	6.75889
1.83302	0.0146885	-0.110358	0.926358	AHCYL1 PE	6.6879	6.63662	6.65392	6.58045	6.50621	6.56072
0.714435	0.193004	-0.0762021	0.948551	RAVER1 PE	6.75756	6.73471	6.73606	6.67948	6.74281	6.57743
0.0137681	0.968795	0.00176954	1.00123	PGAM1 PE	6.6837	6.63227	6.55152	6.61324	6.65964	6.59991
0.058735	0.873504	0.00383854	1.00266	FAF1 PE	6.6014	6.65105	6.64097	6.60733	6.66534	6.63227
0.532142	0.293669	0.0705368	1.05011	CAMSAP1 PE	6.48864	6.65249	6.58797	6.61765	6.60881	6.71425
0.131721	0.738378	0.0143627	1.01001	SLU7 PE	6.58195	6.61765	6.63081	6.63662	6.68229	6.55459
0.963276	0.108824	-0.0670346	0.954598	RBM22 PE	6.65678	6.71149	6.72247	6.64386	6.66534	6.58045
1.27808	0.052713	0.141512	1.10306	PPAT PE	6.53761	6.45779	6.51728	6.58045	6.62205	6.73471
0.304467	0.496059	-0.0421028	0.971238	KRT17 PE	6.36807	6.50462	6.50144	6.44294	6.34873	6.45615
0.400993	0.397198	0.0646143	1.04581	FERMT2 PE	6.59842	6.47086	6.58195	6.58346	6.53916	6.72247
1.00395	0.0990953	0.0996982	1.07155	SELENBP1 PE	6.71699	6.57894	6.63227	6.78005	6.69905	6.74819
0.332561	0.464985	0.0412119	1.02898	CBSL PE	6.70183	6.6453	6.67666	6.67101	6.66391	6.8125
0.79887	0.158902	0.0624286	1.04422	ACBD3 PE	6.55152	6.59246	6.65392	6.62352	6.66818	6.69349
0.0837833	0.824549	-0.00681353	0.995288	XRN1 PE	6.64674	6.62644	6.64241	6.60585	6.6014	6.6879
0.143772	0.718172	-0.0104578	0.992777	ARHGAP17 PE	6.65678	6.66107	6.6279	6.61176	6.6879	6.61471
0.185088	0.652999	-0.0170337	0.988263	MRPS9 PE	6.74416	6.66818	6.64818	6.67525	6.70044	6.63372
0.76486	0.171846	0.07716	1.05494	UBA3 PE	6.62936	6.58797	6.53294	6.63662	6.61176	6.73335
1.75648	0.0175194	0.0707623	1.05027	UGP2 PE	6.58195	6.56834	6.60881	6.65392	6.68229	6.63517
0.320388	0.478203	0.0949944	1.06806	NCBP1 PE	6.73335	6.42962	6.57592	6.70598	6.5157	6.80219
0.710438	0.194788	-0.0762644	0.94851	SET PE	6.70598	6.73742	6.74819	6.63517	6.74416	6.58346
2.02457	0.00945002	-0.0221155	0.984788	ANXA1 PE	6.55305	6.55459	6.56529	6.53138	6.54071	6.5345
0.139907	0.724591	0.0116572	1.00811	CDK12 PE	6.60288	6.6879	6.6453	6.66818	6.68229	6.62059
0.686876	0.205648	0.0671816	1.04767	AARS2 PE	6.62205	6.66676	6.62936	6.68089	6.64962	6.78921
0.307917	0.492134	-0.0392496	0.973161	EIF3G PE	6.63807	6.70183	6.72247	6.6893	6.69766	6.55766
0.275738	0.529983	0.0484244	1.03413	PITPNB PE	6.62498	6.5157	6.50938	6.60881	6.49025	6.69627
0.00448388	0.989729	0.000539462	1.00037	RFC2 PE	6.65249	6.56072	6.57592	6.57592	6.56377	6.65105
0.290084	0.512763	0.0283882	1.01987	PDHA1 PE	6.70044	6.65535	6.62059	6.64818	6.66249	6.75087
0.0154732	0.964999	0.00145833	1.00101	UBR7 PE	6.60733	6.6453	6.70736	6.63662	6.67525	6.65249
0.243248	0.571152	-0.0235871	0.983784	NAA10 PE	6.71699	6.64818	6.64818	6.65535	6.69627	6.59096
1.75236	0.0176865	0.0671072	1.04761	MAT2A PE	6.64097	6.66534	6.65105	6.71287	6.69627	6.74953
0.665235	0.216155	0.0330423	1.02317	TIMM44 PE	6.60437	6.64962	6.63081	6.64674	6.63952	6.69766
0.839387	0.144748	0.128213	1.09294	JUP PE	6.62205	6.50938	6.57137	6.66249	6.60733	6.81762
1.19964	0.0631475	0.0824798	1.05884	EIF2S3 PE	6.60437	6.55152	6.59246	6.63227	6.64241	6.7211
0.399491	0.398574	-0.028899	0.980168	ASH2L PE	6.74416	6.69488	6.67101	6.6453	6.66107	6.71699
0.487351	0.325574	0.0579437	1.04098	NHLRC2 PE	6.63952	6.63517	6.6907	6.7252	6.62352	6.79051
0.00550763	0.987398	0.00119098	1.00083	TNRC6A PE	6.41954	6.6014	6.55919	6.49665	6.61618	6.47086
0.209756	0.616942	0.0238338	1.01666	CTPS1 PE	6.67666	6.53138	6.58195	6.60585	6.61324	6.64241
0.843707	0.143316	0.0596964	1.04225	CORO1C PE	6.53916	6.52199	6.54844	6.58346	6.54844	6.65678
0.359564	0.436954	0.0516361	1.03644	ACADVL PE	6.63081	6.46434	6.62205	6.57289	6.64674	6.65249
0.11787	0.762307	-0.00752195	0.9948	DNAJB1 PE	6.62352	6.62644	6.65392	6.62352	6.66534	6.59246
0.283312	0.520821	0.0353409	1.0248	PPP1CC PE	6.5345	6.44956	6.57592	6.56682	6.49185	6.60733
0.00516369	0.988181	0.00140413	1.00097	MYO1D PE	6.68229	6.57592	6.56377	6.61471	6.46597	6.74551
0.0136404	0.96908	0.00136805	1.00095	SPECC1 PE	6.53761	6.58346	6.61029	6.55612	6.54998	6.62936
0.253533	0.557786	-0.0469381	0.967989	TPM4 PE	6.51096	6.60288	6.53916	6.37504	6.52982	6.60733
0.42915	0.372263	0.0511152	1.03607	WARS1 PE	6.6893	6.69627	6.63081	6.72383	6.64241	6.80349
0.650014	0.223865	-0.0269098	0.98152	AK2 PE	6.70183	6.7252	6.7252	6.71836	6.69349	6.65964
1.03815	0.0915904	0.0753241	1.0536	KIF21A PE	6.56224	6.63807	6.62352	6.63372	6.71287	6.70321
1.12859	0.0743716	0.0300857	1.02107	IRGQ PE	6.74551	6.73606	6.76951	6.76818	6.79442	6.77873
2.8357	0.00145982	0.0504076	1.03556	SETD3 PE	6.57289	6.58946	6.57592	6.62205	6.63227	6.63517
1.08901	0.0814682	0.0777273	1.05535	TRIM25 PE	6.66249	6.60437	6.59842	6.71287	6.64818	6.73742
0.418884	0.381167	-0.0409527	0.972013	KMT2A PE	6.53138	6.51728	6.62644	6.47573	6.51885	6.55766
0.980655	0.104555	0.0446377	1.03142	METTL3 PE	6.60437	6.63662	6.61324	6.6279	6.69349	6.66676
0.0180037	0.959392	0.00125122	1.00087	NANS PE	6.69488	6.69349	6.65678	6.71012	6.69349	6.6453
0.675621	0.211047	-0.0336699	0.976932	SNX30 PE	6.66391	6.65249	6.63227	6.62205	6.64818	6.57743
0.041969	0.907885	0.00746298	1.00519	MECP2 PE	6.51254	6.65964	6.6907	6.65392	6.65392	6.57743
1.00268	0.0993848	0.0620515	1.04395	VDAC2 PE	6.59991	6.6453	6.58346	6.6279	6.70183	6.6851
0	1	NaN	#VALUE!	H2BC21 PE	NaN	NaN	NaN	NaN	NaN	NaN
0.190525	0.644873	0.0172071	1.012	SARS2 PE	6.65105	6.69627	6.67243	6.62644	6.7211	6.72383
1.80565	0.0156441	0.110522	1.07962	TTF2 PE	6.40769	6.46597	6.38543	6.50621	6.53294	6.55152
0.66429	0.216626	0.0815973	1.05819	OGA PE	6.62205	6.52826	6.55612	6.67384	6.55766	6.71973
0.784621	0.164202	-0.0811529	0.945302	ARFGAP2 PE	6.78921	6.84298	6.8125	6.71287	6.82018	6.66818
0.18899	0.647158	0.0121121	1.00843	CRYZ PE	6.73471	6.67807	6.67525	6.67807	6.72383	6.72247
1.22005	0.0602492	0.10642	1.07655	ALDOC PE	6.53138	6.44791	6.55305	6.56682	6.64962	6.63517
0.631597	0.233563	0.0161058	1.01123	WDR70 PE	6.65821	6.67384	6.64386	6.65964	6.68229	6.68229
0.00900175	0.979486	0.000795205	1.00055	GSS PE	6.76155	6.68229	6.6865	6.71699	6.73064	6.6851
0.261437	0.547725	0.0446162	1.03141	CASC3 PE	6.59246	6.70874	6.73064	6.71562	6.81634	6.63372
1.77365	0.0168404	0.0698013	1.04957	SETDB1 PE	6.56377	6.59842	6.59694	6.63662	6.64962	6.68229
0.429038	0.372359	0.0331265	1.02323	TRIP13 PE	6.67243	6.62498	6.61324	6.64386	6.64097	6.7252
0.253509	0.557817	-0.0309523	0.978774	UPF3B PE	6.57289	6.63372	6.65249	6.6279	6.63372	6.50462
0.361342	0.435169	0.059488	1.0421	MCMBP PE	6.62352	6.46597	6.46923	6.60437	6.49185	6.64097
0.739928	0.182	0.048453	1.03416	PMPCB PE	6.63081	6.60585	6.6837	6.65535	6.6879	6.72247
0.59215	0.25577	0.0347505	1.02438	SEPTIN11 PE	6.63662	6.65678	6.63662	6.66676	6.72656	6.64097
0.245905	0.567668	-0.0351475	0.975932	HMGB1 PE	6.69905	6.72247	6.70183	6.73335	6.72383	6.56072
0.0261729	0.941515	0.00331481	1.0023	MED1 PE	6.58946	6.61912	6.61765	6.53294	6.67243	6.63081
0.505055	0.312568	0.0945209	1.06771	EIF3L PE	6.60585	6.41447	6.52826	6.58946	6.51885	6.72383
1.52335	0.0299671	0.0593324	1.04198	SNRPA1 PE	6.61176	6.56986	6.61912	6.64097	6.67101	6.66676
0.842803	0.143614	0.0858682	1.06133	KPNA4 PE	6.5345	6.44791	6.53294	6.5157	6.62644	6.63081
0.139289	0.725622	-0.0233397	0.983952	ZGPAT PE	6.53294	6.69349	6.62644	6.59096	6.66676	6.52513
0.957454	0.110292	0.0202279	1.01412	BAG6 PE	6.55919	6.55152	6.58045	6.58797	6.5744	6.58946
0.488814	0.324478	-0.063262	0.957098	H2BC18 PE	6.82146	6.71012	6.65678	6.69488	6.69488	6.60881
0.514798	0.305634	0.078687	1.05606	ACTR3 PE	6.63517	6.51728	6.52513	6.61912	6.55305	6.74147
0.817169	0.152346	0.0835854	1.05965	ALDH2 PE	6.64962	6.59246	6.67243	6.66391	6.70044	6.8009
0.620132	0.23981	-0.0413475	0.971747	RBM17 PE	6.65535	6.6851	6.65105	6.63227	6.66534	6.56986
0.420642	0.379627	0.0293941	1.02058	DNAJC2 PE	6.61471	6.66818	6.6279	6.67525	6.7046	6.61912
0.242255	0.572459	0.020851	1.01456	BAIAP2L1 PE	6.59544	6.64674	6.61912	6.58646	6.69209	6.6453
0.605427	0.248069	-0.0570877	0.961202	DBN1 PE	6.67243	6.64962	6.64241	6.56682	6.67948	6.54689
0.41522	0.384397	-0.0177099	0.987799	DLAT PE	6.66534	6.6865	6.66107	6.62059	6.66818	6.67101
0.00265595	0.993903	0.000768979	1.00053	WDR3 PE	6.74819	6.55152	6.63227	6.68089	6.49985	6.75355
1.38791	0.0409348	0.0913356	1.06536	ACAP2 PE	6.57743	6.56224	6.55766	6.6851	6.59694	6.6893
0.930948	0.117234	-0.0965056	0.935296	UBQLN4 PE	6.66534	6.76553	6.6851	6.60881	6.67384	6.54381
0.579992	0.263031	0.0609167	1.04313	PRPS2 PE	6.59246	6.57743	6.63952	6.64674	6.59991	6.74551
1.24237	0.0572309	0.0732702	1.0521	AKR1A1 PE	6.67101	6.64097	6.66959	6.74281	6.6851	6.77347
0.562122	0.27408	0.0508717	1.03589	PGM3 PE	6.61324	6.57743	6.58946	6.61471	6.59694	6.7211
1.41369	0.0385756	-0.0817122	0.944935	CSTF2 PE	6.75355	6.76818	6.71836	6.69349	6.68089	6.62059
0.35124	0.44541	-0.0381966	0.973872	CCDC6 PE	6.58195	6.62059	6.6453	6.54535	6.65964	6.52826
0.559479	0.275753	0.0359855	1.02526	NSD2 PE	6.46923	6.4363	6.51728	6.47897	6.51885	6.53294
0.892465	0.128096	0.00621859	1.00432	PAK1 PE	6.65105	6.65392	6.64386	6.65535	6.65392	6.65821
0.0895902	0.813598	0.0115021	1.008	DPF2 PE	6.54535	6.67101	6.66391	6.61618	6.67948	6.61912
0.339031	0.458109	0.0733802	1.05218	CLASP1 PE	6.52826	6.40769	6.58797	6.56986	6.46271	6.71149
0.578929	0.263676	0.110549	1.07964	PPP4R3A PE	6.64241	6.49185	6.62498	6.67384	6.58797	6.82909
0.599437	0.251514	0.0298971	1.02094	FLOT1 PE	6.65964	6.61912	6.60288	6.6279	6.67101	6.67243
1.0194	0.0956319	-0.074436	0.949713	FAM50A PE	6.70736	6.78529	6.75221	6.70874	6.6893	6.62352
3.93605	0.000115863	-0.145872	0.903833	EEF2K PE	6.853	6.8505	6.83668	6.69627	6.71699	6.6893
0.667585	0.214988	0.0776882	1.05533	PGM1 PE	6.64097	6.52826	6.60585	6.67948	6.59395	6.73471
0.00112464	0.997414	0.000300725	1.00021	PDS5B PE	6.68229	6.52826	6.56377	6.67384	6.4446	6.65678
1.94841	0.0112613	-0.0605227	0.958917	CEP135 PE	6.64097	6.66818	6.67948	6.59096	6.61618	6.59991
0.502177	0.314647	0.0492733	1.03474	REPS1 PE	6.5345	6.65535	6.66676	6.67948	6.66959	6.65535
0.222201	0.599513	-0.0217039	0.985069	NAP1L4 PE	6.65964	6.69627	6.66676	6.63952	6.7211	6.59694
0.482368	0.329331	0.0223155	1.01559	NAP1L1 PE	6.6837	6.65249	6.6907	6.71562	6.71287	6.66534
1.26714	0.0540582	0.136044	1.09889	SRPK1 PE	6.53605	6.45121	6.52513	6.61912	6.57894	6.72247
0.200775	0.629832	0.0201228	1.01405	GTF3C2 PE	6.67384	6.63807	6.60437	6.65392	6.60437	6.71836
1.23456	0.0582699	-0.0495585	0.966232	RFX5 PE	6.71012	6.70736	6.67525	6.63662	6.67807	6.62936
1.005	0.0988553	0.0910292	1.06513	BAG3 PE	6.50303	6.57894	6.56377	6.64386	6.69905	6.57592
0.504454	0.313001	0.0815819	1.05818	TBL3 PE	6.64386	6.53916	6.62205	6.68229	6.5744	6.79312
1.74612	0.0179423	0.083649	1.05969	GLS PE	6.50303	6.54071	6.56682	6.62352	6.59991	6.63807
1.59157	0.0256113	0.0443567	1.03122	DDX41 PE	6.62352	6.62205	6.60288	6.64818	6.68229	6.65105
0.233905	0.583573	0.0211873	1.01479	FNBP1L PE	6.58797	6.67807	6.59246	6.61176	6.67948	6.63081
1.64179	0.0228147	0.229096	1.1721	TTK PE	6.29278	6.33985	6.33271	6.51728	6.46434	6.67101
0.0133118	0.969813	0.00119193	1.00083	EIF2D PE	6.77347	6.6879	6.74953	6.7252	6.7211	6.76818
0.750245	0.177727	0.0962162	1.06897	LDHA PE	6.61029	6.4822	6.51728	6.61324	6.56682	6.71836
0.135724	0.731604	-0.00567595	0.996073	PPA1 PE	6.67525	6.6851	6.64818	6.67666	6.67243	6.64241
0.64473	0.226605	-0.0584532	0.960293	GTF2F1 PE	6.63807	6.70874	6.6907	6.63372	6.67384	6.55459
0.0789588	0.83376	0.012592	1.00877	PIBF1 PE	6.46434	6.60437	6.63081	6.57894	6.54071	6.61765
0.519147	0.302589	0.0648963	1.04601	DDX39B PE	6.66818	6.61618	6.65249	6.75221	6.60585	6.77347
0.92789	0.118062	0.0870401	1.06219	PITRM1 PE	6.62352	6.56224	6.62205	6.67948	6.6279	6.76155
0.243187	0.571232	-0.0292705	0.979916	UBQLN2 PE	6.6837	6.73742	6.76022	6.6907	6.77347	6.62936
1.38234	0.0414634	0.0940048	1.06733	PAFAH1B1 PE	6.58346	6.54689	6.55612	6.62352	6.62936	6.71562
2.41395	0.00385523	0.424964	1.34254	KIF20A PE	6.07039	6.25172	6.14568	6.52982	6.53761	6.67525
0.278644	0.526449	0.0220846	1.01543	RCOR1 PE	6.49185	6.54381	6.56377	6.55919	6.59395	6.51254
1.87029	0.0134805	0.0742731	1.05283	PSMA6 PE	6.61765	6.58045	6.58045	6.64818	6.66249	6.6907
0.552756	0.280055	0.085989	1.06142	EIF3E PE	6.65678	6.51412	6.50779	6.61912	6.57743	6.74012
0.976522	0.105555	-0.0718557	0.951413	DKC1 PE	6.64962	6.65105	6.57743	6.50621	6.56986	6.58646
1.13396	0.0734575	-0.0450025	0.969288	PKP3 PE	6.81506	6.75756	6.78529	6.73606	6.72928	6.75756
0.515084	0.305433	0.0391061	1.02748	PTGFRN PE	6.67384	6.62644	6.70321	6.69766	6.66959	6.75355
1.0024	0.0994487	0.0751224	1.05345	DPP3 PE	6.60733	6.54689	6.57592	6.62059	6.62205	6.71287
0.689145	0.204576	0.0805731	1.05744	ATAD3B PE	6.54071	6.59544	6.61029	6.59991	6.62936	6.75889
2.0015	0.00996553	-0.123164	0.918172	BMS1 PE	6.64818	6.58496	6.63517	6.48704	6.47573	6.53605
0.189259	0.646757	0.00845496	1.00588	AIMP1 PE	6.67243	6.71149	6.66818	6.7046	6.70044	6.67243
1.67214	0.0212746	0.0832165	1.05938	OAT PE	6.58946	6.54381	6.59694	6.62936	6.67807	6.67243
1.0127	0.0971191	0.0573123	1.04053	COLGALT1 PE	6.60288	6.55152	6.60585	6.62644	6.62205	6.6837
0.158048	0.694948	0.0113004	1.00786	IMPDH1 PE	6.62936	6.60288	6.61618	6.58346	6.67243	6.62644
0.13881	0.726423	-0.0136398	0.99059	TXNRD2 PE	6.67948	6.70321	6.77083	6.71149	6.74147	6.65964
1.0514	0.0888373	-0.051661	0.964825	BTF3 PE	6.73877	6.75087	6.76288	6.73064	6.71012	6.65678
0.326503	0.471517	-0.024237	0.983341	SFSWAP PE	6.61324	6.66249	6.67807	6.6014	6.67384	6.60585
0.858785	0.138425	0.0822237	1.05865	UTP15 PE	6.49506	6.59544	6.61029	6.59842	6.66534	6.6837
0.8832	0.130858	0.0478983	1.03376	ACAA2 PE	6.60733	6.65535	6.69209	6.69349	6.69349	6.71149
0.858735	0.138441	0.0230912	1.01613	UBXN7 PE	6.64674	6.61618	6.63227	6.63807	6.65821	6.66818
1.11382	0.0769453	0.0476704	1.03359	SNRNP40 PE	6.64386	6.60437	6.60288	6.63662	6.66959	6.6879
0.848512	0.141739	0.0532306	1.03759	P4HA1 PE	6.59842	6.57743	6.61029	6.60437	6.69905	6.64241
0.206129	0.622116	0.0249303	1.01743	TERF2IP PE	6.54071	6.5744	6.65964	6.61618	6.66959	6.56377
0.280399	0.524326	0.0196543	1.01372	SMU1 PE	6.63372	6.6014	6.59842	6.63662	6.58346	6.67243
0.708534	0.195644	-0.086906	0.94154	USP36 PE	6.57894	6.69209	6.65535	6.53605	6.48864	6.64097
0.0130866	0.970317	0.000964642	1.00067	DYNC1LI2 PE	6.56529	6.61912	6.61029	6.59395	6.57137	6.63227
0.00903919	0.979402	0.000579993	1.0004	EHBP1 PE	6.59246	6.63372	6.64962	6.6014	6.64241	6.63372
0.0152601	0.965472	0.00119686	1.00083	GATD3B PE	6.71287	6.76155	6.72247	6.69209	6.76288	6.74551
0.991921	0.101878	-0.0982466	0.934168	SF1 PE	6.66676	6.71699	6.71425	6.61324	6.66959	6.52042
1.95918	0.0109856	0.0900865	1.06443	TAB1 PE	6.61912	6.67101	6.65964	6.72247	6.76421	6.73335
0.169419	0.676988	-0.0177331	0.987784	TOR1AIP1 PE	6.62352	6.56834	6.59694	6.56072	6.52669	6.64818
0.076683	0.838141	0.00587098	1.00408	NDC80 PE	6.53761	6.60881	6.61765	6.57592	6.60585	6.59991
0.106994	0.781639	-0.00828695	0.994272	ZNF280C PE	6.61176	6.69349	6.67384	6.62498	6.66534	6.66391
0.620092	0.239833	-0.0480851	0.967219	TFG PE	6.73877	6.69209	6.71012	6.69905	6.69627	6.6014
0.268286	0.539155	0.0218886	1.01529	PALLD PE	6.49506	6.54071	6.55152	6.52982	6.60585	6.51728
0.116728	0.764314	-0.00599194	0.995855	CIAPIN1 PE	6.65249	6.6453	6.65249	6.62936	6.68089	6.62205
0.373441	0.423213	-0.0292053	0.97996	TPM3 PE	6.61324	6.62059	6.6865	6.61324	6.64962	6.56986
0.833589	0.146694	0.124642	1.09024	ACO1 PE	6.49506	6.3733	6.52199	6.49025	6.60585	6.66818
0.956427	0.110554	0.0487936	1.0344	CCDC22 PE	6.6279	6.67948	6.64962	6.66391	6.7211	6.71836
0.309851	0.489947	0.0201507	1.01407	AIP PE	6.65678	6.62644	6.64962	6.63952	6.63952	6.71425
1.73127	0.0185663	-0.0778041	0.947499	PEX19 PE	6.69209	6.71149	6.6879	6.60585	6.65678	6.59544
1.06537	0.0860264	0.0706499	1.05019	PPP1CA PE	6.58946	6.52513	6.59246	6.66249	6.59544	6.66107
0.151699	0.705182	-0.014311	0.990129	STAU2 PE	6.56224	6.58346	6.63081	6.52982	6.62936	6.5744
0.252315	0.559352	-0.0274882	0.981127	PES1 PE	6.67948	6.59096	6.65964	6.60437	6.56377	6.67948
0.0426566	0.906449	-0.0118602	0.991813	RRP12 PE	6.70736	6.46271	6.58045	6.57743	6.45943	6.67807
0.0625237	0.865917	-0.00480127	0.996678	VPS4B PE	6.62059	6.63372	6.64386	6.59991	6.67948	6.60437
2.51719	0.00303958	-0.16098	0.894417	DDX10 PE	6.67384	6.66249	6.63081	6.4545	6.52826	6.50144
0.546031	0.284426	0.0205874	1.01437	STK4 PE	6.65105	6.62498	6.62498	6.63227	6.64962	6.68089
0.0475359	0.896322	-0.00602277	0.995834	PPIE PE	6.61029	6.69349	6.6865	6.67101	6.70874	6.59246
0.316573	0.482422	0.0284621	1.01992	PC PE	6.66959	6.66818	6.69627	6.77215	6.64962	6.69766
1.03327	0.0926258	0.061519	1.04356	SUCLA2 PE	6.59544	6.63372	6.61912	6.64386	6.66107	6.72792
0.423763	0.376909	0.0221604	1.01548	GTPBP4 PE	6.60733	6.62644	6.66391	6.67101	6.62498	6.66818
1.26459	0.0543759	0.0278808	1.01951	SMC6 PE	6.66818	6.65821	6.64097	6.67384	6.68089	6.69627
0.735654	0.1838	0.0824164	1.05879	ERO1A PE	6.58496	6.47735	6.55766	6.61176	6.55919	6.69627
0.502614	0.31433	-0.0517047	0.964796	VBP1 PE	6.65821	6.6893	6.66391	6.6453	6.67807	6.53294
0.158671	0.693952	0.0454884	1.03203	ATP2B4 PE	6.64818	6.52199	6.58646	6.64818	6.44791	6.79701
0.176494	0.666049	0.0239477	1.01674	CSTF3 PE	6.61912	6.56072	6.57137	6.59991	6.52826	6.69488
0.64017	0.228997	-0.0303699	0.979169	IRF2BP1 PE	6.65821	6.71012	6.71425	6.64097	6.67807	6.67243
1.05438	0.0882302	-0.0768512	0.948125	PPP1R8 PE	6.71836	6.72792	6.72928	6.66818	6.69488	6.58195
0.034453	0.923734	-0.00347932	0.997591	NCBP3 PE	6.63517	6.6453	6.67525	6.64674	6.7046	6.59395
0.156995	0.696635	0.0161436	1.01125	RPS4X PE	6.76022	6.64386	6.70321	6.74551	6.68229	6.72792
0.089145	0.814432	0.0125211	1.00872	LUC7L PE	6.55459	6.67243	6.70044	6.65249	6.69488	6.61765
0.577333	0.264647	0.0796636	1.05677	LTV1 PE	6.53916	6.65249	6.61912	6.66107	6.78136	6.60733
0.387839	0.409413	-0.0277187	0.98097	NDE1 PE	6.6014	6.67525	6.58946	6.59991	6.61471	6.56834
0.0374047	0.917477	-0.00810893	0.994395	RPS6KA1 PE	6.71012	6.58045	6.58946	6.65105	6.50144	6.70321
0.47292	0.336573	0.0368161	1.02585	P3H1 PE	6.67666	6.60881	6.60733	6.62205	6.67384	6.70736
0.944319	0.113679	0.0798098	1.05688	WDR48 PE	6.54071	6.47897	6.49025	6.54844	6.54844	6.65249
1.61216	0.0244254	-0.0380637	0.973961	PPIB PE	6.71425	6.72792	6.74685	6.70044	6.69209	6.68229
0.0844133	0.823354	0.0181611	1.01267	GLG1 PE	6.71699	6.66534	6.67101	6.70736	6.57137	6.82909
0.140239	0.724038	0.0278765	1.01951	SLC25A13 PE	6.63517	6.62059	6.64386	6.58045	6.59544	6.80735
0.206722	0.621267	-0.0166507	0.988525	GLOD4 PE	6.74953	6.6893	6.64386	6.66676	6.67948	6.6865
0.373263	0.423387	0.0453211	1.03191	ERCC5 PE	6.71836	6.7046	6.6279	6.65821	6.72383	6.80478
0.247988	0.564952	-0.0239115	0.983562	SRSF1 PE	6.63227	6.72928	6.69488	6.66107	6.70598	6.61765
0.990873	0.102124	0.028285	1.0198	ACADM PE	6.63952	6.67525	6.66534	6.67243	6.69349	6.69905
1.02369	0.0946907	0.124615	1.09022	IDE PE	6.59096	6.53138	6.56834	6.6851	6.59544	6.78398
1.23314	0.0584608	0.0816617	1.05824	CASK PE	6.55459	6.54381	6.58946	6.59096	6.65678	6.6851
0.0170225	0.961562	0.00297801	1.00207	KIF7 PE	6.53761	6.70874	6.68089	6.6453	6.6865	6.60437
0.140477	0.72364	0.0151415	1.01055	CEBPZ PE	6.58946	6.50779	6.59395	6.63517	6.54381	6.55766
0.896342	0.126957	0.119422	1.0863	LRPAP1 PE	6.42122	6.50144	6.50938	6.53605	6.70736	6.54689
1.52592	0.0297909	-0.110083	0.926535	ANXA7 PE	6.76951	6.76288	6.73742	6.58646	6.65821	6.69488
0.540554	0.288035	0.0409505	1.02879	WTAP PE	6.56224	6.6453	6.60437	6.63517	6.6893	6.61029
0.916193	0.121285	0.0691382	1.04909	GTF3C3 PE	6.66818	6.63662	6.58496	6.68089	6.66676	6.74953
1.5078	0.0310597	-0.104489	0.930134	CCDC86 PE	6.52356	6.5744	6.53605	6.45615	6.47897	6.38543
0.428846	0.372524	0.0655994	1.04652	AKAP1 PE	6.50779	6.59991	6.60881	6.5345	6.64818	6.73064
0.0711044	0.848976	0.0121932	1.00849	ATXN10 PE	6.79312	6.67384	6.72928	6.73064	6.66676	6.83542
0.143963	0.717855	-0.00977818	0.993245	URI1 PE	6.62205	6.65249	6.69905	6.65821	6.66107	6.62498
0.419026	0.381043	0.046289	1.03261	PAICS PE	6.65392	6.56529	6.58195	6.65249	6.57743	6.71012
0.440397	0.362747	0.0635746	1.04505	TBC1D15 PE	6.65105	6.50303	6.60437	6.67101	6.56529	6.71287
0.560153	0.275326	0.0438436	1.03086	PRPF19 PE	6.6893	6.60585	6.65249	6.64962	6.69349	6.73606
0.0124159	0.971816	0.00117016	1.00081	HADHB PE	6.70598	6.67525	6.61912	6.63227	6.6893	6.68229
0.460699	0.346179	0.0918109	1.06571	TLN2 PE	6.47897	6.70598	6.59694	6.5744	6.73606	6.74685
1.50216	0.031466	-0.105966	0.929183	CDC37 PE	6.61912	6.63081	6.71287	6.52042	6.56072	6.56377
0.851177	0.140872	0.0913081	1.06534	DARS2 PE	6.62205	6.54071	6.61912	6.61618	6.67807	6.76155
0.20374	0.625547	0.0703006	1.04994	HEATR1 PE	6.74953	6.4822	6.52356	6.63081	6.48864	6.84674
1.36358	0.0432936	0.033618	1.02358	CNDP2 PE	6.70321	6.69905	6.73064	6.73742	6.74012	6.75622
0.219243	0.603611	0.026199	1.01833	BACH1 PE	6.08321	6.15178	6.22304	6.1334	6.19377	6.20945
1.26852	0.0538864	0.14359	1.10465	NRDC PE	6.54381	6.4545	6.55459	6.60288	6.63662	6.74416
1.18945	0.0646478	0.0770288	1.05484	GLYR1 PE	6.54689	6.44956	6.50144	6.55305	6.58646	6.58946
0.679912	0.208972	0.0718171	1.05104	NUP88 PE	6.55612	6.54998	6.60585	6.57743	6.62205	6.72792
0.0940227	0.805336	-0.0133007	0.990823	TPD52L2 PE	6.65678	6.67666	6.72928	6.66818	6.75622	6.59842
0.469083	0.339561	0.0623665	1.04418	CAPN2 PE	6.67384	6.55919	6.62352	6.65105	6.61912	6.77347
0.759876	0.17383	0.0343536	1.0241	DYNC1I2 PE	6.62205	6.62352	6.63227	6.6893	6.67101	6.62059
1.24566	0.0567993	0.0573247	1.04053	DNAJC3 PE	6.54226	6.60881	6.59395	6.63517	6.65392	6.6279
0.271117	0.535652	0.0175309	1.01223	TRMT5 PE	6.73064	6.68089	6.64674	6.6879	6.7046	6.71836
0.836681	0.145653	-0.0333284	0.977163	REXO4 PE	6.62205	6.59991	6.62936	6.60288	6.59694	6.55152
1.20095	0.0629572	-0.131263	0.913032	ZYX PE	6.56834	6.63952	6.63952	6.49506	6.55766	6.40088
1.20026	0.0630578	-0.0552154	0.962451	ZNHIT6 PE	6.64241	6.70736	6.65105	6.59991	6.62498	6.61029
1.72448	0.0188592	-0.108541	0.927526	MICALL1 PE	6.79312	6.76951	6.75756	6.67525	6.7046	6.61471
0.27588	0.52981	0.0185143	1.01292	STK26 PE	6.60585	6.63081	6.62352	6.63807	6.59395	6.6837
0.173576	0.670539	-0.0146837	0.989874	GIPC1 PE	6.67525	6.732	6.71012	6.69349	6.73742	6.64241
0.890532	0.128667	0.0585098	1.04139	DDX39A PE	6.67384	6.61765	6.64674	6.6837	6.67384	6.75622
0.386362	0.410807	0.0344648	1.02418	METAP1 PE	6.70183	6.61765	6.59096	6.70044	6.67243	6.64097
0.271988	0.534579	-0.0257886	0.982284	CCDC186 PE	6.56682	6.61618	6.60288	6.53294	6.63952	6.53605
0.370825	0.42577	0.0288932	1.02023	NAPA PE	6.56682	6.61471	6.65678	6.60585	6.6453	6.67384
0.569933	0.269195	0.0901149	1.06445	TNPO3 PE	6.57137	6.46434	6.58946	6.63662	6.52826	6.73064
1.13794	0.0727872	0.0233032	1.01628	NME1 PE	6.6453	6.6453	6.64241	6.64962	6.67101	6.68229
1.94434	0.0113673	-0.0621993	0.957803	RELA PE	6.65105	6.68229	6.67948	6.59096	6.62498	6.61029
0.111932	0.772802	0.0105524	1.00734	SYNRG PE	6.55459	6.56529	6.60288	6.52356	6.60881	6.62205
0.522402	0.300329	-0.0472698	0.967766	PPFIBP1 PE	6.47897	6.59096	6.58195	6.53138	6.50621	6.47249
0.34277	0.454182	-0.0243031	0.983295	MIB1 PE	6.59694	6.61618	6.69209	6.60585	6.61912	6.60733
0.623372	0.238028	0.0228742	1.01598	PELP1 PE	6.63227	6.64962	6.62936	6.66676	6.63081	6.68229
0.623127	0.238162	0.102223	1.07343	NOL11 PE	6.57743	6.39403	6.53294	6.59246	6.52513	6.69349
1.16641	0.0681697	0.145478	1.1061	TOMM40 PE	6.59395	6.52826	6.45615	6.63372	6.62352	6.75756
1.7002	0.0199433	0.230901	1.17357	KNL1 PE	6.31832	6.45615	6.37678	6.54689	6.7046	6.59246
1.48781	0.032523	0.144721	1.10552	SOWAHC PE	6.58797	6.60733	6.61912	6.67243	6.82528	6.75087
1.43713	0.0365481	0.112183	1.08086	DIP2B PE	6.55305	6.53605	6.58797	6.6893	6.60733	6.71699
1.59026	0.0256884	0.0866019	1.06187	ZNF451 PE	6.5744	6.53294	6.59544	6.62498	6.65392	6.6837
1.67735	0.0210207	-0.0733778	0.95041	CHD2 PE	6.6893	6.69627	6.70874	6.6014	6.66249	6.61029
1.58784	0.0258323	-0.0875723	0.941105	TP53 PE	6.79571	6.71287	6.76421	6.67384	6.68089	6.65535
0.514784	0.305644	-0.0410682	0.971935	FHL1 PE	6.65678	6.70044	6.71287	6.61765	6.71012	6.61912
0.161589	0.689304	-0.0111467	0.992303	EPS8 PE	6.57289	6.57137	6.64386	6.58346	6.60288	6.56834
0.331196	0.466448	0.0668546	1.04743	ACAD9 PE	6.71012	6.56529	6.59694	6.69488	6.56682	6.81121
2.58361	0.00260848	0.0804639	1.05736	ERP44 PE	6.58195	6.58045	6.58195	6.63807	6.67666	6.67101
0.177069	0.665168	0.0220089	1.01537	MRTO4 PE	6.52982	6.60288	6.62936	6.53916	6.62644	6.66249
0.0149589	0.966142	0.000858466	1.0006	PPIA PE	6.68089	6.64818	6.64962	6.6893	6.63517	6.65678
0.176966	0.665325	0.0230535	1.01611	SPAST PE	6.54689	6.66959	6.54226	6.59395	6.66107	6.57289
1.64041	0.0228871	0.0755537	1.05377	BLMH PE	6.62352	6.56529	6.57743	6.64962	6.65678	6.6865
0.895106	0.127319	-0.103222	0.930952	CSTF2T PE	6.76553	6.8679	6.71699	6.67243	6.73606	6.63227
0.976244	0.105622	-0.0710888	0.951919	LASP1 PE	6.6907	6.69627	6.66818	6.65392	6.63952	6.54844
0.201314	0.629051	0.0447396	1.0315	ZNF503 PE	6.68229	6.92955	6.90689	6.824	6.93899	6.88996
0.57615	0.265369	0.0707944	1.05029	RBBP5 PE	6.53916	6.50462	6.48543	6.52199	6.5345	6.6851
0.0376051	0.917054	-0.00385698	0.99733	C1QBP PE	6.65964	6.72247	6.72928	6.67243	6.75355	6.67384
1.10791	0.0779989	0.0739938	1.05263	G6PD PE	6.60288	6.50462	6.57137	6.61029	6.63952	6.65105
0.532404	0.293492	-0.0468461	0.96805	RPS27A PE	6.7879	6.74953	6.6851	6.72928	6.70598	6.64674
0.0116833	0.973457	0.00134261	1.00093	IDH3A PE	6.65535	6.7252	6.59842	6.64241	6.66534	6.67525
0.132605	0.736877	-0.0240941	0.983438	CPD PE	6.54844	6.57743	6.60437	6.4822	6.49346	6.68229
0.220112	0.602404	0.0262424	1.01836	ARHGEF12 PE	6.61029	6.57289	6.61029	6.56986	6.58946	6.71287
0.35907	0.437452	0.0171092	1.01193	DMAP1 PE	6.66249	6.70183	6.63952	6.70044	6.68089	6.67384
0.755925	0.175418	-0.0807238	0.945583	TXNDC5 PE	6.66818	6.7046	6.70736	6.59991	6.70044	6.53761
0.0899439	0.812935	-0.0137218	0.990534	PEX5 PE	6.60881	6.73471	6.70183	6.60585	6.65821	6.74012
0.607258	0.247026	0.0716232	1.0509	PHIP PE	6.67101	6.54535	6.52199	6.70044	6.61471	6.63807
0.528358	0.296239	0.0409691	1.0288	ABCF3 PE	6.59991	6.61618	6.61324	6.58346	6.6893	6.67948
1.67683	0.0210458	0.041643	1.02929	HSPA14 PE	6.62352	6.62352	6.59544	6.65821	6.66534	6.64386
1.45688	0.0349238	-0.0720178	0.951307	RRP1 PE	6.67525	6.69905	6.63807	6.61618	6.61029	6.56986
1.74042	0.0181795	-0.0904002	0.939262	FTSJ3 PE	6.67666	6.64962	6.66107	6.60437	6.52982	6.58195
0.255499	0.555266	-0.0436678	0.970185	FAM98B PE	6.7879	6.64674	6.6837	6.56072	6.74012	6.6865
0.569909	0.26921	0.0744025	1.05292	WDR36 PE	6.66249	6.54689	6.57592	6.65535	6.59694	6.75622
0.99677	0.100746	-0.0872192	0.941335	UNK PE	6.66959	6.77873	6.80219	6.66534	6.65535	6.66818
0.323028	0.475305	-0.01672	0.988477	PLRG1 PE	6.71287	6.67525	6.63952	6.66249	6.65821	6.65678
1.0755	0.0840426	-0.0837008	0.943634	IFT74 PE	6.80607	6.80478	6.71562	6.69488	6.72656	6.65392
0.450393	0.354493	0.0288432	1.02019	RNF169 PE	6.46923	6.54226	6.51728	6.53138	6.57137	6.51254
0.596803	0.253045	0.0646275	1.04581	CSK PE	6.58646	6.52042	6.62644	6.60437	6.60585	6.71699
0.732889	0.184974	0.094567	1.06774	AQR PE	6.57289	6.52356	6.59096	6.67948	6.55152	6.74012
0.254309	0.55679	0.0162241	1.01131	DCP1A PE	6.57592	6.58797	6.55766	6.55459	6.63517	6.58045
0.300355	0.500777	0.0268459	1.01878	ALDH9A1 PE	6.71149	6.63372	6.63517	6.67948	6.64674	6.73471
0.557253	0.277171	-0.0447599	0.969451	JPT2 PE	6.6279	6.70736	6.70183	6.65535	6.66249	6.58496
0.113547	0.769933	0.00708818	1.00493	DDX47 PE	6.62205	6.56377	6.57289	6.57289	6.58797	6.61912
0.110639	0.775107	0.025135	1.01757	MYO1B PE	6.61324	6.49825	6.45943	6.49665	6.46597	6.6837
1.44949	0.035523	0.13431	1.09757	KIFBP PE	6.53761	6.49346	6.59096	6.6279	6.65964	6.73742
0.629896	0.234479	0.0986567	1.07078	RAB3GAP2 PE	6.62644	6.56682	6.59694	6.73471	6.56224	6.78921
0.110563	0.775242	-0.0247955	0.98296	SLC3A2 PE	6.60881	6.42459	6.46434	6.54381	6.35755	6.52199
1.67076	0.021342	0.131179	1.09519	CTNNB1 PE	6.0045	5.97039	6.00675	6.05961	6.14364	6.17193
0.0621299	0.866703	-0.00857274	0.994075	PRPS1 PE	6.59544	6.58346	6.58946	6.49025	6.59991	6.65249
0.806429	0.156161	-0.084956	0.942813	TAF4 PE	6.59694	6.69488	6.70183	6.55766	6.64818	6.53294
1.15609	0.069809	-0.101193	0.932261	HNRNPDL PE	6.74819	6.76553	6.71973	6.66249	6.69905	6.56834
0.55446	0.278959	0.0377088	1.02648	DNAJA2 PE	6.57592	6.61618	6.63517	6.63662	6.69349	6.61029
0.54523	0.284951	-0.0765061	0.948352	NOC2L PE	6.65535	6.53761	6.62059	6.54226	6.43296	6.60881
2.01776	0.00959934	0.161409	1.11838	DDX20 PE	6.52513	6.50938	6.50462	6.60733	6.69766	6.71836
0.76372	0.172298	-0.104296	0.930259	KRI1 PE	6.62498	6.7046	6.69209	6.60733	6.6453	6.45615
0.0501357	0.890973	0.0110912	1.00772	TUBGCP2 PE	6.73471	6.56377	6.61765	6.6907	6.53761	6.7211
1.13125	0.0739177	0.16729	1.12295	RPN2 PE	6.47897	6.45943	6.47249	6.57289	6.56377	6.7761
0.53588	0.291152	0.074844	1.05325	STAT1 PE	6.62498	6.56682	6.55152	6.67948	6.54689	6.74147
0.584832	0.260117	-0.0400753	0.972604	FBL PE	6.70321	6.71836	6.64097	6.6837	6.64097	6.61765
0.45333	0.352104	0.0474695	1.03345	POLR3A PE	6.6865	6.58195	6.60288	6.66818	6.61765	6.72792
1.02541	0.094317	0.0736497	1.05238	SNX9 PE	6.55612	6.52669	6.54844	6.58946	6.58045	6.68229
0.181224	0.658834	-0.0270915	0.981397	SCAF1 PE	6.61618	6.65678	6.66818	6.56377	6.72928	6.56682
0.494219	0.320465	0.0402249	1.02827	LSM14B PE	6.63081	6.63372	6.69349	6.66107	6.75087	6.66676
1.43501	0.0367271	0.091063	1.06515	ZFYVE16 PE	6.42459	6.49185	6.48864	6.55152	6.52982	6.59694
0.283839	0.520189	0.0402055	1.02826	GSTM3 PE	6.64818	6.50462	6.59544	6.58195	6.58646	6.70044
0.0423013	0.907191	0.00440677	1.00306	RPLP0 PE	6.66534	6.68089	6.75756	6.67666	6.69349	6.74685
0.883626	0.13073	0.0848929	1.06061	NMT1 PE	6.56834	6.5345	6.65249	6.63662	6.64818	6.7252
0.0527877	0.885548	0.00544945	1.00378	ETFB PE	6.63662	6.74551	6.74012	6.71012	6.71836	6.71012
0.498245	0.317508	-0.0435785	0.970245	HMGB2 PE	6.72928	6.77742	6.67666	6.69627	6.71973	6.63662
1.40302	0.039535	-0.0859593	0.942158	TIAL1 PE	6.68229	6.73064	6.73335	6.58346	6.64674	6.65821
0.0467409	0.897964	0.0042243	1.00293	GSN PE	6.70044	6.62936	6.65105	6.67666	6.69627	6.62059
0.377762	0.419023	0.0803668	1.05729	GPI PE	6.66676	6.46761	6.54226	6.65249	6.5157	6.74953
0.911326	0.122652	-0.0570876	0.961203	FOXK1 PE	6.62936	6.67666	6.66959	6.58496	6.65105	6.56834
1.6327	0.0232972	-0.137548	0.909063	HP1BP3 PE	6.71012	6.81762	6.76022	6.66818	6.61618	6.59096
0.232328	0.585696	-0.0260785	0.982086	POLR1G PE	6.61471	6.6879	6.67525	6.61471	6.70598	6.57894
0.606776	0.2473	-0.0495803	0.966217	SVIL PE	6.52356	6.59842	6.55152	6.45286	6.55305	6.51885
0.279381	0.525556	0.0343684	1.02411	KCTD12 PE	6.69209	6.71012	6.75087	6.67243	6.75087	6.83289
0.6236	0.237903	0.0668931	1.04746	SCYL1 PE	6.63372	6.49185	6.60288	6.62059	6.62205	6.6865
0.564452	0.272614	0.0444345	1.03128	PPA2 PE	6.67384	6.62936	6.67243	6.6453	6.70874	6.75489
0.353192	0.443413	0.0433259	1.03049	SLC25A5 PE	6.63807	6.54998	6.53605	6.62644	6.54535	6.68229
0.687412	0.205394	-0.0479536	0.967307	OXCT1 PE	6.73742	6.78398	6.73606	6.64962	6.73606	6.72792
0.640979	0.228571	0.0605677	1.04288	CEP55 PE	6.58496	6.67101	6.62352	6.64097	6.75489	6.66534
0.799207	0.158779	0.0815496	1.05815	PLCG1 PE	6.59842	6.47249	6.55612	6.59694	6.59246	6.68229
0.163724	0.685925	-0.0120794	0.991662	HSDL2 PE	6.70598	6.68229	6.7046	6.63372	6.72247	6.70044
0.837064	0.145524	0.109187	1.07862	EIF3M PE	6.56986	6.51254	6.58797	6.58797	6.63517	6.77479
0.424892	0.37593	-0.028993	0.980104	YJU2 PE	6.65964	6.70736	6.70044	6.63807	6.71012	6.63227
0.373433	0.423221	0.0181187	1.01264	EIF2AK2 PE	6.62644	6.62059	6.6279	6.60288	6.65964	6.66676
1.09179	0.080948	0.0779993	1.05555	NPLOC4 PE	6.50621	6.51412	6.60881	6.62352	6.60881	6.63081
1.30079	0.0500273	0.110099	1.0793	ADSS2 PE	6.56072	6.52982	6.56072	6.61176	6.63372	6.73606
0.0520159	0.887124	0.0047226	1.00328	SMARCD1 PE	6.47573	6.47573	6.48543	6.42459	6.49665	6.52982
1.20374	0.0625542	0.0572009	1.04045	SNX6 PE	6.62059	6.61029	6.59544	6.63807	6.70736	6.65249
1.12027	0.0758101	0.0869524	1.06212	FNDC3A PE	6.54226	6.46597	6.56682	6.59246	6.59096	6.65249
0.790957	0.161824	-0.0494038	0.966336	EIF3H PE	6.64241	6.6865	6.70044	6.59096	6.62059	6.66959
0.570498	0.268845	0.0773613	1.05509	PSMD13 PE	6.64818	6.58946	6.59544	6.64386	6.61912	6.80219
0.8408	0.144278	-0.0866828	0.941685	U2AF2 PE	6.74147	6.68229	6.71149	6.67666	6.66249	6.53605
0.576748	0.265004	0.0261176	1.01827	MAT2B PE	6.69209	6.69488	6.64674	6.67948	6.71012	6.72247
0.133135	0.735979	0.03994	1.02807	IPO9 PE	6.69209	6.51096	6.61765	6.61765	6.49506	6.82782
0.701857	0.198675	-0.0539625	0.963287	PARK7 PE	6.66959	6.72656	6.78267	6.6837	6.6865	6.64674
0.458858	0.34765	-0.024032	0.98348	PSMD4 PE	6.69349	6.71562	6.74281	6.71012	6.71149	6.65821
2.48714	0.00325735	0.0573916	1.04058	SEPTIN6 PE	6.6279	6.61176	6.6279	6.67807	6.69349	6.66818
0.241568	0.573366	0.0121819	1.00848	EZH2 PE	6.54844	6.61029	6.58045	6.5744	6.59991	6.6014
0.828885	0.148291	0.0358599	1.02517	PHF6 PE	6.65105	6.61029	6.59544	6.63952	6.64818	6.67666
0.926216	0.118518	0.0695264	1.04937	CDK13 PE	6.56834	6.59246	6.50303	6.57894	6.65105	6.64241
0.528121	0.296401	0.0642112	1.04551	APEX1 PE	6.66534	6.54226	6.55305	6.64097	6.59395	6.71836
2.41935	0.00380761	0.148371	1.10832	SPDL1 PE	6.38888	6.35755	6.41278	6.56377	6.49985	6.54071
0.76764	0.17075	-0.0397046	0.972854	HMBS PE	6.71699	6.71012	6.72792	6.69905	6.7046	6.63227
1.0665	0.0858027	-0.0911093	0.938801	CBX5 PE	6.73606	6.73742	6.67807	6.6851	6.62936	6.56377
0.868767	0.13528	0.0707188	1.05024	MAP1S PE	6.49665	6.52356	6.55152	6.52669	6.63807	6.61912
0.690874	0.203763	0.105109	1.07558	USP48 PE	6.65105	6.55612	6.63662	6.66959	6.6453	6.84423
0.0030576	0.992984	-0.000135263	0.999906	MDH1 PE	6.67807	6.67948	6.67101	6.69488	6.64818	6.6851
0.663024	0.217258	0.0747577	1.05318	CUL2 PE	6.63227	6.54998	6.5345	6.64386	6.57743	6.71973
1.77223	0.0168953	0.0587869	1.04159	TFIP11 PE	6.57137	6.56834	6.57592	6.60437	6.63227	6.65535
0.0843724	0.823432	0.00446335	1.0031	DDAH1 PE	6.63372	6.67807	6.62352	6.66534	6.64674	6.63662
0.242706	0.571865	0.0174556	1.01217	CXXC1 PE	6.65821	6.67101	6.64962	6.66249	6.73064	6.63807
3.06828	0.000854517	-0.0793672	0.946473	CELF1 PE	6.67101	6.66249	6.6879	6.58646	6.59395	6.60288
0.595392	0.253868	0.0558823	1.03949	ACOT7 PE	6.64386	6.53138	6.54844	6.59246	6.62644	6.67243
0.285513	0.518188	0.0390504	1.02744	ENO2 PE	6.52042	6.41954	6.48543	6.60733	6.46597	6.46923
0.161299	0.689764	-0.0171167	0.988206	CCDC124 PE	6.65678	6.67525	6.6865	6.64097	6.72928	6.59694
1.65792	0.0219827	0.113795	1.08207	EIF2B4 PE	6.60733	6.55919	6.58346	6.6453	6.7046	6.74147
0.217625	0.605864	-0.0286487	0.980338	SEC24C PE	6.71562	6.62936	6.70598	6.65392	6.58045	6.73064
0.222209	0.599503	0.0251741	1.0176	NCK1 PE	6.59395	6.70321	6.6837	6.66818	6.74147	6.64674
0.0607394	0.869482	0.00482384	1.00335	NFKB1 PE	6.63807	6.67101	6.71287	6.66107	6.71287	6.66249
0.85917	0.138303	-0.10631	0.928961	ERBIN PE	6.6453	6.70598	6.64386	6.45286	6.59544	6.6279
1.16857	0.0678312	0.0734523	1.05223	EHMT1 PE	6.54689	6.58045	6.59544	6.60585	6.64241	6.69488
0.66451	0.216516	0.0913585	1.06537	CDC27 PE	6.61765	6.46434	6.54689	6.62205	6.56529	6.71562
1.5348	0.0291877	0.0683109	1.04849	PCF11 PE	6.64962	6.65821	6.6279	6.732	6.732	6.67666
2.43398	0.00368144	0.0836892	1.05972	SNX27 PE	6.56986	6.56224	6.59991	6.64962	6.65821	6.67525
0.541073	0.287692	0.0509054	1.03591	ARIH2 PE	6.63662	6.52982	6.57894	6.62644	6.58797	6.6837
0.410916	0.388226	-0.026375	0.981884	SNX5 PE	6.73335	6.73335	6.74953	6.68089	6.76553	6.6907
0.0550383	0.880971	0.00586017	1.00407	CWC27 PE	6.62498	6.66249	6.69905	6.71012	6.6837	6.61029
0.0607952	0.86937	0.010575	1.00736	SLC25A6 PE	6.57289	6.53916	6.60881	6.5345	6.52042	6.69766
1.19675	0.0635701	0.119154	1.0861	PSMD6 PE	6.60437	6.49985	6.55152	6.61471	6.66107	6.73742
1.7183	0.0191293	0.0825057	1.05886	ACSL4 PE	6.46597	6.39232	6.44128	6.51885	6.5157	6.51254
0.47184	0.337411	0.0632359	1.04481	NME2 PE	6.59991	6.55612	6.74416	6.67666	6.69488	6.71836
0.375839	0.420882	0.0233866	1.01634	CHAF1B PE	6.4822	6.44791	6.47249	6.4446	6.50303	6.52513
0.0287665	0.935909	0.00332308	1.00231	SLC9A3R1 PE	6.59395	6.55459	6.64241	6.60585	6.64818	6.54689
0.590609	0.25668	-0.0261728	0.982022	GIT2 PE	6.62352	6.64241	6.59991	6.56986	6.59395	6.62352
0.414661	0.384893	-0.0273032	0.981253	TOMM34 PE	6.70598	6.74551	6.67101	6.67666	6.71287	6.65105
0.216119	0.607969	0.0249764	1.01746	UQCRC1 PE	6.62498	6.65392	6.67807	6.61176	6.66391	6.75622
1.15106	0.0706215	-0.0690527	0.953264	YTHDF2 PE	6.62352	6.6907	6.69209	6.59096	6.63227	6.57592
2.14947	0.00708805	0.123245	1.08918	WDR26 PE	6.58195	6.52199	6.56986	6.66818	6.66249	6.71287
0.223449	0.597793	0.0119122	1.00829	NFRKB PE	6.5744	6.59096	6.6279	6.59842	6.63662	6.59395
0.893202	0.127879	0.0700974	1.04979	NLN PE	6.57743	6.5744	6.59694	6.60733	6.6279	6.72383
0.965799	0.108193	0.0762768	1.05429	NUB1 PE	6.53294	6.58797	6.62644	6.61618	6.65678	6.70321
1.6828	0.0207585	-0.114417	0.923756	PACSIN3 PE	6.70183	6.78398	6.73742	6.63952	6.65249	6.58797
1.49967	0.0316469	0.067004	1.04754	DDI2 PE	6.59395	6.65392	6.64674	6.68229	6.71012	6.70321
0.851631	0.140724	-0.0696783	0.95285	MAP7 PE	6.59544	6.65105	6.61618	6.56682	6.6014	6.48543
0.299055	0.502279	-0.0337996	0.976844	MTR PE	6.853	6.79831	6.79961	6.75221	6.73064	6.86666
0.332275	0.465291	0.0312611	1.02191	STK24 PE	6.61765	6.64674	6.59096	6.58797	6.65105	6.71012
0.763678	0.172314	-0.0827276	0.944271	DNAJC8 PE	6.64818	6.732	6.71425	6.65535	6.66107	6.52982
0.87226	0.134196	-0.0614045	0.958331	BCAS2 PE	6.69627	6.72383	6.74551	6.67807	6.70044	6.60288
0.24837	0.564456	0.0226547	1.01583	TSC1 PE	6.5345	6.63952	6.59991	6.58045	6.64674	6.61471
0.864205	0.136708	0.106119	1.07633	APP PE	6.47735	6.64386	6.60437	6.63517	6.67948	6.72928
0.129581	0.742027	-0.0161357	0.988878	CRK PE	6.60437	6.6837	6.71425	6.64674	6.70874	6.59842
0.449536	0.355193	0.0331794	1.02326	CPSF3 PE	6.62059	6.61618	6.61618	6.60437	6.63662	6.71149
0.143672	0.718337	-0.013085	0.990971	ADD3 PE	6.71149	6.72656	6.78921	6.6865	6.732	6.76951
0.254864	0.556078	0.035114	1.02464	RUFY1 PE	6.53605	6.62059	6.64386	6.58346	6.59991	6.72247
0.246812	0.566485	0.067431	1.04785	FANCI PE	6.59544	6.42962	6.50938	6.55459	6.42459	6.75756
0.2328	0.58506	0.0771904	1.05496	GSPT2 PE	6.58045	6.58946	6.66818	6.94134	6.53138	6.59694
2.03263	0.00927613	0.120501	1.08711	UAP1 PE	6.39917	6.34518	6.40259	6.48059	6.53761	6.49025
0.0949302	0.803655	-0.0128263	0.991149	MACROH2A1 PE	6.70874	6.61618	6.58646	6.67807	6.62498	6.56986
0.175542	0.66751	0.0147789	1.0103	FEN1 PE	6.62936	6.58045	6.53605	6.58946	6.57137	6.62936
1.21975	0.0602908	0.041276	1.02902	SBDS PE	6.65249	6.61912	6.66676	6.68229	6.70183	6.67807
0.218544	0.604583	0.0447396	1.0315	SUN1 PE	6.50938	6.35579	6.40259	6.44294	6.36807	6.59096
0.0733347	0.844628	-0.00951084	0.993429	BAG2 PE	6.60437	6.66818	6.66391	6.65678	6.69349	6.55766
0.0480819	0.895196	0.00625149	1.00434	OSBPL3 PE	6.64241	6.59544	6.60585	6.54381	6.62936	6.6893
0.0099599	0.977327	0.00182168	1.00126	H2BU1 PE	6.71562	6.77215	6.67384	6.77479	6.7761	6.61618
0.264754	0.543559	0.031726	1.02223	NES PE	6.59694	6.67807	6.72656	6.66959	6.75756	6.66959
0.373293	0.423357	0.0831076	1.0593	GOT2 PE	6.64241	6.35226	6.57743	6.66959	6.57592	6.57592
0.928177	0.117984	-0.0759468	0.948719	AATF PE	6.51728	6.56529	6.54381	6.44956	6.5345	6.41447
0.63704	0.230653	0.0624239	1.04422	XPNPEP1 PE	6.68229	6.59544	6.60733	6.66107	6.65105	6.76022
1.24051	0.057477	-0.0722418	0.951159	MBD3 PE	6.66249	6.71425	6.66107	6.62352	6.63227	6.56529
1.11443	0.0768373	-0.0955254	0.935931	HNRNPAB PE	6.70598	6.70598	6.66249	6.6014	6.65821	6.52826
0.638981	0.229625	0.135497	1.09847	RAB7A PE	6.57137	6.41278	6.55152	6.64386	6.50779	6.79051
0.107198	0.781271	0.0134646	1.00938	CBX8 PE	6.59842	6.66676	6.69349	6.62059	6.73606	6.64241
0.412795	0.38655	0.0688648	1.04889	THOC5 PE	6.48382	6.56834	6.61471	6.66107	6.50779	6.7046
0.193714	0.640157	-0.017241	0.988121	CHD1L PE	6.72383	6.66959	6.66818	6.65105	6.63227	6.72656
0.79842	0.159067	-0.0588096	0.960056	TRIP10 PE	6.64386	6.61029	6.54381	6.55766	6.50621	6.55766
0.179531	0.661408	0.0112702	1.00784	PCBP2 PE	6.62352	6.66249	6.64962	6.62936	6.64241	6.69766
0.464981	0.342783	0.0602511	1.04265	LEMD3 PE	6.42122	6.49665	6.52356	6.53761	6.46107	6.62352
0.315167	0.483986	0.0845645	1.06037	GSTP1 PE	6.52982	6.39403	6.76155	6.61765	6.69209	6.62936
0.268828	0.538483	0.048945	1.03451	TLK2 PE	6.56377	6.47411	6.7046	6.67243	6.57592	6.64097
0.76919	0.170141	0.0334446	1.02345	PRKAR2B PE	6.64241	6.63952	6.67243	6.65678	6.68229	6.71562
0.35128	0.445369	0.0375322	1.02636	NDUFV1 PE	6.64097	6.64241	6.64962	6.61029	6.67243	6.76288
2.00764	0.00982559	-0.175488	0.885468	SURF6 PE	6.70874	6.6837	6.6893	6.53916	6.56986	6.44626
0.5345	0.292079	0.0791275	1.05638	BZW2 PE	6.68089	6.52826	6.62644	6.69349	6.60733	6.77215
0.0895776	0.813621	0.0158626	1.01106	CLNS1A PE	6.71562	6.65535	6.67384	6.71973	6.78921	6.58346
1.37342	0.0423235	0.058915	1.04168	TBCE PE	6.64818	6.60585	6.63662	6.65821	6.70736	6.70183
0.521685	0.300826	0.0412941	1.02904	NAA50 PE	6.58346	6.54998	6.66249	6.63081	6.62936	6.65964
0.956324	0.11058	-0.0826143	0.944345	CHMP4B PE	6.66818	6.69488	6.67384	6.61471	6.65392	6.52042
0.378654	0.418163	-0.0248181	0.982945	LACTB2 PE	6.67666	6.75355	6.70044	6.6893	6.71012	6.65678
2.57811	0.00264172	0.103663	1.0745	NEDD1 PE	6.54226	6.5744	6.52826	6.63952	6.65105	6.66534
0.180707	0.659618	-0.0196748	0.986455	TTC1 PE	6.61765	6.72928	6.71562	6.66107	6.70874	6.63372
0.122876	0.753571	0.0230691	1.01612	ITGB1 PE	6.64386	6.52826	6.62205	6.61912	6.52042	6.72383
1.81297	0.0153826	0.0554131	1.03916	CSNK2A1 PE	6.60585	6.56682	6.59544	6.63081	6.65392	6.64962
0.728412	0.186891	0.0867987	1.06201	AMPD2 PE	6.59395	6.59246	6.59395	6.71699	6.57289	6.75087
1.09787	0.0798233	-0.118209	0.921331	RBM34 PE	6.56682	6.66249	6.69209	6.53761	6.57137	6.45779
0.461958	0.345177	0.0245465	1.01716	PPM1F PE	6.66391	6.60288	6.63517	6.64241	6.6453	6.6879
1.00969	0.0977931	0.0416872	1.02932	MTF2 PE	6.57137	6.59991	6.59694	6.61471	6.66534	6.61324
0.897715	0.126557	-0.125978	0.916382	SUN2 PE	6.44956	6.48059	6.57743	6.31832	6.32912	6.4822
0.102783	0.789254	-0.013742	0.99052	ARHGEF7 PE	6.52042	6.61176	6.62205	6.50303	6.58646	6.62352
0.649071	0.224351	0.110427	1.07955	MOGS PE	6.48704	6.44626	6.56529	6.58195	6.50779	6.74012
0.375494	0.421217	0.0381808	1.02682	GTF2B PE	6.52042	6.59544	6.55459	6.55305	6.56377	6.66818
1.02996	0.0933336	-0.087306	0.941279	PEG10 PE	6.52513	6.60288	6.61912	6.4545	6.54689	6.48382
0.702012	0.198604	0.110991	1.07997	PWP2 PE	6.62936	6.49825	6.59544	6.65392	6.59991	6.80219
0.499861	0.316329	-0.0518737	0.964683	EIF4ENIF1 PE	6.59246	6.70598	6.66534	6.59096	6.66107	6.55612
0.566453	0.271361	-0.0463837	0.968361	DFFA PE	6.66676	6.72928	6.73742	6.69488	6.69209	6.60733
0.336117	0.461194	0.0215683	1.01506	FAM169A PE	6.63081	6.63952	6.64674	6.65392	6.70874	6.61912
0.212864	0.612542	0.0181231	1.01264	SPART PE	6.54998	6.54998	6.58045	6.51728	6.62205	6.59544
0.0964729	0.800806	-0.00789197	0.994545	LIMD1 PE	6.63227	6.61029	6.61471	6.58346	6.66818	6.58195
0.368714	0.427845	-0.0283677	0.980529	CTSD PE	6.6879	6.732	6.67807	6.62059	6.71562	6.67666
0.231171	0.587258	-0.0345769	0.976318	EIF5A PE	6.60288	6.69766	6.71425	6.69766	6.66959	6.54381
0.542543	0.286719	-0.0481119	0.967201	ATP6V1E1 PE	6.65821	6.62644	6.60585	6.64386	6.58346	6.51885
0.956747	0.110472	0.0424565	1.02987	ZC3H7B PE	6.64097	6.63081	6.65535	6.66391	6.66676	6.72383
0.248732	0.563985	0.00945425	1.00657	PHB PE	6.71425	6.68089	6.66391	6.69627	6.70044	6.6907
0.329449	0.468329	-0.0191337	0.986825	EFHD2 PE	6.75489	6.6837	6.70183	6.67384	6.69905	6.71012
0.878458	0.132295	-0.0924185	0.937949	PPP1R12C PE	6.7252	6.84046	6.7866	6.70598	6.74551	6.62352
0.302065	0.498809	0.070862	1.05034	XPOT PE	6.67948	6.51096	6.60733	6.66391	6.53138	6.81506
2.11659	0.00764559	0.0775571	1.05523	TWF1 PE	6.54381	6.59096	6.56834	6.63372	6.64241	6.65964
0.358601	0.437924	-0.0466646	0.968172	PDLIM3 PE	6.60585	6.69488	6.76022	6.6453	6.6907	6.58496
1.25653	0.0553947	-0.0625532	0.957568	ACTN2 PE	6.64962	6.60881	6.57289	6.53761	6.54381	6.56224
0.753019	0.176596	-0.0587939	0.960066	NOSIP PE	6.46434	6.56377	6.54381	6.47086	6.49506	6.42962
0.129939	0.741414	-0.0155328	0.989291	RBSN PE	6.64674	6.74551	6.70736	6.68229	6.74281	6.6279
0.087112	0.818254	0.00751003	1.00522	FDXR PE	6.72656	6.72928	6.74551	6.6879	6.74416	6.79181
1.33975	0.0457349	0.0453312	1.03192	CTH PE	6.64386	6.66107	6.67948	6.69766	6.69209	6.73064
0.40963	0.389377	0.0441481	1.03107	KIF1B PE	6.48704	6.42626	6.46597	6.45615	6.46761	6.58797
0.813452	0.153656	0.0822736	1.05869	KIF2A PE	6.54998	6.59544	6.54535	6.59395	6.61029	6.73335
1.18914	0.0646929	0.111801	1.08058	EHD4 PE	6.53294	6.46107	6.56529	6.61765	6.58496	6.69209
0.244621	0.569349	-0.029295	0.979899	PPIG PE	6.56377	6.70598	6.6837	6.64097	6.63662	6.58797
1.46994	0.033889	-0.122327	0.918704	SCAF4 PE	6.63081	6.7046	6.69488	6.51254	6.53605	6.61471
0.793707	0.160803	0.0879443	1.06285	CUL5 PE	6.61618	6.53294	6.57743	6.69488	6.5744	6.7211
0.149333	0.709034	-0.0160426	0.988942	PUS1 PE	6.6851	6.60288	6.59096	6.57894	6.58797	6.66391
1.27772	0.0527569	0.11452	1.08261	CAPZA2 PE	6.49506	6.57743	6.58946	6.63517	6.64241	6.72792
0.434714	0.367525	0.0340104	1.02385	DPYSL5 PE	6.64097	6.54226	6.54689	6.60881	6.59544	6.6279
0.938683	0.115164	-0.0751007	0.949276	SPATS2L PE	6.63517	6.70598	6.74819	6.58646	6.64386	6.63372
0.322309	0.476092	0.0466765	1.03288	COPS3 PE	6.64674	6.55459	6.60733	6.62644	6.57137	6.75087
1.32692	0.0471066	0.0990543	1.07107	ANKS1A PE	6.55612	6.55459	6.64097	6.6453	6.6893	6.71425
0.812144	0.154119	0.115176	1.08311	DICER1 PE	6.59096	6.4822	6.49346	6.66534	6.52982	6.71699
1.14008	0.0724307	-0.0915097	0.93854	SRSF4 PE	6.69488	6.7252	6.66959	6.64818	6.62936	6.53761
0.748342	0.178508	0.100747	1.07233	LMAN1 PE	6.54844	6.46597	6.57743	6.62936	6.54226	6.72247
1.28131	0.0523224	0.0906302	1.06484	RAE1 PE	6.58496	6.54535	6.58045	6.61618	6.64674	6.71973
1.85912	0.0138318	-0.15157	0.90027	PUM2 PE	6.64386	6.74281	6.65678	6.49985	6.56377	6.52513
0.816041	0.152742	0.110298	1.07945	BZW1 PE	6.50779	6.44294	6.50938	6.53916	6.53761	6.71425
1.32009	0.0478536	0.165826	1.12181	PSMB4 PE	6.62644	6.45779	6.54226	6.72656	6.64386	6.75355
0.355616	0.440945	-0.0193089	0.986705	GOLGA5 PE	6.66959	6.73877	6.70183	6.66959	6.67807	6.7046
0.736161	0.183586	0.0446771	1.03145	DUS3L PE	6.60585	6.62644	6.59544	6.6014	6.68229	6.67807
1.10782	0.0780152	0.129016	1.09355	OCRL PE	6.56986	6.47735	6.55152	6.68089	6.57289	6.732
0.652378	0.22265	0.122143	1.08835	SEC63 PE	6.59395	6.46761	6.55459	6.65964	6.52982	6.79312
0.241738	0.573142	0.0600877	1.04253	NCKAP1 PE	6.63952	6.4545	6.54535	6.58045	6.47897	6.76022
0.667713	0.214925	0.0584512	1.04135	CWF19L2 PE	6.54381	6.65105	6.67101	6.67243	6.6837	6.6851
0.2377	0.578496	-0.0206553	0.985785	STAM PE	6.65535	6.71425	6.65535	6.63081	6.71012	6.62205
0.179846	0.660928	0.0465746	1.03281	DCAF1 PE	6.57289	6.38024	6.39917	6.51096	6.35755	6.62352
0.720715	0.190233	0.074351	1.05289	STXBP1 PE	6.60585	6.56377	6.50144	6.66391	6.55919	6.67101
1.41309	0.0386287	-0.106488	0.928847	YBX3 PE	6.60881	6.64818	6.71973	6.55919	6.57137	6.52669
0.315229	0.483917	0.0208783	1.01458	RABEP2 PE	6.6279	6.63517	6.6865	6.64674	6.65535	6.71012
0.00803074	0.981678	-0.00115124	0.999202	FIP1L1 PE	6.62205	6.65249	6.72656	6.65105	6.73335	6.61324
0.633176	0.232715	-0.0545923	0.962867	PDHX PE	6.65821	6.76553	6.72928	6.6851	6.6865	6.61765
0.062418	0.866128	0.00548569	1.00381	MMUT PE	6.70874	6.75221	6.67807	6.67807	6.7252	6.75221
0.103801	0.787406	-0.00536966	0.996285	CPSF7 PE	6.63662	6.65821	6.66959	6.66676	6.66391	6.61765
1.45842	0.0347999	0.120915	1.08742	KPNA3 PE	6.47086	6.44626	6.54071	6.56377	6.60288	6.65392
0.204344	0.624678	-0.0203238	0.986011	PHAX PE	6.59544	6.64962	6.66676	6.61324	6.67384	6.56377
0.188877	0.647327	-0.028491	0.980445	CEP131 PE	6.73471	6.78529	6.72792	6.66818	6.83036	6.66391
1.60658	0.0247411	-0.127525	0.915401	EWSR1 PE	6.74012	6.7879	6.73606	6.60585	6.6907	6.58496
1.36236	0.0434154	0.110773	1.07981	LRWD1 PE	6.65678	6.55305	6.57894	6.67807	6.69349	6.74953
1.50555	0.0312209	-0.128427	0.914828	ARFGAP3 PE	6.65105	6.75756	6.74416	6.59246	6.62352	6.55152
0.59045	0.256773	-0.0700347	0.952615	KIAA1671 PE	6.56682	6.69905	6.67101	6.54998	6.64386	6.53294
0.378879	0.417947	-0.0411228	0.971898	VPS36 PE	6.69349	6.75355	6.77742	6.62644	6.75355	6.7211
0.776297	0.16738	0.0793336	1.05653	AP1M1 PE	6.63081	6.6014	6.55612	6.65821	6.61324	6.75489
0.0668349	0.857364	0.00469319	1.00326	OS9 PE	6.63227	6.6879	6.65678	6.64818	6.70044	6.64241
0.695213	0.201738	0.088198	1.06304	XAB2 PE	6.59694	6.47086	6.55152	6.58496	6.58195	6.71699
1.61481	0.0242766	-0.145649	0.903973	EBNA1BP2 PE	6.65678	6.64097	6.63372	6.52669	6.54998	6.41785
1.54695	0.0283826	-0.0602182	0.959119	CEP85 PE	6.5744	6.59842	6.55459	6.54071	6.49985	6.50621
0.166561	0.681458	0.0160197	1.01117	GLRX3 PE	6.54689	6.59096	6.60881	6.55305	6.65821	6.58346
3.95294	0.000111445	0.0810022	1.05775	STK3 PE	6.41954	6.43296	6.42626	6.50144	6.51412	6.50621
1.33664	0.0460642	-0.109577	0.92686	TIA1 PE	6.77873	6.74416	6.73471	6.63517	6.70874	6.58496
0.826793	0.149007	0.0409172	1.02877	UCHL5 PE	6.66676	6.64818	6.62936	6.67243	6.66534	6.72928
0.231242	0.587162	0.0221246	1.01545	UQCRC2 PE	6.62059	6.70044	6.71699	6.69766	6.66391	6.74281
0.708171	0.195807	0.0244859	1.01712	OXR1 PE	6.65105	6.65535	6.61176	6.66676	6.67525	6.64962
0.267235	0.540462	0.0492091	1.0347	CYFIP1 PE	6.65392	6.56529	6.54844	6.6279	6.52982	6.75756
0.320482	0.478099	0.0296823	1.02079	MRM3 PE	6.61471	6.60585	6.61029	6.59842	6.71562	6.60585
0.223119	0.598248	-0.0154214	0.989368	SGTA PE	6.65249	6.6279	6.6879	6.67384	6.6453	6.60288
0.437579	0.365107	0.0429832	1.03024	PITPNA PE	6.63662	6.59991	6.57743	6.65964	6.57592	6.70736
1.27358	0.0532623	0.0613759	1.04346	SRM PE	6.66959	6.66818	6.60288	6.69905	6.71699	6.70874
0.297232	0.504391	0.0494461	1.03487	SRGAP2 PE	6.54689	6.61324	6.59991	6.56072	6.58346	6.76421
1.07183	0.0847558	0.105187	1.07563	EHD1 PE	6.55612	6.5157	6.51412	6.64386	6.55305	6.7046
0.592758	0.255412	-0.0895589	0.93981	RPS8 PE	6.89966	6.824	6.71699	6.77479	6.75622	6.64097
0.368951	0.427611	0.0329178	1.02308	CLYBL PE	6.70598	6.66391	6.6907	6.66249	6.71287	6.78398
0.69456	0.202041	-0.066384	0.955029	CEP128 PE	6.62498	6.75087	6.67948	6.62205	6.65821	6.57592
0.338312	0.458869	0.0600829	1.04253	USP39 PE	6.61176	6.49025	6.52982	6.64241	6.47897	6.6907
1.34217	0.0454809	0.0273059	1.01911	CAPZA1 PE	6.59544	6.62352	6.61765	6.63227	6.63952	6.64674
0.108381	0.779146	0.0146631	1.01022	CALCOCO2 PE	6.54226	6.62059	6.62352	6.64674	6.65535	6.52826
2.85534	0.00139527	0.137971	1.10036	PBK PE	6.55305	6.49825	6.52356	6.66391	6.64962	6.67525
0.0147571	0.966591	0.000860373	1.0006	ZNF609 PE	6.59096	6.62498	6.60881	6.64097	6.58496	6.6014
1.54007	0.0288357	-0.12647	0.91607	NIFK PE	6.64818	6.71012	6.77742	6.58946	6.57289	6.59395
1.78602	0.0163676	-0.0866249	0.941723	MFAP1 PE	6.66107	6.72792	6.72383	6.62205	6.61618	6.61471
0.147291	0.712376	-0.0156881	0.989185	MRPS5 PE	6.71287	6.75355	6.65535	6.63662	6.72247	6.71562
1.52236	0.0300362	-0.124047	0.91761	RRM2 PE	6.09381	6.08958	6.10852	5.91886	5.95652	6.04439
0.372696	0.423939	-0.0288464	0.980204	CTNNBL1 PE	6.69349	6.6837	6.63227	6.64097	6.6865	6.59544
0.702144	0.198544	-0.0758141	0.948807	RPS2 PE	6.85175	6.79961	6.69349	6.70874	6.732	6.67666
0.551955	0.280572	0.0440016	1.03097	BYSL PE	6.55919	6.49825	6.48059	6.58045	6.50462	6.58496
1.45627	0.0349728	-0.137283	0.90923	PSAP PE	6.75489	6.80219	6.74819	6.63227	6.70044	6.56072
0.219523	0.603222	0.0288808	1.02022	NFS1 PE	6.67807	6.64674	6.65535	6.60288	6.77742	6.6865
0.114613	0.768046	-0.025716	0.982333	SBF1 PE	6.66676	6.48543	6.63952	6.58346	6.46434	6.66676
0.00380853	0.991269	-0.000320594	0.999778	RABL6 PE	6.67948	6.71973	6.71012	6.65678	6.74147	6.71012
0.185163	0.652886	0.0211997	1.0148	EDC3 PE	6.52669	6.58496	6.62059	6.53761	6.60288	6.65535
0.53503	0.291723	-0.0566243	0.961511	ALDH1L2 PE	6.76686	6.76951	6.7252	6.71425	6.61324	6.76421
0.0112197	0.974496	0.000954469	1.00066	GALK1 PE	6.732	6.65105	6.64962	6.67243	6.67101	6.69209
0.426069	0.374914	0.0916141	1.06556	NAA25 PE	6.6453	6.40259	6.53761	6.61765	6.51885	6.72383
0.0135221	0.969344	0.00241756	1.00168	PYCR1 PE	6.79701	6.6879	6.62644	6.64818	6.75756	6.71287
1.03915	0.0913794	0.0885491	1.0633	MAPK1 PE	6.54844	6.49346	6.55459	6.59842	6.5744	6.6893
0.513669	0.30643	-0.0562787	0.961742	ERP29 PE	6.67525	6.7252	6.71149	6.67243	6.71149	6.55919
1.56387	0.0272981	0.0549424	1.03882	ERLIN2 PE	6.67384	6.71836	6.71149	6.76818	6.74012	6.76022
0.713059	0.193616	-0.0251396	0.982725	RAPH1 PE	6.63662	6.63081	6.61029	6.5744	6.60585	6.62205
0.686352	0.205896	-0.0628616	0.957363	C9orf78 PE	6.63807	6.70874	6.71287	6.63807	6.67384	6.55919
0.386799	0.410394	-0.0318182	0.978187	FKBP3 PE	6.70874	6.71699	6.65964	6.66676	6.71287	6.61029
0.0572053	0.876586	0.00243409	1.00169	PCMT1 PE	6.6907	6.66959	6.64674	6.68089	6.67666	6.65678
0.243483	0.570843	0.0306664	1.02148	PMPCA PE	6.70183	6.62644	6.61324	6.59694	6.70321	6.73335
0.596034	0.253493	-0.027813	0.980906	PM20D2 PE	6.69209	6.72656	6.72928	6.69209	6.71562	6.65678
0.892029	0.128224	-0.110794	0.926079	G3BP2 PE	6.6879	6.7761	6.76421	6.66107	6.70183	6.53294
1.32551	0.0472595	0.14244	1.10377	SENP6 PE	6.4446	6.53294	6.54071	6.65678	6.57592	6.71287
1.13157	0.0738636	0.121224	1.08766	LRRC59 PE	6.49506	6.44956	6.57743	6.65105	6.56224	6.67243
0.555682	0.278175	0.057824	1.04089	SLC25A24 PE	6.66959	6.60881	6.62205	6.66107	6.63807	6.77479
0.950892	0.111972	-0.106467	0.92886	DNAJC9 PE	6.78005	6.70598	6.65821	6.64097	6.65249	6.53138
0.304064	0.49652	-0.0236336	0.983752	POGLUT3 PE	6.7046	6.67666	6.66676	6.6014	6.67666	6.69905
0.750258	0.177722	0.0528566	1.03732	EIF6 PE	6.63227	6.67243	6.66107	6.69488	6.76553	6.66391
0.1873	0.64968	0.0356097	1.02499	SBNO1 PE	6.43296	6.5345	6.49185	6.42291	6.49506	6.64818
2.03748	0.00917319	-0.0517882	0.96474	MPP2 PE	6.69488	6.69209	6.67807	6.65249	6.61912	6.63807
0.300702	0.500378	-0.0273652	0.981211	GAK PE	6.59694	6.69488	6.65821	6.59842	6.59991	6.66959
0.91477	0.121683	0.0585998	1.04145	THUMPD1 PE	6.56224	6.58195	6.59544	6.61471	6.60585	6.69488
0	1	NaN	#VALUE!	CLTCL1 PE	NaN	NaN	NaN	NaN	NaN	NaN
0.925737	0.118649	-0.0684231	0.95368	PNKP PE	6.75622	6.65821	6.66249	6.61471	6.60733	6.64962
1.43475	0.0367491	0.150115	1.10966	WDR12 PE	6.58496	6.5345	6.45943	6.62352	6.67101	6.73471
1.58899	0.0257641	0.140191	1.10205	RABGGTA PE	6.62498	6.5744	6.63807	6.6907	6.75355	6.81378
0.529278	0.295612	0.0354826	1.0249	CFL2 PE	6.58946	6.63081	6.64962	6.67101	6.69209	6.61324
0.238808	0.577022	-0.0349992	0.976032	RILPL1 PE	6.65535	6.63372	6.69627	6.60881	6.72928	6.54226
0.340225	0.456852	0.0627519	1.04446	PLOD2 PE	6.61176	6.49346	6.54381	6.5345	6.55459	6.74819
2.94321	0.00113971	0.461049	1.37654	BUB1 PE	5.97957	6.07253	6.14975	6.55305	6.47735	6.55459
1.56302	0.0273516	0.117197	1.08463	PDE12 PE	6.55766	6.59842	6.54844	6.63952	6.67243	6.74416
0.752659	0.176743	-0.0715605	0.951608	HNRNPD PE	6.71425	6.7866	6.67666	6.6014	6.70321	6.65821
0.0544685	0.882128	0.0176098	1.01228	SLC25A4 PE	6.65249	6.53761	6.64962	6.59096	6.47249	6.82909
0.710219	0.194886	0.0324198	1.02273	RPS9 PE	6.67525	6.7252	6.74416	6.74147	6.74685	6.75355
1.77536	0.0167743	-0.12221	0.918779	RPL7 PE	6.86295	6.88996	6.78921	6.72928	6.73471	6.71149
0.30898	0.490931	0.0165529	1.01154	FAM98A PE	6.69209	6.63372	6.67807	6.67525	6.66818	6.71012
0.61351	0.243495	-0.0533489	0.963697	RTF2 PE	6.47735	6.57894	6.59991	6.49346	6.48543	6.51728
0.0632242	0.864521	0.00569693	1.00396	SP100 PE	6.59096	6.6279	6.65964	6.58346	6.65821	6.65392
0.42833	0.372966	-0.0179097	0.987663	CFL1 PE	6.62498	6.64241	6.66676	6.62936	6.64818	6.60288
1.59602	0.0253502	-0.126261	0.916203	ANXA11 PE	6.81121	6.73064	6.72247	6.60437	6.60733	6.67384
0.660099	0.218726	0.0729771	1.05189	NELFB PE	6.63517	6.53916	6.58346	6.65105	6.59096	6.73471
0.235877	0.580929	0.070278	1.04992	RAB1A PE	6.72792	6.43129	6.45286	6.66391	6.47249	6.6865
1.61511	0.0242601	0.140153	1.10202	EML2 PE	6.53761	6.53294	6.59395	6.71425	6.6279	6.74281
1.42313	0.0377456	0.0584849	1.04137	ILKAP PE	6.5744	6.56529	6.60733	6.61765	6.63807	6.66676
0.210077	0.616486	0.0389994	1.0274	NOL6 PE	6.6879	6.49985	6.5744	6.62352	6.54689	6.70874
0.380447	0.41644	0.0241853	1.01691	EXOSC9 PE	6.62205	6.57592	6.66676	6.63807	6.65535	6.64386
0.161017	0.690213	0.0190015	1.01326	CEP112 PE	6.53294	6.61912	6.59991	6.63807	6.63952	6.53138
1.10448	0.0786169	-0.0656803	0.955495	ELAVL1 PE	6.62936	6.66534	6.6907	6.55766	6.59842	6.63227
0.0443028	0.90302	0.00328525	1.00228	ATP5F1C PE	6.6851	6.73064	6.66818	6.71149	6.71836	6.66391
0.626302	0.236428	-0.0531066	0.963859	MYL6 PE	6.62205	6.63517	6.67243	6.64962	6.59246	6.52826
0.184873	0.653322	-0.027205	0.98132	RCN2 PE	6.71836	6.67243	6.69349	6.70183	6.74012	6.56072
0.969602	0.10725	-0.067629	0.954205	DLST PE	6.6865	6.7761	6.71699	6.69349	6.62644	6.65678
0.154342	0.700904	-0.0331141	0.977308	SOD1 PE	6.74281	6.79051	6.61765	6.67807	6.79312	6.58045
0.825637	0.149404	0.0682503	1.04844	NEMF PE	6.63517	6.59395	6.65535	6.69905	6.63662	6.75355
0.31784	0.481016	0.0224972	1.01572	PHACTR4 PE	6.70044	6.75889	6.65964	6.73335	6.73064	6.72247
0.370974	0.425624	-0.0359136	0.975414	PBDC1 PE	6.6907	6.75087	6.77083	6.70736	6.75489	6.64241
0.322222	0.476187	0.014928	1.0104	SNX4 PE	6.6453	6.63807	6.60585	6.6279	6.67384	6.63227
0.0114371	0.974009	-0.00143639	0.999005	SH3BP1 PE	6.65821	6.65821	6.69627	6.59842	6.73471	6.67525
0.996325	0.10085	-0.109327	0.927021	YY1 PE	6.62059	6.73064	6.69209	6.58496	6.63372	6.49665
0.209097	0.617878	-0.0304586	0.979109	NOM1 PE	6.66818	6.56377	6.6837	6.66676	6.52669	6.63081
0.489146	0.32423	0.0522718	1.0369	HSPBP1 PE	6.62352	6.58496	6.64241	6.66959	6.59395	6.74416
0.23539	0.581581	-0.0274879	0.981127	CD2BP2 PE	6.6279	6.66818	6.70598	6.64818	6.7046	6.56682
0.321042	0.477483	0.0412715	1.02902	EXOC8 PE	6.59395	6.55766	6.6865	6.67525	6.58346	6.70321
0.943366	0.113929	0.154387	1.11295	NUP160 PE	6.5345	6.34518	6.5157	6.59246	6.55459	6.71149
0.831374	0.147443	0.0791249	1.05638	RPL9 PE	6.72928	6.6865	6.6279	6.73742	6.71836	6.82528
0.138533	0.726887	-0.0143186	0.990124	ZNF281 PE	6.60733	6.72656	6.69905	6.67384	6.67807	6.63807
0.437193	0.365432	0.0527495	1.03724	ACTR2 PE	6.63807	6.53294	6.61471	6.65821	6.57289	6.71287
0.923006	0.119397	-0.10583	0.92927	BCL9 PE	6.62936	6.77873	6.71149	6.56529	6.66391	6.57289
0.413501	0.385922	0.0566168	1.04002	NAA35 PE	6.71149	6.54381	6.62936	6.74953	6.65249	6.65249
1.09988	0.0794544	-0.0872739	0.9413	MYL12B PE	6.62352	6.68229	6.64962	6.6014	6.59395	6.49825
0.303629	0.497017	0.0135732	1.00945	PAK4 PE	6.65105	6.65678	6.64962	6.64386	6.65249	6.70183
0.695423	0.20164	0.105961	1.07621	NAE1 PE	6.60437	6.54844	6.53605	6.66249	6.55766	6.7866
0.175441	0.667666	0.0223308	1.0156	EEF1B2 PE	6.62205	6.69488	6.71562	6.70598	6.76421	6.62936
0.26111	0.548138	0.0183829	1.01282	DNAJB11 PE	6.61471	6.66107	6.64818	6.7046	6.65392	6.62059
1.06437	0.0862251	0.0449993	1.03168	USP16 PE	6.60437	6.55152	6.59694	6.64241	6.63807	6.60733
0.802552	0.157561	0.131944	1.09577	VDAC3 PE	6.57137	6.49985	6.49665	6.6014	6.56529	6.79701
0.636058	0.231176	0.0438878	1.03089	NIT2 PE	6.71699	6.6279	6.62059	6.69627	6.69627	6.7046
0.959844	0.109687	-0.0738707	0.950086	TP53BP2 PE	6.64241	6.66676	6.64818	6.57592	6.64097	6.51885
0.249272	0.563285	0.0243521	1.01702	UIMC1 PE	6.56377	6.65249	6.6879	6.63807	6.67807	6.66107
0.582868	0.261296	0.0170617	1.0119	MTAP PE	6.65821	6.66249	6.63807	6.65249	6.6893	6.66818
0.419862	0.38031	-0.0475411	0.967584	SNAP29 PE	6.7252	6.76818	6.76553	6.72928	6.77083	6.61618
0.635167	0.231651	0.0779456	1.05551	CSNK2A2 PE	6.54844	6.53605	6.52826	6.56834	6.55305	6.7252
0.172841	0.671674	-0.0168514	0.988387	CNOT2 PE	6.65392	6.71836	6.69627	6.64097	6.73606	6.64097
0.56614	0.271556	-0.0293032	0.979893	PRPF31 PE	6.67243	6.6865	6.66959	6.63807	6.6893	6.61324
0.434608	0.367614	0.0832367	1.05939	USP19 PE	6.49985	6.55152	6.70598	6.56834	6.75221	6.6865
0.160943	0.69033	-0.0217379	0.985045	OFD1 PE	6.49025	6.60437	6.62498	6.50621	6.60437	6.54381
0.22778	0.591862	-0.0224889	0.984533	KLC3 PE	6.6453	6.67525	6.72383	6.6851	6.69488	6.59694
1.03404	0.0924604	0.0513919	1.03626	HEXB PE	6.62205	6.57743	6.60733	6.61765	6.65964	6.6837
0.810522	0.154695	-0.0793193	0.946504	ZNF703 PE	6.74147	6.88874	6.86171	6.74953	6.75355	6.75087
0.39294	0.404632	0.0344458	1.02416	CRKL PE	6.55459	6.66818	6.63807	6.64962	6.68229	6.63227
0.0471582	0.897102	-0.00661596	0.995425	BRD8 PE	6.59246	6.63517	6.69627	6.62644	6.70321	6.5744
0.00159248	0.99634	0.000258128	1.00018	CD109 PE	6.60288	6.58646	6.6279	6.50303	6.65964	6.65535
0.386681	0.410505	0.0257689	1.01802	ARFIP1 PE	6.66818	6.65535	6.67807	6.65392	6.74551	6.67948
2.23328	0.00584417	0.134082	1.09739	TXNL1 PE	6.53761	6.58797	6.55459	6.65392	6.71699	6.71149
0.255807	0.554872	0.0133716	1.00931	MRPS22 PE	6.69627	6.7252	6.67384	6.69209	6.74012	6.70321
0.724704	0.188493	0.0829814	1.0592	COPS6 PE	6.60437	6.54381	6.59395	6.56834	6.69209	6.73064
0.271873	0.534721	-0.0369161	0.974736	KAT6A PE	6.53916	6.60733	6.62644	6.61765	6.46107	6.58346
0.00211296	0.995147	-0.00026528	0.999816	HDAC1 PE	6.50938	6.42291	6.45121	6.45943	6.40599	6.51728
0.619476	0.240173	0.0732999	1.05212	TARS2 PE	6.69349	6.57289	6.63517	6.67807	6.65678	6.7866
0.881815	0.131276	0.155354	1.11369	ACSL3 PE	6.46434	6.36632	6.49506	6.57894	6.4822	6.73064
0.423165	0.377429	0.0800435	1.05705	TASOR2 PE	6.2854	6.39746	6.36457	6.31288	6.40939	6.56529
1.11745	0.0763045	-0.076962	0.948052	CBX4 PE	6.76951	6.75756	6.80478	6.64241	6.73471	6.72383
2.29914	0.00502176	0.311828	1.24128	GTSE1 PE	6.03562	6.02901	6.18982	6.35931	6.41785	6.41278
0.427677	0.373528	0.0248192	1.01735	PPM1A PE	6.58195	6.59246	6.60733	6.64241	6.57137	6.64241
0.696635	0.201078	0.0407495	1.02865	PSMA4 PE	6.60733	6.58045	6.6014	6.61176	6.61176	6.6879
0.573485	0.267003	-0.0272109	0.981316	RSL1D1 PE	6.6893	6.66534	6.6279	6.6279	6.61765	6.65535
0.126292	0.747666	-0.0220164	0.984855	USP1 PE	6.49506	6.53916	6.67807	6.49025	6.6014	6.55459
1.04552	0.0900483	0.0761011	1.05417	CAMK2D PE	6.60288	6.56377	6.61471	6.65249	6.6279	6.72928
0.756148	0.175328	0.121081	1.08755	GYS1 PE	6.66818	6.62644	6.58195	6.68089	6.67384	6.88509
0.955416	0.110811	0.0690853	1.04905	LRCH2 PE	6.41278	6.50938	6.43129	6.50462	6.50303	6.55305
0.303776	0.496849	0.0359953	1.02526	POLR3E PE	6.63952	6.58496	6.65105	6.57894	6.67666	6.72792
0.27178	0.534835	-0.0376229	0.974259	WNK2 PE	6.60881	6.62936	6.75489	6.6453	6.66959	6.56529
0.225053	0.59559	-0.0182438	0.987434	KRR1 PE	6.62644	6.70044	6.7046	6.65821	6.69209	6.62644
0.0072322	0.983485	-0.00111469	0.999228	QSER1 PE	6.52826	6.66391	6.60881	6.54381	6.59991	6.65392
1.00255	0.0994138	0.0897287	1.06417	SMS PE	6.58496	6.55152	6.53138	6.63372	6.58496	6.71836
0.0579617	0.875061	-0.00450277	0.996884	ARHGEF1 PE	6.64674	6.60288	6.6865	6.64386	6.61912	6.65964
0.282489	0.521808	0.0313155	1.02194	RRP8 PE	6.55459	6.62205	6.64241	6.65105	6.56986	6.69209
0.497499	0.318054	0.0693599	1.04925	GGH PE	6.62059	6.48059	6.6837	6.65964	6.64962	6.6837
0.162378	0.688054	0.0269	1.01882	GCFC2 PE	6.6453	6.55766	6.69627	6.59544	6.63227	6.75221
0.00706962	0.983853	0.000632604	1.00044	ANXA3 PE	6.40259	6.41109	6.3837	6.44626	6.34873	6.40429
0.154848	0.700086	0.0173655	1.01211	OXSR1 PE	6.65392	6.6453	6.6453	6.6014	6.65105	6.74416
0.533974	0.292433	-0.0596693	0.959484	ARFGAP1 PE	6.67666	6.71425	6.74416	6.64241	6.73471	6.57894
0.546944	0.283829	0.0672528	1.04772	PIK3C2A PE	6.44626	6.54226	6.62205	6.59991	6.63952	6.57289
0.699618	0.199702	0.051408	1.03628	POLDIP2 PE	6.67807	6.66249	6.70736	6.6893	6.71973	6.79312
1.94715	0.011294	-0.153598	0.899006	RRS1 PE	6.76155	6.77873	6.71699	6.63372	6.62205	6.54071
0.555256	0.278448	-0.0869397	0.941518	BSDC1 PE	6.61618	6.64674	6.71287	6.59842	6.66534	6.45121
1.91649	0.0121203	-0.156129	0.89743	PABPN1 PE	6.72928	6.83289	6.77742	6.64962	6.63662	6.58496
0.629319	0.234791	0.0512641	1.03617	HPRT1 PE	6.65964	6.55919	6.59246	6.66107	6.61471	6.6893
0.0222743	0.950005	0.00213369	1.00148	RBBP4 PE	6.58496	6.63662	6.63517	6.57592	6.66959	6.61765
0.209693	0.617031	0.0367045	1.02577	RFC3 PE	6.64097	6.50621	6.58195	6.63081	6.50938	6.69905
0.741008	0.181548	0.0365237	1.02564	LRSAM1 PE	6.70321	6.67243	6.732	6.73335	6.71699	6.76686
0.346103	0.450709	-0.0624247	0.957653	STAG1 PE	6.64674	6.63952	6.56986	6.65535	6.41954	6.59395
1.05082	0.0889566	0.0962687	1.06901	SLMAP PE	6.46597	6.46597	6.55612	6.56072	6.56224	6.65392
0.0968888	0.800039	0.0093317	1.00649	LSG1 PE	6.6014	6.66391	6.65821	6.59544	6.66818	6.6879
0.768736	0.170319	0.0506848	1.03576	DHPS PE	6.63807	6.61618	6.71287	6.72247	6.69766	6.69905
0.707478	0.19612	-0.0689219	0.95335	CHD3 PE	6.72383	6.67243	6.75355	6.66391	6.57592	6.70321
0.362483	0.434027	0.0157609	1.01098	HELLS PE	6.4822	6.51885	6.52042	6.53761	6.49665	6.5345
0.0477636	0.895852	-0.00909551	0.993715	SKIV2L PE	6.73335	6.61912	6.62352	6.72247	6.54535	6.68089
0.611618	0.244558	-0.0446803	0.969505	ANP32E PE	6.72383	6.69349	6.68089	6.66391	6.70183	6.59842
0.681689	0.208119	0.0211061	1.01474	UCHL3 PE	6.66391	6.69209	6.65678	6.68229	6.71012	6.6837
1.54403	0.0285742	0.176005	1.12975	KPNA1 PE	6.50621	6.49825	6.52982	6.61618	6.65821	6.7879
1.44553	0.0358487	0.0868109	1.06202	ARNT PE	6.44956	6.50144	6.50938	6.53605	6.57743	6.60733
1.45856	0.0347892	0.114854	1.08287	WDR4 PE	6.48864	6.55919	6.53294	6.59991	6.62498	6.70044
0.278928	0.526105	0.0393853	1.02768	CTTNBP2NL PE	6.46923	6.62205	6.57743	6.56224	6.66391	6.56072
0	1	NaN	#VALUE!	HSPA6 PE	NaN	NaN	NaN	NaN	NaN	NaN
0.0368725	0.918602	-0.00545422	0.996227	GTF2E2 PE	6.59395	6.66391	6.65105	6.63952	6.7046	6.54844
0.585329	0.259819	0.0968897	1.06947	TRMT1L PE	6.72247	6.55612	6.6014	6.67101	6.66676	6.83289
1.08389	0.0824349	0.158797	1.11636	DIAPH3 PE	6.30195	6.31651	6.32733	6.42794	6.38543	6.60881
1.0709	0.0849369	-0.0549555	0.962624	FNBP4 PE	6.6865	6.69766	6.71699	6.63662	6.6879	6.61176
1.27959	0.0525304	0.0851316	1.06078	CAPZB PE	6.55766	6.54689	6.54071	6.5744	6.64818	6.67807
0.567959	0.270421	-0.035651	0.975591	GIGYF1 PE	6.61765	6.62936	6.67807	6.61324	6.63807	6.56682
0.566729	0.271188	0.0241914	1.01691	ADPRS PE	6.65392	6.64386	6.59842	6.64241	6.67101	6.65535
1.44401	0.0359744	0.171538	1.12626	OGDH PE	6.52042	6.52513	6.56986	6.62352	6.70044	6.80607
2.91738	0.00120955	0.561494	1.4758	NUSAP1 PE	5.69766	5.83542	5.65535	6.3345	6.33092	6.2075
0.535255	0.291572	0.0244417	1.01709	SDHB PE	6.69627	6.64674	6.65678	6.66818	6.6907	6.71425
0.276867	0.528608	0.0292635	1.02049	ECI2 PE	6.6879	6.56986	6.62205	6.60733	6.66818	6.69209
0.0614203	0.86812	0.0106819	1.00743	CDC40 PE	6.70874	6.66818	6.58646	6.73335	6.57137	6.6907
0.433874	0.368236	0.0650155	1.0461	WDR43 PE	6.59694	6.47249	6.55612	6.56529	6.54381	6.71149
0.415029	0.384566	0.0669095	1.04747	NUDT5 PE	6.42291	6.63807	6.54226	6.63372	6.62644	6.54381
0.379193	0.417644	0.0600438	1.0425	OTUD5 PE	6.49346	6.6837	6.65964	6.63372	6.65392	6.72928
0.00404596	0.990727	0.000555992	1.00039	STK39 PE	6.76155	6.64962	6.6893	6.7252	6.63952	6.73742
0.227459	0.592299	-0.0297214	0.979609	PPP1R2 PE	6.66959	6.62936	6.7252	6.6907	6.6851	6.55919
1.41302	0.0386348	0.0886939	1.06341	PSMB1 PE	6.58946	6.59694	6.5744	6.63227	6.66534	6.72928
0.0939236	0.80552	-0.00968424	0.99331	FKBP9 PE	6.70736	6.67525	6.6907	6.61176	6.70321	6.72928
0.122438	0.754332	0.0103296	1.00719	VRK1 PE	6.65105	6.70321	6.61029	6.67807	6.63517	6.68229
0.25127	0.560699	-0.0150318	0.989635	VASP PE	6.65535	6.67525	6.62936	6.61176	6.67666	6.62644
0.0880322	0.816522	-0.0161788	0.988848	SRSF6 PE	6.66107	6.75889	6.79312	6.72928	6.80735	6.6279
0.728676	0.186777	-0.0627357	0.957447	SAP130 PE	6.61765	6.64818	6.69766	6.62059	6.62644	6.52826
0.558101	0.27663	0.0610304	1.04321	GPS1 PE	6.62498	6.56072	6.57592	6.61618	6.59246	6.73606
1.19154	0.0643376	-0.111708	0.925492	DNAJC21 PE	6.68229	6.7866	6.80993	6.63807	6.6865	6.61912
0.971469	0.10679	-0.0874756	0.941168	INF2 PE	6.7211	6.66534	6.66676	6.5744	6.54535	6.67101
0.95033	0.112117	0.0893083	1.06386	RB1CC1 PE	6.52669	6.65678	6.64818	6.67384	6.71149	6.71425
0.460725	0.346159	0.0473239	1.03335	CDK16 PE	6.62644	6.62205	6.65392	6.61324	6.66959	6.76155
0.790283	0.162075	0.0810418	1.05778	CARM1 PE	6.6453	6.52982	6.63952	6.66534	6.64962	6.74281
1.33111	0.0466541	-0.126199	0.916242	EPN1 PE	6.68229	6.75622	6.80478	6.58346	6.67243	6.60881
0.594494	0.254393	0.0631277	1.04473	RAP1GDS1 PE	6.62644	6.60585	6.62059	6.60288	6.67384	6.76553
2.53444	0.00292122	0.0910338	1.06513	ME1 PE	6.55152	6.50779	6.54689	6.62498	6.62352	6.63081
0.145262	0.715711	0.00688648	1.00478	XRCC1 PE	6.6879	6.72928	6.70044	6.72928	6.7211	6.6879
1.98942	0.0102467	0.148712	1.10858	ETFDH PE	6.58496	6.5744	6.57743	6.71425	6.67948	6.78921
0.240537	0.574728	-0.0436454	0.9702	KIF1C PE	6.52199	6.62059	6.6907	6.49346	6.66818	6.54071
0.971524	0.106777	0.134759	1.09791	CMTR1 PE	6.56224	6.60881	6.65249	6.63807	6.74551	6.84423
0.133107	0.736025	0.0235391	1.01645	CWC22 PE	6.7046	6.52356	6.58346	6.6279	6.56224	6.69209
2.21185	0.00613967	0.0552956	1.03907	PSMA3 PE	6.61176	6.58346	6.58195	6.64241	6.6453	6.65535
0.0280322	0.937493	0.00296354	1.00206	ZNF330 PE	6.71149	6.74953	6.71425	6.71699	6.79051	6.67666
0.140179	0.724138	-0.0140169	0.990331	ALKBH5 PE	6.61324	6.59096	6.6837	6.58195	6.66249	6.6014
0.205805	0.62258	-0.0306528	0.978977	LIN28B PE	6.62498	6.64241	6.67243	6.54689	6.72656	6.5744
0.866621	0.13595	-0.0731123	0.950585	SUB1 PE	6.74416	6.71699	6.71836	6.69905	6.6837	6.57743
0.396818	0.401035	0.0816016	1.05819	RAB14 PE	6.61765	6.47249	6.58946	6.67101	6.49985	6.75355
0.0111796	0.974586	0.00256364	1.00178	PHRF1 PE	6.44626	6.61765	6.6865	6.55459	6.63517	6.56834
0.603801	0.249	-0.0293584	0.979856	RPRD1A PE	6.62936	6.62205	6.62352	6.55612	6.59991	6.63081
0.839036	0.144865	0.15221	1.11127	HK2 PE	6.62205	6.45615	6.58045	6.70736	6.58646	6.82146
0.326328	0.471706	0.0279797	1.01958	EGLN1 PE	6.5345	6.52199	6.54689	6.49346	6.59544	6.59842
0.396533	0.401298	-0.040055	0.972618	LARP4 PE	6.54998	6.66249	6.6279	6.54071	6.62644	6.55305
0.152272	0.704252	-0.032482	0.977737	CBX1 PE	6.67101	6.73471	6.60585	6.66107	6.74685	6.50621
0.0473825	0.896639	0.00593138	1.00412	EXOC5 PE	6.58646	6.57743	6.65392	6.58346	6.56986	6.68229
0.486634	0.326112	0.0286732	1.02007	TSFM PE	6.66249	6.63372	6.60585	6.63372	6.65392	6.70044
0	1	NaN	#VALUE!	SMARCA1 PE	NaN	NaN	NaN	NaN	NaN	NaN
0.0722988	0.846645	-0.0210589	0.985509	TIMELESS PE	6.65821	6.44956	6.64674	6.55766	6.43463	6.69905
0.346158	0.450653	0.0425084	1.0299	QRSL1 PE	6.60585	6.63952	6.6851	6.61324	6.67525	6.76951
1.35116	0.0445497	-0.0776607	0.947593	ZNF687 PE	6.75221	6.6893	6.72656	6.60733	6.65392	6.67384
0.850913	0.140957	0.083275	1.05942	SRPK2 PE	6.65678	6.58646	6.56377	6.69209	6.62059	6.74416
0.391177	0.406278	-0.0324907	0.977731	LARP4B PE	6.58346	6.61618	6.65249	6.56834	6.64097	6.54535
0.086366	0.819661	-0.00839281	0.994199	SKP1 PE	6.49506	6.56834	6.55766	6.50303	6.58346	6.50938
0.0967013	0.800385	-0.0202862	0.986037	NOTCH2 PE	6.60437	6.54381	6.57592	6.48059	6.70044	6.4822
0.67811	0.209841	0.0518545	1.0366	TTC4 PE	6.55152	6.6014	6.65105	6.63081	6.69209	6.63662
0.888811	0.129178	0.121803	1.08809	GCLC PE	6.56529	6.37678	6.48704	6.62205	6.53294	6.63952
0.0852787	0.821715	-0.00959126	0.993374	GRPEL1 PE	6.5744	6.63081	6.65678	6.63517	6.64962	6.54844
0.225754	0.594629	-0.0427079	0.970831	RBM8A PE	6.64241	6.72792	6.75489	6.73877	6.72383	6.5345
1.84922	0.0141508	-0.149476	0.901578	FOXO3 PE	6.81506	6.77083	6.83668	6.63227	6.71836	6.62352
0.866628	0.135948	-0.123899	0.917704	DVL3 PE	6.61029	6.74551	6.71836	6.60585	6.63227	6.46434
0.92496	0.118861	0.0953857	1.06835	RFC5 PE	6.59096	6.48543	6.51254	6.58646	6.59096	6.69766
1.11096	0.0774532	0.166173	1.12208	PRKCD PE	6.47573	6.43796	6.49506	6.56072	6.5744	6.77215
1.14835	0.0710639	-0.0441786	0.969842	AK3 PE	6.6893	6.69488	6.6879	6.64241	6.67948	6.61765
0.98784	0.10284	0.0387308	1.02721	STRN4 PE	6.61176	6.62352	6.59395	6.6453	6.67807	6.62205
0.318163	0.480659	0.021481	1.015	IDH3B PE	6.70044	6.62644	6.61176	6.66959	6.67243	6.66107
1.57482	0.0266183	0.122206	1.0884	PSMB5 PE	6.57894	6.49346	6.54998	6.61471	6.67384	6.70044
0.275189	0.530654	-0.021431	0.985255	XIAP PE	6.63952	6.65105	6.71149	6.61912	6.6893	6.62936
0.846704	0.14233	0.110979	1.07996	UTP4 PE	6.62644	6.45286	6.52982	6.62059	6.60585	6.71562
0.116945	0.763933	0.00760476	1.00529	CLPP PE	6.69766	6.65392	6.63952	6.64386	6.69905	6.67101
0.470804	0.338217	0.0983998	1.07059	GEMIN4 PE	6.65535	6.45779	6.58045	6.6879	6.53138	6.76951
1.12488	0.0750104	-0.0893626	0.939938	PHF10 PE	6.52826	6.59096	6.62644	6.48382	6.53761	6.45615
1.71961	0.0190719	-0.0744341	0.949715	WDR46 PE	6.6865	6.62644	6.63952	6.58195	6.56224	6.58496
0.464754	0.342962	0.0228031	1.01593	CRYZL1 PE	6.71836	6.67948	6.72928	6.732	6.75756	6.70598
0.813252	0.153726	0.0591909	1.04188	KPNA6 PE	6.48382	6.45121	6.49985	6.48059	6.54689	6.58496
0.368506	0.42805	0.0316067	1.02215	USP13 PE	6.73471	6.65249	6.65678	6.66959	6.71699	6.75221
3.02175	0.000951141	-0.294813	0.815178	ZNF768 PE	6.77083	6.84925	6.79442	6.51728	6.54844	6.46434
0.00516873	0.988169	0.00132116	1.00092	CEP170B PE	6.53605	6.60585	6.76951	6.55919	6.72247	6.63372
1.52922	0.029565	-0.115214	0.923246	FAM136A PE	6.74551	6.76686	6.72928	6.67384	6.65535	6.56682
0.525213	0.298392	0.0237651	1.01661	GRHPR PE	6.68229	6.72656	6.69905	6.70321	6.7211	6.75489
1.12674	0.0746892	0.115386	1.08327	DPP9 PE	6.60585	6.50621	6.53761	6.66391	6.59991	6.732
0	1	NaN	#VALUE!	TPM2 PE	NaN	NaN	NaN	NaN	NaN	NaN
1.26487	0.0543419	-0.175956	0.885181	NOC3L PE	6.74551	6.56986	6.63952	6.48543	6.40088	6.54071
0.448189	0.356296	0.0326389	1.02288	OGFR PE	6.5744	6.58797	6.54226	6.54844	6.6453	6.60881
0.00466583	0.989314	-0.000636578	0.999559	CTBP2 PE	6.69488	6.61912	6.63517	6.57289	6.69349	6.68089
0.32411	0.474122	-0.0374751	0.974359	MRPS31 PE	6.66959	6.78136	6.71149	6.69349	6.73742	6.61912
0.299471	0.501799	0.043825	1.03084	WRNIP1 PE	6.64674	6.55612	6.54844	6.61324	6.54844	6.7211
0.376369	0.420369	-0.0485392	0.966915	ABLIM1 PE	6.65678	6.71012	6.59544	6.62059	6.67101	6.52513
1.02129	0.095215	0.0717599	1.051	POLR1C PE	6.67807	6.65535	6.59842	6.6907	6.76155	6.69488
0.852929	0.140304	0.0470222	1.03313	RIOK1 PE	6.58646	6.64386	6.64674	6.66818	6.64674	6.70321
0.581266	0.262261	0.0393635	1.02766	BSG PE	6.62205	6.56682	6.61176	6.65392	6.59096	6.67384
0.701862	0.198673	0.07487	1.05327	EED PE	6.55919	6.54381	6.54689	6.52826	6.66676	6.67948
0.295388	0.506538	0.0174804	1.01219	THOC3 PE	6.63662	6.6907	6.64818	6.65249	6.71012	6.66534
0.955295	0.110842	0.0873211	1.0624	CDC42BPA PE	6.49346	6.63372	6.54071	6.65821	6.65105	6.62059
0.214446	0.610315	0.0330607	1.02318	ACAA1 PE	6.73064	6.55919	6.61618	6.61324	6.66676	6.7252
0.739101	0.182347	0.082452	1.05882	CERT1 PE	6.52042	6.59842	6.62352	6.59544	6.65821	6.73606
0.746235	0.179376	-0.105695	0.929357	SRRM1 PE	6.63662	6.6851	6.74819	6.61176	6.66534	6.47573
0.00769263	0.982443	-0.000933011	0.999353	CFAP298 PE	6.58797	6.63227	6.66249	6.64962	6.66959	6.56072
0.709014	0.195427	0.050077	1.03532	NADK2 PE	6.68229	6.66107	6.65535	6.67101	6.70183	6.7761
0.848281	0.141814	0.0603434	1.04271	STXBP2 PE	6.62205	6.61324	6.68089	6.6851	6.66391	6.74819
0.524635	0.29879	0.0358755	1.02518	BBX PE	6.49185	6.55612	6.53916	6.54998	6.61029	6.5345
0.0722207	0.846797	0.015432	1.01075	RAI1 PE	6.50144	6.66818	6.63227	6.50621	6.67948	6.66249
0.170321	0.675584	0.0219073	1.0153	SKA3 PE	6.4545	6.60733	6.58797	6.58646	6.56224	6.56682
1.27427	0.0531775	-0.0774897	0.947705	NUP62 PE	6.64386	6.69905	6.65535	6.59246	6.62644	6.54689
0.713252	0.19353	-0.0527004	0.96413	RTRAF PE	6.6865	6.73064	6.72792	6.67948	6.7046	6.60288
0.127378	0.745799	0.015578	1.01086	TUBG1 PE	6.63081	6.70598	6.58797	6.61765	6.64097	6.71287
0.243334	0.571039	-0.0246356	0.983069	YTHDF3 PE	6.64241	6.71562	6.71836	6.65964	6.7252	6.61765
1.07962	0.0832492	0.0988237	1.0709	PSME3 PE	6.55459	6.58646	6.61029	6.60288	6.71973	6.7252
0.396036	0.401757	-0.0191159	0.986837	CAPNS1 PE	6.71973	6.72383	6.70321	6.66107	6.72792	6.70044
0.745966	0.179488	0.0867734	1.06199	VPS26A PE	6.52826	6.4545	6.52199	6.55766	6.52513	6.68229
0.217843	0.605559	0.0387111	1.0272	DNAAF5 PE	6.69488	6.60288	6.64962	6.64962	6.6014	6.8125
0.297364	0.504238	-0.0335681	0.977001	ATP5PD PE	6.65964	6.77742	6.71699	6.69209	6.73335	6.6279
1.1027	0.0789412	0.0773333	1.05507	AFF4 PE	6.53294	6.59991	6.60288	6.61912	6.70044	6.64818
1.0138	0.0968723	0.107615	1.07745	CRNKL1 PE	6.55459	6.50303	6.53916	6.59246	6.59246	6.73471
0.375521	0.421191	0.0761242	1.05418	COPG2 PE	6.7046	6.54381	6.60585	6.72383	6.55919	6.79961
0.987922	0.10282	-0.0505654	0.965558	DEK PE	6.63807	6.65105	6.65821	6.63372	6.60733	6.55459
1.04478	0.0902021	-0.0488869	0.966682	DUT PE	6.71973	6.77215	6.73335	6.6893	6.7211	6.66818
0.2556	0.555136	0.0130003	1.00905	ARMC6 PE	6.67384	6.62205	6.63227	6.63081	6.66534	6.67101
0.243241	0.571161	-0.0210109	0.985542	BLVRB PE	6.6837	6.72383	6.6279	6.64962	6.69488	6.6279
0.414978	0.384611	0.0349822	1.02454	NOP16 PE	6.62936	6.65249	6.59991	6.66249	6.71836	6.60585
0.479777	0.331301	-0.0810502	0.945369	PRCC PE	6.65964	6.75355	6.6837	6.63372	6.72656	6.49346
1.6515	0.0223102	0.252931	1.19163	OSBPL6 PE	6.47897	6.55919	6.39232	6.6879	6.67101	6.83036
0.0441271	0.903385	-0.00605138	0.995814	LIMS1 PE	6.59694	6.66959	6.732	6.63952	6.71149	6.62936
0.53965	0.288636	0.0840623	1.06	UROD PE	6.6453	6.5345	6.53138	6.57592	6.62059	6.76686
1.25051	0.0561675	0.0965958	1.06925	MRPL39 PE	6.62498	6.63517	6.66391	6.67807	6.73877	6.79701
0.794328	0.160573	-0.0812265	0.945254	RBM33 PE	6.75489	6.69209	6.61029	6.58496	6.64818	6.58045
1.47059	0.0338383	-0.13967	0.907727	AMOTL1 PE	6.86666	6.96924	6.89482	6.75889	6.83036	6.72247
1.50756	0.0310772	0.12626	1.09146	KYAT3 PE	6.65105	6.60881	6.58346	6.75221	6.67807	6.79181
0.409605	0.389399	-0.0453974	0.969023	DNAJA3 PE	6.65964	6.75756	6.77083	6.64241	6.74551	6.66391
1.23245	0.0585536	-0.0879356	0.940868	GPATCH1 PE	6.61912	6.70183	6.71836	6.56529	6.6014	6.60881
0.901033	0.125594	-0.0830328	0.944071	NSD3 PE	6.66107	6.55766	6.58195	6.47573	6.5744	6.50144
0.627399	0.235831	-0.0623377	0.957711	CMAS PE	6.70736	6.6014	6.60881	6.58045	6.52513	6.62498
0.114188	0.768797	0.0242672	1.01696	CEP250 PE	6.59246	6.65392	6.63081	6.63227	6.7879	6.52982
0.674254	0.211712	-0.0793014	0.946516	TRIOBP PE	6.63662	6.8009	6.72928	6.67948	6.59694	6.65249
1.03199	0.0928991	0.109374	1.07876	HDAC2 PE	6.37851	6.25739	6.27053	6.38888	6.37156	6.47411
0.537723	0.289919	0.0463959	1.03268	RMDN1 PE	6.65535	6.71836	6.76553	6.72383	6.79571	6.75889
0.491347	0.322591	0.0680014	1.04826	CSPP1 PE	6.33807	6.51885	6.44956	6.54381	6.52042	6.44626
0.0426185	0.906529	-0.00481335	0.996669	CACYBP PE	6.6865	6.6279	6.68089	6.66818	6.71425	6.59842
0.55174	0.280711	0.110228	1.0794	SRPRB PE	6.5157	6.45615	6.57743	6.57137	6.52199	6.7866
0.206214	0.621994	-0.0182355	0.98744	FABP5 PE	6.7252	6.71836	6.71562	6.74147	6.72928	6.63372
0.603105	0.249399	-0.0574306	0.960974	SRI PE	6.7761	6.65964	6.71973	6.6279	6.71287	6.64241
0.360813	0.435699	0.0504853	1.03561	TRAFD1 PE	6.60288	6.70183	6.61912	6.65964	6.78921	6.62644
0.0827539	0.826506	-0.00713221	0.995069	NAPG PE	6.59246	6.66107	6.69209	6.64097	6.65535	6.6279
0	1	NaN	#VALUE!	KIF5A PE	NaN	NaN	NaN	NaN	NaN	NaN
0.415536	0.384117	-0.0466951	0.968152	SMAP PE	6.6865	6.69488	6.71012	6.68089	6.71287	6.55766
1.13433	0.0733953	0.0879416	1.06285	DCTN4 PE	6.60437	6.5345	6.57289	6.60288	6.66534	6.70736
1.15942	0.0692756	0.0872491	1.06234	MARK2 PE	6.56224	6.49346	6.54998	6.56682	6.65964	6.64097
0.0373763	0.917537	0.00403674	1.0028	SNRPA PE	6.59991	6.71699	6.68089	6.65105	6.69209	6.66676
0.698912	0.200027	0.0837077	1.05974	EIF2B1 PE	6.6014	6.58195	6.61618	6.65821	6.60585	6.7866
0.654174	0.221731	0.0952425	1.06824	PRKCA PE	6.65535	6.51885	6.57137	6.67948	6.58496	6.76686
1.2817	0.0522754	-0.07113	0.951892	AK1 PE	6.74012	6.73606	6.77742	6.70183	6.70321	6.63517
0.453385	0.352058	0.0634805	1.04498	GOLPH3 PE	6.58496	6.50621	6.66249	6.56834	6.69488	6.68089
1.23489	0.0582256	-0.0385351	0.973643	KIN PE	6.66959	6.67948	6.69488	6.64674	6.66249	6.61912
1.04008	0.0911845	-0.0751646	0.949234	SDF4 PE	6.76818	6.77742	6.74281	6.6837	6.74551	6.63372
0.475023	0.334948	0.0515676	1.03639	PLOD1 PE	6.6279	6.54535	6.62205	6.58946	6.63807	6.72247
0.138568	0.726828	-0.0124529	0.991405	CHCHD3 PE	6.63227	6.61029	6.6279	6.62205	6.66107	6.54998
0.167503	0.679982	0.0213401	1.0149	IVD PE	6.78005	6.63807	6.64241	6.6865	6.72656	6.71149
0.418027	0.38192	0.0437725	1.03081	UBE2M PE	6.66818	6.52199	6.58797	6.62936	6.61618	6.66391
1.47848	0.0332288	0.147382	1.10756	PPP4C PE	6.53916	6.38716	6.42962	6.60288	6.58195	6.61324
0.514298	0.305986	0.0245352	1.01715	BCAT1 PE	6.70044	6.66107	6.63952	6.71287	6.6851	6.67666
0.528222	0.296332	0.0950322	1.06809	KIF22 PE	6.45779	6.32012	6.29278	6.57289	6.38716	6.39575
0.125501	0.74903	0.0200634	1.014	PWP1 PE	6.60881	6.69488	6.73742	6.67243	6.7879	6.64097
0.916648	0.121158	0.0607796	1.04303	ADK PE	6.63952	6.6014	6.59246	6.62352	6.67384	6.71836
0.39231	0.405219	-0.0238016	0.983637	SMARCD2 PE	6.56072	6.57743	6.58346	6.51728	6.59842	6.5345
0.00940167	0.978584	0.00104141	1.00072	PSME1 PE	6.56377	6.62498	6.67666	6.59246	6.6279	6.64818
1.2604	0.0549035	-0.116806	0.922227	IFT81 PE	6.732	6.77873	6.71149	6.56682	6.69766	6.60733
0.273881	0.532254	-0.0284012	0.980506	BUD13 PE	6.66534	6.6893	6.70183	6.64097	6.73335	6.59694
0.0602238	0.870515	0.0086724	1.00603	RNF2 PE	6.60733	6.63807	6.65535	6.62644	6.732	6.56834
0.401902	0.396367	0.0577097	1.04081	HAT1 PE	6.61029	6.50938	6.61029	6.63081	6.54844	6.72383
1.49167	0.0322353	0.0998923	1.07169	UFD1 PE	6.2384	6.19377	6.30012	6.34163	6.33985	6.3505
0.373979	0.422689	0.103812	1.07461	RAB2A PE	6.61029	6.41447	6.59096	6.61324	6.48864	6.82528
0.166178	0.682059	0.0175088	1.01221	APIP PE	6.69905	6.59991	6.56986	6.65105	6.64386	6.62644
0.479212	0.331732	0.0399008	1.02804	FAM114A2 PE	6.64241	6.6893	6.71699	6.66676	6.76288	6.73877
0.519613	0.302264	0.0772346	1.05499	PTPN1 PE	6.51412	6.58496	6.45121	6.54689	6.53605	6.69905
0	1	NaN	#VALUE!	DNM1 PE	NaN	NaN	NaN	NaN	NaN	NaN
1.73879	0.0182478	0.096389	1.06909	ELL PE	6.50144	6.56682	6.51412	6.59395	6.64097	6.63662
3.50655	0.000311494	0.0709159	1.05038	ARPC2 PE	6.60881	6.6014	6.59991	6.66391	6.67666	6.68229
0.318065	0.480768	0.021253	1.01484	PPIH PE	6.71699	6.6453	6.65392	6.70736	6.66249	6.71012
0.337561	0.459663	0.0431981	1.0304	CDK5RAP3 PE	6.66676	6.59096	6.69488	6.66249	6.64097	6.77873
1.09307	0.0807112	-0.108998	0.927232	PDAP1 PE	6.74416	6.75489	6.76951	6.69488	6.69209	6.55459
1.80952	0.0155054	0.112887	1.08139	ANKZF1 PE	6.56529	6.52982	6.59246	6.67384	6.71287	6.63952
0.162376	0.688057	-0.0369614	0.974706	AHCYL2 PE	6.54381	6.56529	6.78529	6.52356	6.64818	6.61176
0.47605	0.334156	0.114677	1.08273	CAPN1 PE	6.65105	6.49506	6.51096	6.66676	6.50779	6.82655
0.798996	0.158856	0.0673849	1.04782	GMDS PE	6.68089	6.58946	6.59544	6.6865	6.64674	6.73471
1.86003	0.0138028	0.0952609	1.06826	MPST PE	6.57743	6.59544	6.63952	6.70183	6.67525	6.7211
0.851561	0.140747	-0.0507388	0.965442	PIH1D1 PE	6.60881	6.6893	6.6893	6.61176	6.62352	6.59991
0.549136	0.282399	-0.0282941	0.980579	ECH1 PE	6.74147	6.6865	6.69209	6.67666	6.7046	6.65392
0.442505	0.36099	0.0135983	1.00947	DTYMK PE	6.66391	6.66107	6.65821	6.67666	6.69627	6.65105
1.62392	0.023773	0.065979	1.0468	DNAJB4 PE	6.40429	6.43463	6.44956	6.47411	6.51885	6.49346
0.0356356	0.921222	-0.00437864	0.99697	PPIL2 PE	6.59544	6.63807	6.62936	6.53761	6.65392	6.65821
1.72329	0.018911	0.108735	1.07828	USP8 PE	6.57743	6.53761	6.61912	6.66534	6.71836	6.67666
0.0261168	0.941636	-0.00280825	0.998055	VPS4A PE	6.64818	6.65105	6.65821	6.62059	6.7211	6.60733
0.136905	0.729618	0.0141881	1.00988	NPAT PE	6.43463	6.51412	6.42794	6.43129	6.52199	6.46597
0.188758	0.647504	0.0220467	1.0154	BICD1 PE	6.52826	6.6453	6.58496	6.61912	6.55305	6.65249
0.507864	0.310554	-0.0751189	0.949264	PNISR PE	6.70044	6.76288	6.64386	6.63227	6.71973	6.52982
0.695128	0.201777	0.039392	1.02768	COIL PE	6.60585	6.63372	6.6014	6.62644	6.63227	6.70044
0.865229	0.136386	0.0799266	1.05696	FTO PE	6.60288	6.52669	6.54071	6.63081	6.57743	6.70183
0.0979397	0.798106	0.0323044	1.02264	PDXK PE	6.65105	6.41447	6.8009	6.66676	6.71012	6.58646
0.846963	0.142245	0.0633715	1.0449	IMPA1 PE	6.67807	6.67101	6.5744	6.6865	6.70874	6.71836
0.943561	0.113878	0.0745076	1.053	ACAT2 PE	6.57743	6.61176	6.53294	6.59842	6.64818	6.69905
0.197816	0.634138	0.0262256	1.01834	EFHD1 PE	6.01123	6.00225	6.09381	6.02015	6.14568	6.02015
0.0387881	0.914559	-0.00654777	0.995472	PSD3 PE	6.59544	6.76686	6.63081	6.63952	6.62936	6.7046
2.14013	0.00724218	0.085571	1.06111	TSG101 PE	6.58646	6.60881	6.6014	6.66676	6.67101	6.71562
0.612483	0.244071	0.172995	1.1274	RAB2B PE	6.54998	6.30561	6.54535	6.53761	6.54689	6.83542
0.299037	0.5023	0.0337922	1.0237	CAB39 PE	6.58797	6.65678	6.62352	6.64818	6.58946	6.732
2.29695	0.00504718	0.0725123	1.05155	SEH1L PE	6.61324	6.57592	6.58496	6.65535	6.65964	6.67666
0.117207	0.763472	-0.0174133	0.988003	NFX1 PE	6.62644	6.78921	6.71699	6.64097	6.71287	6.72656
2.97219	0.00106612	-0.151906	0.900061	NUP35 PE	6.67101	6.69209	6.6893	6.52982	6.56224	6.50462
1.37249	0.0424143	0.125483	1.09087	RSBN1L PE	6.54226	6.55152	6.60585	6.6453	6.66391	6.76686
0.081306	0.829266	-0.00773605	0.994652	SPATS2 PE	6.51096	6.61324	6.54998	6.52356	6.57743	6.54998
0.273743	0.532423	0.0315359	1.0221	HAUS3 PE	6.63662	6.59842	6.63081	6.57894	6.64818	6.73335
0.412757	0.386583	0.0425034	1.0299	SMARCAD1 PE	6.63662	6.63807	6.63081	6.62352	6.6453	6.76421
0.727143	0.187438	0.109334	1.07873	PANK4 PE	6.59694	6.51885	6.60881	6.60733	6.63662	6.80864
0.00417151	0.990441	0.000811418	1.00056	GIT1 PE	6.65678	6.60585	6.52199	6.5157	6.58346	6.6879
0.599925	0.251232	-0.0504271	0.96565	NAV1 PE	6.67384	6.76686	6.75489	6.6865	6.71973	6.63807
0.602145	0.249951	-0.0509086	0.965328	WASL PE	6.69627	6.70321	6.62644	6.61176	6.58195	6.67948
0.0887014	0.815265	-0.0181979	0.987465	RPS6 PE	6.77873	6.78529	6.67666	6.848	6.70874	6.62936
0.0264981	0.94081	0.00531864	1.00369	MYCBP2 PE	6.61765	6.71699	6.60585	6.7046	6.53761	6.71425
0.0983262	0.797396	0.0101533	1.00706	MIA2 PE	6.59096	6.64818	6.63952	6.70044	6.59544	6.61324
0.147252	0.71244	-0.0155036	0.989311	HTRA2 PE	6.67525	6.70044	6.6907	6.70321	6.71973	6.59694
0.144734	0.716582	-0.0153872	0.989391	RBM15B PE	6.66818	6.73742	6.69766	6.62936	6.74685	6.68089
0.579281	0.263463	0.0856547	1.06117	EXOC4 PE	6.66676	6.48059	6.66676	6.65964	6.67807	6.73335
0.713051	0.193619	0.061511	1.04356	IGBP1 PE	6.55612	6.6014	6.65821	6.62936	6.71699	6.65392
0.302294	0.498546	-0.0553919	0.962333	PRR12 PE	6.56529	6.65964	6.76288	6.52982	6.69488	6.59694
1.76156	0.0173155	0.099789	1.07162	DTL PE	6.15583	6.11894	6.20163	6.24222	6.2724	6.26115
2.35711	0.00439432	0.0701164	1.0498	ALDH1B1 PE	6.66249	6.65535	6.65392	6.70736	6.74819	6.72656
1.48149	0.033	0.182674	1.13499	SRPRA PE	6.36282	6.45943	6.47249	6.53916	6.60733	6.69627
0.761377	0.17323	0.0709461	1.05041	EXOC1 PE	6.64818	6.63081	6.6279	6.63081	6.71149	6.77742
0.660627	0.218461	0.0386701	1.02717	RPS10 PE	6.71699	6.65105	6.69905	6.76022	6.69905	6.72383
0.062323	0.866317	0.0189295	1.01321	PAWR PE	6.36107	6.58346	6.48864	6.52513	6.62498	6.33985
0.20168	0.628521	0.0406982	1.02861	TBCD PE	6.7252	6.48059	6.54844	6.60288	6.59395	6.67948
0.994529	0.101268	0.11874	1.08579	PPP1R13L PE	6.62059	6.62352	6.52042	6.61912	6.76421	6.73742
0.375917	0.420807	-0.030582	0.979025	SNRPD2 PE	6.7211	6.67948	6.6851	6.72383	6.65392	6.61618
0.713244	0.193534	0.138706	1.10092	HTT PE	6.63517	6.41785	6.61029	6.69627	6.59395	6.78921
0.782147	0.16514	-0.0655883	0.955556	SORBS3 PE	6.74147	6.69766	6.76553	6.65678	6.732	6.61912
1.08073	0.0830374	-0.200217	0.87042	H1-10 PE	6.87036	6.848	6.69627	6.71149	6.62352	6.47897
[truncated: 5,590 more rows]
