# Supplementary material for: Mapping the substrate landscape of protein phosphatase 2A catalytic subunit PPP2CA
Source: iScience. 2024 Feb 19;27(3):109302. doi: 10.1016/j.isci.2024.109302 (PMC10915630; doi:10.1016/j.isci.2024.109302)
Supplement: Table S2. Phospho-proteomics data, related to Figure 2 — Full list of phospho-proteomics data, including separate sheets for Significant, Hyper-phosphorylated and Hypo-phosphorylated hits. [file mmc3.xlsx]

## Sheet: Entire Data
-LOG(P-value)	P-value	LOG2(Fold-Change)	Fold-Change	Master Protein Descriptions	Gene Symbol	Modifications in Master Proteins	Annotated Sequence	Qvality PEP	Qvality q-value	# PSMs	Master Protein Accessions	Positions in Master Proteins	# Missed Cleavages	Theo. MH+ [Da]	Percolator q-Value (by Search Engine): Sequest HT	Percolator PEP (by Search Engine): Sequest HT	XCorr (by Search Engine): Sequest HT	Channel Occupancy [%]	Modifications	DMSOR1	DMSOR1	DMASOR3	d-TAGR1	d-TAGR2	d-TAGR3
7.68246	2.07748e-08	0.585546	1.50061	FACT complex subunit SPT16 OS	SUPT16H	Q9Y5B9 1xPhospho [S658(100)]	[K].QDSLVINLNRSNPK.[L]	0.000592501	6.48648e-05	2	Q9Y5B9	Q9Y5B9 [648-661]	1	2136.16	1.9e-05	0.0002147	2.7	8	1xPhospho [S11(100)];1xTMT6plex [K14];1xTMT6plex [N-Term]	6.39232	6.3837	6.37851	6.97384	6.96694	6.97039
7.29548	5.06433e-08	1.33876	2.52934	Nuclear pore complex protein Nup153 OS	NUP153	P49790 1xPhospho [S529(99.7)]	[K].FSSPIVK.[S]	0.175027	0.00738664	2	P49790	P49790 [527-533]	0	1315.74	0.003687	0.0577	2	4	1xPhospho [S3(99.7)];1xTMT6plex [K7];1xTMT6plex [N-Term]	5.91886	5.89482	5.91169	7.26303	7.25172	7.22689
6.79869	1.58967e-07	1.41939	2.67473	Akirin-2 OS	AKIRIN2	Q53H80 2xPhospho [S18(100);S21(100)]	[K].RTLDFDPLLSPASPK.[R]	5.7667e-09	3.00212e-05	6	Q53H80	Q53H80 [9-23]	1	2275.15	9.694e-06	1.079e-09	6.45	13	1xTMT6plex [K15];1xTMT6plex [N-Term];2xPhospho [S10(100);S13(100)]	6.08321	6.0268	6.03782	7.47897	7.46025	7.46679
6.79348	1.60886e-07	1.35121	2.55126	Neuroblast differentiation-associated protein AHNAK OS	AHNAK	Q09666 1xPhospho [S3054(100)];1xPhospho [S3836(100)]	[K].ADLDVSGPKVDIDVPDVNIEGPEGK.[L]	4.36677e-07	3.00212e-05	1	Q09666	Q09666 [3049-3073];[3831-3855]	1	3345.74	9.694e-06	1.047e-07	5.16	4	1xPhospho [S6(100)];1xTMT6plex [N-Term];2xTMT6plex [K9;K25]	5.93546	5.9331	5.90207	7.28077	7.24888	7.29462
6.64438	2.26786e-07	1.40881	2.65518	PR domain zinc finger protein 12 OS	PRDM12	Q9H4Q4 1xPhospho [T294(100)]	[R].LHTGERPYK.[C]	0.00291522	0.000238203	2	Q9H4Q4	Q9H4Q4 [292-300]	0	1638.88	8.07e-05	0.001171	2.43	4	1xPhospho [T3(100)];1xTMT6plex [K9];1xTMT6plex [N-Term]	5.8802	5.92362	5.93074	7.34252	7.30287	7.3156
6.59	2.57043e-07	0.966479	1.95407	Tyrosine-protein phosphatase non-receptor type 12 OS	PTPN12	Q05209 2xPhospho [T509(98.9);T519(98.9)]	[K].VSVTPPEESQNSDTPPRPDRLPLDEK.[G]	5.69597e-07	3.00212e-05	6	Q05209	Q05209 [506-531]	1	3521.7	9.694e-06	1.387e-07	5.24	8	1xTMT6plex [K26];1xTMT6plex [N-Term];2xPhospho [T4(98.9);T14(98.9)]	6.24031	6.22882	6.2724	7.20457	7.2211	7.21529
6.58827	2.58065e-07	1.9718	3.92256	Lamina-associated polypeptide 2, isoform alpha OS	TMPO	P42166 1xPhospho [S433(100)]	[R].KVPRLSEK.[S]	0.0899586	0.00447915	1	P42166	P42166 [428-435]	2	1724.04	0.002357	0.03078	1.91	4	1xPhospho [S6(100)];1xTMT6plex [N-Term];2xTMT6plex [K1;K8]	5.58797	5.64386	5.60881	7.62425	7.58797	7.54381
6.20425	6.24809e-07	2.33499	5.04548	Filamin-B OS	FLNB	O75369 1xPhospho [S983(99.7)]	[K].LDVTILSPSRK.[V]	0.00364646	0.000238203	4	O75369	O75369 [977-987]	1	1767.02	0.0001011	0.001484	3.34	8	1xPhospho [S7(99.7)];1xTMT6plex [K11];1xTMT6plex [N-Term]	5.3147	5.36107	5.41954	7.73809	7.71905	7.64313
6.15061	7.06947e-07	0.887925	1.85051	GTPase-activating protein and VPS9 domain-containing protein 1 OS	GAPVD1	Q14C86 1xPhospho [S914(100)]	[R].RPMSDPSWNR.[R]	0.000577341	6.48648e-05	4	Q14C86	Q14C86 [911-920]	0	1554.71	1.9e-05	0.0002095	2.97	13	1xPhospho [S4(100)];1xTMT6plex [N-Term]	6.08958	6.09803	6.06178	6.99548	6.95652	6.96116
6.1377	7.2829e-07	1.51084	2.84975	Plasminogen activator inhibitor 1 RNA-binding protein OS	SERBP1	Q8NC51 1xPhospho [S219(100)]	[K].RGGSGSHNWGTVK.[D]	4.19419e-05	3.00212e-05	8	Q8NC51	Q8NC51 [216-228]	1	1880.95	9.694e-06	1.302e-05	4.14	13	1xPhospho [S4(100)];1xTMT6plex [K13];1xTMT6plex [N-Term]	5.86542	5.848	5.86542	7.39232	7.40344	7.3156
6.11216	7.7239e-07	1.01622	2.02262	Thyroid hormone receptor-associated protein 3 OS	THRAP3	Q9Y2W1 2xPhospho [S377(100);S379(100)]	[K].EKGSFSDTGLGDGK.[M]	2.41264e-05	3.00212e-05	2	Q9Y2W1	Q9Y2W1 [374-387]	1	2245.08	9.694e-06	7.257e-06	3.97	8	1xTMT6plex [N-Term];2xPhospho [S4(100);2xTMT6plex [K2;K14];S6(100)]	5.93546	5.96116	5.99322	6.97842	6.99661	6.96347
6.06713	8.56782e-07	0.9794	1.97165	Dynactin subunit 2 OS	DCTN2	Q13561 1xPhospho [S83(100)]	[K].RTGYESGEYEMLGEGLGVK.[E]	1.27536e-06	3.00212e-05	2	Q13561	Q13561 [78-96]	1	2613.27	9.694e-06	3.238e-07	4.96	8	1xPhospho [S6(100)];1xTMT6plex [K19];1xTMT6plex [N-Term]	6.19377	6.14975	6.19967	7.15583	7.1809	7.14466
6.03181	9.29374e-07	1.73531	3.32951	Regulating synaptic membrane exocytosis protein 3 OS	RIMS3	Q9UJD0 2xPhospho [S47(100);S48(100)]	[K].RRSSLGAK.[M]	0.131664	0.00580674	1	Q9UJD0	Q9UJD0 [45-52]	2	1492.78	0.003062	0.04378	1.75	4	1xTMT6plex [K8];1xTMT6plex [N-Term];2xPhospho [S3(100);S4(100)]	5.75221	5.83542	5.73335	7.53528	7.48623	7.50541
6.03181	9.29381e-07	1.15589	2.22821	Proliferation marker protein Ki-67 OS	MKI67	P46013 1xPhospho [T2212(99.5)]	[K].ELFQTPICTDKPTTHEK.[T]	6.14332e-06	3.00212e-05	2	P46013	P46013 [2199-2215]	0	2812.46	9.694e-06	1.709e-06	4.87	8	1xCarbamidomethyl [C8];1xPhospho [T14(99.5)];1xTMT6plex [N-Term];2xTMT6plex [K11;K17]	6.04876	6.03562	6.04002	7.17991	7.24222	7.16993
6.00251	9.94247e-07	1.0834	2.11903	Neurabin-1 OS	PPP1R9A	Q9ULJ8 2xPhospho [S199(100);T201(100)]	[R].TEAVSPTVSQLSAVFENTDSPSAIISEK.[A]	1.078e-05	3.00212e-05	1	Q9ULJ8	Q9ULJ8 [195-222]	0	3525.71	9.694e-06	3.089e-06	5.74	4	1xTMT6plex [K28];1xTMT6plex [N-Term];2xPhospho [S5(100);T7(100)]	6.10643	6.08108	6.12515	7.22207	7.17792	7.16289
5.99681	1.00738e-06	1.54723	2.92255	Filamin-A OS	FLNA	P21333 1xPhospho [S1084(100)]	[K].AFGPGLQGGSAGSPAR.[F]	1.20823e-08	3.00212e-05	10	P21333	P21333 [1072-1087]	0	1738.85	9.694e-06	2.357e-09	5.21	8	1xPhospho [S13(100)];1xTMT6plex [N-Term]	5.91409	5.90929	5.97728	7.50779	7.49825	7.4363
5.97946	1.04843e-06	1.36013	2.56708	Proliferation marker protein Ki-67 OS	MKI67	P46013 3xPhospho [S1131(100);T1139(98.8);S/T]	[K].IACKSPPPESVDTPTSTK.[Q]	0.0384708	0.00251614	1	P46013	P46013 [1127-1144]	1	2842.34	0.00141	0.01452	2.89	4	1xCarbamidomethyl [C3];1xTMT6plex [N-Term];2xTMT6plex [K4;3xPhospho [S5(100);K18];S/T];T13(98.8)	5.98641	6.03562	5.95652	7.38111	7.3505	7.32733
5.96107	1.09378e-06	1.1638	2.24047	Retinoic acid-induced protein 1 OS	RAI1	Q7Z5J4 1xPhospho [S1338(99.7)]	[K].ITSPSLK.[K]	0.151017	0.00643728	2	Q7Z5J4	Q7Z5J4 [1336-1342]	0	1283.74	0.003308	0.04995	1.99	8	1xPhospho [S3(99.7)];1xTMT6plex [K7];1xTMT6plex [N-Term]	6.08108	6.12515	6.05528	7.27612	7.23458	7.24222
5.94247	1.14164e-06	1.7271	3.31062	Pseudouridylate synthase 7 homolog OS	PUS7	Q96PZ0 1xPhospho [S36(100)]	[K].QKLSECSLTK.[G]	0.00172362	0.000218825	2	Q96PZ0	Q96PZ0 [33-42]	1	1961.07	6.64e-05	0.0006711	3.4	8	1xCarbamidomethyl [C6];1xPhospho [S4(100)];1xTMT6plex [N-Term];2xTMT6plex [K2;K10]	5.75756	5.70321	5.7761	7.52982	7.44956	7.43879
5.9352	1.16093e-06	1.18329	2.27095	La-related protein 4B OS	LARP4B	Q92615 1xPhospho [S451(100)]	[R].LINGVRSPQTR.[Q]	0.000235205	3.00212e-05	4	Q92615	Q92615 [445-455]	1	1549.84	9.694e-06	8.051e-05	3	8	1xPhospho [S7(100)];1xTMT6plex [N-Term]	6.01569	6.08746	6.01123	7.21626	7.224	7.224
5.91533	1.21527e-06	1.51238	2.85281	Zinc finger FYVE domain-containing protein 16 OS	ZFYVE16	Q7Z3T8 1xPhospho [S317(99.7)]	[K].NEDLCLNDSNSRDENFK.[L]	5.0334e-06	3.00212e-05	3	Q7Z3T8	Q7Z3T8 [309-325]	1	2608.18	9.694e-06	1.384e-06	3.72	8	1xCarbamidomethyl [C5];1xPhospho [S9(99.7)];1xTMT6plex [K17];1xTMT6plex [N-Term]	5.59991	5.70044	5.67807	7.17093	7.18982	7.15482
5.89333	1.27842e-06	1.52873	2.88533	Polymerase delta-interacting protein 3 OS	POLDIP3	Q9BY77 1xPhospho [S275(100)]	[K].ELPAAEPVLSPLEGTK.[M]	6.33477e-07	3.00212e-05	3	Q9BY77	Q9BY77 [266-281]	0	2189.19	9.694e-06	1.547e-07	4.38	8	1xPhospho [S10(100)];1xTMT6plex [K16];1xTMT6plex [N-Term]	5.79961	5.82273	5.84549	7.40429	7.34961	7.30012
5.88087	1.31561e-06	1.62155	3.07706	Cytoplasmic dynein 1 light intermediate chain 1 OS	DYNC1LI1	Q9Y6G9 2xPhospho [S405(100);T408(100)]	[R].VPGGSPRTPNR.[S]	0.00381605	0.000238203	12	Q9Y6G9	Q9Y6G9 [401-411]	1	1526.71	0.0001011	0.001557	3.88	13	1xTMT6plex [N-Term];2xPhospho [S5(100);T8(100)]	5.80735	5.848	5.84046	7.49585	7.47573	7.38888
5.87593	1.33068e-06	1.92079	3.78631	Nuclear mitotic apparatus protein 1 OS	NUMA1	Q14980 2xPhospho [S1789(99.2);S1792(100)]	[R].SQAPLESSLDSLGDVFLDSGRK.[T]	3.22659e-10	3.00212e-05	5	Q14980	Q14980 [1782-1803]	1	2939.42	9.694e-06	5.131e-11	5.73	21	1xTMT6plex [K22];1xTMT6plex [N-Term];2xPhospho [S8(99.2);S11(100)]	5.55766	5.6837	5.63227	7.50541	7.56834	7.56224
5.87208	1.34252e-06	1.21475	2.32101	Zinc finger protein 503 OS	ZNF503	Q96F45 2xPhospho [S111(100);S129(100)]	[K].SPLALLAQTCSQIGKPDPSPSSK.[L]	6.10712e-05	3.00212e-05	1	Q96F45	Q96F45 [111-133]	0	3229.65	9.694e-06	1.931e-05	4.04	4	1xCarbamidomethyl [C10];1xTMT6plex [N-Term];2xPhospho [S1(100);2xTMT6plex [K15;K23];S19(100)]	6.09381	6.16792	6.14771	7.37851	7.32912	7.34607
5.84531	1.42789e-06	1.46906	2.76842	Torsin-1A-interacting protein 1 OS	TOR1AIP1	Q5JTV8 1xPhospho [S315(100)]	[K].SELGNQSPSTSSR.[Q]	5.32519e-05	3.00212e-05	5	Q5JTV8	Q5JTV8 [309-321]	0	1658.76	9.694e-06	1.676e-05	3.25	8	1xPhospho [S7(100)];1xTMT6plex [N-Term]	5.83036	5.87036	5.90689	7.38457	7.32463	7.30561
5.84464	1.43007e-06	1.81222	3.51182	Multifunctional protein ADE2 OS	PAICS	P22234 1xPhospho [S27(100)]	[K].EVYELLDSPGK.[V]	6.79029e-05	3.00212e-05	12	P22234	P22234 [20-30]	0	1787.92	9.694e-06	2.168e-05	3.94	13	1xPhospho [S8(100)];1xTMT6plex [K11];1xTMT6plex [N-Term]	5.6865	5.6893	5.73335	7.5812	7.45286	7.51175
5.83255	1.47045e-06	1.25623	2.38871	TRAF family member-associated NF-kappa-B activator OS	TANK	Q92844 1xPhospho [S225(100)]	[R].GLCRDEEDTSFESLSK.[F]	1.26354e-07	3.00212e-05	3	Q92844	Q92844 [216-231]	1	2411.12	9.694e-06	2.826e-08	4.87	8	1xCarbamidomethyl [C3];1xPhospho [S10(100)];1xTMT6plex [K16];1xTMT6plex [N-Term]	5.89966	5.96578	5.93546	7.18388	7.22786	7.15785
5.82881	1.48315e-06	1.82603	3.5456	Non-histone chromosomal protein HMG-14 OS	HMGN1	P05114 1xPhospho [S7(100)]	[K].RKVSSAEGAAK.[E]	9.4144e-05	3.00212e-05	11	P05114	P05114 [4-14]	2	1871.07	9.694e-06	3.053e-05	4.58	13	1xPhospho [S4(100)];1xTMT6plex [N-Term];2xTMT6plex [K2;K11]	5.72247	5.61765	5.72247	7.52669	7.47249	7.54148
5.82819	1.4853e-06	2.48516	5.59898	Helicase SRCAP OS	SRCAP	Q6ZRS2 1xPhospho [S2396(99.5)]	[K].APERPGTRVSER.[L]	0.0949293	0.00466177	1	Q6ZRS2	Q6ZRS2 [2387-2398]	1	1663.85	0.002439	0.03239	1.95	4	1xPhospho [S10(99.5)];1xTMT6plex [N-Term]	5.19771	5.06609	5.24413	7.63807	7.6851	7.64024
5.79595	1.59973e-06	1.21258	2.31752	Proliferation marker protein Ki-67 OS	MKI67	P46013 1xPhospho [S1983(100)]	[K].ITEVSCKSPQPDPVK.[T]	0.000117375	3.00212e-05	1	P46013	P46013 [1976-1990]	1	2452.31	9.694e-06	3.862e-05	3.01	4	1xCarbamidomethyl [C6];1xPhospho [S8(100)];1xTMT6plex [N-Term];2xTMT6plex [K7;K15]	5.88264	5.87283	5.80993	7.08534	7.08108	7.03672
5.78779	1.63009e-06	1.4601	2.75128	Inner nuclear membrane protein Man1 OS	LEMD3	Q9Y2U8 2xPhospho [S327(100);S331(100)]	[R].AAAAGSLDRSR.[N]	0.00250998	0.000238203	3	Q9Y2U8	Q9Y2U8 [322-332]	1	1463.66	7.373e-05	0.001	3.37	8	1xTMT6plex [N-Term];2xPhospho [S6(100);S10(100)]	5.96578	5.87036	5.90448	7.40259	7.37851	7.33985
5.76226	1.72879e-06	1.12458	2.18038	Eukaryotic translation initiation factor 4H OS	EIF4H	Q15056 1xPhospho [S21(100)]	[R].AYSSFGGGRGSR.[G]	0.000157675	3.00212e-05	6	Q15056	Q15056 [11-22]	1	1510.7	9.694e-06	5.289e-05	3.81	13	1xPhospho [S11(100)];1xTMT6plex [N-Term]	6.02459	6.0268	5.97728	7.11686	7.11061	7.17493
5.75403	1.76185e-06	0.604219	1.52016	Ataxin-2 OS	ATXN2	Q99700 1xPhospho [S508(100)]	[R].EVISWGSGR.[Q]	0.025163	0.00184581	1	Q99700	Q99700 [502-510]	0	1299.63	0.0009594	0.009901	2.16	4	1xPhospho [S7(100)];1xTMT6plex [N-Term]	6.20555	6.1819	6.2114	6.82273	6.80349	6.78529
5.74938	1.78081e-06	1.2652	2.40361	E3 SUMO-protein ligase RanBP2 OS	RANBP2	P49792 1xPhospho [T1144(100)]	[K].SVFGTPTLETANK.[N]	2.53298e-05	3.00212e-05	4	P49792	P49792 [1140-1152]	0	1903	9.694e-06	7.632e-06	4.45	8	1xPhospho [T5(100)];1xTMT6plex [K13];1xTMT6plex [N-Term]	6.05311	5.99095	6.04221	7.33896	7.2724	7.27053
5.73682	1.83305e-06	0.691245	1.61468	Inhibitor of growth protein 5 OS	ING5	Q8WYH8 1xPhospho [S57(100)]	[K].TLSPDQR.[V]	0.0282558	0.00214598	3	Q8WYH8	Q8WYH8 [55-61]	0	1125.55	0.001128	0.01102	2.54	8	1xPhospho [S3(100)];1xTMT6plex [N-Term]	6.41278	6.42794	6.42626	7.14364	7.10538	7.0917
5.72156	1.89863e-06	1.2825	2.4326	Protein phosphatase 1 regulatory subunit 14B OS	PPP1R14B	Q96C90 1xPhospho [S32(100)]	[R].VYFQSPPGAAGEGPGGADDEGPVRR.[Q]	2.05573e-08	3.00212e-05	10	Q96C90	Q96C90 [28-52]	1	2795.3	9.694e-06	4.134e-09	4.67	17	1xPhospho [S5(100)];1xTMT6plex [N-Term]	6	6.02237	6.05745	7.34784	7.31832	7.26115
5.71896	1.91002e-06	1.17912	2.26439	NEDD8-conjugating enzyme Ubc12 OS	UBE2M	P61081 1xPhospho [S50(100)]	[K].TCDISFSDPDDLLNFK.[L]	0.000706986	9.79053e-05	1	P61081	P61081 [46-61]	0	2425.14	3.659e-05	0.0002596	3.75	4	1xCarbamidomethyl [C2];1xPhospho [S5(100)];1xTMT6plex [K16];1xTMT6plex [N-Term]	6.06393	6.04439	6.08534	7.23362	7.20555	7.29186
5.70798	1.95895e-06	1.61938	3.07243	CGG triplet repeat-binding protein 1 OS	CGGBP1	Q9UFW8 1xPhospho [S56(100)]	[K].SAISDHLK.[S]	0.000790451	9.79053e-05	2	Q9UFW8	Q9UFW8 [56-63]	0	1408.76	3.659e-05	0.0002927	3.02	8	1xPhospho [S1(100)];1xTMT6plex [K8];1xTMT6plex [N-Term]	5.80219	5.88996	5.93074	7.50938	7.48784	7.48382
5.69994	1.99553e-06	1.89568	3.72097	Zinc finger protein 658 OS	ZNF658	Q5TYW1 1xPhospho [T821(100)];1xPhospho [T961(100)];1xPhospho [T1017(100)]	[IR].VHQRIHTGEK.[PS]	0.0395798	0.00258783	4	Q5TYW1	Q5TYW1 [815-824];[955-964];[1011-1020]	1	1742.95	0.001434	0.01487	2.59	8	1xPhospho [T7(100)];1xTMT6plex [K10];1xTMT6plex [N-Term]	5.59694	5.70598	5.61471	7.59021	7.52982	7.48462
5.68928	2.04512e-06	1.00672	2.00934	Ensconsin OS	MAP7	Q14244 1xPhospho [S254(99.5)]	[K].STAALSGEAASCSPIIMPYK.[A]	6.64793e-08	3.00212e-05	1	Q14244	Q14244 [242-261]	0	2608.28	9.694e-06	1.428e-08	3.71	4	1xCarbamidomethyl [C12];1xOxidation [M17];1xPhospho [S13(99.5)];1xTMT6plex [K20];1xTMT6plex [N-Term]	6.08321	6.09592	6.04221	7.08958	7.10643	7.04549
5.68304	2.07474e-06	1.98865	3.96867	Proliferation marker protein Ki-67 OS	MKI67	P46013 1xPhospho [T1167(100)];1xPhospho [T1897(100)]	[R].KLTPSAGK.[A]	0.000697926	6.48648e-05	6	P46013	P46013 [1165-1172];[1895-1902]	1	1568.94	2.833e-05	0.0002558	3.59	8	1xPhospho [T3(100)];1xTMT6plex [N-Term];2xTMT6plex [K1;K8]	5.49825	5.56072	5.56377	7.60066	7.53683	7.45121
5.68206	2.07939e-06	1.26984	2.41134	E3 ubiquitin-protein ligase XIAP OS	XIAP	P98170 1xPhospho [S87(100)]	[R].KVSPNCR.[F]	0.186817	0.00795266	1	P98170	P98170 [85-91]	1	1398.73	0.003898	0.0616	1.93	4	1xCarbamidomethyl [C6];1xPhospho [S3(100)];1xTMT6plex [K1];1xTMT6plex [N-Term]	6.1639	6.08321	6.17991	7.4271	7.40429	7.40514
5.66725	2.15154e-06	1.65962	3.15933	Nucleophosmin OS	NPM1	P06748 3xPhospho [S218(99.2);T219(100);S222(100)]	[K].DSKPSSTPRSK.[G]	0.00247883	0.000238203	1	P06748	P06748 [213-223]	1	2117	7.373e-05	0.0009874	3.54	4	1xTMT6plex [N-Term];2xTMT6plex [K3;3xPhospho [S6(99.2);K11];S10(100)];T7(100)	5.88509	5.88509	5.8505	7.60955	7.4814	7.50859
5.63708	2.30632e-06	1.85039	3.60598	Nucleophosmin OS	NPM1	P06748 2xPhospho [S222(100);S/T]	[K].DSKPSSTPRSK.[G]	0.00721426	0.00074981	3	P06748	P06748 [213-223]	1	2037.04	0.0003229	0.003006	2.23	8	1xTMT6plex [N-Term];2xPhospho [S10(100);2xTMT6plex [K3;K11];S/T]	5.59991	5.62352	5.59694	7.54381	7.43713	7.3906
5.63239	2.33134e-06	1.62349	3.08119	Eukaryotic translation initiation factor 4E transporter OS	EIF4ENIF1	Q9NRA8 2xPhospho [S136(100);S138(100)]	[R].RSGSPLEK.[D]	0.00646862	0.000639885	3	Q9NRA8	Q9NRA8 [135-142]	1	1491.74	0.0002749	0.002683	2.86	13	1xTMT6plex [K8];1xTMT6plex [N-Term];2xPhospho [S2(100);S4(100)]	5.79961	5.86542	5.73606	7.44956	7.39489	7.4271
5.63164	2.33538e-06	1.72808	3.31286	TATA-binding protein-associated factor 2N OS	TAF15	Q92804 1xPhospho [S433(99.6)]	[R].SGGGYGGDRSSGGGYSGDR.[S]	1.06782e-07	3.00212e-05	9	Q92804	Q92804 [423-441]	1	2057.85	9.694e-06	2.366e-08	4.59	8	1xPhospho [S11(99.6)];1xTMT6plex [N-Term]	5.8125	5.82782	5.78398	7.59768	7.55305	7.45779
5.62851	2.3523e-06	1.38887	2.61873	Pseudouridylate synthase 7 homolog OS	PUS7	Q96PZ0 2xPhospho [S36(100);S/T]	[K].QKLSECSLTK.[G]	0.00995869	0.00104286	1	Q96PZ0	Q96PZ0 [33-42]	1	2041.04	0.0004764	0.004143	2.93	4	1xCarbamidomethyl [C6];1xTMT6plex [N-Term];2xPhospho [S4(100);2xTMT6plex [K2;K10];S/T]	5.94486	6.00225	5.90929	7.38457	7.32193	7.31651
5.62356	2.37926e-06	0.724949	1.65284	Pumilio homolog 2 OS	PUM2	Q8TB72 2xPhospho [S67(100);S82(100)]	[R].SGQGFHGNSEVNAILSPR.[S]	6.82035e-05	3.00212e-05	3	Q8TB72	Q8TB72 [67-84]	0	2259.02	9.694e-06	2.169e-05	4.66	8	1xTMT6plex [N-Term];2xPhospho [S1(100);S16(100)]	6.22882	6.26679	6.20945	6.97384	6.95303	6.95303
5.62023	2.39755e-06	1.60179	3.03519	NAD kinase OS	NADK	O95544 2xPhospho [S46(99.5);S50(99.5)]	[K].SRSLSASPALGSTK.[E]	3.28851e-05	3.00212e-05	2	O95544	O95544 [44-57]	1	1980	9.694e-06	1.007e-05	5.17	4	1xTMT6plex [K14];1xTMT6plex [N-Term];2xPhospho [S3(99.5);S7(99.5)]	5.80478	5.89724	5.91648	7.51254	7.44045	7.47086
5.613	2.43781e-06	2.12453	4.36061	Proliferation marker protein Ki-67 OS	MKI67	P46013 1xPhospho [T1801(100)]	[K].DINTFLGTPVQK.[L]	1.13162e-06	3.00212e-05	7	P46013	P46013 [1794-1805]	0	1871.01	9.694e-06	2.859e-07	4.54	13	1xPhospho [T8(100)];1xTMT6plex [K12];1xTMT6plex [N-Term]	5.43962	5.53605	5.40939	7.66035	7.56148	7.53683
5.60418	2.48783e-06	0.827918	1.77512	SUMO-activating enzyme subunit 1 OS	SAE1	Q9UBE0 1xPhospho [S185(100)]	[K].VSQGVEDGPDTK.[R]	6.65103e-07	3.00212e-05	2	Q9UBE0	Q9UBE0 [184-195]	0	1769.87	9.694e-06	1.628e-07	4.6	8	1xPhospho [S2(100)];1xTMT6plex [K12];1xTMT6plex [N-Term]	6.18587	6.20359	6.23649	7.03562	7.01123	7.06286
5.60243	2.49785e-06	0.696819	1.62093	Ubiquitin carboxyl-terminal hydrolase 36 OS	USP36	Q9P275 1xPhospho [S464(100)]	[K].NIGNGIISSPLTGK.[R]	1.00428e-05	3.00212e-05	1	Q9P275	Q9P275 [456-469]	0	1909.06	9.694e-06	2.874e-06	3.93	4	1xPhospho [S9(100)];1xTMT6plex [K14];1xTMT6plex [N-Term]	6.2211	6.20163	6.23458	6.94017	6.88874	6.91886
5.59705	2.529e-06	2.63658	6.21857	ESF1 homolog OS	ESF1	Q9H501 1xPhospho [S823(100)]	[K].SIDPALSMLIK.[S]	1.37509e-06	3.00212e-05	2	Q9H501	Q9H501 [823-833]	0	1725.96	9.694e-06	3.513e-07	3.95	8	1xPhospho [S1(100)];1xTMT6plex [K11];1xTMT6plex [N-Term]	5.12928	5.16591	5.04876	7.8586	7.73403	7.66107
5.59385	2.54768e-06	1.86637	3.64615	Partner of Y14 and mago OS	PYM1	Q9BRP8 2xPhospho [S64(100);T72(100)]	[K].SKPELPPGLSPEATAPVTPSRPEGGEPGLSK.[T]	1.03982e-07	3.00212e-05	7	Q9BRP8	Q9BRP8 [55-85]	0	3930.03	9.694e-06	2.292e-08	5.87	13	1xTMT6plex [N-Term];2xPhospho [S10(100);2xTMT6plex [K2;K31];T18(100)]	5.70044	5.64962	5.70044	7.63662	7.52435	7.48864
5.58958	2.57286e-06	1.83124	3.55844	Proliferation marker protein Ki-67 OS	MKI67	P46013 2xPhospho [T347(100);S357(100)]	[K].MKTPVQYSQQQNSPQK.[H]	0.00601344	0.000584629	1	P46013	P46013 [345-360]	1	2755.35	0.0002321	0.00249	2.86	4	1xOxidation [M1];1xTMT6plex [N-Term];2xPhospho [T3(100);2xTMT6plex [K2;K16];S13(100)]	5.70598	5.67807	5.59395	7.54921	7.48623	7.4363
5.58908	2.57586e-06	1.8288	3.55241	U4/U6.U5 tri-snRNP-associated protein 1 OS	SART1	O43290 1xPhospho [S521(100)]	[R].QLQQLQQLRDSGEK.[V]	1.65619e-05	3.00212e-05	2	O43290	O43290 [511-524]	1	2209.17	9.694e-06	4.872e-06	3.12	4	1xPhospho [S11(100)];1xTMT6plex [K14];1xTMT6plex [N-Term]	5.65821	5.69766	5.71425	7.58195	7.53993	7.43463
5.58663	2.59043e-06	0.87007	1.82775	Enhancer of mRNA-decapping protein 4 OS	EDC4	Q6P2E9 1xPhospho [S844(100)]	[R].ETCSTLAESPR.[N]	0.000128759	3.00212e-05	6	Q6P2E9	Q6P2E9 [836-846]	0	1559.7	9.694e-06	4.251e-05	3.43	17	1xCarbamidomethyl [C3];1xPhospho [S9(100)];1xTMT6plex [N-Term]	6.05528	6.08746	6.02237	6.9472	6.92244	6.90569
5.57177	2.68058e-06	1.3716	2.58758	Proliferation marker protein Ki-67 OS	MKI67	P46013 2xPhospho [S1861(100);S1864(100)]	[K].ILCKSPQSDPADTPTNTK.[Q]	5.98225e-06	3.00212e-05	3	P46013	P46013 [1857-1874]	1	2820.39	9.694e-06	1.663e-06	4.69	8	1xCarbamidomethyl [C3];1xTMT6plex [N-Term];2xPhospho [S5(100);2xTMT6plex [K4;K18];S8(100)]	5.98641	5.94486	5.89239	7.35843	7.2891	7.29094
5.56332	2.73325e-06	1.02551	2.03568	EH domain-containing protein 1 OS	EHD1	Q9H4M9 1xPhospho [S456(100)]	[K].DKPTYDEIFYTLSPVNGK.[I]	1.89911e-07	3.00212e-05	1	Q9H4M9	Q9H4M9 [444-461]	0	2854.49	9.694e-06	4.337e-08	4.98	4	1xPhospho [S13(100)];1xTMT6plex [N-Term];2xTMT6plex [K2;K18]	6.12928	6.17991	6.16591	7.22497	7.14975	7.17692
5.55984	2.75527e-06	1.30552	2.47173	Telomere-associated protein RIF1 OS	RIF1	Q5UIP0 2xPhospho [S2260(100);S]	[K].GFLSPGSRSPK.[F]	0.0149283	0.00120389	8	Q5UIP0	Q5UIP0 [2257-2267]	1	1750.87	0.0006363	0.00613	2.42	13	1xTMT6plex [K11];1xTMT6plex [N-Term];2xPhospho [S4(100);S]	6.05528	6.01569	5.94017	7.31198	7.3147	7.30104
5.54388	2.85835e-06	0.99055	1.98694	SH2B adapter protein 1 OS	SH2B1	Q9NRF2 1xPhospho [S219(99.6)]	[R].GLVSDGTSPGER.[W]	0.000872207	9.79053e-05	1	Q9NRF2	Q9NRF2 [212-223]	0	1483.7	3.659e-05	0.0003247	2.76	4	1xPhospho [S8(99.6)];1xTMT6plex [N-Term]	6.15785	6.11686	6.15381	7.15987	7.08852	7.15178
5.52321	2.9977e-06	1.62209	3.0782	Proliferation marker protein Ki-67 OS	MKI67	P46013 3xPhospho [S1983(100);T1993(99.4);S1994(99.4)]	[K].SPQPDPVKTPTSSK.[Q]	0.0107977	0.00106427	5	P46013	P46013 [1983-1996]	1	2396.15	0.0004938	0.004477	3.57	13	1xTMT6plex [N-Term];2xTMT6plex [K8;3xPhospho [S1(100);K14];S12(99.4)];T11(99.4)	5.77083	5.85549	5.83289	7.45204	7.37678	7.49665
5.51951	3.02337e-06	1.61354	3.06002	Zinc finger protein 384 OS	ZNF384	Q8TF68 1xPhospho [T368(100)];Q5T0B9 1xPhospho [T306(100)]	[R].IHTGDRPYK.[C]	0.00290314	0.000238203	3	Q8TF68;Q5T0B9	Q8TF68 [366-374];Q5T0B9 [304-312]	0	1624.86	8.07e-05	0.001169	2.78	8	1xPhospho [T3(100)];1xTMT6plex [K9];1xTMT6plex [N-Term]	5.80478	5.8505	5.82782	7.48301	7.4814	7.35931
5.49109	3.22782e-06	2.26384	4.80269	Proliferation marker protein Ki-67 OS	MKI67	P46013 1xPhospho [T1699(100)]	[R].QLRTPK.[G]	0.118643	0.00535511	3	P46013	P46013 [1696-1701]	1	1280.75	0.002837	0.03972	2.03	13	1xPhospho [T4(100)];1xTMT6plex [K6];1xTMT6plex [N-Term]	5.30743	5.39232	5.38543	7.71356	7.6388	7.52435
5.4861	3.26512e-06	1.54699	2.92207	PDZ and LIM domain protein 5 OS	PDLIM5	Q96HC4 1xPhospho [S137(99.4)]	[K].APRPFGSVSSPK.[V]	0.000246831	3.00212e-05	8	Q96HC4	Q96HC4 [128-139]	0	1767.96	9.694e-06	8.493e-05	4.39	13	1xPhospho [S10(99.4)];1xTMT6plex [K12];1xTMT6plex [N-Term]	5.72247	5.73335	5.83542	7.28448	7.2937	7.35403
5.47823	3.32482e-06	1.41599	2.66843	Proliferation marker protein Ki-67 OS	MKI67	P46013 1xPhospho [S878(100)]	[R].SGRSTEFR.[N]	0.0264217	0.00192254	2	P46013	P46013 [875-882]	1	1248.59	0.0009972	0.01038	2.24	8	1xPhospho [S4(100)];1xTMT6plex [N-Term]	5.95884	5.88753	5.89724	7.27053	7.34341	7.37764
5.47676	3.33614e-06	1.6041	3.04005	Putative oxidoreductase GLYR1 OS	GLYR1	Q49A26 1xPhospho [S130(100)]	[R].KLSLSEGK.[V]	0.00915006	0.000936024	4	Q49A26	Q49A26 [128-135]	1	1628.96	0.0004157	0.003813	2.78	8	1xPhospho [S3(100)];1xTMT6plex [N-Term];2xTMT6plex [K1;K8]	5.73606	5.71699	5.75221	7.40939	7.34607	7.26209
5.46792	3.40474e-06	1.60599	3.04405	Filamin-A OS	FLNA	P21333 1xPhospho [S1533(100)]	[R].EGPYSISVLYGDEEVPRSPFK.[V]	6.53424e-07	3.00212e-05	3	P21333	P21333 [1516-1536]	1	2907.46	9.694e-06	1.602e-07	4.99	8	1xPhospho [S18(100)];1xTMT6plex [K21];1xTMT6plex [N-Term]	5.82273	5.79961	5.91169	7.50541	7.41363	7.43296
5.46669	3.41438e-06	1.47812	2.78586	Proline/serine-rich coiled-coil protein 1 OS	PSRC1	Q6PGN9 3xPhospho [S175(100);S184(98.9);S/T]	[K].RESPTCNLFPASKSPASSPLTR.[S]	8.11997e-06	3.00212e-05	4	Q6PGN9	Q6PGN9 [173-194]	2	3101.43	9.694e-06	2.289e-06	5.76	8	1xCarbamidomethyl [C6];1xTMT6plex [K13];1xTMT6plex [N-Term];3xPhospho [S3(100);S/T];S12(98.9)	5.80478	5.7866	5.8679	7.33628	7.32373	7.23362
5.46287	3.44456e-06	1.94677	3.85509	Nucleophosmin OS	NPM1	P06748 1xPhospho [S243(100)]	[K].GPSSVEDIK.[A]	0.00235799	0.000238203	8	P06748	P06748 [240-248]	0	1469.77	7.373e-05	0.0009357	3.13	13	1xPhospho [S4(100)];1xTMT6plex [K9];1xTMT6plex [N-Term]	5.64674	5.70598	5.74953	7.7252	7.57061	7.64674
5.46064	3.46229e-06	1.91021	3.75864	Condensin-2 complex subunit H2 OS	NCAPH2	Q6IBW4 1xPhospho [S95(100)]	[K].QLSSVQEDR.[A]	0.00346983	0.000238203	3	Q6IBW4	Q6IBW4 [93-101]	0	1370.65	0.0001011	0.001407	2.82	13	1xPhospho [S3(100)];1xTMT6plex [N-Term]	5.59991	5.6837	5.63807	7.62644	7.56072	7.46516
5.45641	3.49617e-06	1.6673	3.17619	Zinc finger and BTB domain-containing protein 21 OS	ZBTB21	Q9ULJ3 1xPhospho [S759(100)]	[R].FFSPELK.[Q]	0.0694319	0.00364659	1	Q9ULJ3	Q9ULJ3 [757-763]	0	1405.75	0.001994	0.02437	2.42	4	1xPhospho [S3(100)];1xTMT6plex [K7];1xTMT6plex [N-Term]	5.88509	5.92837	5.94017	7.67101	7.54612	7.53838
5.44646	3.5772e-06	1.44265	2.7182	Cytoplasmic dynein 1 light intermediate chain 2 OS	DYNC1LI2	O43237 1xPhospho [T376(100)]	[K].QPATPTR.[A]	0.0340663	0.00235851	5	O43237	O43237 [373-379]	0	1079.54	0.001258	0.01303	2.09	13	1xPhospho [T4(100)];1xTMT6plex [N-Term]	5.87283	5.85549	5.86542	7.38198	7.24603	7.2937
5.434	3.68129e-06	1.42038	2.67656	WD repeat-containing protein 43 OS	WDR43	Q15061 1xPhospho [S431(100)]	[K].SGGNEVSIEER.[L]	7.97166e-08	3.00212e-05	7	Q15061	Q15061 [431-441]	0	1485.68	9.694e-06	1.735e-08	4.27	13	1xPhospho [S1(100)];1xTMT6plex [N-Term]	5.94486	5.88753	5.97728	7.40344	7.30104	7.36632
5.42694	3.74166e-06	1.49519	2.81901	Deoxyuridine 5'-triphosphate nucleotidohydrolase, mitochondrial OS	DUT	P33316 1xPhospho [S243(100)]	[R].IFYPEIEEVQALDDTERGSGGFGSTGK.[N]	6.44499e-08	3.00212e-05	3	P33316	P33316 [225-251]	1	3440.67	9.694e-06	1.387e-08	5.12	13	1xPhospho [S19(100)];1xTMT6plex [K27];1xTMT6plex [N-Term]	6.01123	5.98868	5.90207	7.45943	7.50859	7.41954
5.39854	3.99447e-06	1.86962	3.65438	Eukaryotic translation initiation factor 3 subunit B OS	EIF3B	P55884 1xPhospho [S738(100)]	[K].DRLSQSK.[A]	0.0230453	0.00167522	4	P55884	P55884 [735-741]	1	1371.74	0.0008891	0.009169	2.44	13	1xPhospho [S4(100)];1xTMT6plex [K7];1xTMT6plex [N-Term]	5.66391	5.66391	5.73606	7.65249	7.51964	7.50064
5.38709	4.10118e-06	1.47416	2.77821	Proliferation marker protein Ki-67 OS	MKI67	P46013 1xPhospho [S2708(100)]	[K].IPCESPPLEVVDTTASTK.[R]	3.85616e-05	3.00212e-05	4	P46013	P46013 [2704-2721]	0	2482.26	9.694e-06	1.189e-05	2.92	8	1xCarbamidomethyl [C3];1xPhospho [S5(100)];1xTMT6plex [K18];1xTMT6plex [N-Term]	5.93546	5.8802	5.94017	7.4363	7.42459	7.31741
5.37095	4.25644e-06	1.71582	3.28483	Zinc finger CCCH-type with G patch domain-containing protein OS	ZGPAT	Q8N5A5 1xPhospho [S99(100)]	[R].GSGSETVPK.[A]	0.0010169	0.000129059	2	Q8N5A5	Q8N5A5 [98-106]	0	1399.72	4.422e-05	0.0003823	2.78	8	1xPhospho [S2(100)];1xTMT6plex [K9];1xTMT6plex [N-Term]	5.72247	5.76022	5.82528	7.53683	7.51175	7.40684
5.36759	4.28956e-06	0.897336	1.86262	Uncharacterized protein KIAA1671 OS	KIAA1671	Q9BY89 1xPhospho [S1441(100)]	[K].GRPSLTGENLEAK.[M]	4.15726e-05	3.00212e-05	2	Q9BY89	Q9BY89 [1438-1450]	0	1910.01	9.694e-06	1.288e-05	4.59	8	1xPhospho [S4(100)];1xTMT6plex [K13];1xTMT6plex [N-Term]	6.00225	6.04439	5.99548	6.95303	6.89724	6.88387
5.36663	4.29906e-06	0.597158	1.51273	Protein transport protein Sec16A OS	SEC16A	O15027 1xPhospho [S314(100)]	[R].IVNHWASPELR.[Q]	9.11068e-06	3.00212e-05	3	O15027	O15027 [308-318]	0	1630.83	9.694e-06	2.594e-06	4.58	8	1xPhospho [S7(100)];1xTMT6plex [N-Term]	6.4545	6.46434	6.42794	7.06178	7.01903	7.05745
5.3574	4.39135e-06	1.4936	2.8159	Telomere-associated protein RIF1 OS	RIF1	Q5UIP0 3xPhospho [S1971(100);S1974(100);T1980(100)]	[K].EVATEEFNSDISLSDNTTPVK.[L]	8.81131e-05	3.00212e-05	4	Q5UIP0	Q5UIP0 [1963-1983]	0	2994.31	9.694e-06	2.851e-05	3.97	8	1xTMT6plex [K21];1xTMT6plex [N-Term];3xPhospho [S9(100);S12(100);T18(100)]	5.97039	5.91409	5.95187	7.50383	7.44874	7.36457
5.35631	4.40242e-06	0.612432	1.52883	Cell division cycle-associated protein 2 OS	CDCA2	Q69YH5 1xPhospho [S936(100)]	[R].TICTFDSSGFESMSPIK.[E]	8.62907e-09	3.00212e-05	4	Q69YH5	Q69YH5 [923-939]	0	2445.15	9.694e-06	1.656e-09	6.02	8	1xCarbamidomethyl [C3];1xPhospho [S14(100)];1xTMT6plex [K17];1xTMT6plex [N-Term]	6.2211	6.23649	6.24982	6.87529	6.82018	6.84925
5.34981	4.46876e-06	2.32595	5.01396	FACT complex subunit SPT16 OS	SUPT16H	Q9Y5B9 1xPhospho [S508(100)]	[K].SNVSYK.[N]	0.0286399	0.00214598	4	Q9Y5B9	Q9Y5B9 [508-513]	0	1235.64	0.001139	0.01113	2.29	13	1xPhospho [S1(100)];1xTMT6plex [K6];1xTMT6plex [N-Term]	5.32553	5.42962	5.46923	7.83479	7.6532	7.71425
5.34638	4.50419e-06	2.21132	4.631	Centromere protein V OS	CENPV	Q7Z7K6 2xPhospho [S69(100);S70(100)]	[R].LRRSSPR.[A]	0.0598092	0.00339299	5	Q7Z7K6	Q7Z7K6 [66-72]	2	1260.62	0.001852	0.02137	2	13	1xTMT6plex [N-Term];2xPhospho [S4(100);S5(100)]	5.42291	5.49825	5.61176	7.74551	7.76818	7.6532
5.34567	4.5116e-06	1.8233	3.53889	Zinc finger CCHC domain-containing protein 8 OS	ZCCHC8	Q6NZY4 2xPhospho [T479(100);T485(100)]	[R].GTPPPVFTPPLPK.[G]	1.24192e-06	3.00212e-05	8	Q6NZY4	Q6NZY4 [478-490]	0	1966.03	9.694e-06	3.154e-07	5.16	13	1xTMT6plex [K13];1xTMT6plex [N-Term];2xPhospho [T2(100);T8(100)]	5.62936	5.68089	5.75756	7.54381	7.55842	7.43546
5.33445	4.62963e-06	1.60294	3.03761	EH domain-containing protein 4 OS	EHD4	Q9H223 1xPhospho [S459(100)]	[K].DKPVYDELFYTLSPINGK.[I]	4.69928e-11	3.00212e-05	2	Q9H223	Q9H223 [447-464]	0	2866.52	9.694e-06	6.707e-12	6.15	8	1xPhospho [S13(100)];1xTMT6plex [N-Term];2xTMT6plex [K2;K18]	5.73606	5.79181	5.87036	7.45697	7.37591	7.37417
5.33309	4.64415e-06	1.13023	2.18894	Signal recognition particle subunit SRP68 OS	SRP68	Q9UHB9 1xPhospho [S627(100)]	[K].GIFGFRS.[-]	0.123957	0.00549074	1	Q9UHB9	Q9UHB9 [621-627]	1	1092.54	0.002915	0.04131	1.57	4	1xPhospho [S7(100)];1xTMT6plex [N-Term]	6.0917	5.99774	5.99322	7.17093	7.13853	7.1639
5.31949	4.79196e-06	1.21511	2.32159	Zinc finger and BTB domain-containing protein 9 OS	ZBTB9	Q96C00 1xPhospho [T376(100)]	[K].LGGTPPADGK.[R]	0.000634851	6.48648e-05	5	Q96C00	Q96C00 [373-382]	0	1450.77	1.9e-05	0.0002316	3.13	8	1xPhospho [T4(100)];1xTMT6plex [K10];1xTMT6plex [N-Term]	6.05094	5.96116	6.0268	7.27333	7.22207	7.18884
5.31626	4.82767e-06	0.614069	1.53057	Zinc finger CCCH-type antiviral protein 1 OS	ZC3HAV1	Q7Z2W4 1xPhospho [T393(100)]	[R].SSLGSLQTPEAVTTR.[K]	5.56862e-08	3.00212e-05	6	Q7Z2W4	Q7Z2W4 [386-400]	0	1855.94	9.694e-06	1.185e-08	5.57	13	1xPhospho [T8(100)];1xTMT6plex [N-Term]	6.40769	6.38888	6.34873	6.99887	6.98413	7.0045
5.31092	4.88743e-06	1.70332	3.25649	Protein ECT2 OS	ECT2	Q9H8V3 1xPhospho [T444(100)]	[K].SSTPVPSK.[Q]	0.0104535	0.00106427	3	Q9H8V3	Q9H8V3 [442-449]	0	1340.72	0.0004938	0.004337	2.45	8	1xPhospho [T3(100)];1xTMT6plex [K8];1xTMT6plex [N-Term]	5.65821	5.67525	5.69209	7.45286	7.28263	7.40003
5.30586	4.94475e-06	1.48157	2.79252	Neurofilament medium polypeptide OS	NEFM	P07197 2xPhospho [S28(100);S30(100)]	[R].SSFSRVSGSPSSGFR.[S]	4.62271e-05	3.00212e-05	10	P07197	P07197 [22-36]	1	1933.84	9.694e-06	1.438e-05	3.62	13	1xTMT6plex [N-Term];2xPhospho [S7(100);S9(100)]	5.9331	5.85798	5.9542	7.36457	7.36107	7.46434
5.30266	4.98129e-06	1.59173	3.0141	Gamma-adducin OS	ADD3	Q9UEY8 1xPhospho [S442(100)]	[R].WLNSPNTYMK.[V]	0.00417853	0.000267383	3	Q9UEY8	Q9UEY8 [439-448]	0	1791.89	0.0001085	0.001715	3.05	8	1xPhospho [S4(100)];1xTMT6plex [K10];1xTMT6plex [N-Term]	5.83036	5.8505	5.88509	7.51333	7.36019	7.46761
5.29597	5.05858e-06	1.12721	2.18436	M-phase inducer phosphatase 1 OS	CDC25A	P30304 1xPhospho [S116(100)]	[K].LLGCSPALK.[R]	0.000719245	9.79053e-05	3	P30304	P30304 [112-120]	0	1496.83	3.659e-05	0.0002646	2.94	8	1xCarbamidomethyl [C4];1xPhospho [S5(100)];1xTMT6plex [K9];1xTMT6plex [N-Term]	4.95884	5.04002	5.0268	6.1819	6.10852	6.11686
5.28929	5.13701e-06	1.33716	2.52654	Ribosomal L1 domain-containing protein 1 OS	RSL1D1	O76021 2xPhospho [T358(100);S361(100)]	[K].ATNESEDEIPQLVPIGK.[K]	8.9112e-06	3.00212e-05	2	O76021	O76021 [357-373]	0	2458.19	9.694e-06	2.532e-06	4.63	8	1xTMT6plex [K17];1xTMT6plex [N-Term];2xPhospho [T2(100);S5(100)]	6.01346	6.02459	6.08534	7.41193	7.41278	7.31016
5.28618	5.17392e-06	0.95162	1.93404	LIM domain only protein 7 OS	LMO7	Q8WWI1 2xPhospho [S867(100);S873(100)]	[R].VTTEIQLPSQSPVEEQSPASLSSLR.[S]	2.33747e-08	3.00212e-05	2	Q8WWI1	Q8WWI1 [857-881]	0	3072.47	9.694e-06	4.739e-09	6.08	8	1xTMT6plex [N-Term];2xPhospho [S11(100);S17(100)]	6.17592	6.12515	6.19377	7.15684	7.08958	7.10329
5.28615	5.17431e-06	1.50666	2.84152	Condensin complex subunit 2 OS	NCAPH	Q15003 1xPhospho [S81(100)]	[R].VFDLQFSTDSPR.[L]	6.70089e-05	3.00212e-05	5	Q15003	Q15003 [72-83]	0	1720.81	9.694e-06	2.135e-05	3.45	8	1xPhospho [S10(100)];1xTMT6plex [N-Term]	5.91409	5.8802	5.85798	7.46352	7.39403	7.3147
5.28377	5.20269e-06	1.07623	2.10852	Polyglutamine-binding protein 1 OS	PQBP1	O60828 1xPhospho [S247(100)]	[K].TGADTTAAGPLFQQRPYPSPGAVLR.[A]	4.26708e-09	3.00212e-05	8	O60828	O60828 [229-253]	0	2880.46	9.694e-06	7.855e-10	5.23	13	1xPhospho [S19(100)];1xTMT6plex [N-Term]	6.10224	6.03782	6.12102	7.20555	7.14262	7.1416
5.28268	5.21573e-06	1.68275	3.21039	Vesicle-associated membrane protein-associated protein B/C OS	VAPB	O95292 1xPhospho [S206(99.7)]	[K].TVQSNSPISALAPTGK.[E]	2.74282e-07	3.00212e-05	3	O95292	O95292 [201-216]	0	2109.14	9.694e-06	6.386e-08	5.16	8	1xPhospho [S6(99.7)];1xTMT6plex [K16];1xTMT6plex [N-Term]	5.80219	5.74953	5.87774	7.56224	7.44543	7.47005
5.27607	5.29583e-06	2.03248	4.09107	Mediator of DNA damage checkpoint protein 1 OS	MDC1	Q14676 2xPhospho [T1649(100);T1671(100)]	[K].TPKPVEPAASDLEPFTPTDQSVTPEAIAQGGQSK.[T]	9.43281e-08	3.00212e-05	1	Q14676	Q14676 [1649-1682]	0	4341.15	9.694e-06	2.068e-08	6.22	4	1xTMT6plex [N-Term];2xPhospho [T1(100);2xTMT6plex [K3;K34];T23(100)]	5.43962	5.57289	5.64674	7.55612	7.60363	7.59694
5.27575	5.29973e-06	0.810425	1.75373	Thyroid hormone receptor-associated protein 3 OS	THRAP3	Q9Y2W1 1xPhospho [S891(100)]	[K].YYLHDDREGEGSDK.[W]	1.5498e-05	3.00212e-05	2	Q9Y2W1	Q9Y2W1 [880-893]	1	2222.02	9.694e-06	4.538e-06	4.11	8	1xPhospho [S12(100)];1xTMT6plex [K14];1xTMT6plex [N-Term]	6.27426	6.22497	6.2724	7.10434	7.04111	7.05745
5.27077	5.36076e-06	1.46878	2.76788	Telomerase-binding protein EST1A OS	SMG6	Q86US8 1xPhospho [S438(100)]	[R].LLFGSGSK.[G]	0.0128658	0.00113321	1	Q86US8	Q86US8 [434-441]	0	1346.75	0.0005623	0.005308	2.5	4	1xPhospho [S5(100)];1xTMT6plex [K8];1xTMT6plex [N-Term]	5.90448	5.89966	5.848	7.43546	7.30561	7.31741
5.26531	5.42862e-06	1.01138	2.01584	Calmodulin-regulated spectrin-associated protein 2 OS	CAMSAP2	Q08AD1 2xPhospho [S862(100);T864(100)]	[K].SPTTPIDPEK.[Q]	0.0407264	0.00261092	2	Q08AD1	Q08AD1 [862-871]	0	1702.81	0.001462	0.01525	3.01	8	1xTMT6plex [K10];1xTMT6plex [N-Term];2xPhospho [S1(100);T3(100)]	6.12722	6.04439	6.09381	7.08321	7.13955	7.07682
5.25762	5.52567e-06	2.6514	6.28278	Microtubule-associated protein 1B OS	MAP1B	P46821 2xPhospho [T1932(100);S1939(100)]	[K].TTKTPEDGDYSYEIIEK.[T]	6.02669e-05	3.00212e-05	2	P46821	P46821 [1929-1945]	1	2836.35	9.694e-06	1.91e-05	4.61	8	1xTMT6plex [N-Term];2xPhospho [T4(100);2xTMT6plex [K3;K17];S11(100)]	5.1127	5.25172	5.23266	7.98014	7.83036	7.74079
5.25515	5.55708e-06	1.53039	2.88864	Nucleosome-remodeling factor subunit BPTF OS	BPTF	Q12830 2xPhospho [S65(100);S66(100)]	[K].TRLSSPR.[G]	0.171254	0.00727486	2	Q12830	Q12830 [62-68]	1	1205.56	0.003639	0.05633	1.57	8	1xTMT6plex [N-Term];2xPhospho [S4(100);S5(100)]	5.93546	5.853	5.89482	7.49265	7.43129	7.3505
5.24825	5.6461e-06	1.69692	3.24207	DNA-directed RNA polymerase I subunit RPA34 OS	POLR1G	O15446 1xPhospho [S172(100)]	[R].SALAPNLLTSGKK.[K]	8.06667e-05	3.00212e-05	2	O15446	O15446 [163-175]	1	2067.22	9.694e-06	2.597e-05	3.65	8	1xPhospho [S10(100)];1xTMT6plex [N-Term];2xTMT6plex [K12;K13]	5.80735	5.88753	5.79961	7.61765	7.49185	7.47573
5.2482	5.6467e-06	1.79897	3.47971	Rac GTPase-activating protein 1 OS	RACGAP1	Q9H0H5 1xPhospho [S628(100)]	[R].QGNFFASPMLK.[-]	0.000213556	3.00212e-05	4	Q9H0H5	Q9H0H5 [622-632]	0	1777.91	9.694e-06	7.279e-05	3.27	13	1xPhospho [S7(100)];1xTMT6plex [K11];1xTMT6plex [N-Term]	5.61176	5.67525	5.70321	7.56072	7.41363	7.41278
5.24805	5.64878e-06	0.874458	1.83332	Tyrosine-protein kinase Fer OS	FER	P16591 1xPhospho [S434(100)]	[R].HSIAGIIRSPK.[S]	0.00235799	0.000238203	1	P16591	P16591 [426-436]	1	1716.99	7.373e-05	0.0009361	2.4	4	1xPhospho [S9(100)];1xTMT6plex [K11];1xTMT6plex [N-Term]	6.27426	6.22497	6.30378	7.11998	7.16993	7.13648
5.24591	5.67658e-06	2.08211	4.23425	Nucleolar complex protein 2 homolog OS	NOC2L	Q9Y3T9 1xPhospho [T166(100)]	[K].QRLTPK.[L]	0.163044	0.00693573	2	Q9Y3T9	Q9Y3T9 [163-168]	1	1280.75	0.003486	0.0537	2.03	8	1xPhospho [T4(100)];1xTMT6plex [K6];1xTMT6plex [N-Term]	5.40599	5.54226	5.47897	7.63952	7.57213	7.46189
5.24441	5.69626e-06	1.13354	2.19396	DNA topoisomerase 2-beta OS	TOP2B	Q02880 1xPhospho [S1236(100)]	[K].KLQLEETMPSPYGR.[R]	1.70077e-05	3.00212e-05	1	Q02880	Q02880 [1227-1240]	1	2203.12	9.694e-06	5.011e-06	2.93	4	1xOxidation [M8];1xPhospho [S10(100)];1xTMT6plex [K1];1xTMT6plex [N-Term]	6.07468	6.13545	6.07682	7.27705	7.17592	7.23458
5.23348	5.84151e-06	1.01498	2.02087	Chromosome-associated kinesin KIF4A OS	KIF4A	O95239 1xPhospho [T1181(100)]	[K].KTPPAPSPFDLPELK.[H]	1.5293e-06	3.00212e-05	2	O95239	O95239 [1180-1194]	1	2404.35	9.694e-06	3.923e-07	4.6	8	1xPhospho [T2(100)];1xTMT6plex [N-Term];2xTMT6plex [K1;K15]	6.1819	6.24603	6.20163	7.27333	7.21529	7.18587
5.22524	5.95339e-06	1.63722	3.11067	Fermitin family homolog 2 OS	FERMT2	Q96AC1 2xPhospho [S159(100);S181(99)]	[K].KLDDQSEDEALELEGPLITPGSGSIYSSPGLYSK.[T]	5.5853e-11	3.00212e-05	1	Q96AC1	Q96AC1 [154-187]	1	4443.18	9.694e-06	8.043e-12	8.23	4	1xTMT6plex [N-Term];2xPhospho [S6(100);2xTMT6plex [K1;K34];S28(99)]	5.89966	5.83036	5.81762	7.49346	7.40514	7.56072
5.22081	6.01442e-06	1.37981	2.60235	PDZ and LIM domain protein 1 OS	PDLIM1	O00151 1xPhospho [S90(100)]	[K].VWSPLVTEEGK.[R]	0.000326645	3.00212e-05	3	O00151	O00151 [88-98]	0	1782.94	9.694e-06	0.0001139	3.03	8	1xPhospho [S3(100)];1xTMT6plex [K11];1xTMT6plex [N-Term]	6.01123	6.06178	5.98641	7.42459	7.44874	7.32553
5.22021	6.0227e-06	1.98449	3.95722	Ribosomal L1 domain-containing protein 1 OS	RSL1D1	O76021 3xPhospho [S392(100);S396(99.4);T401(100)]	[K].KSPAKSPNPSTPR.[G]	0.00153894	0.000191254	8	O76021	O76021 [391-403]	2	2294.13	5.981e-05	0.0005945	3.94	8	1xTMT6plex [N-Term];2xTMT6plex [K1;3xPhospho [S2(100);K5];S6(99.4);T11(100)]	5.52982	5.54844	5.60881	7.65678	7.52513	7.45861
5.21938	6.03424e-06	1.26026	2.39539	DNA-3-methyladenine glycosylase OS	MPG	P29372 1xPhospho [S78(100)]	[R].SIYFSSPK.[G]	0.0328313	0.00230933	3	P29372	P29372 [73-80]	0	1466.77	0.001216	0.01262	2.03	8	1xPhospho [S6(100)];1xTMT6plex [K8];1xTMT6plex [N-Term]	6.08321	6.01346	6.0917	7.36282	7.26115	7.34518
5.21748	6.06072e-06	1.88992	3.70614	Centromere protein F OS	CENPF		[R].ISELEIINSSFENILQEK.[E]	3.53186e-06	3.00212e-05	1	P49454	P49454 [2408-2425]	0	2644.39	9.694e-06	9.493e-07	4.13	4	1xPhospho [S];1xTMT6plex [K18];1xTMT6plex [N-Term]	5.58496	5.66107	5.76288	7.56682	7.60881	7.50303
5.21144	6.14555e-06	1.33951	2.53065	E3 ubiquitin-protein ligase RNF169 OS	RNF169	Q8NCN4 3xPhospho [S403(100);S409(100);T410(100)]	[R].VLSPLIIKSTPR.[N]	0.0041272	0.000238203	4	Q8NCN4	Q8NCN4 [401-412]	1	2022.06	0.0001011	0.001687	3.44	8	1xTMT6plex [K8];1xTMT6plex [N-Term];3xPhospho [S3(100);S9(100);T10(100)]	5.9472	5.94251	5.98413	7.36282	7.22304	7.30652
5.21094	6.15263e-06	1.40831	2.65426	Proliferation marker protein Ki-67 OS	MKI67	P46013 2xPhospho [S296(100);S308(100)]	[K].SGGSGHAVAEPASPEQELDQNK.[G]	8.62907e-09	3.00212e-05	2	P46013	P46013 [296-317]	0	2826.27	9.694e-06	1.658e-09	6.89	8	1xTMT6plex [K22];1xTMT6plex [N-Term];2xPhospho [S1(100);S13(100)]	5.87283	6.00899	5.95884	7.38629	7.3637	7.3156
5.21026	6.16229e-06	1.28967	2.44472	OCIA domain-containing protein 1 OS	OCIAD1	Q9NX40 1xPhospho [S108(100)]	[K].KLENSPLGEALR.[S]	6.56522e-06	3.00212e-05	4	Q9NX40	Q9NX40 [104-115]	1	1865.03	9.694e-06	1.829e-06	4.14	8	1xPhospho [S5(100)];1xTMT6plex [K1];1xTMT6plex [N-Term]	6.09592	6.2075	6.18587	7.49825	7.42543	7.43463
5.20941	6.17435e-06	0.798122	1.73884	TBC1 domain family member 5 OS	TBC1D5	Q92609 2xPhospho [S554(100);S/T]	[R].EFTGSPPSSATK.[K]	0.00151327	0.000191254	1	Q92609	Q92609 [550-561]	0	1826.84	5.981e-05	0.0005852	3.08	4	1xTMT6plex [K12];1xTMT6plex [N-Term];2xPhospho [S5(100);S/T]	6.2817	6.32553	6.24982	7.10957	7.07253	7.06932
5.20798	6.19471e-06	2.06138	4.17387	Centromere protein C OS	CENPC	Q03188 2xPhospho [S274(99.7);S]	[K].RKSESSPIVR.[H]	0.166646	0.0071185	2	Q03188	Q03188 [272-281]	2	1776.92	0.003563	0.05489	2.21	8	1xTMT6plex [K2];1xTMT6plex [N-Term];2xPhospho [S3(99.7);S]	5.52356	5.70321	5.62059	7.74819	7.67525	7.60807
5.2	6.30962e-06	2.2036	4.60627	Proliferation marker protein Ki-67 OS	MKI67	P46013 1xPhospho [S621(100)]	[K].SGNLPSK.[R]	0.0165034	0.00133008	5	P46013	P46013 [621-627]	0	1240.67	0.0006976	0.006732	2.72	8	1xPhospho [S1(100)];1xTMT6plex [K7];1xTMT6plex [N-Term]	5.36807	5.47249	5.38888	7.72996	7.59694	7.51333
5.19769	6.34316e-06	0.91803	1.88953	Kinetochore scaffold 1 OS	KNL1	Q8NG31 1xPhospho [S956(100)]	[K].TVSPDEITTRPMDK.[T]	6.4195e-07	3.00212e-05	2	Q8NG31	Q8NG31 [954-967]	0	2128.08	9.694e-06	1.57e-07	4.5	4	1xPhospho [S3(100)];1xTMT6plex [K14];1xTMT6plex [N-Term]	6.12722	6.07039	6.04876	7.01346	6.96463	7.02237
5.19598	6.36831e-06	1.18364	2.27149	Nuclear mitotic apparatus protein 1 OS	NUMA1	Q14980 1xPhospho [S1862(100)]	[R].LGSPDYGNSALLSLPGYRPTTR.[S]	3.90536e-09	3.00212e-05	5	Q14980	Q14980 [1860-1881]	0	2644.33	9.694e-06	7.149e-10	6.47	8	1xPhospho [S3(100)];1xTMT6plex [N-Term]	6.00899	6.07682	6.04658	7.27426	7.16491	7.24413
5.1953	6.37818e-06	1.39859	2.63644	Coiled-coil domain-containing protein 9 OS	CCDC9	Q9Y3X0 1xPhospho [S202(100)]	[R].RRSGPLEESER.[D]	5.02779e-05	3.00212e-05	3	Q9Y3X0	Q9Y3X0 [200-210]	2	1624.8	9.694e-06	1.574e-05	3.72	8	1xPhospho [S3(100)];1xTMT6plex [N-Term]	5.88753	5.8679	5.97269	7.33807	7.34074	7.24508
5.1914	6.43575e-06	1.4995	2.82745	Protein phosphatase 1 regulatory subunit 14C OS	PPP1R14C	Q8TAE6 1xPhospho [S25(100)]	[R].VFFQSPR.[G]	0.0198915	0.0015825	8	Q8TAE6	Q8TAE6 [21-27]	0	1189.6	0.0008328	0.008	2.44	13	1xPhospho [S5(100)];1xTMT6plex [N-Term]	5.86542	5.91886	5.91648	7.47897	7.39746	7.32283
5.18923	6.46804e-06	1.50463	2.83752	Nuclear-interacting partner of ALK OS	ZC3HC1	Q86WB0 2xPhospho [T387(100);S395(99.4)]	[R].SMGTGDTPGLEVPSSPLRK.[A]	2.83034e-06	3.00212e-05	2	Q86WB0	Q86WB0 [381-399]	1	2547.23	9.694e-06	7.519e-07	5.72	8	1xTMT6plex [K19];1xTMT6plex [N-Term];2xPhospho [T7(100);S15(99.4)]	5.97269	5.83289	5.90207	7.46107	7.37678	7.3837
5.18621	6.51317e-06	0.966388	1.95394	Serine/threonine-protein kinase SMG1 OS	SMG1	Q96Q15 1xPhospho [S103(100)]	[K].SLGQELR.[V]	0.062301	0.00339299	1	Q96Q15	Q96Q15 [103-109]	0	1111.57	0.001866	0.02221	1.95	4	1xPhospho [S1(100)];1xTMT6plex [N-Term]	6.33985	6.33985	6.27984	7.32823	7.24508	7.2854
5.18447	6.53929e-06	1.98992	3.97216	Proliferation marker protein Ki-67 OS	MKI67	P46013 1xPhospho [T1393(100)]	[R].RQPKTPLEK.[R]	0.00644249	0.000639885	2	P46013	P46013 [1389-1397]	2	1864.1	0.0002749	0.002679	2.74	4	1xPhospho [T5(100)];1xTMT6plex [N-Term];2xTMT6plex [K4;K9]	5.44626	5.59096	5.62352	7.60363	7.54226	7.48462
5.18264	6.56684e-06	1.83454	3.56658	Proliferation marker protein Ki-67 OS	MKI67	P46013 1xPhospho [S2528(100)]	[K].AFKESPK.[Q]	0.0419121	0.00263103	3	P46013	P46013 [2524-2530]	1	1573.9	0.001497	0.0156	2.29	8	1xPhospho [S5(100)];1xTMT6plex [N-Term];2xTMT6plex [K3;K7]	5.61176	5.67243	5.66107	7.57365	7.49585	7.37938
5.18219	6.5737e-06	2.36665	5.15743	Microtubule-associated protein RP/EB family member 2 OS	MAPRE2	Q15555 2xPhospho [S209(99.1);S/T]	[K].SSPAAKPGSTPSRPSSAK.[R]	0.00139694	0.000160979	2	Q15555	Q15555 [208-225]	0	2560.31	5.23e-05	0.0005367	3.78	8	1xTMT6plex [N-Term];2xPhospho [S2(99.1);2xTMT6plex [K6;K18];S/T]	5.36457	5.23649	5.36107	7.808	7.58946	7.66463
5.17912	6.62034e-06	1.97962	3.94389	Lethal(3)malignant brain tumor-like protein 3 OS	L3MBTL3	Q96JM7 2xPhospho [S670(100);S678(99.4)]	[R].SAVFLSFKSPIPCLPLR.[W]	0.000239369	3.00212e-05	2	Q96JM7	Q96JM7 [670-686]	1	2550.34	9.694e-06	8.214e-05	3.88	8	1xCarbamidomethyl [C13];1xTMT6plex [K8];1xTMT6plex [N-Term];2xPhospho [S1(100);S9(99.4)]	5.59991	5.44956	5.57592	7.60363	7.45204	7.50859
5.17719	6.64977e-06	0.936677	1.91411	Histone-lysine N-methyltransferase EHMT2 OS	EHMT2	Q96KQ7 1xPhospho [S232(100)]	[K].LNSGGGLSEELGSAR.[R]	2.18827e-07	3.00212e-05	3	Q96KQ7	Q96KQ7 [230-244]	0	1755.85	9.694e-06	5.032e-08	4.5	8	1xPhospho [S3(100)];1xTMT6plex [N-Term]	6.17592	6.1416	6.08321	7.09487	7.04658	7.06932
5.1733	6.70962e-06	2.33325	5.03939	Nucleoporin NDC1 OS	NDC1	Q9BTX1 2xPhospho [S471(100);S474(100)]	[R].MAGIFDVNTCYGSPQSPQLIR.[R]	2.78918e-09	3.00212e-05	1	Q9BTX1	Q9BTX1 [459-479]	0	2743.22	9.694e-06	5.019e-10	6.68	4	1xCarbamidomethyl [C10];1xTMT6plex [N-Term];2xPhospho [S13(100);S16(100)]	5.34696	5.30378	5.27798	7.74483	7.50064	7.68299
5.16672	6.81216e-06	0.817055	1.76181	Zinc finger protein 580 OS	ZNF580	Q9UK33 1xPhospho [S103(100)]	[R].VFASPLR.[L]	0.0914191	0.00452456	1	Q9UK33	Q9UK33 [100-106]	0	1098.59	0.002384	0.03132	1.99	4	1xPhospho [S4(100)];1xTMT6plex [N-Term]	6.45286	6.39403	6.38024	7.224	7.25267	7.20163
5.16648	6.81582e-06	1.45001	2.73211	Ribosomal L1 domain-containing protein 1 OS	RSL1D1	O76021 3xPhospho [S392(100);S396(100);T401(98.9)]	[K].SPAKSPNPSTPR.[G]	0.00354239	0.000238203	4	O76021	O76021 [392-403]	1	1936.87	0.0001011	0.001442	4.21	8	1xTMT6plex [K4];1xTMT6plex [N-Term];3xPhospho [S1(100);S5(100);T10(98.9)]	5.85549	5.86047	5.96578	7.40088	7.33628	7.29462
5.16169	6.89141e-06	1.82466	3.54223	Neuroblast differentiation-associated protein AHNAK OS	AHNAK	Q09666 1xPhospho [S5552(100)]	[K].GPAFNMASPESDFGINLK.[G]	3.11873e-07	3.00212e-05	3	Q09666	Q09666 [5545-5562]	0	2433.19	9.694e-06	7.325e-08	5.34	13	1xPhospho [S8(100)];1xTMT6plex [K18];1xTMT6plex [N-Term]	5.74147	5.73335	5.77873	7.67384	7.5812	7.47249
5.15921	6.93084e-06	2.04421	4.12448	Mediator of DNA damage checkpoint protein 1 OS	MDC1	Q14676 3xPhospho [S1276(99);T1302(99.8);S/T]	[K].NRSSVKTPEPVVPTAPELRPSTSTDRPVTPKPTSR.[T]	0.000995494	0.000129059	1	Q14676	Q14676 [1274-1308]	2	4712.42	4.422e-05	0.0003736	4.73	4	1xTMT6plex [N-Term];2xTMT6plex [K6;3xPhospho [S3(99);K31];S/T];T29(99.8)	5.59096	5.7252	5.52982	7.71287	7.59544	7.6703
5.15007	7.07837e-06	1.17838	2.26322	Paired box protein Pax-6 OS	PAX6	P26367 1xPhospho [S216(99.7)]	[R].NRTSFTQEQIEALEK.[E]	2.01166e-07	3.00212e-05	1	P26367	P26367 [213-227]	1	2332.2	9.694e-06	4.607e-08	5.92	4	1xPhospho [S4(99.7)];1xTMT6plex [K15];1xTMT6plex [N-Term]	6.07039	6.17393	6.17393	7.35315	7.30561	7.29462
5.14677	7.13237e-06	1.59075	3.01205	Proliferation marker protein Ki-67 OS	MKI67	P46013 2xPhospho [S2827(100);S2828(100)]	[K].IPCKSSPELEDTATSSK.[R]	0.00337069	0.000238203	1	P46013	P46013 [2823-2839]	1	2697.31	9.53e-05	0.001367	4.08	4	1xCarbamidomethyl [C3];1xTMT6plex [N-Term];2xPhospho [S5(100);2xTMT6plex [K4;K17];S6(100)]	5.88753	5.86295	5.87774	7.54844	7.4822	7.36982
5.14479	7.16495e-06	2.01549	4.04318	Disks large-associated protein 5 OS	DLGAP5	Q15398 1xPhospho [S306(100)]	[K].GKNSFAPK.[D]	0.0201493	0.00160864	2	Q15398	Q15398 [303-310]	1	1615.92	0.0008391	0.008101	2.68	8	1xPhospho [S4(100)];1xTMT6plex [N-Term];2xTMT6plex [K2;K8]	5.54844	5.53294	5.52669	7.67384	7.53528	7.44543
5.14266	7.20005e-06	1.47013	2.77047	Zinc finger protein 48 OS	ZNF48	Q96MX3 2xPhospho [S463(100);S464(100)]	[K].GFRRSSDLVK.[H]	0.0358538	0.00247828	1	Q96MX3	Q96MX3 [459-468]	2	1782.91	0.001323	0.01363	2.51	4	1xTMT6plex [K10];1xTMT6plex [N-Term];2xPhospho [S5(100);S6(100)]	6.04221	5.88996	5.99548	7.44294	7.47978	7.41532
5.13334	7.35626e-06	1.71494	3.28282	Nuclear mitotic apparatus protein 1 OS	NUMA1	Q14980 2xPhospho [S1991(100);T2000(100)]	[K].RVSLEPHQGPGTPESK.[K]	2.81784e-06	3.00212e-05	9	Q14980	Q14980 [1989-2004]	1	2337.14	9.694e-06	7.506e-07	6.18	13	1xTMT6plex [K16];1xTMT6plex [N-Term];2xPhospho [S3(100);T12(100)]	5.7252	5.6865	5.7761	7.50064	7.48945	7.34252
5.1249	7.50069e-06	1.82781	3.54999	Deoxynucleotidyltransferase terminal-interacting protein 2 OS	DNTTIP2	Q5QJE6 1xPhospho [T71(99.8)]	[K].SRTTGSLPK.[G]	0.0018354	0.000218825	6	Q5QJE6	Q5QJE6 [69-77]	1	1484.82	6.64e-05	0.0007175	2.68	13	1xPhospho [T3(99.8)];1xTMT6plex [K9];1xTMT6plex [N-Term]	5.54535	5.66391	5.74416	7.48945	7.50779	7.43962
5.1225	7.54218e-06	1.55177	2.93176	Protein NEDD1 OS	NEDD1	Q8NHV4 2xPhospho [S516(99.2);S525(99.2)]	[K].LVTSGAESGNLNTSPSSNQTRNSEK.[F]	8.21875e-09	3.00212e-05	2	Q8NHV4	Q8NHV4 [503-527]	1	3196.49	9.694e-06	1.573e-09	5.76	8	1xTMT6plex [K25];1xTMT6plex [N-Term];2xPhospho [S14(99.2);S23(99.2)]	5.88753	5.76818	5.87529	7.33718	7.38888	7.46025
5.12007	7.58449e-06	1.43884	2.71103	Pre-mRNA-splicing factor SLU7 OS	SLU7	O95391 1xPhospho [S98(99.4)]	[K].QFSSSGEWYK.[R]	0.00237772	0.000238203	1	O95391	O95391 [94-103]	0	1756.83	7.373e-05	0.0009443	2.67	4	1xPhospho [S5(99.4)];1xTMT6plex [K10];1xTMT6plex [N-Term]	5.8802	5.93782	5.88264	7.31107	7.42626	7.27984
5.11983	7.5888e-06	1.17036	2.25068	Mediator of DNA damage checkpoint protein 1 OS	MDC1	Q14676 2xPhospho [S1814(99.4);S1820(99.4)]	[R].KRSLATMDSPPHQK.[Q]	3.67304e-05	3.00212e-05	3	Q14676	Q14676 [1812-1825]	2	2443.25	9.694e-06	1.131e-05	4.62	8	1xTMT6plex [N-Term];2xPhospho [S3(99.4);2xTMT6plex [K1;K14];S9(99.4)]	6.05311	6.15987	6.1639	7.28725	7.27519	7.32553
5.11443	7.68365e-06	0.93742	1.9151	LIM domain-containing protein 1 OS	LIMD1	Q9UGP4 1xPhospho [S255(100)]	[R].SSEKPTGLWSTASSQR.[V]	7.26908e-06	3.00212e-05	2	Q9UGP4	Q9UGP4 [255-270]	0	2260.14	9.694e-06	2.043e-06	4.05	8	1xPhospho [S1(100)];1xTMT6plex [K4];1xTMT6plex [N-Term]	6.2211	6.2075	6.2114	7.10434	7.21043	7.1375
5.1126	7.71615e-06	1.00061	2.00084	Lamina-associated polypeptide 2, isoforms beta/gamma OS	TMPO	P42167 1xPhospho [T355(100)]	[K].EMFPYEASTPTGISASCR.[R]	3.64166e-07	3.00212e-05	6	P42167	P42167 [347-364]	0	2313.01	9.694e-06	8.614e-08	4.51	8	1xCarbamidomethyl [C17];1xPhospho [T9(100)];1xTMT6plex [N-Term]	6.18785	6.19377	6.16993	7.22882	7.11998	7.20457
5.10957	7.77012e-06	1.07962	2.11348	Activity-dependent neuroprotector homeobox protein OS	ADNP		[K].SSPQAAVPYK.[K]	0.00017218	3.00212e-05	2	Q9H2P0	Q9H2P0 [607-616]	0	1585.84	9.694e-06	5.796e-05	3.13	8	1xPhospho [S/Y];1xTMT6plex [K10];1xTMT6plex [N-Term]	6.07682	6.19967	6.11686	7.21043	7.20261	7.21917
5.10703	7.81568e-06	0.83551	1.78449	Poly(U)-binding-splicing factor PUF60 OS	PUF60	Q9UHX1 1xPhospho [S206(100)]	[K].VGRPSNIGQAQPIIDQLAEEAR.[A]	4.72693e-08	3.00212e-05	2	Q9UHX1	Q9UHX1 [202-223]	0	2671.38	9.694e-06	1e-08	5.71	4	1xPhospho [S5(100)];1xTMT6plex [N-Term]	6.30561	6.3345	6.2891	7.19476	7.11478	7.12619
5.107	7.81636e-06	0.797373	1.73793	Cell division cycle protein 27 homolog OS	CDC27	P30260 1xPhospho [S426(100)]	[K].GGITQPNINDSLEITK.[L]	1.1726e-05	3.00212e-05	3	P30260	P30260 [416-431]	0	2238.18	9.694e-06	3.384e-06	4.3	8	1xPhospho [S11(100)];1xTMT6plex [K16];1xTMT6plex [N-Term]	6.22882	6.23074	6.24603	7.08534	7.00899	7.00338
5.10312	7.88639e-06	1.8373	3.57341	Ribosomal L1 domain-containing protein 1 OS	RSL1D1	O76021 1xPhospho [T415(100)]	[K].ALPASETPK.[A]	0.00102559	0.000129059	9	O76021	O76021 [409-417]	0	1451.79	4.422e-05	0.0003853	3.25	13	1xPhospho [T7(100)];1xTMT6plex [K9];1xTMT6plex [N-Term]	5.60585	5.70874	5.6837	7.59171	7.51333	7.40514
5.10171	7.91207e-06	1.47458	2.77902	Polyhomeotic-like protein 2 OS	PHC2	Q8IXK0 2xPhospho [S701(100);S704(100)]	[R].RASKASLPPLTK.[D]	1.45023e-05	3.00212e-05	3	Q8IXK0	Q8IXK0 [699-710]	2	2116.19	9.694e-06	4.234e-06	5.55	13	1xTMT6plex [N-Term];2xPhospho [S3(100);2xTMT6plex [K4;K12];S6(100)]	5.82018	5.92125	5.75756	7.33807	7.29278	7.29186
5.10094	7.92602e-06	2.08137	4.23208	Mediator of DNA damage checkpoint protein 1 OS	MDC1	Q14676 2xPhospho [T1649(100);T1671(100)]	[R].SSVKTPKPVEPAASDLEPFTPTDQSVTPEAIAQGGQSK.[T]	6.00121e-09	3.00212e-05	1	Q14676	Q14676 [1645-1682]	1	4971.55	9.694e-06	1.127e-09	6.52	4	1xTMT6plex [N-Term];2xPhospho [T5(100);3xTMT6plex [K4;K38];K7;T27(100)]	5.59991	5.50779	5.45615	7.66818	7.65033	7.48945
5.09222	8.08683e-06	1.42673	2.68836	Rootletin OS	CROCC	Q5TZA2 1xPhospho [S1204(100)]	[R].SLGEGAK.[E]	0.0117592	0.00110902	1	Q5TZA2	Q5TZA2 [1204-1210]	0	1199.64	0.0005172	0.004865	2.51	4	1xPhospho [S1(100)];1xTMT6plex [K7];1xTMT6plex [N-Term]	5.93546	5.99095	5.88753	7.44128	7.33271	7.32012
5.0898	8.13197e-06	0.601229	1.51701	Kinetochore-associated protein DSN1 homolog OS	DSN1	Q9H410 1xPhospho [S331(100)]	[R].SMQQLDPSPARK.[L]	0.00186638	0.000218825	2	Q9H410	Q9H410 [324-335]	1	1895.98	6.64e-05	0.0007311	2.3	8	1xPhospho [S8(100)];1xTMT6plex [K12];1xTMT6plex [N-Term]	6.33807	6.34518	6.37504	6.95536	6.98299	6.92362
5.08725	8.17996e-06	1.43279	2.69968	Pericentrin OS	PCNT	O95613 3xPhospho [S2214(100);S2225(100);S2226(100)]	[R].KSPVGMLDLSSWSSPEVLRK.[D]	3.5297e-05	3.00212e-05	1	O95613	O95613 [2213-2232]	2	3143.56	9.694e-06	1.085e-05	5.28	4	1xTMT6plex [N-Term];2xTMT6plex [K1;3xPhospho [S2(100);K20];S13(100);S14(100)]	5.80993	5.84298	5.79181	7.2854	7.15482	7.30287
5.08723	8.18031e-06	1.76782	3.4054	DNA topoisomerase 2-beta OS	TOP2B	Q02880 2xPhospho [T1317(99.4);S1320(98.8)]	[K].TPTSSGKPSAK.[K]	0.000750803	9.79053e-05	8	Q02880	Q02880 [1317-1327]	0	1907.98	3.659e-05	0.000277	3.48	13	1xTMT6plex [N-Term];2xPhospho [T1(99.4);2xTMT6plex [K7;K11];S4(98.8)]	5.59096	5.7252	5.78398	7.50779	7.44543	7.45039
5.08532	8.21638e-06	1.28823	2.44229	UPF0461 protein C5orf24 OS	C5orf24	Q7Z6I8 1xPhospho [S137(100)]	[K].AAGYKVSPGRPPGSIK.[A]	9.04779e-05	3.00212e-05	1	Q7Z6I8	Q7Z6I8 [131-146]	1	2352.34	9.694e-06	2.935e-05	3.84	4	1xPhospho [S7(100)];1xTMT6plex [N-Term];2xTMT6plex [K5;K16]	6.10014	6.06393	5.99322	7.29186	7.33181	7.39832
5.07854	8.34573e-06	0.987109	1.98221	Tight junction-associated protein 1 OS	TJAP1	Q5JTD0 2xPhospho [T318(100);S320(100)]	[K].LNPYPTPSPPHPLYPGR.[R]	4.91915e-08	3.00212e-05	9	Q5JTD0	Q5JTD0 [313-329]	0	2292.08	9.694e-06	1.04e-08	6.29	17	1xTMT6plex [N-Term];2xPhospho [T6(100);S8(100)]	6.13545	6.04439	6.1334	7.11998	7.06501	7.08958
5.0753	8.40809e-06	1.32154	2.49932	182 kDa tankyrase-1-binding protein OS	TNKS1BP1	Q9C0C2 2xPhospho [S429(100);S435(100)]	[R].RFSEGVLQSPSQDQEK.[L]	7.4888e-09	3.00212e-05	4	Q9C0C2	Q9C0C2 [427-442]	1	2453.15	9.694e-06	1.424e-09	6.81	8	1xTMT6plex [K16];1xTMT6plex [N-Term];2xPhospho [S3(100);S9(100)]	6.01792	5.98413	6.01123	7.40259	7.32643	7.24888
5.07051	8.50133e-06	3.08123	8.46336	Non-histone chromosomal protein HMG-14 OS	HMGN1	P05114 2xPhospho [S7(100);S8(100)]	[R].KVSSAEGAAKEEPK.[R]	0.000353358	3.00212e-05	1	P05114	P05114 [5-18]	2	2507.33	9.694e-06	0.0001239	3.51	4	1xTMT6plex [N-Term];2xPhospho [S3(100);3xTMT6plex [K1;K10;K14];S4(100)]	4.72247	4.83794	4.88753	8.07575	7.86233	7.75355
5.06762	8.55824e-06	2.36077	5.13644	Nucleophosmin OS	NPM1	P06748 2xPhospho [S218(100);T219(100)]	[K].DSKPSSTPR.[S]	0.0509341	0.00310748	5	P06748	P06748 [213-221]	0	1592.75	0.001718	0.01858	2.17	13	1xTMT6plex [K3];1xTMT6plex [N-Term];2xPhospho [S6(100);T7(100)]	5.39917	5.32553	5.42962	7.88509	7.72656	7.62498
5.06335	8.64276e-06	1.25955	2.39422	Centrosomal protein of 170 kDa OS	CEP170	Q5SW79 2xPhospho [S1241(99.4);S1251(99.4)]	[R].FPTDYASTSEDEFGSNRNSPK.[H]	7.03455e-05	3.00212e-05	3	Q5SW79	Q5SW79 [1233-1253]	1	2967.29	9.694e-06	2.249e-05	4.17	8	1xTMT6plex [K21];1xTMT6plex [N-Term];2xPhospho [S9(99.4);S19(99.4)]	5.95187	5.98868	5.85549	7.21626	7.20261	7.15583
5.06318	8.64611e-06	1.84195	3.58493	Polyglutamine-binding protein 1 OS	PQBP1	O60828 1xPhospho [S95(100)]	[K].LRSSNADAEEK.[L]	9.12801e-05	3.00212e-05	2	O60828	O60828 [92-102]	1	1757.88	9.694e-06	2.965e-05	5.01	8	1xPhospho [S4(100)];1xTMT6plex [K11];1xTMT6plex [N-Term]	5.63227	5.76022	5.6865	7.62936	7.52591	7.44956
5.05924	8.72493e-06	0.260232	1.19767	Scavenger receptor class F member 2 OS	SCARF2	Q96GP6 1xPhospho [S651(100)]	[R].ARGEIGGLSLSPSPER.[R]	1.18286e-06	3.00212e-05	1	Q96GP6	Q96GP6 [641-656]	1	1934.99	9.694e-06	2.999e-07	4.76	4	1xPhospho [S11(100)];1xTMT6plex [N-Term]	6.48382	6.47897	6.50779	6.74953	6.74819	6.75355
5.05558	8.79868e-06	0.651674	1.57099	Prelamin-A/C OS	LMNA	P02545 1xPhospho [S94(100)]	[K].TLDSVAK.[E]	0.0309335	0.00216452	1	P02545	P02545 [91-97]	0	1271.7	0.001172	0.01194	2.27	4	1xPhospho [S4(100)];1xTMT6plex [K7];1xTMT6plex [N-Term]	6.43463	6.46597	6.49346	7.13443	7.12825	7.0864
5.05325	8.84605e-06	0.972207	1.96184	Polyadenylate-binding protein 4 OS	PABPC4	Q13310 1xPhospho [S96(100)]	[K].SGVGNVFIK.[N]	3.46985e-06	3.00212e-05	3	Q13310	Q13310 [96-104]	0	1458.81	9.694e-06	9.324e-07	3.65	8	1xPhospho [S1(100)];1xTMT6plex [K9];1xTMT6plex [N-Term]	6.1375	6.19574	6.19574	7.18488	7.16692	7.09381
5.05021	8.9082e-06	1.61957	3.07283	RRP15-like protein OS	RRP15	Q9Y3B9 1xPhospho [T104(100)]	[K].TPESKPTILVK.[N]	0.0036015	0.000238203	3	Q9Y3B9	Q9Y3B9 [104-114]	0	1980.17	0.0001011	0.001463	2.32	8	1xPhospho [T1(100)];1xTMT6plex [N-Term];2xTMT6plex [K5;K11]	5.77347	5.77347	5.83542	7.49105	7.43713	7.31288
5.04707	8.97275e-06	1.88585	3.69572	Craniofacial development protein 1 OS	CFDP1		[K].RSSGMSSLLGK.[I]	0.000361153	3.00212e-05	1	Q9UEE9	Q9UEE9 [220-230]	1	1660.89	9.694e-06	0.0001269	3.66	4	1xPhospho [S];1xTMT6plex [K11];1xTMT6plex [N-Term]	5.6837	5.67525	5.77873	7.62863	7.67878	7.48784
5.04543	9.00675e-06	1.84864	3.60162	Treacle protein OS	TCOF1	Q13428 1xPhospho [S1407(100)]	[K].GKGSLGSQGAKDEPEEELQK.[G]	2.45572e-05	3.00212e-05	1	Q13428	Q13428 [1404-1423]	2	3083.64	9.694e-06	7.371e-06	4.62	4	1xPhospho [S4(100)];1xTMT6plex [N-Term];3xTMT6plex [K2;K11;K20]	5.66391	5.63807	5.8125	7.59395	7.58346	7.48301
5.03595	9.2055e-06	1.49968	2.8278	Protein polybromo-1 OS	PBRM1	Q86U86 1xPhospho [S316(100)]	[R].LTGPSHSK.[G]	0.000179132	3.00212e-05	2	Q86U86	Q86U86 [310-317]	0	1364.73	9.694e-06	6.045e-05	3.76	8	1xPhospho [S7(100)];1xTMT6plex [K8];1xTMT6plex [N-Term]	5.86295	5.91409	5.86295	7.45204	7.40344	7.28355
5.03546	9.21587e-06	0.908536	1.87714	Rac GTPase-activating protein 1 OS	RACGAP1		[K].VSLLGPVTTPEHQLLK.[T]	2.70662e-07	3.00212e-05	4	Q9H0H5	Q9H0H5 [572-587]	0	2270.29	9.694e-06	6.3e-08	4.18	8	1xPhospho [T/S];1xTMT6plex [K16];1xTMT6plex [N-Term]	6.21529	6.15583	6.2384	7.08108	7.15076	7.10329
5.02866	9.36129e-06	0.406163	1.32516	Centrosomal protein of 170 kDa protein B OS	CEP170B	Q9Y4F5 2xPhospho [S1545(100);S1548(100)]	[R].VAAQSPPSPASAEALLPALPLR.[N]	5.893e-10	3.00212e-05	3	Q9Y4F5	Q9Y4F5 [1541-1562]	0	2545.3	9.694e-06	9.716e-11	7.74	8	1xTMT6plex [N-Term];2xPhospho [S5(100);S8(100)]	6.55152	6.52356	6.52199	6.93428	6.95884	6.92244
5.02853	9.36414e-06	1.68599	3.2176	Apoptotic chromatin condensation inducer in the nucleus OS	ACIN1	Q9UKV3 3xPhospho [S240(100);S243(100);T/S]	[R].AAKLSEGSQPAEEEEDQETPSR.[N]	0.000326645	3.00212e-05	3	Q9UKV3	Q9UKV3 [236-257]	1	3086.3	9.694e-06	0.0001141	4.33	8	1xTMT6plex [K3];1xTMT6plex [N-Term];3xPhospho [S5(100);S8(100);T/S]	5.80219	5.83794	5.77083	7.58797	7.48864	7.39232
5.02834	9.36821e-06	1.11929	2.1724	Bromodomain adjacent to zinc finger domain protein 1A OS	BAZ1A	Q9NRL2 1xPhospho [S961(100)]	[R].GRSSNAYDPSQMCAEK.[Q]	3.73796e-08	3.00212e-05	3	Q9NRL2	Q9NRL2 [958-973]	1	2339.06	9.694e-06	7.77e-09	5.47	8	1xCarbamidomethyl [C13];1xPhospho [S4(100)];1xTMT6plex [K16];1xTMT6plex [N-Term]	6.16792	6.05311	6.15583	7.27146	7.21723	7.24603
5.02778	9.38046e-06	0.93256	1.90866	Histone H2AX OS	H2AX		[K].TSATVGPK.[A]	0.00709875	0.000722481	2	P16104	P16104 [121-128]	0	1298.71	0.0003164	0.002956	2.64	8	1xPhospho [T/S];1xTMT6plex [K8];1xTMT6plex [N-Term]	6.10014	6.06393	6.12928	7.05745	7.05745	6.97613
5.02613	9.41605e-06	1.45369	2.73909	Heterogeneous nuclear ribonucleoprotein U OS	HNRNPU	Q00839 1xPhospho [S26(100)]	[K].RRLSDK.[G]	0.181818	0.00779767	1	Q00839	Q00839 [23-28]	2	1312.75	0.003857	0.06004	2.34	4	1xPhospho [S4(100)];1xTMT6plex [K6];1xTMT6plex [N-Term]	5.97039	5.8679	5.93074	7.36545	7.31016	7.4545
5.02495	9.44177e-06	0.994741	1.99272	Allograft inflammatory factor 1-like OS	AIF1L	Q9BQI0 1xPhospho [S134(99.5)]	[K].ANESSPKPVGPPPER.[D]	7.45029e-05	3.00212e-05	4	Q9BQI0	Q9BQI0 [130-144]	0	2100.09	9.694e-06	2.382e-05	3.55	13	1xPhospho [S5(99.5)];1xTMT6plex [K7];1xTMT6plex [N-Term]	6.11894	6.20359	6.12515	7.16792	7.16491	7.09908
5.0109	9.75206e-06	2.56831	5.93116	DNA topoisomerase 2-alpha OS	TOP2A	P11388 2xPhospho [T1244(100);S1247(100)]	[K].IKNENTEGSPQEDGVELEGLK.[Q]	2.07402e-08	3.00212e-05	2	P11388	P11388 [1239-1259]	1	3133.53	9.694e-06	4.188e-09	5.48	8	1xTMT6plex [N-Term];2xPhospho [T6(100);2xTMT6plex [K2;K21];S9(100)]	5.11686	5.30012	5.2891	7.94369	7.7252	7.74214
5.01088	9.75263e-06	0.703267	1.62819	Partitioning defective 3 homolog B OS	PARD3B	Q8TEW8 1xPhospho [S338(100)]	[K].TANLTGTDSPETDASASLQQNK.[S]	6.0546e-09	3.00212e-05	2	Q8TEW8	Q8TEW8 [330-351]	0	2787.34	9.694e-06	1.136e-09	5.83	8	1xPhospho [S9(100)];1xTMT6plex [K22];1xTMT6plex [N-Term]	6.29278	6.31107	6.3733	7.02569	7.04111	7.02015
5.00961	9.78109e-06	1.16017	2.23484	SLAIN motif-containing protein 1 OS	SLAIN1	Q8ND83 1xPhospho [S452(100)]	[R].IQSCIPSPGQLQHR.[V]	8.52524e-06	3.00212e-05	3	Q8ND83	Q8ND83 [446-459]	0	1929.96	9.694e-06	2.41e-06	4.14	4	1xCarbamidomethyl [C4];1xPhospho [S7(100)];1xTMT6plex [N-Term]	6.10852	6.0917	6.06178	7.27612	7.16993	7.29646
5.00862	9.80355e-06	1.17193	2.25313	Striatin OS	STRN	O43815 1xPhospho [S376(100)]	[R].DVDELPSLQPSVGSPSRPSSSR.[L]	2.42178e-08	3.00212e-05	3	O43815	O43815 [363-384]	0	2606.27	9.694e-06	4.931e-09	5.75	8	1xPhospho [S14(100)];1xTMT6plex [N-Term]	5.88264	5.96116	5.9542	7.09276	7.16792	7.05311
5.00844	9.80758e-06	1.27876	2.4263	MAP7 domain-containing protein 1 OS	MAP7D1	Q3KQU3 2xPhospho [S442(100);S446(100)]	[K].RQSLPASPR.[A]	0.00373804	0.000238203	4	Q3KQU3	Q3KQU3 [440-448]	1	1400.66	0.0001011	0.001521	3.24	8	1xTMT6plex [N-Term];2xPhospho [S3(100);S7(100)]	5.95884	5.96116	5.89966	7.27798	7.2384	7.13955
5.00068	9.98427e-06	1.2896	2.4446	Lamina-associated polypeptide 2, isoform alpha OS	TMPO	P42166 1xPhospho [S424(100)]	[K].FQETEFLSPPRK.[V]	0.000291539	3.00212e-05	5	P42166	P42166 [417-428]	1	2017.06	9.694e-06	0.0001013	3.55	4	1xPhospho [S8(100)];1xTMT6plex [K12];1xTMT6plex [N-Term]	5.99774	6.03562	6.00225	7.224	7.37938	7.30104
4.99878	1.00282e-05	2.13819	4.4021	Microtubule-associated protein 1B OS	MAP1B	P46821 2xPhospho [S1280(100);T1282(100)]	[R].SVNFSLTPNEIK.[V]	0.000225108	3.00212e-05	5	P46821	P46821 [1276-1287]	0	1966.97	9.694e-06	7.711e-05	4.3	17	1xTMT6plex [K12];1xTMT6plex [N-Term];2xPhospho [S5(100);T7(100)]	5.39917	5.53605	5.50462	7.73539	7.60807	7.51096
4.99852	1.00342e-05	2.13671	4.39758	Proliferation marker protein Ki-67 OS	MKI67	P46013 2xPhospho [S1983(100);T1991(100)]	[K].ITEVSCKSPQPDPVKTPTSSK.[Q]	0.000115833	3.00212e-05	3	P46013	P46013 [1976-1996]	2	3362.75	9.694e-06	3.816e-05	4.74	8	1xCarbamidomethyl [C6];1xTMT6plex [N-Term];2xPhospho [S8(100);3xTMT6plex [K7;K15;K21];T16(100)]	5.34341	5.39575	5.55152	7.64602	7.56453	7.49025
4.99631	1.00853e-05	1.75368	3.37218	TP53-binding protein 1 OS	TP53BP1	Q12888 1xPhospho [S1342(99.6)]	[R].GKTSGTEPADFALPSSR.[G]	0.00176012	0.000218825	1	Q12888	Q12888 [1339-1355]	1	2259.14	6.64e-05	0.0006864	2.69	4	1xPhospho [S4(99.6)];1xTMT6plex [K2];1xTMT6plex [N-Term]	5.66391	5.80478	5.83036	7.57667	7.53138	7.45204
4.99451	1.01271e-05	1.04925	2.06945	Anillin OS	ANLN	Q9NQW6 2xPhospho [T397(99.2);T401(100)]	[R].STPHRTPIITPNTK.[A]	2.89255e-05	3.00212e-05	2	Q9NQW6	Q9NQW6 [392-405]	1	2181.12	9.694e-06	8.76e-06	4.82	8	1xTMT6plex [K14];1xTMT6plex [N-Term];2xPhospho [T6(99.2);T10(100)]	6.09381	6.16189	6.08746	7.20065	7.10538	7.18488
4.99424	1.01336e-05	0.904511	1.87191	Putative Polycomb group protein ASXL2 OS	ASXL2		[K].EEALQMSSPGR.[K]	0.0970012	0.00475344	1	Q76L83	Q76L83 [433-443]	0	1529.69	0.002471	0.03296	1.27	4	1xOxidation [M6];1xPhospho [S];1xTMT6plex [N-Term]	6.2891	6.36282	6.28725	7.2317	7.24508	7.17592
4.99319	1.0158e-05	1.31222	2.48324	Probable RNA-binding protein 19 OS	RBM19	Q9Y4C8 1xPhospho [T107(99.5)]	[K].DSTTPEIK.[K]	0.0186565	0.00150797	1	Q9Y4C8	Q9Y4C8 [105-112]	0	1428.74	0.0007777	0.007541	2.58	4	1xPhospho [T3(99.5)];1xTMT6plex [K8];1xTMT6plex [N-Term]	5.76553	5.92837	5.853	7.15279	7.15785	7.17293
4.99298	1.0163e-05	1.52174	2.87137	Nucleolar and spindle-associated protein 1 OS	NUSAP1		[K].RTAITTPNFK.[K]	6.2712e-05	3.00212e-05	7	Q9BXS6	Q9BXS6 [177-186]	1	1686.93	9.694e-06	1.987e-05	3.56	13	1xPhospho [T];1xTMT6plex [K10];1xTMT6plex [N-Term]	5.74685	5.81762	5.77347	7.39746	7.224	7.2817
4.99266	1.01704e-05	1.23082	2.347	Neurofilament medium polypeptide OS	NEFM	P07197 2xPhospho [S41(100);S44(100)]	[R].SQSWSRGSPSTVSSSYK.[R]	0.000303248	3.00212e-05	6	P07197	P07197 [37-53]	1	2449.12	9.694e-06	0.0001056	3.32	13	1xTMT6plex [K17];1xTMT6plex [N-Term];2xPhospho [S5(100);S8(100)]	6.15583	6.12928	6.05745	7.39318	7.36107	7.28077
4.98648	1.03163e-05	1.06243	2.08845	DNA topoisomerase 2-beta OS	TOP2B	Q02880 2xPhospho [S1550(100);S1552(100)]	[K].RKASGSENEGDYNPGR.[K]	0.000121589	3.00212e-05	3	Q02880	Q02880 [1547-1562]	2	2355.05	9.694e-06	4.008e-05	4.23	8	1xTMT6plex [K2];1xTMT6plex [N-Term];2xPhospho [S4(100);S6(100)]	6.01123	6.02237	5.90448	7.04439	7.02569	7.05528
4.98613	1.03246e-05	1.58715	3.00456	Sal-like protein 1 OS	SALL1	Q9NSC2 1xPhospho [T729(100)];Q9ULD5 1xPhospho [T717(100)];P52747 1xPhospho [T322(100)]	[R].THTGERPFK.[C]	0.00283168	0.000238203	1	Q9NSC2;Q9ULD5;P52747	Q9NSC2 [727-735];Q9ULD5 [715-723];P52747 [320-328]	0	1610.85	8.07e-05	0.00114	2.7	4	1xPhospho [T3(100)];1xTMT6plex [K9];1xTMT6plex [N-Term]	5.72792	5.86295	5.87529	7.45533	7.4271	7.34518
4.98479	1.03565e-05	1.06608	2.09374	Dihydropyrimidinase-related protein 5 OS	DPYSL5	Q9BPU6 1xPhospho [T514(100)]	[K].EMGTPLADTPTRPVTR.[H]	2.12147e-07	3.00212e-05	2	Q9BPU6	Q9BPU6 [506-521]	0	2051.02	9.694e-06	4.87e-08	4.16	8	1xPhospho [T9(100)];1xTMT6plex [N-Term]	6.0268	6.04002	6.10434	7.17991	7.11374	7.07575
4.98085	1.04508e-05	1.11577	2.1671	CTD small phosphatase-like protein 2 OS	CTDSPL2	Q05D32 1xPhospho [S134(100)]	[K].LEDNPSSGSPPR.[T]	7.22347e-05	3.00212e-05	7	Q05D32	Q05D32 [126-137]	0	1564.72	9.694e-06	2.307e-05	3.42	13	1xPhospho [S9(100)];1xTMT6plex [N-Term]	5.84549	5.80735	5.77873	6.99774	6.89118	6.88996
4.9772	1.05389e-05	1.29993	2.46218	Bromodomain adjacent to zinc finger domain protein 2A OS	BAZ2A	Q9UIF9 3xPhospho [S1770(100);S1778(100);S1783(98.7)]	[R].GRESPAAGPRYSEEGLSPSK.[R]	1.39977e-05	3.00212e-05	2	Q9UIF9	Q9UIF9 [1767-1786]	2	2773.24	9.694e-06	4.08e-06	6.18	8	1xTMT6plex [K20];1xTMT6plex [N-Term];3xPhospho [S4(100);S12(100);S17(98.7)]	5.92362	5.9472	6.07039	7.29278	7.29462	7.25361
4.97661	1.05534e-05	2.21464	4.64164	Proliferation marker protein Ki-67 OS	MKI67	P46013 2xPhospho [S1983(100);T/S]	[K].SPQPDPVKTPTSSK.[Q]	0.000857422	9.79053e-05	2	P46013	P46013 [1983-1996]	1	2316.19	3.659e-05	0.0003189	4.32	4	1xTMT6plex [N-Term];2xPhospho [S1(100);2xTMT6plex [K8;K14];T/S]	5.27426	5.42626	5.52982	7.57743	7.6858	7.61102
4.97524	1.05866e-05	0.737172	1.66691	E3 ubiquitin-protein ligase RBBP6 OS	RBBP6	Q7Z6E9 1xPhospho [T1066(100)]	[K].EETPKTDNTK.[S]	0.0149906	0.00120389	1	Q7Z6E9	Q7Z6E9 [1064-1073]	1	1930.01	0.0006363	0.006138	2.19	4	1xPhospho [T3(100)];1xTMT6plex [N-Term];2xTMT6plex [K5;K10]	6.27612	6.26115	6.24982	7.03122	7.01903	6.94837
4.97356	1.06277e-05	1.60347	3.03873	Probable ATP-dependent RNA helicase DDX20 OS	DDX20	Q9UHI6 1xPhospho [S48(100)]	[R].TAQDLSSPR.[T]	0.00297637	0.000238203	6	Q9UHI6	Q9UHI6 [42-50]	0	1283.62	8.775e-05	0.001201	2.75	13	1xPhospho [S7(100)];1xTMT6plex [N-Term]	5.70598	5.78136	5.85798	7.45533	7.32103	7.37938
4.96493	1.08409e-05	1.19416	2.28811	Zinc finger protein 516 OS	ZNF516	Q92618 1xPhospho [S482(100)]	[K].RASGPGDPAPAGHLDPR.[S]	1.95956e-05	3.00212e-05	1	Q92618	Q92618 [480-496]	1	1979.96	9.694e-06	5.811e-06	3.67	4	1xPhospho [S3(100)];1xTMT6plex [N-Term]	6.07468	5.92837	6.02015	7.19377	7.22207	7.18982
4.9618	1.09193e-05	0.889951	1.85311	Stromal interaction molecule 1 OS	STIM1	Q13586 2xPhospho [S667(98.6);S668(98.6)]	[K].AVAEEDNGSIGEETDSSPGRK.[K]	1.77782e-06	3.00212e-05	2	Q13586	Q13586 [652-672]	1	2766.23	9.694e-06	4.616e-07	4.98	4	1xTMT6plex [K21];1xTMT6plex [N-Term];2xPhospho [S16(98.6);S17(98.6)]	5.98413	5.98868	5.91648	6.80735	6.8716	6.8802
4.95108	1.11924e-05	1.83195	3.56019	Ribosomal protein S6 kinase beta-1 OS	RPS6KB1	P23443 2xPhospho [S447(100);S452(100)]	[R].TPVSPVKFSPGDFWGR.[G]	0.00205474	0.000218825	1	P23443	P23443 [444-459]	1	2395.17	6.64e-05	0.00081	3.59	4	1xTMT6plex [K7];1xTMT6plex [N-Term];2xPhospho [S4(100);S9(100)]	5.63807	5.52042	5.54226	7.50223	7.30378	7.3906
4.94862	1.12559e-05	2.19784	4.58792	GTPase-activating protein and VPS9 domain-containing protein 1 OS	GAPVD1	Q14C86 1xPhospho [S1023(100)]	[R].LSAQAQVAEDILDK.[Y]	5.56595e-09	3.00212e-05	2	Q14C86	Q14C86 [1022-1035]	0	2039.08	9.694e-06	1.043e-09	5.62	8	1xPhospho [S2(100)];1xTMT6plex [K14];1xTMT6plex [N-Term]	5.25927	5.32553	5.32193	7.63227	7.50779	7.36019
4.94491	1.13525e-05	1.20176	2.3002	WD repeat-containing protein 70 OS	WDR70	Q9NW82 1xPhospho [S621(100)]	[K].AAEDSPYWVSPAYSK.[T]	4.5259e-06	3.00212e-05	1	Q9NW82	Q9NW82 [612-626]	0	2209.06	9.694e-06	1.236e-06	3.76	4	1xPhospho [S10(100)];1xTMT6plex [K15];1xTMT6plex [N-Term]	6.0268	6.05528	6.1334	7.31107	7.29829	7.2114
4.94404	1.13751e-05	1.51702	2.86198	Vacuolar protein sorting-associated protein 37A OS	VPS37A	Q8NEZ2 1xPhospho [S18(100)]	[K].SASSSAAGSPGGLTSLQQQK.[Q]	1.53467e-08	3.00212e-05	1	Q8NEZ2	Q8NEZ2 [10-29]	0	2400.22	9.694e-06	3.036e-09	6.1	4	1xPhospho [S9(100)];1xTMT6plex [K20];1xTMT6plex [N-Term]	5.7866	5.80478	5.7761	7.40769	7.29554	7.21529
4.94244	1.14172e-05	1.48497	2.79912	Chromosome alignment-maintaining phosphoprotein 1 OS	CHAMP1	Q96JM3 3xPhospho [S443(100);S445(100);S452(100)]	[R].KPSGSPDLWKLSPDQR.[K]	0.00244806	0.000238203	2	Q96JM3	Q96JM3 [441-456]	1	2738.33	7.373e-05	0.0009749	3.93	8	1xTMT6plex [N-Term];2xTMT6plex [K1;3xPhospho [S3(100);K10];S12(100)];S5(100)	5.82018	5.95187	6.0045	7.42038	7.39661	7.41447
4.94147	1.14429e-05	1.66729	3.17617	Polypyrimidine tract-binding protein 1 OS	PTBP1	P26599 1xPhospho [S433(100)]	[K].DYGNSPLHR.[F]	0.000237278	3.00212e-05	4	P26599	P26599 [429-437]	0	1367.63	9.694e-06	8.128e-05	3.79	8	1xPhospho [S5(100)];1xTMT6plex [N-Term]	5.70321	5.82528	5.82018	7.54303	7.42206	7.38543
4.94138	1.14451e-05	0.615399	1.53198	Band 4.1-like protein 2 OS	EPB41L2	O43491 1xPhospho [S550(100)]	[R].SLDGAPIGVMDQSLMK.[D]	1.36308e-05	3.00212e-05	9	O43491	O43491 [550-565]	0	2216.11	9.694e-06	3.962e-06	3.83	21	1xOxidation [M];1xPhospho [S1(100)];1xTMT6plex [K16];1xTMT6plex [N-Term]	6.29094	6.24793	6.30743	6.92481	6.89239	6.87529
4.93827	1.15274e-05	0.948647	1.93006	DNA-directed RNA polymerase I subunit RPA43 OS	POLR1F	Q3B726 2xPhospho [S316(100);T322(100)]	[R].KHSEEAEFTPPLK.[C]	3.5927e-05	3.00212e-05	4	Q3B726	Q3B726 [314-326]	1	2360.19	9.694e-06	1.105e-05	4.4	8	1xTMT6plex [N-Term];2xPhospho [S3(100);2xTMT6plex [K1;K13];T9(100)]	6.03122	6.01346	6.08746	7.04767	6.96578	6.96463
4.93721	1.15555e-05	0.797237	1.73777	Nucleoprotein TPR OS	TPR	P12270 1xPhospho [S1185(100)]	[K].EGVQGPLNVSLSEEGK.[S]	3.99661e-07	3.00212e-05	5	P12270	P12270 [1176-1191]	0	2181.12	9.694e-06	9.498e-08	4.84	8	1xPhospho [S10(100)];1xTMT6plex [K16];1xTMT6plex [N-Term]	5.94251	5.97957	5.97728	6.81634	6.74953	6.7252
4.93713	1.15575e-05	1.38329	2.60862	RNA-binding motif, single-stranded-interacting protein 1 OS	RBMS1	P29558 1xPhospho [S112(100)]	[K].GYGFVDFDSPAAAQK.[A]	2.89254e-07	3.00212e-05	4	P29558	P29558 [104-118]	0	2111.03	9.694e-06	6.769e-08	4.9	8	1xPhospho [S9(100)];1xTMT6plex [K15];1xTMT6plex [N-Term]	5.97728	6.12515	6.12722	7.43129	7.4733	7.47492
4.93697	1.1562e-05	1.14704	2.2146	Nucleoporin NUP35 OS	NUP35	Q8NFH5 2xPhospho [S261(98.1);T265(98.1)]	[R].CALSSPSLAFTPPIK.[T]	9.7795e-06	3.00212e-05	10	Q8NFH5	Q8NFH5 [255-269]	0	2207.1	9.694e-06	2.791e-06	4.39	17	1xCarbamidomethyl [C1];1xTMT6plex [K15];1xTMT6plex [N-Term];2xPhospho [S7(98.1);T11(98.1)]	6.08958	6.1416	6.09381	7.30195	7.28725	7.17692
4.93381	1.16462e-05	1.55004	2.92826	Myb-binding protein 1A OS	MYBBP1A	Q9BQG0 1xPhospho [S1290(100)]	[K].SPLSALAR.[K]	0.000456885	3.00212e-05	7	Q9BQG0	Q9BQG0 [1290-1297]	0	1123.61	9.694e-06	0.0001632	2.84	13	1xPhospho [S1(100)];1xTMT6plex [N-Term]	5.87036	5.86295	5.8505	7.5157	7.31651	7.40173
4.93272	1.16755e-05	0.559307	1.47356	Nuclear valosin-containing protein-like OS	NVL	O15381 2xPhospho [S134(100);T138(100)]	[K].GNPDSVSNTPEMEQR.[E]	9.88264e-05	3.00212e-05	3	O15381	O15381 [130-144]	0	2049.82	9.694e-06	3.211e-05	4.23	13	1xTMT6plex [N-Term];2xPhospho [S5(100);T9(100)]	6.40259	6.42459	6.3733	6.98413	6.96116	6.9331
4.93271	1.1676e-05	1.02061	2.02877	Lysine-specific demethylase PHF2 OS	PHF2	O75151 2xPhospho [S537(99.4);S539(100)]	[K].SRESASPTIPNLDLLEAHTK.[E]	1.51297e-10	3.00212e-05	5	O75151	O75151 [534-553]	1	2797.39	9.694e-06	2.313e-11	7.83	13	1xTMT6plex [K20];1xTMT6plex [N-Term];2xPhospho [S4(99.4);S6(100)]	6.15178	6.1334	6.20555	7.24698	7.15684	7.14873
4.92855	1.17884e-05	1.32968	2.51348	Zinc finger protein 64 OS	ZFP64	Q9NTW7 1xPhospho [S381(100)]	[R].IHSDERPYK.[C]	0.0112447	0.00108952	3	Q9NTW7	Q9NTW7 [379-387]	0	1682.87	0.0005061	0.004674	2.41	8	1xPhospho [S3(100)];1xTMT6plex [K9];1xTMT6plex [N-Term]	5.98641	5.95884	6.04658	7.40514	7.31741	7.25833
4.92756	1.18152e-05	1.68423	3.21369	H/ACA ribonucleoprotein complex subunit DKC1 OS	DKC1	O60832 1xPhospho [S21(100)]	[K].SLPEEDVAEIQHAEEFLIKPESK.[V]	2.46889e-14	3.00212e-05	4	O60832	O60832 [21-43]	0	3405.78	9.694e-06	2.303e-15	8.68	13	1xPhospho [S1(100)];1xTMT6plex [N-Term];2xTMT6plex [K19;K23]	5.63227	5.76022	5.82528	7.46189	7.36894	7.43962
4.92553	1.18705e-05	1.44113	2.71534	Extended synaptotagmin-2 OS	ESYT2	A0FGR8 2xPhospho [S739(99.5);S743(100)]	[R].SSSSLLASPGHISVK.[E]	0.000153565	3.00212e-05	1	A0FGR8	A0FGR8 [736-750]	0	2088.05	9.694e-06	5.132e-05	3.6	4	1xTMT6plex [K15];1xTMT6plex [N-Term];2xPhospho [S4(99.5);S8(100)]	5.7866	5.83794	5.87283	7.36194	7.26209	7.19672
4.92485	1.18891e-05	1.07614	2.10839	Glucocorticoid receptor OS	NR3C1	P04150 1xPhospho [S45(99.1)]	[K].VSASSPSLAVASQSDSK.[Q]	4.42518e-07	3.00212e-05	3	P04150	P04150 [41-57]	0	2159.1	9.694e-06	1.058e-07	3.99	8	1xPhospho [S5(99.1)];1xTMT6plex [K17];1xTMT6plex [N-Term]	6.15178	6.06609	6.10224	7.24317	7.17093	7.13443
4.92372	1.19202e-05	1.48654	2.80217	Mediator of DNA damage checkpoint protein 1 OS	MDC1	Q14676 1xPhospho [T1858(100)]	[K].EEDVVTPKPGK.[R]	0.00031131	3.00212e-05	2	Q14676	Q14676 [1853-1863]	0	1966.09	9.694e-06	0.0001083	3.14	4	1xPhospho [T6(100)];1xTMT6plex [N-Term];2xTMT6plex [K8;K11]	5.91648	6.01792	5.91169	7.50621	7.4446	7.35491
4.92324	1.19332e-05	0.648942	1.56802	DNA-directed RNA polymerase II subunit RPB3 OS	POLR2C	P19387 1xPhospho [S124(100)]	[R].DLISNSPR.[V]	0.00718521	0.00074981	1	P19387	P19387 [119-126]	0	1210.6	0.0003164	0.00299	2.69	4	1xPhospho [S6(100)];1xTMT6plex [N-Term]	6.44956	6.3733	6.41109	7.07575	7.06501	7.04002
4.92277	1.19461e-05	0.760929	1.69458	DNA helicase MCM9 OS	MCM9	Q9NXL9 1xPhospho [T1064(100)]	[R].LANFCFTPPSESK.[S]	2.91826e-05	3.00212e-05	3	Q9NXL9	Q9NXL9 [1058-1070]	0	2036	9.694e-06	8.88e-06	3.61	8	1xCarbamidomethyl [C5];1xPhospho [T7(100)];1xTMT6plex [K13];1xTMT6plex [N-Term]	6.23074	6.2724	6.17991	6.99774	7	6.96809
4.92259	1.19512e-05	1.36395	2.57388	ATP-dependent RNA helicase DDX50 OS	DDX50	Q9BQ39 1xPhospho [S82(100)]	[K].LNGDTEEGFNRLSDEFSK.[S]	1.50245e-06	3.00212e-05	5	Q9BQ39	Q9BQ39 [70-87]	1	2596.23	9.694e-06	3.864e-07	3.77	13	1xPhospho [S13(100)];1xTMT6plex [K18];1xTMT6plex [N-Term]	6.00899	5.98185	6.07039	7.47005	7.32283	7.36019
4.92162	1.19779e-05	1.61134	3.05536	Golgi resident protein GCP60 OS	ACBD3	Q9H3P7 2xPhospho [S20(98.5);S43(100)]	[R].LEVSVDGLTLSPDPEERPGAEGAPLLPPPLPPPSPPGSGR.[G]	1.9048e-10	3.00212e-05	3	Q9H3P7	Q9H3P7 [10-49]	0	4384.17	9.694e-06	2.944e-11	8.92	13	1xTMT6plex [N-Term];2xPhospho [S11(98.5);S34(100)]	5.77083	5.71425	5.79961	7.47897	7.34696	7.29278
4.91847	1.20649e-05	1.47282	2.77564	Mediator of DNA damage checkpoint protein 1 OS	MDC1	Q14676 1xPhospho [T1800(100)]	[R].SRFTPELQPK.[A]	3.99504e-05	3.00212e-05	6	Q14676	Q14676 [1797-1806]	1	1740.94	9.694e-06	1.236e-05	3.54	13	1xPhospho [T4(100)];1xTMT6plex [K10];1xTMT6plex [N-Term]	5.96809	5.91886	6.08108	7.47492	7.50303	7.40854
4.91847	1.20651e-05	1.19047	2.28226	Helicase SRCAP OS	SRCAP	Q6ZRS2 2xPhospho [S2840(100);T2852(100)]	[R].HIELGVTGGGSPENGDGALLAITPPAVK.[R]	1.64737e-08	3.00212e-05	2	Q6ZRS2	Q6ZRS2 [2830-2857]	0	3288.67	9.694e-06	3.273e-09	7.22	8	1xTMT6plex [K28];1xTMT6plex [N-Term];2xPhospho [S11(100);T23(100)]	6.03342	6.09803	6.16993	7.29737	7.32463	7.25077
4.91763	1.20885e-05	1.47777	2.78519	Telomere-associated protein RIF1 OS	RIF1	Q5UIP0 2xPhospho [S1613(100);S1616(100)]	[K].ATSEEDVSIKSPICEK.[Q]	9.04779e-05	3.00212e-05	3	Q5UIP0	Q5UIP0 [1606-1621]	1	2640.28	9.694e-06	2.927e-05	3.54	8	1xCarbamidomethyl [C14];1xTMT6plex [N-Term];2xPhospho [S8(100);2xTMT6plex [K10;K16];S11(100)]	5.88509	5.8125	5.83036	7.38024	7.36282	7.2182
4.91701	1.21056e-05	1.76098	3.38929	Proliferation marker protein Ki-67 OS	MKI67	P46013 1xPhospho [T2085(100)]	[K].ELFQTPDHTEESTTDDK.[T]	2.13088e-07	3.00212e-05	5	P46013	P46013 [2081-2097]	0	2531.16	9.694e-06	4.89e-08	5.58	13	1xPhospho [T5(100)];1xTMT6plex [K17];1xTMT6plex [N-Term]	5.59395	5.75221	5.73877	7.52513	7.46597	7.37678
4.91495	1.21632e-05	1.56431	2.95736	Telomere-associated protein RIF1 OS	RIF1	Q5UIP0 2xPhospho [S1873(100);S1876(100)]	[K].NVSQESLETK.[E]	0.00589254	0.000584629	4	Q5UIP0	Q5UIP0 [1871-1880]	0	1752.82	0.0002251	0.002444	3.42	8	1xTMT6plex [K10];1xTMT6plex [N-Term];2xPhospho [S3(100);S6(100)]	5.91169	5.80478	5.98185	7.43212	7.52199	7.43713
4.91469	1.21705e-05	1.34479	2.53993	Mediator of DNA damage checkpoint protein 1 OS	MDC1	Q14676 3xPhospho [S1563(98.9);S1564(100);T1567(100)]	[R].TNRSSVKTPESIVPIAPELQPSTSR.[N]	7.79334e-09	3.00212e-05	4	Q14676	Q14676 [1560-1584]	2	3392.67	9.694e-06	1.489e-09	7.72	8	1xTMT6plex [K7];1xTMT6plex [N-Term];3xPhospho [S4(98.9);S5(100);T8(100)]	6.03122	5.96578	6.09381	7.43879	7.36807	7.31832
4.91416	1.21853e-05	1.14214	2.20709	Proliferation marker protein Ki-67 OS	MKI67	P46013 1xPhospho [T1091(100)];1xPhospho [T2065(100)]	[KR].WPRTPKEEAQSLEDLAGFK.[E]	3.99811e-06	3.00212e-05	2	P46013	P46013 [1088-1106];[2062-2080]	2	2969.57	9.694e-06	1.086e-06	4.68	4	1xPhospho [T4(100)];1xTMT6plex [N-Term];2xTMT6plex [K6;K19]	6.04439	6.00675	6.08108	7.23074	7.21626	7.11166
4.91404	1.21888e-05	1.23312	2.35074	Replication factor C subunit 1 OS	RFC1	P35251 2xPhospho [S156(100);T161(100)]	[K].NKPLSPIKLTPTSVLDYFGTGSVQR.[S]	1.89154e-06	3.00212e-05	4	P35251	P35251 [152-176]	1	3565.9	9.694e-06	4.911e-07	4.83	13	1xTMT6plex [N-Term];2xPhospho [S5(100);2xTMT6plex [K2;K8];T10(100)]	5.91886	5.97957	5.89966	7.22882	7.17692	7.0917
4.91295	1.22194e-05	1.89655	3.72322	FACT complex subunit SSRP1 OS	SSRP1	Q08945 2xPhospho [S659(100);S662(100)]	[R].QLSESFKSK.[E]	0.0127607	0.00113321	3	Q08945	Q08945 [655-663]	1	1900.98	0.0005491	0.005262	2.8	8	1xTMT6plex [N-Term];2xPhospho [S5(100);2xTMT6plex [K7;K9];S8(100)]	5.63227	5.70044	5.74416	7.71218	7.49745	7.55689
4.91178	1.22524e-05	1.71028	3.27225	Ras-responsive element-binding protein 1 OS	RREB1	Q92766 1xPhospho [T1535(100)];Q9C0K0 1xPhospho [T819(100)];Q14586 1xPhospho [T655(100)];Q9H165 1xPhospho [T765(100)];Q9Y467 1xPhospho [T396(100)]	[R].SHTGERPYK.[C]	0.0122991	0.00110902	2	Q92766;Q9C0K0;Q14586;Q9H165;Q9Y467	Q92766 [1533-1541];Q9C0K0 [817-825];Q14586 [653-661];Q9H165 [763-771];Q9Y467 [394-402]	0	1612.82	0.0005366	0.005089	2.22	4	1xPhospho [T3(100)];1xTMT6plex [K9];1xTMT6plex [N-Term]	5.80478	5.83036	5.8802	7.61545	7.60363	7.4271
4.90197	1.25324e-05	1.00912	2.01268	Zinc finger MYM-type protein 4 OS	ZMYM4	Q5VZL5 1xPhospho [S226(99.7)]	[R].DSSYPFANK.[E]	0.00337069	0.000238203	1	Q5VZL5	Q5VZL5 [224-232]	0	1566.76	9.53e-05	0.001369	2.66	4	1xPhospho [S3(99.7)];1xTMT6plex [K9];1xTMT6plex [N-Term]	6.02459	5.91648	5.96809	7.02126	6.97039	6.94486
4.90072	1.25683e-05	1.32488	2.50513	Negative elongation factor A OS	NELFA	Q9H3P2 2xPhospho [S225(100);S233(99.5)]	[K].QAPFRSPTAPSVFSPTGNR.[T]	7.26704e-07	3.00212e-05	5	Q9H3P2	Q9H3P2 [220-238]	1	2406.12	9.694e-06	1.79e-07	5.13	8	1xTMT6plex [N-Term];2xPhospho [S6(100);S14(99.5)]	5.98413	5.91409	6.08746	7.32823	7.31741	7.3147
4.89969	1.25982e-05	1.51041	2.84891	Histone-lysine N-methyltransferase EHMT2 OS	EHMT2	Q96KQ7 1xPhospho [S246(100)]	[R].RSGEVTLTK.[G]	2.11268e-05	3.00212e-05	3	Q96KQ7	Q96KQ7 [245-253]	1	1528.85	9.694e-06	6.291e-06	4	4	1xPhospho [S2(100)];1xTMT6plex [K9];1xTMT6plex [N-Term]	5.82782	5.81762	5.90929	7.43879	7.37851	7.26866
4.8977	1.2656e-05	0.849348	1.80169	Shootin-1 OS	SHTN1	A0MZ66 1xPhospho [S494(99.6)]	[K].VTAEADSSSPTGILATSESK.[S]	4.34543e-08	3.00212e-05	6	A0MZ66	A0MZ66 [486-505]	0	2489.24	9.694e-06	9.11e-09	5.03	13	1xPhospho [S9(99.6)];1xTMT6plex [K20];1xTMT6plex [N-Term]	6.2891	6.30012	6.3345	7.20457	7.1639	7.10329
4.89559	1.27177e-05	1.7931	3.46558	Microtubule-associated protein 1B OS	MAP1B	P46821 1xPhospho [S1899(100)]	[K].TTRTSDVGGYYYEK.[I]	6.1114e-08	3.00212e-05	4	P46821	P46821 [1895-1908]	1	2178.05	9.694e-06	1.309e-08	5.65	8	1xPhospho [S5(100)];1xTMT6plex [K14];1xTMT6plex [N-Term]	5.67807	5.59694	5.77083	7.49426	7.38629	7.54458
4.89259	1.28059e-05	2.0945	4.27077	Kinetochore scaffold 1 OS	KNL1	Q8NG31 1xPhospho [S1831(100)]	[K].SANSVLIK.[N]	0.00155846	0.000191254	1	Q8NG31	Q8NG31 [1831-1838]	0	1369.79	5.981e-05	0.0006025	3.05	4	1xPhospho [S1(100)];1xTMT6plex [K8];1xTMT6plex [N-Term]	5.62644	5.44956	5.51412	7.74079	7.53216	7.60066
4.8922	1.28174e-05	1.69317	3.23367	Proliferation marker protein Ki-67 OS	MKI67	P46013 1xPhospho [T1167(100)];1xPhospho [T1897(100)]	[K].LTPSAGK.[A]	0.0683582	0.00355314	4	P46013	P46013 [1166-1172];[1896-1902]	0	1211.68	0.00196	0.02404	2.41	8	1xPhospho [T2(100)];1xTMT6plex [K7];1xTMT6plex [N-Term]	5.65535	5.80478	5.85798	7.44708	7.51175	7.43879
4.89202	1.28227e-05	1.56036	2.94928	Protein DBF4 homolog A OS	DBF4	Q9UBU7 2xPhospho [S354(100);S357(99.4)]	[K].YSVGSLSPVSASVLK.[K]	8.03113e-05	3.00212e-05	2	Q9UBU7	Q9UBU7 [353-367]	0	2112.08	9.694e-06	2.585e-05	4.37	8	1xTMT6plex [K15];1xTMT6plex [N-Term];2xPhospho [S2(100);S5(99.4)]	5.87283	5.80735	5.88264	7.50859	7.41701	7.31832
4.88845	1.29286e-05	0.619735	1.53659	Regulation of nuclear pre-mRNA domain-containing protein 2 OS	RPRD2	Q5VT52 3xPhospho [S473(99.2);S479(100);T482(98.4)]	[K].NTGVSPASRPSPGTPTSPSNLTSGLK.[T]	9.35595e-06	3.00212e-05	7	Q5VT52	Q5VT52 [469-494]	0	3208.51	9.694e-06	2.661e-06	4.64	17	1xTMT6plex [K26];1xTMT6plex [N-Term];3xPhospho [S5(99.2);S11(100);T14(98.4)]	6.40769	6.45286	6.48704	7.06824	7.05853	7.08002
4.88694	1.29736e-05	1.20844	2.31087	Abnormal spindle-like microcephaly-associated protein OS	ASPM	Q8IZT6 1xPhospho [S577(100)]	[K].RKSDGSMEDANVR.[V]	0.000991265	0.000129059	1	Q8IZT6	Q8IZT6 [575-587]	2	2002.98	4.422e-05	0.000372	3.11	4	1xPhospho [S3(100)];1xTMT6plex [K2];1xTMT6plex [N-Term]	6.04876	5.9472	6.01123	7.28077	7.16289	7.18884
4.88671	1.29805e-05	1.60309	3.03794	Transcription intermediary factor 1-beta OS	TRIM28	Q13263 1xPhospho [S489(100)]	[R].VSLERLDLDLTADSQPPVFK.[V]	7.01081e-08	3.00212e-05	2	Q13263	Q13263 [488-507]	1	2781.48	9.694e-06	1.511e-08	6.35	8	1xPhospho [S2(100)];1xTMT6plex [K20];1xTMT6plex [N-Term]	5.72792	5.79961	5.89966	7.46679	7.42626	7.34341
4.88396	1.30629e-05	1.6423	3.12162	G2 and S phase-expressed protein 1 OS	GTSE1	Q9NYZ3 3xPhospho [S575(100);S580(100);S592(100)]	[R].LVDVSPDRGSPPSRVPQALNFSPEESDSTFSK.[S]	1.54975e-06	3.00212e-05	3	Q9NYZ3	Q9NYZ3 [571-602]	2	4143.91	9.694e-06	3.983e-07	6	13	1xTMT6plex [K32];1xTMT6plex [N-Term];3xPhospho [S5(100);S10(100);S22(100)]	5.70044	5.73877	5.71425	7.33271	7.26866	7.47897
4.87914	1.32088e-05	1.08863	2.12672	Retinoic acid-induced protein 1 OS	RAI1	Q7Z5J4 2xPhospho [S1352(100);S1358(100)]	[K].APGASPGNPLSPSLSDK.[D]	2.27822e-06	3.00212e-05	2	Q7Z5J4	Q7Z5J4 [1348-1364]	0	2213.07	9.694e-06	5.988e-07	4.8	4	1xTMT6plex [K17];1xTMT6plex [N-Term];2xPhospho [S5(100);S11(100)]	6.14975	6.19967	6.13134	7.32103	7.20065	7.22497
4.87459	1.3348e-05	0.573156	1.48777	La-related protein 7 OS	LARP7	Q4G0J3 3xPhospho [S254(100);T257(98.9);S261(98.9)]	[R].SRPTSEGSDIESTEPQK.[Q]	0.000185545	3.00212e-05	1	Q4G0J3	Q4G0J3 [254-270]	0	2546.09	9.694e-06	6.261e-05	4.26	4	1xTMT6plex [K17];1xTMT6plex [N-Term];3xPhospho [S1(100);S8(98.9)];T4(98.9)	6.33985	6.36982	6.32912	6.90087	6.95652	6.90087
4.87313	1.33929e-05	1.14017	2.20407	SEC23-interacting protein OS	SEC23IP	Q9Y6Y8 1xPhospho [S926(100)]	[K].VVESPDFSK.[D]	0.0175805	0.00140699	4	Q9Y6Y8	Q9Y6Y8 [923-931]	0	1545.8	0.0007347	0.007143	2.5	8	1xPhospho [S4(100)];1xTMT6plex [K9];1xTMT6plex [N-Term]	6.09381	6.05528	6.15178	7.30104	7.23745	7.18289
4.87205	1.34261e-05	1.29144	2.44772	Protein Wiz OS	WIZ	O95785 1xPhospho [S968(100)]	[K].AIKSPPGFSAK.[G]	0.000807565	9.79053e-05	3	O95785	O95785 [965-975]	1	1870.08	3.659e-05	0.0002986	3.04	8	1xPhospho [S4(100)];1xTMT6plex [N-Term];2xTMT6plex [K3;K11]	5.99548	5.93074	6.04439	7.33092	7.30652	7.2075
4.8705	1.3474e-05	1.33201	2.51754	BTB/POZ domain-containing protein KCTD5 OS	KCTD5	Q9NXV2 1xPhospho [S29(100)]	[R].CSAGLGALAQRPGSVSK.[W]	5.23627e-07	3.00212e-05	2	Q9NXV2	Q9NXV2 [28-44]	0	2197.16	9.694e-06	1.267e-07	4.53	4	1xCarbamidomethyl [C1];1xPhospho [S2(100)];1xTMT6plex [K17];1xTMT6plex [N-Term]	5.93546	5.80219	5.89724	7.2724	7.19967	7.15886
4.86833	1.35417e-05	2.38434	5.22107	Elongin-A OS	ELOA	Q14241 2xPhospho [S410(100);S413(100)]	[K].SLGSLPK.[V]	0.0783293	0.00399121	2	Q14241	Q14241 [410-416]	0	1319.68	0.002122	0.02714	2.51	4	1xTMT6plex [K7];1xTMT6plex [N-Term];2xPhospho [S1(100);S4(100)]	5.23266	5.39232	5.48543	7.66888	7.85985	7.73471
4.86821	1.35452e-05	1.72821	3.31317	Serine/threonine-protein kinase greatwall OS	MASTL	Q96GX5 1xPhospho [S512(100)]	[K].ENIVNSFTDK.[Q]	0.00370727	0.000238203	1	Q96GX5	Q96GX5 [507-516]	0	1704.86	0.0001011	0.001511	2.43	4	1xPhospho [S6(100)];1xTMT6plex [K10];1xTMT6plex [N-Term]	5.45615	5.46923	5.58195	7.30925	7.12722	7.2555
4.86731	1.35736e-05	0.980969	1.97379	Chromatin assembly factor 1 subunit A OS	CHAF1A	Q13111 1xPhospho [T865(100)]	[K].EDSGSVPSTGPSQGTPISLK.[R]	1.56285e-07	3.00212e-05	3	Q13111	Q13111 [851-870]	0	2482.25	9.694e-06	3.524e-08	5.56	4	1xPhospho [T15(100)];1xTMT6plex [K20];1xTMT6plex [N-Term]	6.15785	6.19377	6.08321	7.16289	7.09487	7.11998
4.86503	1.3645e-05	1.35124	2.55131	SCY1-like protein 2 OS	SCYL2	Q6P3W7 1xPhospho [S677(100)]	[K].RASLTLEEK.[Q]	0.000879693	9.79053e-05	4	Q6P3W7	Q6P3W7 [675-683]	1	1584.88	3.659e-05	0.0003271	3.62	13	1xPhospho [S3(100)];1xTMT6plex [K9];1xTMT6plex [N-Term]	5.73064	5.79961	5.82018	7.22304	7.07468	7.10643
4.86308	1.37064e-05	1.42499	2.68513	DNA replication factor Cdt1 OS	CDT1	Q9H211 1xPhospho [S42(100)]	[R].APASATSGSR.[K]	0.00324729	0.000238203	7	Q9H211	Q9H211 [39-48]	0	1213.58	8.775e-05	0.001312	2.2	21	1xPhospho [S4(100)];1xTMT6plex [N-Term]	4.62059	4.45943	4.57289	5.95884	6.03122	5.93782
4.85965	1.38149e-05	1.23962	2.36137	BTB/POZ domain-containing protein KCTD5 OS	KCTD5	Q9NXV2 1xPhospho [S29(100)]	[R].RCSAGLGALAQRPGSVSK.[W]	7.3573e-09	3.00212e-05	3	Q9NXV2	Q9NXV2 [27-44]	1	2353.26	9.694e-06	1.4e-09	5.71	13	1xCarbamidomethyl [C2];1xPhospho [S3(100)];1xTMT6plex [K18];1xTMT6plex [N-Term]	5.85798	5.89966	5.9331	7.09487	7.22304	7.0917
4.85826	1.38591e-05	0.990049	1.98625	Calmodulin-regulated spectrin-associated protein 1 OS	CAMSAP1	Q5T5Y3 1xPhospho [S1052(100)]	[K].SPTVPVPGSK.[N]	0.0044812	0.00029494	3	Q5T5Y3	Q5T5Y3 [1052-1061]	0	1506.83	0.0001228	0.001844	2.07	8	1xPhospho [S1(100)];1xTMT6plex [K10];1xTMT6plex [N-Term]	6.07039	6.16993	6.17991	7.14568	7.14771	7.09698
4.85665	1.39107e-05	0.792051	1.73153	Microtubule-associated protein 4 OS	MAP4	P27816 1xPhospho [S825(100)]	[K].TTTAAAVASTGPSSRSPSTLLPK.[K]	1.31367e-09	3.00212e-05	15	P27816	P27816 [810-832]	1	2739.47	9.694e-06	2.26e-10	5.36	13	1xPhospho [S16(100)];1xTMT6plex [K23];1xTMT6plex [N-Term]	6.34341	6.26115	6.3147	7.09592	7.06609	7.1334
4.85507	1.39614e-05	1.47574	2.78127	Nuclear ubiquitous casein and cyclin-dependent kinase substrate 1 OS	NUCKS1	Q9H1E3 2xPhospho [S19(100);S30(100)]	[K].VVDYSQFQESDDADEDYGRDSGPPTK.[K]	8.18634e-08	3.00212e-05	14	Q9H1E3	Q9H1E3 [10-35]	1	3538.5	9.694e-06	1.782e-08	6.33	13	1xTMT6plex [K26];1xTMT6plex [N-Term];2xPhospho [S10(100);S21(100)]	5.88264	6.03782	6.01792	7.51254	7.44708	7.40599
4.84523	1.42813e-05	1.63921	3.11496	Chloride channel CLIC-like protein 1 OS	CLCC1	Q96S66 1xPhospho [S464(100)]	[K].SPVLDTKPK.[E]	0.000153565	3.00212e-05	2	Q96S66	Q96S66 [464-472]	0	1752.03	9.694e-06	5.127e-05	3.61	8	1xPhospho [S1(100)];1xTMT6plex [N-Term];2xTMT6plex [K7;K9]	5.73606	5.74147	5.8679	7.50462	7.33807	7.42038
4.84428	1.43125e-05	1.39165	2.62379	Centromere protein F OS	CENPF	P49454 2xPhospho [T3081(99.1);S3083(100)]	[K].SVPVNNLPERSPTDSPR.[E]	1.94247e-06	3.00212e-05	8	P49454	P49454 [3069-3085]	1	2254.05	9.694e-06	5.06e-07	4.71	13	1xTMT6plex [N-Term];2xPhospho [T13(99.1);S15(100)]	5.82528	5.86542	5.98641	7.29646	7.32103	7.23458
4.84356	1.43365e-05	0.776772	1.71329	Nuclear fragile X mental retardation-interacting protein 2 OS	NUFIP2	Q7Z417 1xPhospho [T220(100)]	[K].GADNDGSGSESGYTTPKK.[R]	4.25026e-08	3.00212e-05	7	Q7Z417	Q7Z417 [206-223]	1	2538.23	9.694e-06	8.935e-09	4.29	13	1xPhospho [T15(100)];1xTMT6plex [N-Term];2xTMT6plex [K17;K18]	5.92837	5.91169	5.9542	6.76421	6.68089	6.67948
4.84343	1.43407e-05	0.455548	1.3713	Zinc finger protein 644 OS	ZNF644	Q9H582 1xPhospho [S1000(100)]	[R].HVVSPEQIATSDK.[M]	5.6476e-06	3.00212e-05	5	Q9H582	Q9H582 [997-1009]	0	1949.01	9.694e-06	1.562e-06	5.61	8	1xPhospho [S4(100)];1xTMT6plex [K13];1xTMT6plex [N-Term]	6.46597	6.46923	6.46597	6.95536	6.8936	6.91886
4.84319	1.43486e-05	0.431535	1.34867	Mapk-regulated corepressor-interacting protein 1 OS	MCRIP1	C9JLW8 2xPhospho [S21(100);T/S]	[K].RTSSPRSPPSSSEIFTPAHEENVR.[F]	6.50233e-08	3.00212e-05	6	C9JLW8	C9JLW8 [15-38]	2	3057.4	9.694e-06	1.399e-08	6.48	8	1xTMT6plex [N-Term];2xPhospho [S7(100);T/S]	6.50303	6.51254	6.46761	6.93546	6.93664	6.90569
4.84256	1.43695e-05	2.1494	4.43644	Proliferation marker protein Ki-67 OS	MKI67	P46013 2xPhospho [S1131(100);T1139(100)]	[K].IACKSPPPESVDTPTSTK.[Q]	1.0451e-05	3.00212e-05	5	P46013	P46013 [1127-1144]	1	2762.37	9.694e-06	2.988e-06	5.04	13	1xCarbamidomethyl [C3];1xTMT6plex [N-Term];2xPhospho [S5(100);2xTMT6plex [K4;K18];T13(100)]	5.29278	5.56072	5.45615	7.62425	7.61397	7.51964
4.84143	1.44067e-05	1.38304	2.60817	Histone lysine demethylase PHF8 OS	PHF8	Q9UPP1 2xPhospho [S874(100);S880(100)]	[K].KNSDDAPWSPK.[A]	0.000443195	3.00212e-05	1	Q9UPP1	Q9UPP1 [872-882]	1	2092.01	9.694e-06	0.0001581	3.69	4	1xTMT6plex [N-Term];2xPhospho [S3(100);2xTMT6plex [K1;K11];S9(100)]	5.90689	6.02459	6	7.39746	7.40514	7.27798
4.83894	1.44896e-05	0.973984	1.96426	RNA-binding protein 12B OS	RBM12B	Q8IXT5 1xPhospho [S874(100)]	[R].EAPEEDPRLPDNFRPPGEDFRSPPDDFR.[S]	0.000402736	3.00212e-05	5	Q8IXT5	Q8IXT5 [853-880]	2	3606.65	9.694e-06	0.0001429	4.3	8	1xPhospho [S22(100)];1xTMT6plex [N-Term]	6.24413	6.20945	6.33271	7.22304	7.25927	7.22593
4.8389	1.44912e-05	1.35213	2.55288	DNA excision repair protein ERCC-6-like OS	ERCC6L	Q2NKX8 3xPhospho [S968(100);S969(100);S971(100)]	[R].QNFSSQSLEHVEK.[E]	0.000141863	3.00212e-05	4	Q2NKX8	Q2NKX8 [965-977]	0	2230.96	9.694e-06	4.716e-05	3.91	8	1xTMT6plex [K13];1xTMT6plex [N-Term];3xPhospho [S4(100);S5(100);S7(100)]	5.96809	6.00675	6.05528	7.43379	7.37938	7.27333
4.83817	1.45154e-05	0.471971	1.387	Golgin subfamily A member 4 OS	GOLGA4	Q13439 1xPhospho [T2223(99.7)]	[R].LMFTSPR.[S]	0.0949293	0.00466177	1	Q13439	Q13439 [2220-2226]	0	1160.57	0.002439	0.03238	1.83	4	1xPhospho [T4(99.7)];1xTMT6plex [N-Term]	6.45615	6.39746	6.43296	6.90448	6.88631	6.91169
4.83189	1.47268e-05	2.14364	4.41877	Protein PRRC2C OS	PRRC2C	Q9Y520 1xPhospho [S2143(100)]	[K].DAQQVEPEGQEKPSPATVR.[S]	4.74791e-08	3.00212e-05	3	Q9Y520	Q9Y520 [2130-2148]	0	2604.31	9.694e-06	1.003e-08	5.59	8	1xPhospho [S14(100)];1xTMT6plex [K12];1xTMT6plex [N-Term]	5.37851	5.58195	5.53294	7.74349	7.64169	7.53916
4.8313	1.47468e-05	1.46598	2.7625	Condensin complex subunit 2 OS	NCAPH	Q15003 1xPhospho [S87(100)]	[R].LLASPSSR.[S]	0.0233497	0.00169998	8	Q15003	Q15003 [84-91]	0	1139.6	0.0009013	0.009265	2.29	8	1xPhospho [S4(100)];1xTMT6plex [N-Term]	5.82528	6	5.97957	7.40429	7.43129	7.3672
4.82814	1.48545e-05	1.71065	3.27308	Cytoskeleton-associated protein 2 OS	CKAP2	Q8WWK9 1xPhospho [S534(100)]	[K].EVSIEDTGVDVDPEK.[L]	1.03522e-07	3.00212e-05	6	Q8WWK9	Q8WWK9 [532-546]	0	2170.06	9.694e-06	2.28e-08	5.49	13	1xPhospho [S3(100)];1xTMT6plex [K15];1xTMT6plex [N-Term]	5.34696	5.46923	5.57289	7.19279	7.13545	7.19279
4.82345	1.50158e-05	2.11203	4.32301	Proliferation marker protein Ki-67 OS	MKI67	P46013 1xPhospho [T761(100)]	[K].EDLSGIAEMFKTPVK.[E]	2.48818e-07	3.00212e-05	2	P46013	P46013 [750-764]	1	2432.31	9.694e-06	5.768e-08	5.4	4	1xPhospho [T12(100)];1xTMT6plex [N-Term];2xTMT6plex [K11;K15]	5.37851	5.58797	5.42626	7.6844	7.50064	7.54381
4.82064	1.51134e-05	1.42725	2.68933	Leucine-rich repeat flightless-interacting protein 1 OS	LRRFIP1	Q32MZ4 1xPhospho [S16(100)]	[R].EIDCLSPEAQK.[L]	5.18581e-05	3.00212e-05	6	Q32MZ4	Q32MZ4 [11-21]	0	1827.9	9.694e-06	1.626e-05	3.67	8	1xCarbamidomethyl [C4];1xPhospho [S6(100)];1xTMT6plex [K11];1xTMT6plex [N-Term]	5.93546	5.90448	6.02901	7.46516	7.31922	7.36632
4.8206	1.51149e-05	0.888434	1.85117	Zinc finger protein PLAGL2 OS	PLAGL2	Q9UPG8 1xPhospho [S243(100)]	[K].SHSQELLK.[I]	0.000191343	3.00212e-05	2	Q9UPG8	Q9UPG8 [241-248]	0	1479.8	9.694e-06	6.463e-05	4.52	8	1xPhospho [S3(100)];1xTMT6plex [K8];1xTMT6plex [N-Term]	6.19967	6.20163	6.28725	7.15886	7.09276	7.10224
4.82045	1.512e-05	0.831812	1.77992	Glucocorticoid receptor OS	NR3C1	P04150 1xPhospho [T8(99.4)]	[K].ESLTPGREENPSSVLAQER.[G]	3.72463e-06	3.00212e-05	3	P04150	P04150 [5-23]	1	2408.17	9.694e-06	1.007e-06	4.27	8	1xPhospho [T4(99.4)];1xTMT6plex [N-Term]	6.30925	6.20163	6.24413	7.08002	7.06609	7.10434
4.81711	1.52367e-05	1.07234	2.10285	Unconventional myosin-IXa OS	MYO9A	B2RTY4 2xPhospho [S1349(100);S1358(100)]	[K].LESVISDEGDLQFPSPK.[I]	2.24772e-05	3.00212e-05	1	B2RTY4	B2RTY4 [1344-1360]	0	2479.18	9.694e-06	6.709e-06	4.33	4	1xTMT6plex [K17];1xTMT6plex [N-Term];2xPhospho [S6(100);S15(100)]	6.14975	6.1819	6.2555	7.24982	7.32553	7.22882
4.81409	1.5343e-05	1.27294	2.41653	Sex comb on midleg-like protein 2 OS	SCML2	Q9UQR0 2xPhospho [S583(98);S590(100)]	[R].SVPGTTSSPLVGDISPK.[S]	3.70675e-07	3.00212e-05	6	Q9UQR0	Q9UQR0 [576-592]	0	2260.13	9.694e-06	8.783e-08	4.6	13	1xTMT6plex [K17];1xTMT6plex [N-Term];2xPhospho [S8(98);S15(100)]	6.00225	5.87283	5.98185	7.24888	7.16289	7.26397
4.81316	1.53759e-05	0.203467	1.15146	Zinc finger protein 408 OS	ZNF408	Q9H9D4 3xPhospho [T322(100);S345(100);S346(100)]	[R].AKTPEPGAQQSGFPTLSRSPPGPAGSSPK.[Q]	1.19355e-05	3.00212e-05	3	Q9H9D4	Q9H9D4 [320-348]	2	3761.83	9.694e-06	3.446e-06	5.66	8	1xTMT6plex [N-Term];2xTMT6plex [K2;3xPhospho [T3(100);K29];S26(100);S27(100)]	6.33628	6.34341	6.31651	6.53761	6.53294	6.53605
4.81235	1.54046e-05	0.990735	1.9872	Histone-lysine N-methyltransferase EHMT2 OS	EHMT2	Q96KQ7 1xPhospho [S246(100)]	[R].SGEVTLTK.[G]	0.00269392	0.000238203	4	Q96KQ7	Q96KQ7 [246-253]	0	1372.75	8.07e-05	0.001078	2.71	8	1xPhospho [S1(100)];1xTMT6plex [K8];1xTMT6plex [N-Term]	6.15583	6.15178	6.22689	7.2317	7.13853	7.13648
4.81052	1.54697e-05	1.08339	2.11902	DENN domain-containing protein 4C OS	DENND4C	Q5VZ89 2xPhospho [S1285(100);S]	[R].RSSLPLDHGSPAQENPESEK.[S]	2.1892e-06	3.00212e-05	2	Q5VZ89	Q5VZ89 [1276-1295]	1	2796.3	9.694e-06	5.747e-07	6.15	8	1xTMT6plex [K20];1xTMT6plex [N-Term];2xPhospho [S10(100);S]	6.1375	5.99322	6.06393	7.1467	7.12722	7.17093
4.80747	1.55787e-05	1.16543	2.243	Uncharacterized protein KIAA1671 OS	KIAA1671	Q9BY89 2xPhospho [S1757(100);S1760(100)]	[K].SPKSPFQPGVLGSR.[V]	0.000176008	3.00212e-05	2	Q9BY89	Q9BY89 [1757-1770]	1	2075.05	9.694e-06	5.941e-05	3.64	4	1xTMT6plex [K3];1xTMT6plex [N-Term];2xPhospho [S1(100);S4(100)]	6.04221	5.96116	6.0268	7.25456	7.14364	7.12825
4.8065	1.56136e-05	1.651	3.14052	WD repeat and coiled-coil-containing protein OS	WDCP	Q9H6R7 2xPhospho [S686(99.1);S690(99.2)]	[R].SDVFRDSFSHSPGAVSSLK.[V]	0.000276618	3.00212e-05	1	Q9H6R7	Q9H6R7 [680-698]	1	2641.25	9.694e-06	9.557e-05	4.12	4	1xTMT6plex [K19];1xTMT6plex [N-Term];2xPhospho [S7(99.1);S11(99.2)]	5.9472	5.77347	5.74147	7.50462	7.44128	7.46923
4.80629	1.56211e-05	1.67754	3.19883	Anillin OS	ANLN	Q9NQW6 1xPhospho [S449(100)]	[K].GNIWSAEK.[G]	0.00451817	0.00029494	5	Q9NQW6	Q9NQW6 [445-452]	0	1442.74	0.0001228	0.00186	2.81	13	1xPhospho [S5(100)];1xTMT6plex [K8];1xTMT6plex [N-Term]	5.67807	5.79701	5.68089	7.50144	7.37156	7.3156
4.8033	1.57289e-05	0.442578	1.35903	C2 domain-containing protein 5 OS	C2CD5	Q86YS7 2xPhospho [S280(100);S281(100)]	[K].EIPFNEDPNPNTHSSGPSTPLK.[N]	1.7312e-06	3.00212e-05	4	Q86YS7	Q86YS7 [267-288]	0	2996.38	9.694e-06	4.475e-07	4.6	13	1xTMT6plex [K22];1xTMT6plex [N-Term];2xPhospho [S14(100);S15(100)]	6.36807	6.36807	6.38198	6.84925	6.79312	6.80349
4.80305	1.57381e-05	1.42479	2.68475	Sister chromatid cohesion protein PDS5 homolog B OS	PDS5B	Q9NTI5 3xPhospho [S1379(100);T1381(100);S]	[R].GRPSKTPSPSQPK.[K]	0.0808565	0.00405854	3	Q9NTI5	Q9NTI5 [1376-1388]	1	2294.13	0.002154	0.02798	2.41	8	1xTMT6plex [N-Term];2xTMT6plex [K5;3xPhospho [S4(100);K13];S];T6(100)	5.97728	5.9542	6.10224	7.49105	7.37243	7.4446
4.79791	1.59253e-05	0.903289	1.87032	Ensconsin OS	MAP7	Q14244 1xPhospho [T277(100)]	[K].LFVTPPEGSSR.[R]	0.00115994	0.000129059	7	Q14244	Q14244 [274-284]	0	1498.75	4.422e-05	0.0004404	2.54	8	1xPhospho [T4(100)];1xTMT6plex [N-Term]	6.19967	6.25172	6.14568	7.1334	7.10852	7.06501
4.79569	1.60069e-05	0.632357	1.5501	Ubiquitin conjugation factor E4 B OS	UBE4B	O95155 1xPhospho [S1265(100)]	[R].HLLNSPTDPFNR.[Q]	1.98575e-05	3.00212e-05	2	O95155	O95155 [1261-1272]	0	1719.84	9.694e-06	5.887e-06	3.42	8	1xPhospho [S5(100)];1xTMT6plex [N-Term]	6.34696	6.29094	6.37851	6.97269	6.96924	6.97154
4.79561	1.60099e-05	1.29158	2.44796	Anillin OS	ANLN	Q9NQW6 1xPhospho [S664(100)]	[R].AESGDSLGSEDRDLLYSIDAYR.[S]	7.36424e-07	3.00212e-05	5	Q9NQW6	Q9NQW6 [656-677]	1	2741.25	9.694e-06	1.814e-07	5.14	4	1xPhospho [S9(100)];1xTMT6plex [N-Term]	5.85798	5.86295	5.85798	7.12619	7.07575	7.25172
4.79455	1.60489e-05	0.957217	1.94156	Abnormal spindle-like microcephaly-associated protein OS	ASPM	Q8IZT6 1xPhospho [S392(100)]	[K].DNYGLNQDLESESVNPILSPNQFLK.[D]	5.68513e-11	3.00212e-05	2	Q8IZT6	Q8IZT6 [374-398]	0	3372.68	9.694e-06	8.195e-12	6.52	8	1xPhospho [S19(100)];1xTMT6plex [K25];1xTMT6plex [N-Term]	6.16591	6.12722	6.15583	7.17692	7.05094	7.09276
4.79455	1.60491e-05	1.04833	2.06814	Carbohydrate-responsive element-binding protein OS	MLXIPL	Q9NP71 1xPhospho [S37(100)]	[R].SAGGLLR.[S]	0.113564	0.00524838	1	Q9NP71	Q9NP71 [37-43]	0	982.528	0.002745	0.03817	1.8	4	1xPhospho [S1(100)];1xTMT6plex [N-Term]	6.19574	6.19967	6.17592	7.31651	7.17293	7.22689
4.79437	1.60559e-05	0.983607	1.9774	Eukaryotic translation initiation factor 4E-binding protein 2 OS	EIF4EBP2	Q13542 3xPhospho [S65(100);T70(100);T/S]	[R].RNSPMAQTPPCHLPNIPGVTSPGTLIEDSK.[V]	0.0509341	0.00310748	1	Q13542	Q13542 [63-92]	1	3912.82	0.001718	0.0186	2.68	4	1xCarbamidomethyl [C11];1xTMT6plex [K30];1xTMT6plex [N-Term];3xPhospho [S3(100);T/S];T8(100)	6.13545	6.20945	6.25927	7.21335	7.18785	7.15381
4.79314	1.61014e-05	1.64382	3.12492	Epidermal growth factor receptor substrate 15 OS	EPS15	P42566 2xPhospho [S790(100);S796(100)]	[R].SINKLDSPDPFK.[L]	0.000485519	3.00212e-05	4	P42566	P42566 [790-801]	1	2208.13	9.694e-06	0.000174	4.04	8	1xTMT6plex [N-Term];2xPhospho [S1(100);2xTMT6plex [K4;K12];S7(100)]	5.9472	5.93782	5.96809	7.72656	7.53916	7.51885
4.79312	1.61021e-05	1.35277	2.55402	Retinoic acid-induced protein 1 OS	RAI1	Q7Z5J4 1xPhospho [S1013(100)]	[R].GLPEAEDSPCRAPVLPK.[D]	0.000185545	3.00212e-05	1	Q7Z5J4	Q7Z5J4 [1006-1022]	1	2374.22	9.694e-06	6.267e-05	3.48	4	1xCarbamidomethyl [C10];1xPhospho [S8(100)];1xTMT6plex [K17];1xTMT6plex [N-Term]	5.78921	5.93782	5.80993	7.1809	7.15886	7.2555
4.79204	1.61423e-05	1.58521	3.00052	Proliferation marker protein Ki-67 OS	MKI67	P46013 1xPhospho [S2588(100)]	[K].IPCKSPPPELTDTATSTK.[R]	1.98597e-06	3.00212e-05	6	P46013	P46013 [2584-2601]	1	2710.43	9.694e-06	5.186e-07	5.83	13	1xCarbamidomethyl [C3];1xPhospho [S5(100)];1xTMT6plex [N-Term];2xTMT6plex [K4;K18]	5.7761	5.76288	5.94017	7.47005	7.39318	7.37156
4.79162	1.61578e-05	1.67034	3.18291	DNA-directed RNA polymerase I subunit RPA34 OS	POLR1G	O15446 1xPhospho [S172(100)]	[R].SALAPNLLTSGK.[K]	3.0652e-06	3.00212e-05	4	O15446	O15446 [163-174]	0	1709.96	9.694e-06	8.207e-07	3.5	8	1xPhospho [S10(100)];1xTMT6plex [K12];1xTMT6plex [N-Term]	5.75221	5.89966	5.74147	7.54148	7.47573	7.38716
4.7887	1.62666e-05	1.51879	2.86551	Disco-interacting protein 2 homolog B OS	DIP2B	Q9P265 1xPhospho [S53(100)]	[K].LLSPYSPQTQETDSAVQK.[E]	1.01751e-06	3.00212e-05	3	Q9P265	Q9P265 [48-65]	0	2530.28	9.694e-06	2.555e-07	5.42	8	1xPhospho [S6(100)];1xTMT6plex [K18];1xTMT6plex [N-Term]	5.80993	5.90207	5.93074	7.49905	7.34163	7.35843
4.78619	1.6361e-05	0.647185	1.56611	Nuclear factor 1 X-type OS	NFIX	Q14938 2xPhospho [S265(100);S268(99.4)]	[R].SITSPPSTSTTK.[R]	0.00180492	0.000218825	6	Q14938	Q14938 [265-276]	0	1824.88	6.64e-05	0.0007054	2.54	13	1xTMT6plex [K12];1xTMT6plex [N-Term];2xPhospho [S1(100);S4(99.4)]	6.24413	6.29094	6.29094	6.94017	6.8802	6.9472
4.78574	1.63778e-05	2.18207	4.53805	Microtubule-associated protein 1B OS	MAP1B	P46821 2xPhospho [S1881(99.6);T/S/Y]	[K].TPGDFSYAYQKPEETTRSPDEEDYDYESYEK.[T]	4.94099e-08	3.00212e-05	1	P46821	P46821 [1864-1894]	1	4586.99	9.694e-06	1.044e-08	5.72	4	1xTMT6plex [N-Term];2xPhospho [S18(99.6);2xTMT6plex [K11;K31];T/S/Y]	5.64674	5.42962	5.40599	7.59842	7.75489	7.67525
4.7849	1.64097e-05	0.563507	1.47786	(E3-independent) E2 ubiquitin-conjugating enzyme OS	UBE2O	Q9C0C9 2xPhospho [T838(98.6);S839(100)]	[K].NMTVEQLLTGSPTSPTVEPEKPTR.[E]	4.57824e-10	3.00212e-05	5	Q9C0C9	Q9C0C9 [826-849]	0	3246.58	9.694e-06	7.432e-11	6.32	17	1xOxidation [M2];1xTMT6plex [K21];1xTMT6plex [N-Term];2xPhospho [T13(98.6);S14(100)]	6.42962	6.41278	6.35403	6.96347	6.95884	6.96463
4.78128	1.65469e-05	2.14331	4.41774	Proliferation marker protein Ki-67 OS	MKI67	P46013 2xPhospho [S1740(100);T1747(100)]	[K].VSYRASQPDLVDTPTSSKPQPK.[R]	1.02676e-05	3.00212e-05	3	P46013	P46013 [1735-1756]	1	3248.66	9.694e-06	2.944e-06	5.2	8	1xTMT6plex [N-Term];2xPhospho [S6(100);2xTMT6plex [K18;K22];T13(100)]	5.42962	5.56986	5.57894	7.79181	7.53916	7.67737
4.77996	1.65972e-05	1.55554	2.93943	Telomere-associated protein RIF1 OS	RIF1	Q5UIP0 1xPhospho [S1008(100)]	[K].RDSFLAQTK.[N]	1.00873e-05	3.00212e-05	3	Q5UIP0	Q5UIP0 [1006-1014]	1	1603.86	9.694e-06	2.885e-06	4.59	8	1xPhospho [S3(100)];1xTMT6plex [K9];1xTMT6plex [N-Term]	5.84298	5.82782	5.76818	7.47411	7.26866	7.36282
4.77741	1.66952e-05	1.50328	2.83487	Replication protein A 70 kDa DNA-binding subunit OS	RPA1	P27694 1xPhospho [S384(100)]	[R].VSDFGGR.[S]	0.00926134	0.000936024	6	P27694	P27694 [383-389]	0	1046.49	0.0004157	0.00385	2.6	8	1xPhospho [S2(100)];1xTMT6plex [N-Term]	5.92362	6.04876	5.92125	7.55612	7.43796	7.40939
4.77724	1.67016e-05	0.711852	1.63791	Utrophin OS	UTRN		[R].SQPLTSPESR.[T]	0.00464988	0.00029494	7	P46939	P46939 [1400-1409]	0	1410.68	0.0001228	0.001909	2.61	13	1xPhospho [T/S];1xTMT6plex [N-Term]	6.31107	6.35403	6.38716	7.09381	7.06609	7.02791
4.77693	1.67135e-05	0.987865	1.98325	ATPase MORC2 OS	MORC2		[K].FDYVPTDTTPR.[D]	0.00148177	0.000191254	2	Q9Y6X9	Q9Y6X9 [828-838]	0	1620.75	5.981e-05	0.0005714	2.88	8	1xPhospho [T/Y];1xTMT6plex [N-Term]	6.16591	6.23649	6.25361	7.1819	7.17093	7.26679
4.77015	1.69764e-05	1.20566	2.30643	CD2-associated protein OS	CD2AP	Q9Y5K6 1xPhospho [T393(100)]	[K].KPTPPTK.[A]	0.0189773	0.00150797	3	Q9Y5K6	Q9Y5K6 [391-397]	0	1535.92	0.0007904	0.007657	2.03	4	1xPhospho [T3(100)];1xTMT6plex [N-Term];2xTMT6plex [K1;K7]	6.13134	6.02015	6.08108	7.31107	7.33002	7.20848
4.76539	1.71636e-05	1.53749	2.9029	Leucine-rich repeat flightless-interacting protein 1 OS	LRRFIP1	Q32MZ4 2xPhospho [S564(100);S565(100)]	[K].SDQQGEALDSSQKK.[T]	6.06033e-07	3.00212e-05	4	Q32MZ4	Q32MZ4 [555-568]	1	2368.14	9.694e-06	1.477e-07	5.32	8	1xTMT6plex [N-Term];2xPhospho [S10(100);2xTMT6plex [K13;K14];S11(100)]	5.89966	5.87036	5.89482	7.53294	7.42878	7.3156
4.7641	1.72147e-05	1.79901	3.47981	G2 and S phase-expressed protein 1 OS	GTSE1	Q9NYZ3 3xPhospho [S688(100);S705(100);S]	[K].NVAKPSPVVGQLIDLSSPLIQLSPEADK.[E]	3.73796e-08	3.00212e-05	2	Q9NYZ3	Q9NYZ3 [683-710]	0	3843	9.694e-06	7.795e-09	7.52	8	1xTMT6plex [N-Term];2xTMT6plex [K4;3xPhospho [S6(100);K28];S];S23(100)	5.65249	5.54535	5.75756	7.53216	7.39232	7.42794
4.76337	1.72436e-05	1.46724	2.76492	C-Jun-amino-terminal kinase-interacting protein 4 OS	SPAG9	O60271 2xPhospho [S363(99.2);T365(99.2)]	[K].DLSGYKGSSTPTK.[G]	0.0036015	0.000238203	2	O60271	O60271 [356-368]	1	2188.09	0.0001011	0.001468	2.75	8	1xTMT6plex [N-Term];2xPhospho [S8(99.2);2xTMT6plex [K6;K13];T10(99.2)]	5.86047	5.94486	6.04658	7.39489	7.4733	7.38543
4.76241	1.72819e-05	2.00401	4.01112	Proliferation marker protein Ki-67 OS	MKI67	P46013 2xPhospho [S538(100);T543(100)]	[K].SLVMHTPPVLK.[K]	2.09406e-05	3.00212e-05	11	P46013	P46013 [538-548]	0	1839.96	9.694e-06	6.232e-06	4.65	13	1xTMT6plex [K11];1xTMT6plex [N-Term];2xPhospho [S1(100);T6(100)]	5.52356	5.6865	5.50144	7.6907	7.53138	7.50144
4.76151	1.73177e-05	1.48365	2.79655	Probable ATP-dependent RNA helicase DDX23 OS	DDX23	Q9BUQ8 3xPhospho [S106(100);S107(100);S109(100)]	[R].KRSSLSPGR.[G]	0.125323	0.0055124	1	Q9BUQ8	Q9BUQ8 [104-112]	2	1685.79	0.002954	0.04172	2.16	4	1xTMT6plex [K1];1xTMT6plex [N-Term];3xPhospho [S3(100);S4(100);S6(100)]	5.80478	5.90689	5.78921	7.37678	7.22014	7.35491
4.76122	1.73291e-05	2.14459	4.42168	Plasminogen activator inhibitor 1 RNA-binding protein OS	SERBP1	Q8NC51 2xPhospho [S219(99.2);S234(99.2)]	[K].RGGSGSHNWGTVKDELTESPK.[Y]	0.000234176	3.00212e-05	3	Q8NC51	Q8NC51 [216-236]	2	3089.51	9.694e-06	8.005e-05	5.21	8	1xTMT6plex [N-Term];2xPhospho [S4(99.2);2xTMT6plex [K13;K21];S19(99.2)]	5.44294	5.50462	5.55459	7.80413	7.60511	7.52669
4.75966	1.73915e-05	0.44594	1.3622	Kinesin light chain 3 OS	KLC3	Q6P597 2xPhospho [S173(100);S/Y]	[R].QYDPPAESQQSESPPRRDSLASLFPSEEEER.[K]	8.47348e-10	3.00212e-05	5	Q6P597	Q6P597 [155-185]	2	3950.73	9.694e-06	1.425e-10	6.71	13	1xTMT6plex [N-Term];2xPhospho [S19(100);S/Y]	6.50779	6.56224	6.53294	6.98755	6.99209	6.96116
4.75963	1.73929e-05	0.470212	1.38531	YEATS domain-containing protein 2 OS	YEATS2	Q9ULM3 2xPhospho [T514(100);S519(100)]	[K].QPGQVIGATTPSTGSPTNK.[I]	4.1388e-08	3.00212e-05	3	Q9ULM3	Q9ULM3 [505-523]	0	2459.2	9.694e-06	8.676e-09	5.45	8	1xTMT6plex [K19];1xTMT6plex [N-Term];2xPhospho [T10(100);S15(100)]	6.36457	6.32373	6.33807	6.83668	6.81634	6.78398
4.75908	1.74147e-05	1.41225	2.66152	Pre-mRNA-splicing regulator WTAP OS	WTAP	Q15007 1xPhospho [S14(100)]	[K].VRLSETDFK.[V]	0.012199	0.00110902	1	Q15007	Q15007 [11-19]	1	1632.88	0.0005233	0.005054	2.96	4	1xPhospho [S4(100)];1xTMT6plex [K9];1xTMT6plex [N-Term]	6.11686	5.926	6.04439	7.44128	7.47249	7.41024
4.75884	1.74244e-05	1.26087	2.39641	Kinesin light chain 2 OS	KLC2	Q9H0B6 1xPhospho [S445(100)]	[K].VDSPTVNTTLR.[S]	0.000294101	3.00212e-05	4	Q9H0B6	Q9H0B6 [443-453]	0	1511.77	9.694e-06	0.000102	2.84	13	1xPhospho [S3(100)];1xTMT6plex [N-Term]	6.06178	5.9542	6.11061	7.31832	7.33539	7.2555
4.75872	1.74293e-05	0.626503	1.54382	Transcriptional regulator ATRX OS	ATRX	P46100 2xPhospho [S889(100);S890(100)]	[R].ETFSSAEGTVDK.[D]	0.000754032	9.79053e-05	4	P46100	P46100 [886-897]	0	1888.84	3.659e-05	0.0002772	3.04	8	1xTMT6plex [K12];1xTMT6plex [N-Term];2xPhospho [S4(100);S5(100)]	6.46434	6.50303	6.46923	7.13031	7.12619	7.05961
4.75834	1.74445e-05	1.08941	2.12788	SAP domain-containing ribonucleoprotein OS	SARNP	P82979 1xPhospho [S168(100)]	[R].FGLNVSSISRKSEDDEK.[L]	0.00122039	0.000129059	1	P82979	P82979 [157-173]	2	2678.4	4.422e-05	0.0004648	3.02	4	1xPhospho [S12(100)];1xTMT6plex [N-Term];2xTMT6plex [K11;K17]	6.12928	6.0917	6.1819	7.16088	7.22207	7.28817
4.75615	1.75326e-05	0.947877	1.92903	Coilin OS	COIL	P38432 1xPhospho [S487(99.3)]	[K].LLELTSSYSPDVSDYK.[E]	2.85441e-05	3.00212e-05	3	P38432	P38432 [481-496]	0	2355.18	9.694e-06	8.647e-06	4.77	8	1xPhospho [S7(99.3)];1xTMT6plex [K16];1xTMT6plex [N-Term]	6.2211	6.21723	6.32733	7.20555	7.17493	7.22882
4.75568	1.75516e-05	1.8958	3.72129	Bromodomain-containing protein 2 OS	BRD2	P25440 2xPhospho [S37(100);S45(100)]	[R].KPSLLYEGFESPTMASVPALQLTPANPPPPEVSNPK.[K]	2.99114e-11	3.00212e-05	1	P25440	P25440 [35-70]	0	4651.38	9.694e-06	4.173e-12	9.47	4	1xTMT6plex [N-Term];2xPhospho [S3(100);2xTMT6plex [K1;K36];S11(100)]	5.17792	5.2891	5.41278	7.23074	7.22689	7.10957
4.75362	1.76351e-05	2.14595	4.42582	Bromodomain-containing protein 2 OS	BRD2	P25440 2xPhospho [S591(99.3);S611(99.3)]	[K].KASGSGGGSAALGPSGFGPSGGSGTK.[L]	4.85821e-06	3.00212e-05	1	P25440	P25440 [589-614]	1	2983.45	9.694e-06	1.333e-06	5.47	4	1xTMT6plex [N-Term];2xPhospho [S3(99.3);2xTMT6plex [K1;K26];S23(99.3)]	5.35403	5.33985	5.24793	7.46025	7.60288	7.31651
4.75246	1.76825e-05	0.943526	1.92322	Treacle protein OS	TCOF1	Q13428 2xPhospho [S1407(100);S1410(100)]	[K].GKGSLGSQGAKDEPEEELQK.[G]	8.9112e-06	3.00212e-05	3	Q13428	Q13428 [1404-1423]	2	3163.61	9.694e-06	2.53e-06	4.84	8	1xTMT6plex [N-Term];2xPhospho [S4(100);3xTMT6plex [K2;K11;K20];S7(100)]	6.3906	6.40429	6.30561	7.29921	7.35667	7.27519
4.74944	1.78058e-05	1.24094	2.36352	Disks large-associated protein 5 OS	DLGAP5	Q15398 1xPhospho [S777(100)]	[K].NTASQNSILEEGETK.[I]	3.43925e-06	3.00212e-05	8	Q15398	Q15398 [771-785]	0	2159.06	9.694e-06	9.252e-07	3.8	13	1xPhospho [S7(100)];1xTMT6plex [K15];1xTMT6plex [N-Term]	5.96578	6.01123	6.0268	7.2937	7.28725	7.14568
4.74887	1.7829e-05	1.17775	2.26223	Interleukin enhancer-binding factor 3 OS	ILF3	Q12906 1xPhospho [T592(100)]	[K].LFPDTPLALDANK.[K]	8.87183e-06	3.00212e-05	7	Q12906	Q12906 [588-600]	0	1953.05	9.694e-06	2.519e-06	4.18	17	1xPhospho [T5(100)];1xTMT6plex [K13];1xTMT6plex [N-Term]	6.19574	6.18388	6.20555	7.46761	7.30652	7.3443
4.74825	1.78544e-05	0.796774	1.73721	[F-actin]-monooxygenase MICAL3 OS	MICAL3	Q7RTP6 1xPhospho [T887(100)]	[R].GTPERIELENYR.[L]	0.000111326	3.00212e-05	1	Q7RTP6	Q7RTP6 [886-897]	1	1785.87	9.694e-06	3.644e-05	3.94	4	1xPhospho [T2(100)];1xTMT6plex [N-Term]	6.33092	6.33985	6.32553	7.11998	7.18982	7.07682
4.74761	1.78809e-05	1.25597	2.38827	DNA methyltransferase 1-associated protein 1 OS	DMAP1	Q9NPF5 1xPhospho [S41(100)]	[K].SSETLTFK.[R]	0.00218751	0.000218825	3	Q9NPF5	Q9NPF5 [41-48]	0	1450.76	6.64e-05	0.0008665	2.7	8	1xPhospho [S1(100)];1xTMT6plex [K8];1xTMT6plex [N-Term]	6.04876	6.05311	6.13134	7.39746	7.24698	7.35667
4.74549	1.79683e-05	2.35719	5.12373	Non-histone chromosomal protein HMG-14 OS	HMGN1	P05114 2xPhospho [S21(100);S25(100)]	[R].SARLSAKPPAK.[V]	0.000548147	3.00212e-05	7	P05114	P05114 [21-31]	1	1973.1	9.694e-06	0.0001974	2.95	17	1xTMT6plex [N-Term];2xPhospho [S1(100);2xTMT6plex [K7;K11];S5(100)]	5.2891	5.51412	5.30378	7.8586	7.66391	7.65607
4.745	1.79889e-05	2.03511	4.09855	Nucleophosmin OS	NPM1	P06748 1xPhospho [T199(100)]	[K].SIRDTPAK.[N]	0.00517218	0.000383128	28	P06748	P06748 [195-202]	1	1425.79	0.0001673	0.002136	2.02	17	1xPhospho [T5(100)];1xTMT6plex [K8];1xTMT6plex [N-Term]	5.55766	5.67525	5.50779	7.732	7.62059	7.49346
4.74452	1.80088e-05	1.35161	2.55198	Metal-response element-binding transcription factor 2 OS	MTF2	Q9Y483 2xPhospho [T24(99.4);S/T]	[K].TPTSLTK.[L]	0.117995	0.00533517	3	Q9Y483	Q9Y483 [24-30]	0	1365.68	0.002816	0.03943	2.3	13	1xTMT6plex [K7];1xTMT6plex [N-Term];2xPhospho [T1(99.4);S/T]	5.87283	6.01346	5.99774	7.24698	7.36457	7.32733
4.74389	1.80346e-05	1.04241	2.05967	Chromobox protein homolog 8 OS	CBX8	Q9HC52 1xPhospho [S352(99.4)]	[R].ILGDPEEESWSPSLTNLEK.[V]	9.73429e-07	3.00212e-05	1	Q9HC52	Q9HC52 [342-360]	0	2682.33	9.694e-06	2.443e-07	4.62	4	1xPhospho [S11(99.4)];1xTMT6plex [K19];1xTMT6plex [N-Term]	6.20945	6.26115	6.33985	7.32283	7.34341	7.27146
4.74347	1.80523e-05	1.04953	2.06986	Shugoshin 2 OS	SGO2	Q562F6 1xPhospho [S279(99.6)]	[R].GSSWESNNLSADTPCATVLDK.[Q]	8.94029e-09	3.00212e-05	1	Q562F6	Q562F6 [277-297]	0	2790.31	9.694e-06	1.717e-09	6.07	4	1xCarbamidomethyl [C15];1xPhospho [S3(99.6)];1xTMT6plex [K21];1xTMT6plex [N-Term]	5.99774	5.92362	5.99322	7.01235	7.08852	6.96232
4.74019	1.81889e-05	1.93448	3.8224	Ribosomal L1 domain-containing protein 1 OS	RSL1D1	O76021 2xPhospho [T423(100);S427(100)]	[K].AAESETPGKSPEK.[K]	9.91026e-06	3.00212e-05	14	O76021	O76021 [418-430]	1	2178.07	9.694e-06	2.827e-06	5.02	13	1xTMT6plex [N-Term];2xPhospho [T6(100);2xTMT6plex [K9;K13];S10(100)]	5.52042	5.67807	5.61471	7.66818	7.50303	7.44543
4.73965	1.82116e-05	0.688211	1.61128	Leucine zipper protein 1 OS	LUZP1	Q86V48 1xPhospho [S690(100)]	[K].LVNTTITPEPEPKPQPNSREK.[A]	5.54661e-07	3.00212e-05	1	Q86V48	Q86V48 [673-693]	1	3142.71	9.694e-06	1.345e-07	5.41	4	1xPhospho [S18(100)];1xTMT6plex [N-Term];2xTMT6plex [K13;K21]	6.31288	6.32012	6.39232	7.04876	7.03782	7.00338
4.73879	1.82479e-05	1.2519	2.38155	Thioredoxin-like protein 4A OS	TXNL4A	P83876 1xPhospho [S132(100)]	[R].GLVVSPK.[D]	0.158647	0.00680138	1	P83876	P83876 [128-134]	0	1237.73	0.003438	0.05238	2.09	4	1xPhospho [S5(100)];1xTMT6plex [K7];1xTMT6plex [N-Term]	6.02015	6.09381	6.06609	7.36019	7.35931	7.21626
4.73795	1.82833e-05	0.807151	1.74975	Interleukin enhancer-binding factor 3 OS	ILF3	Q12906 1xPhospho [S860(99.3)]	[K].QGGYSQSNYNSPGSGQNYSGPPSSYQSSQGGYGR.[N]	5.43101e-14	3.00212e-05	9	Q12906	Q12906 [850-883]	0	3812.6	9.694e-06	5.303e-15	8.5	13	1xPhospho [S11(99.3)];1xTMT6plex [N-Term]	6.27612	6.37156	6.30561	7.09064	7.15482	7.12928
4.73464	1.8423e-05	1.52312	2.87412	Chromosome-associated kinesin KIF4A OS	KIF4A	O95239 1xPhospho [S1126(100)]	[R].QQGKDSLGTVER.[T]	0.0275052	0.00210116	4	O95239	O95239 [1121-1132]	1	1855.97	0.001079	0.01075	2.51	8	1xPhospho [S6(100)];1xTMT6plex [K4];1xTMT6plex [N-Term]	5.77873	5.81762	5.95884	7.44045	7.34961	7.3345
4.73454	1.84273e-05	1.68395	3.21307	Chromosome-associated kinesin KIF4A OS	KIF4A	O95239 2xPhospho [T1181(100);S1186(100)]	[K].KTPPAPSPFDLPELK.[H]	7.01609e-06	3.00212e-05	2	O95239	O95239 [1180-1194]	1	2484.32	9.694e-06	1.966e-06	5.02	8	1xTMT6plex [N-Term];2xPhospho [T2(100);2xTMT6plex [K1;K15];S7(100)]	5.69209	5.83036	5.75489	7.54767	7.43546	7.34607
4.73138	1.85618e-05	1.05395	2.0762	Supervillin OS	SVIL	O95425 2xPhospho [T672(99.4);T677(100)]	[R].CTSHSETPTVDDEEK.[V]	0.000166958	3.00212e-05	1	O95425	O95425 [671-685]	0	2352.97	9.694e-06	5.615e-05	3.97	4	1xCarbamidomethyl [C1];1xTMT6plex [K15];1xTMT6plex [N-Term];2xPhospho [T2(99.4);T7(100)]	6.03782	6.02459	5.97499	7.14057	7.05528	7.00338
4.73138	1.85619e-05	1.2133	2.31868	Neuron navigator 1 OS	NAV1	Q8NEY1 1xPhospho [S1862(100)]	[K].LQEAANYIESPDRETILDPNLQATL.[-]	1.84182e-05	3.00212e-05	1	Q8NEY1	Q8NEY1 [1853-1877]	1	3123.54	9.694e-06	5.443e-06	4.65	4	1xPhospho [S10(100)];1xTMT6plex [N-Term]	6.06824	6.10852	6.11061	7.38974	7.22014	7.31741
4.72996	1.86226e-05	1.54654	2.92115	Interleukin enhancer-binding factor 3 OS	ILF3	Q12906 1xPhospho [S571(100)]	[K].FQGAGSNKK.[V]	0.0261876	0.00187114	1	Q12906	Q12906 [566-574]	1	1703.94	0.0009779	0.01027	2.86	4	1xPhospho [S6(100)];1xTMT6plex [N-Term];2xTMT6plex [K8;K9]	5.99322	5.91169	6.0268	7.62644	7.50859	7.4363
4.72856	1.86827e-05	0.933771	1.91026	Vimentin OS	VIM	P08670 2xPhospho [S8(100);S9(100)]	[R].SVSSSSYR.[R]	0.0329828	0.00230933	3	P08670	P08670 [5-12]	0	1261.51	0.001216	0.01265	1.79	4	1xTMT6plex [N-Term];2xPhospho [S4(100);S5(100)]	6.2075	6.29462	6.30012	7.23649	7.21529	7.15178
4.72824	1.86964e-05	1.02779	2.0389	Transforming acidic coiled-coil-containing protein 3 OS	TACC3	Q9Y6A5 1xPhospho [S71(100)]	[R].ILSPSMASK.[L]	0.0743117	0.00388064	15	Q9Y6A5	Q9Y6A5 [69-77]	0	1487.79	0.002069	0.02598	2.13	13	1xOxidation [M6];1xPhospho [S3(100)];1xTMT6plex [K9];1xTMT6plex [N-Term]	6.02015	6.10852	6.05311	7.15684	7.0433	7.06501
4.72724	1.87394e-05	1.42668	2.68827	Golgi reassembly-stacking protein 2 OS	GORASP2	Q9H8Y8 2xPhospho [S214(100);T225(100)]	[K].KISLPGQMAGTPITPLK.[D]	1.80959e-06	3.00212e-05	2	Q9H8Y8	Q9H8Y8 [212-228]	1	2599.43	9.694e-06	4.691e-07	4.48	8	1xTMT6plex [N-Term];2xPhospho [S3(100);2xTMT6plex [K1;K17];T14(100)]	5.90448	5.95884	6.01792	7.48784	7.33181	7.34163
4.72649	1.87722e-05	2.08539	4.24389	Proliferation marker protein Ki-67 OS	MKI67	P46013 2xPhospho [S125(100);S128(99.5)]	[R].RVSRSSFSSDPDEK.[A]	2.74298e-05	3.00212e-05	4	P46013	P46013 [123-136]	2	2215.02	9.694e-06	8.3e-06	4.48	8	1xTMT6plex [K14];1xTMT6plex [N-Term];2xPhospho [S3(100);S6(99.5)]	5.34341	5.51096	5.54535	7.61618	7.61176	7.42794
4.72623	1.87833e-05	1.40877	2.6551	Transcriptional repressor CTCF OS	CTCF	P49711 1xPhospho [S461(100)]	[K].QHSYIEQGK.[K]	0.000171424	3.00212e-05	2	P49711	P49711 [459-467]	0	1627.82	9.694e-06	5.763e-05	3.66	8	1xPhospho [S3(100)];1xTMT6plex [K9];1xTMT6plex [N-Term]	5.87774	6.01123	5.91886	7.40599	7.36982	7.25833
4.72555	1.88129e-05	1.22505	2.33763	Jupiter microtubule associated homolog 2 OS	JPT2	Q9H910 1xPhospho [S30(100)]	[R].AMKPPGGESSNLFGSPEEATPSSRPNR.[M]	1.95797e-08	3.00212e-05	8	Q9H910	Q9H910 [16-42]	0	3354.62	9.694e-06	3.933e-09	6.49	17	1xOxidation [M2];1xPhospho [S15(100)];1xTMT6plex [K3];1xTMT6plex [N-Term]	5.99322	6.05528	6.07039	7.35667	7.2182	7.21917
4.72307	1.89202e-05	1.47844	2.78647	Jupiter microtubule associated homolog 2 OS	JPT2	Q9H910 1xPhospho [S30(100)]	[R].AMKPPGGESSNLFGSPEEATPSSRPNR.[M]	5.63229e-12	3.00212e-05	7	Q9H910	Q9H910 [16-42]	0	3338.62	9.694e-06	7.136e-13	8.33	13	1xPhospho [S15(100)];1xTMT6plex [K3];1xTMT6plex [N-Term]	5.8125	5.91886	5.91169	7.46025	7.33271	7.2854
4.72061	1.90277e-05	1.28093	2.42995	Mediator of DNA damage checkpoint protein 1 OS	MDC1	Q14676 2xPhospho [T1567(100);T/S]	[R].TNRSSVKTPESIVPIAPELQPSTSR.[N]	1.63362e-07	3.00212e-05	5	Q14676	Q14676 [1560-1584]	2	3312.7	9.694e-06	3.704e-08	6.06	13	1xTMT6plex [K7];1xTMT6plex [N-Term];2xPhospho [T8(100);T/S]	5.97039	6.09803	6.1127	7.3336	7.2937	7.39661
4.71823	1.91325e-05	0.76053	1.69411	Inner centromere protein OS	INCENP	Q9NQS7 2xPhospho [S893(99.5);S899(100)]	[K].RTSSAVWNSPPLQGAR.[V]	5.59334e-08	3.00212e-05	5	Q9NQS7	Q9NQS7 [891-906]	1	2115.99	9.694e-06	1.195e-08	6.33	13	1xTMT6plex [N-Term];2xPhospho [S3(99.5);S9(100)]	6.26303	6.29829	6.28725	7.08108	7.06609	6.98299
4.71769	1.91561e-05	1.20793	2.31006	TATA element modulatory factor OS	TMF1	P82094 2xPhospho [S72(100);S77(100)]	[K].SNTEPQSPPIASPK.[A]	4.19769e-06	3.00212e-05	3	P82094	P82094 [66-79]	0	2070.99	9.694e-06	1.142e-06	4.41	8	1xTMT6plex [K14];1xTMT6plex [N-Term];2xPhospho [S7(100);S12(100)]	6.0045	6.09803	6.07682	7.33539	7.27891	7.18884
4.71742	1.91682e-05	1.08862	2.1267	Zinc finger protein 280C OS	ZNF280C	Q8ND82 2xPhospho [S76(100);S80(100)]	[K].GIKSEPHSPGIPEIFR.[T]	0.000320984	3.00212e-05	3	Q8ND82	Q8ND82 [73-88]	1	2382.2	9.694e-06	0.0001122	4.08	8	1xTMT6plex [K3];1xTMT6plex [N-Term];2xPhospho [S4(100);S8(100)]	6.17991	6.17792	6.0917	7.20163	7.20359	7.31016
4.71661	1.92039e-05	1.65332	3.14556	Proliferation marker protein Ki-67 OS	MKI67	P46013 1xPhospho [S1679(100)]	[K].AFMESPK.[Q]	0.0351914	0.00247828	3	P46013	P46013 [1675-1681]	0	1347.68	0.00132	0.01342	2.26	8	1xPhospho [S5(100)];1xTMT6plex [K7];1xTMT6plex [N-Term]	5.75221	5.84298	5.71149	7.52982	7.40769	7.32912
4.71469	1.92889e-05	1.81533	3.51941	Phosphorylase b kinase regulatory subunit alpha, liver isoform OS	PHKA2	P46019 2xPhospho [S729(100);S735(100)]	[K].SLNLVDSPQPLLEK.[V]	0.000229094	3.00212e-05	1	P46019	P46019 [729-742]	0	2171.12	9.694e-06	7.838e-05	4.17	4	1xTMT6plex [K14];1xTMT6plex [N-Term];2xPhospho [S1(100);S7(100)]	5.8125	5.76022	5.73335	7.63227	7.43962	7.68018
4.71247	1.93879e-05	1.01744	2.02433	Centromere protein F OS	CENPF	P49454 1xPhospho [S821(100)]	[R].LEADQSPK.[N]	0.004669	0.00029494	7	P49454	P49454 [816-823]	0	1425.74	0.0001228	0.001923	3	13	1xPhospho [S6(100)];1xTMT6plex [K8];1xTMT6plex [N-Term]	5.78921	5.85798	5.91409	6.91886	6.848	6.84674
4.71194	1.94114e-05	2.09939	4.28529	Nucleolar protein 56 OS	NOP56	O00567 1xPhospho [S537(100)]	[K].STPKEETVNDPEEAGHR.[S]	9.18105e-09	3.00212e-05	3	O00567	O00567 [537-553]	1	2434.17	9.694e-06	1.77e-09	5.48	13	1xPhospho [S1(100)];1xTMT6plex [K4];1xTMT6plex [N-Term]	5.43962	5.64097	5.60288	7.77413	7.55075	7.65678
4.70875	1.95548e-05	0.469276	1.38441	Nucleolar transcription factor 1 OS	UBTF	P17480 1xPhospho [S484(100)]	[K].LPESPK.[R]	0.225453	0.00946457	4	P17480	P17480 [481-486]	0	1208.67	0.0045	0.07458	1.79	8	1xPhospho [S4(100)];1xTMT6plex [K6];1xTMT6plex [N-Term]	6.5744	6.55305	6.54226	7.04767	7.03892	6.99095
4.70736	1.96173e-05	0.474122	1.38907	Phosphatase and actin regulator 4 OS	PHACTR4	Q8IZ21 1xPhospho [S516(99.3)]	[K].ESDSDSEGPIQYRDEEDEDESYQSALANK.[V]	4.19614e-07	3.00212e-05	4	Q8IZ21	Q8IZ21 [513-541]	1	3844.66	9.694e-06	1.002e-07	5.95	13	1xPhospho [S4(99.3)];1xTMT6plex [K29];1xTMT6plex [N-Term]	5.94251	5.97039	5.98641	6.41109	6.46434	6.44626
4.70731	1.96195e-05	1.70176	3.25298	Uncharacterized protein C1orf131 OS	C1orf131	Q8NDD1 1xPhospho [S86(100)]	[K].SASSFFK.[E]	0.0121492	0.00110902	4	Q8NDD1	Q8NDD1 [86-92]	0	1311.68	0.0005233	0.00502	2.76	13	1xPhospho [S1(100)];1xTMT6plex [K7];1xTMT6plex [N-Term]	5.90689	5.79701	5.93074	7.6872	7.57213	7.48059
4.70489	1.97293e-05	1.69774	3.24392	Nucleolar and coiled-body phosphoprotein 1 OS	NOLC1	Q14978 2xPhospho [S622(100);S623(100)]	[R].ASSPFR.[R]	0.15352	0.00657358	3	Q14978	Q14978 [621-626]	0	1053.44	0.003357	0.05082	1.98	4	1xTMT6plex [N-Term];2xPhospho [S2(100);S3(100)]	5.848	5.87529	5.73606	7.61471	7.52591	7.41193
4.70412	1.97642e-05	1.13341	2.19377	Kinesin-like protein KIF22 OS	KIF22	Q14807 1xPhospho [S412(100)]	[R].GPEEEEIGSPEPMAAPASASQK.[L]	2.67089e-07	3.00212e-05	1	Q14807	Q14807 [404-425]	0	2766.29	9.694e-06	6.224e-08	4.73	4	1xOxidation [M13];1xPhospho [S9(100)];1xTMT6plex [K22];1xTMT6plex [N-Term]	6.12309	5.97728	6.06178	7.21626	7.20555	7.14057
4.70332	1.98006e-05	1.24858	2.37607	Protein Wiz OS	WIZ	O95785 3xPhospho [S1006(100);S1012(98.9);S1017(100)]	[K].NPEDKSPQLSLSPRPASPK.[A]	0.000206183	3.00212e-05	4	O95785	O95785 [1001-1019]	1	2975.46	9.694e-06	7.017e-05	5.48	8	1xTMT6plex [N-Term];2xTMT6plex [K5;3xPhospho [S6(100);K19];S12(98.9);S17(100)]	5.96578	6.03782	6.13545	7.33628	7.27798	7.27053
4.70186	1.98675e-05	1.93551	3.82514	Lamina-associated polypeptide 2, isoform alpha OS	TMPO	P42166 1xPhospho [S442(100)]	[K].SVEERDSGSFVAFQNIPGSELMSSFAK.[T]	7.02844e-12	3.00212e-05	2	P42166	P42166 [436-462]	1	3457.68	9.694e-06	9e-13	7.79	8	1xPhospho [S7(100)];1xTMT6plex [K27];1xTMT6plex [N-Term]	5.53916	5.76818	5.63517	7.66534	7.58946	7.49426
4.70107	1.99033e-05	1.69566	3.23925	Serine/threonine-protein kinase greatwall OS	MASTL	Q96GX5 2xPhospho [T718(100);T722(100)]	[K].SGTPYRTPK.[S]	0.0103693	0.00106427	2	Q96GX5	Q96GX5 [716-724]	1	1624.79	0.0004938	0.004316	2.79	8	1xTMT6plex [K9];1xTMT6plex [N-Term];2xPhospho [T3(100);T7(100)]	5.69766	5.78398	5.63227	7.48059	7.43212	7.28817
4.70101	1.99065e-05	2.046	4.12959	Proliferation marker protein Ki-67 OS	MKI67	P46013 1xPhospho [S2793(100)]	[R].APRESAQAIEDLAGFK.[D]	5.69059e-09	3.00212e-05	3	P46013	P46013 [2789-2804]	1	2241.17	9.694e-06	1.064e-09	5.86	8	1xPhospho [S5(100)];1xTMT6plex [K16];1xTMT6plex [N-Term]	5.44294	5.56682	5.63517	7.71149	7.59246	7.47897
4.70083	1.99145e-05	1.65152	3.14165	Transcription factor Sp4 OS	SP4	Q02446 1xPhospho [T702(100)];P08047 1xPhospho [T681(100)];Q02447 1xPhospho [T676(100)];O14901 1xPhospho [T419(100)];1xPhospho [T449(100)];Q13118 1xPhospho [T394(100)];1xPhospho [T424(100)]	[KVRLT].RTHTGEK.[PTRK]	0.0423162	0.00263103	2	Q02446;P08047;Q02447;O14901;Q13118	Q02446 [699-705];P08047 [678-684];Q02447 [673-679];O14901 [416-422];[446-452];Q13118 [391-397];[421-427]	1	1366.72	0.001509	0.01579	1.72	8	1xPhospho [T4(100)];1xTMT6plex [K7];1xTMT6plex [N-Term]	5.77083	5.82273	5.90929	7.53993	7.54767	7.36982
4.69245	2.03026e-05	2.11365	4.32783	Proliferation marker protein Ki-67 OS	MKI67		[K].LTRTSGETTQTHTEPTGDSK.[S]	9.43713e-07	3.00212e-05	3	P46013	P46013 [2501-2520]	1	2685.31	9.694e-06	2.362e-07	5.52	4	1xPhospho [T/S];1xTMT6plex [K20];1xTMT6plex [N-Term]	5.44626	5.62644	5.41278	7.52904	7.56605	7.73132
4.6916	2.03425e-05	1.16843	2.24768	Microtubule-associated protein 1B OS	MAP1B	P46821 2xPhospho [T1932(100);S1939(100)]	[K].TPEDGDYSYEIIEK.[T]	0.000790451	9.79053e-05	1	P46821	P46821 [1932-1945]	0	2277	3.659e-05	0.0002923	3.51	4	1xTMT6plex [K14];1xTMT6plex [N-Term];2xPhospho [T1(100);S8(100)]	6.16189	6.18982	6.1127	7.39146	7.2384	7.33985
4.68613	2.06002e-05	1.47162	2.77333	Host cell factor 1 OS	HCFC1	P51610 1xPhospho [S789(99.7)]	[K].TIPMSAIITQAGATGVTSSPGIK.[S]	1.10422e-11	3.00212e-05	1	P51610	P51610 [771-793]	0	2739.48	9.694e-06	1.452e-12	5.64	4	1xPhospho [S19(99.7)];1xTMT6plex [K23];1xTMT6plex [N-Term]	5.90207	5.96116	5.79961	7.42375	7.37504	7.27891
4.68588	2.06118e-05	1.76469	3.39801	PHD finger protein 6 OS	PHF6	Q8IWS0 3xPhospho [S199(100);S203(97.8);T208(98.9)]	[R].DRSPHRSSPSDTRPK.[C]	0.04754	0.00296624	2	Q8IWS0	Q8IWS0 [197-211]	2	2421.09	0.001671	0.01747	2.56	8	1xTMT6plex [K15];1xTMT6plex [N-Term];3xPhospho [S3(100);S7(97.8);T12(98.9)]	5.69209	5.8802	5.64386	7.45861	7.54381	7.50779
4.6853	2.06394e-05	0.496736	1.41102	Inactive ubiquitin carboxyl-terminal hydrolase 54 OS	USP54	Q70EL1 1xPhospho [S603(99.7)]	[K].HCGYTQLSPFSEDSAK.[E]	1.78493e-07	3.00212e-05	1	Q70EL1	Q70EL1 [596-611]	0	2365.09	9.694e-06	4.06e-08	4.5	4	1xCarbamidomethyl [C2];1xPhospho [S8(99.7)];1xTMT6plex [K16];1xTMT6plex [N-Term]	6.29829	6.29462	6.23458	6.77479	6.78136	6.76155
4.68396	2.07033e-05	2.12267	4.355	Cytoskeleton-associated protein 2 OS	CKAP2	Q8WWK9 1xPhospho [S209(100)]	[K].KLSATIPK.[A]	0.00213342	0.000218825	1	Q8WWK9	Q8WWK9 [207-214]	1	1625	6.64e-05	0.0008428	3.28	4	1xPhospho [S3(100)];1xTMT6plex [N-Term];2xTMT6plex [K1;K8]	5.46923	5.37156	5.45286	7.7252	7.49105	7.44543
4.68182	2.08055e-05	1.01982	2.02767	Set1/Ash2 histone methyltransferase complex subunit ASH2 OS	ASH2L	Q9UBL3 1xPhospho [S316(100)]	[K].ARSDPLFSAQR.[L]	2.10335e-05	3.00212e-05	2	Q9UBL3	Q9UBL3 [314-324]	1	1556.78	9.694e-06	6.262e-06	4.4	8	1xPhospho [S3(100)];1xTMT6plex [N-Term]	6.27798	6.18982	6.25927	7.31832	7.19771	7.27053
4.67966	2.09093e-05	1.38294	2.60799	Proline-rich protein 11 OS	PRR11	Q96HE9 1xPhospho [S307(100)]	[K].VDVERSPGGTPLTNK.[E]	9.7795e-06	3.00212e-05	3	Q96HE9	Q96HE9 [302-316]	1	2108.12	9.694e-06	2.786e-06	4.53	8	1xPhospho [S6(100)];1xTMT6plex [K15];1xTMT6plex [N-Term]	5.86295	5.90929	5.90207	7.38629	7.19081	7.24603
4.67761	2.10082e-05	1.5841	2.9982	High mobility group protein HMG-I/HMG-Y OS	HMGA1	P17096 1xPhospho [S36(100)]	[K].QPPVSPGTALVGSQK.[E]	1.52186e-07	3.00212e-05	4	P17096	P17096 [32-46]	0	2004.09	9.694e-06	3.435e-08	5.07	8	1xPhospho [S5(100)];1xTMT6plex [K15];1xTMT6plex [N-Term]	5.69766	5.848	5.86295	7.40088	7.45533	7.30469
4.67704	2.10358e-05	0.811035	1.75447	Transcription termination factor 2 OS	TTF2	Q9UNY4 1xPhospho [S883(100)]	[R].GNQSGRSPNNPFSR.[V]	5.44419e-05	3.00212e-05	3	Q9UNY4	Q9UNY4 [877-890]	1	1826.85	9.694e-06	1.712e-05	2.34	8	1xPhospho [S7(100)];1xTMT6plex [N-Term]	6.25739	6.25739	6.2211	7.11998	7.00899	7.04002
4.67454	2.11572e-05	1.19662	2.29202	Afadin OS	AFDN	P55196 1xPhospho [S1721(100)]	[K].TQVLSPDSLFTAK.[F]	3.25955e-05	3.00212e-05	5	P55196	P55196 [1717-1729]	0	1945.04	9.694e-06	9.952e-06	4.56	8	1xPhospho [S5(100)];1xTMT6plex [K13];1xTMT6plex [N-Term]	6.01346	6.10434	6.12309	7.32553	7.30652	7.19869
4.67277	2.12439e-05	1.49983	2.82808	Centromere-associated protein E OS	CENPE	Q02224 1xPhospho [T2622(100)]	[K].QITPSQCK.[E]	0.0356869	0.00247828	4	Q02224	Q02224 [2620-2627]	0	1499.77	0.001323	0.01355	2.17	8	1xCarbamidomethyl [C7];1xPhospho [T3(100)];1xTMT6plex [K8];1xTMT6plex [N-Term]	5.76818	5.79961	5.89724	7.42626	7.27333	7.26491
4.67223	2.12702e-05	0.833608	1.78214	Anillin OS	ANLN	Q9NQW6 1xPhospho [S485(100)]	[K].TQSLPVTEK.[V]	0.00140284	0.000160979	5	Q9NQW6	Q9NQW6 [483-491]	0	1540.84	5.23e-05	0.0005378	2.75	8	1xPhospho [S3(100)];1xTMT6plex [K9];1xTMT6plex [N-Term]	5.48543	5.59395	5.50779	6.39232	6.34518	6.3505
4.66962	2.13985e-05	1.18227	2.26934	RNA-binding protein 25 OS	RBM25	P49756 2xPhospho [S677(100);S683(100)]	[K].LGASNSPGQPNSVK.[R]	4.92318e-06	3.00212e-05	9	P49756	P49756 [672-685]	0	1973.95	9.694e-06	1.352e-06	4.94	17	1xTMT6plex [K14];1xTMT6plex [N-Term];2xPhospho [S6(100);S12(100)]	6.02459	6.15381	6.05311	7.31107	7.27053	7.19672
4.66867	2.14452e-05	1.21124	2.31537	TRAF-type zinc finger domain-containing protein 1 OS	TRAFD1	O14545 1xPhospho [S470(100)]	[R].STSGPRPGCQPSSPCVPK.[L]	7.56461e-06	3.00212e-05	5	O14545	O14545 [468-485]	0	2437.18	9.694e-06	2.13e-06	3.78	13	1xPhospho [S3(100)];1xTMT6plex [K18];1xTMT6plex [N-Term];2xCarbamidomethyl [C9;C15]	5.87774	5.88509	5.9472	7.17692	7.02015	7.1467
4.66847	2.1455e-05	1.29085	2.44673	Centromere protein J OS	CENPJ	Q9HC77 2xPhospho [S467(100);S469(100)]	[K].SLSPSGLK.[I]	0.0169253	0.00135646	2	Q9HC77	Q9HC77 [467-474]	0	1406.71	0.0007172	0.006895	2.58	8	1xTMT6plex [K8];1xTMT6plex [N-Term];2xPhospho [S1(100);S3(100)]	5.8125	5.99095	5.95884	7.23554	7.20555	7.19377
4.66636	2.15595e-05	1.6623	3.16521	Suppressor of SWI4 1 homolog OS	PPAN	Q9NQ55 1xPhospho [S347(100)]	[K].SLEGMK.[K]	0.0423162	0.00263103	2	Q9NQ55	Q9NQ55 [347-352]	0	1202.63	0.001509	0.01574	2.24	8	1xPhospho [S1(100)];1xTMT6plex [K6];1xTMT6plex [N-Term]	5.80993	5.77347	5.82018	7.60585	7.38888	7.39575
4.66632	2.15617e-05	1.56006	2.94866	Zinc finger protein 501 OS	ZNF501	Q96CX3 1xPhospho [T213(100)];Q9H0M5 1xPhospho [T245(100)];1xPhospho [T273(100)];1xPhospho [T385(100)];1xPhospho [T441(100)];1xPhospho [T469(100)];1xPhospho [T531(100)];1xPhospho [T559(100)];1xPhospho [T587(100)];1xPhospho [T615(100)];1xPhospho [T643(100)];Q6BEB4 1xPhospho [T351(100)];Q02446 1xPhospho [T702(100)];P08047 1xPhospho [T681(100)];Q02447 1xPhospho [T676(100)];Q9BXK1 1xPhospho [T182(100)…	[RKTG].THTGEK.[LPERATHKQSYM]	0.010203	0.00106427	1	Q96CX3;Q9H0M5;Q6BEB4;Q02446;P08047;Q02447;Q9BXK1;Q9C0G0;Q14587;Q7Z7L9;O14901;Q8IXZ3;Q9NYW8;Q13118;Q9Y2Y9;Q8N883;P0CG40	Q96CX3 [211-216];Q9H0M5 [243-248];[271-276];[383-388];[439-444];[467-472];[529-534];[557-562];[585-590];[613-618];[641-646];Q6BEB4 [349-354];Q02446 [700-705];P08047 [679-684];Q02447 [674-679];Q9BXK1 [180-185];Q9C0G0 [1679-1684];Q14587 [437-442];[521-526];[605-610];[633-638];[717-722];[913-918];Q7Z7L9 [243-248];[271-276];[327-332];[411-416];[523-528];O14901 [417-422];[447-452];Q8IXZ3 [409-414];Q9N…	0	1210.62	0.0004901	0.004234	3.18	4	1xPhospho [T3(100)];1xTMT6plex [K6];1xTMT6plex [N-Term]	5.82528	5.92125	5.95652	7.57213	7.41363	7.39746
4.66564	2.15952e-05	1.64573	3.12905	Tyrosine-protein kinase BAZ1B OS	BAZ1B	Q9UIG0 2xPhospho [S347(100);S349(100)]	[K].SLSGSPLK.[V]	0.0107105	0.00106427	10	Q9UIG0	Q9UIG0 [345-352]	0	1406.71	0.0004938	0.004456	3.16	21	1xTMT6plex [K8];1xTMT6plex [N-Term];2xPhospho [S3(100);S5(100)]	5.65535	5.56682	5.61176	7.39146	7.19081	7.18884
4.66221	2.17667e-05	1.35162	2.55198	Alpha-parvin OS	PARVA	Q9NVD7 1xPhospho [S28(100)]	[K].KDDSFLGK.[L]	0.0254994	0.00184581	1	Q9NVD7	Q9NVD7 [25-32]	1	1676.92	0.0009594	0.01006	2.87	4	1xPhospho [S4(100)];1xTMT6plex [N-Term];2xTMT6plex [K1;K8]	5.86295	5.7252	5.74147	7.20848	7.08746	7.08852
4.66148	2.1803e-05	1.45228	2.73641	Protein PRRC2B OS	PRRC2B	Q5JSZ5 1xPhospho [S1843(100)]	[R].AIGLSPMSFPTADLTLK.[M]	2.41323e-06	3.00212e-05	2	Q5JSZ5	Q5JSZ5 [1839-1855]	0	2300.24	9.694e-06	6.368e-07	4.52	8	1xPhospho [S5(100)];1xTMT6plex [K17];1xTMT6plex [N-Term]	5.76553	5.67807	5.82018	7.24793	7.26209	7.11061
4.66038	2.18583e-05	0.911981	1.88163	Cell division cycle-associated protein 2 OS	CDCA2	Q69YH5 1xPhospho [S756(100)]	[K].ISPDLNIK.[C]	0.00285531	0.000238203	4	Q69YH5	Q69YH5 [755-762]	0	1437.81	8.07e-05	0.001148	2.48	8	1xPhospho [S2(100)];1xTMT6plex [K8];1xTMT6plex [N-Term]	6.27426	6.30378	6.29462	7.26397	7.21432	7.13031
4.66029	2.1863e-05	0.223265	1.16737	(E3-independent) E2 ubiquitin-conjugating enzyme OS	UBE2O	Q9C0C9 1xPhospho [S401(100)]	[R].IMSCSPDTQCSR.[D]	0.000380557	3.00212e-05	5	Q9C0C9	Q9C0C9 [397-408]	0	1750.72	9.694e-06	0.0001341	3.2	8	1xPhospho [S5(100)];1xTMT6plex [N-Term];2xCarbamidomethyl [C4;C10]	6.58346	6.56682	6.55919	6.80607	6.78921	6.78398
4.65763	2.19975e-05	1.1709	2.25153	Microtubule-associated protein 2 OS	MAP2	P11137 1xPhospho [S1579(100)]	[R].TTRSEPIRR.[A]	0.0169967	0.00138213	1	P11137	P11137 [1576-1584]	2	1424.76	0.0007228	0.006918	1.9	4	1xPhospho [S4(100)];1xTMT6plex [N-Term]	5.91886	5.99774	5.86047	7.09698	7.04002	7.15279
4.65734	2.2012e-05	1.9618	3.89549	E3 ubiquitin-protein ligase TRIP12 OS	TRIP12	Q14669 3xPhospho [S987(100);S991(100);S997(100)]	[R].DDSLDLSPQGRLSDVLK.[R]	0.00165978	0.000191254	1	Q14669	Q14669 [985-1001]	1	2556.18	5.981e-05	0.0006459	4.06	4	1xTMT6plex [K17];1xTMT6plex [N-Term];3xPhospho [S3(100);S13(100)];S7(100)	5.70044	5.59395	5.61471	7.75355	7.55152	7.48945
4.6535	2.22074e-05	1.05049	2.07124	Histone-lysine N-methyltransferase SETD2 OS	SETD2	Q9BYW2 1xPhospho [S917(100)]	[K].SSEFLK.[H]	0.0795817	0.00403763	2	Q9BYW2	Q9BYW2 [917-922]	0	1248.66	0.002139	0.02752	2.02	8	1xPhospho [S1(100)];1xTMT6plex [K6];1xTMT6plex [N-Term]	6.18785	6.1918	6.17393	7.32643	7.1819	7.19672
4.6514	2.23153e-05	1.90797	3.7528	Chromobox protein homolog 5 OS	CBX5	P45973 2xPhospho [S92(100);S95(100)]	[K].RKSNFSNSADDIK.[S]	0.00145704	0.000191254	1	P45973	P45973 [90-102]	2	2329.16	5.981e-05	0.0005607	3.48	4	1xTMT6plex [N-Term];2xPhospho [S3(100);2xTMT6plex [K2;K13];S6(100)]	5.54535	5.68089	5.7866	7.67243	7.52826	7.53605
4.65133	2.23188e-05	1.34851	2.5465	Elongin-A OS	ELOA	Q14241 1xPhospho [T397(100)]	[K].GSNNLKTPEGK.[V]	0.00170923	0.000191254	3	Q14241	Q14241 [391-401]	1	1912.05	5.981e-05	0.0006662	2.74	13	1xPhospho [T7(100)];1xTMT6plex [N-Term];2xTMT6plex [K6;K11]	5.97957	5.95884	6.04658	7.44128	7.33092	7.25833
4.64771	2.25055e-05	0.230975	1.17363	Tetratricopeptide repeat protein 9A OS	TTC9	Q92623 1xPhospho [S15(100)]	[K].GNPSPPAAGEGQRPPPPLCVPGGGGGAPAR.[G]	4.10034e-09	3.00212e-05	1	Q92623	Q92623 [12-41]	0	3084.5	9.694e-06	7.553e-10	5.37	4	1xCarbamidomethyl [C19];1xPhospho [S4(100)];1xTMT6plex [N-Term]	6.5345	6.56377	6.56072	6.78267	6.79181	6.77742
4.64769	2.25064e-05	1.82217	3.53612	PHD finger protein 14 OS	PHF14	O94880 1xPhospho [S308(100)]	[K].SQNWSSQK.[M]	0.000515905	3.00212e-05	1	O94880	O94880 [308-315]	0	1502.74	9.694e-06	0.0001857	3.04	4	1xPhospho [S1(100)];1xTMT6plex [K8];1xTMT6plex [N-Term]	5.53605	5.64386	5.48543	7.48784	7.38284	7.26115
4.64664	2.25612e-05	3.01508	8.08404	Proliferation marker protein Ki-67 OS	MKI67	P46013 3xPhospho [S1861(100);S1864(100);T1869(100)]	[K].ILCKSPQSDPADTPTNTK.[Q]	3.39386e-06	3.00212e-05	2	P46013	P46013 [1857-1874]	1	2900.35	9.694e-06	9.121e-07	5.8	4	1xCarbamidomethyl [C3];1xTMT6plex [N-Term];2xTMT6plex [K4;3xPhospho [S5(100);K18];S8(100);T13(100)]	4.61471	4.926	5.01792	7.97269	7.79701	7.83416
4.64626	2.25808e-05	1.2479	2.37495	Ubiquitin-associated protein 2-like OS	UBAP2L	Q14157 2xPhospho [S439(100);S/T]	[K].SPAVATSTAAPPPPSSPLPSK.[S]	5.14433e-07	3.00212e-05	7	Q14157	Q14157 [439-459]	0	2578.3	9.694e-06	1.241e-07	4.79	8	1xTMT6plex [K21];1xTMT6plex [N-Term];2xPhospho [S1(100);S/T]	6.02459	6.10852	6.07039	7.37938	7.34961	7.2182
4.64554	2.26181e-05	0.971503	1.96088	Serine/arginine-rich splicing factor 11 OS	SRSF11	Q05519 2xPhospho [T447(100);S449(100)]	[K].KPIETGSPK.[T]	0.00139107	0.000160979	2	Q05519	Q05519 [443-451]	0	1803.96	5.23e-05	0.0005336	3.45	8	1xTMT6plex [N-Term];2xPhospho [T5(100);2xTMT6plex [K1;K9];S7(100)]	6.25739	6.22304	6.22497	7.2817	7.19967	7.13853
4.64528	2.2632e-05	0.733221	1.66235	Hamartin OS	TSC1	Q92574 2xPhospho [S505(100);S511(100)]	[R].GGFDSPFYRDSLPGSQR.[K]	0.00163215	0.000191254	1	Q92574	Q92574 [501-517]	1	2274.98	5.981e-05	0.000632	3.25	4	1xTMT6plex [N-Term];2xPhospho [S5(100);S11(100)]	6.33985	6.36982	6.31832	7.1334	7.04876	7.04549
4.64516	2.26381e-05	1.37059	2.58576	Jupiter microtubule associated homolog 1 OS	JPT1	Q9UK76 1xPhospho [S70(100)]	[K].SSGGREDLESSGLQR.[R]	7.39897e-06	3.00212e-05	9	Q9UK76	Q9UK76 [70-84]	1	1886.88	9.694e-06	2.079e-06	4.8	17	1xPhospho [S1(100)];1xTMT6plex [N-Term]	6.0045	6.00899	6.01123	7.49665	7.3443	7.29554
4.64269	2.27671e-05	1.93902	3.83446	Mitotic checkpoint serine/threonine-protein kinase BUB1 beta OS	BUB1B	O60566 1xPhospho [S1043(99.8)]	[K].LTSPGALLFQ.[-]	0.00131684	0.000160979	3	O60566	O60566 [1041-1050]	0	1355.72	5.23e-05	0.0005043	3.57	13	1xPhospho [S3(99.8)];1xTMT6plex [N-Term]	5.66959	5.65249	5.62644	7.63517	7.42375	7.70667
4.64196	2.28054e-05	0.759842	1.69331	Calmodulin-regulated spectrin-associated protein 3 OS	CAMSAP3	Q9P1Y5 1xPhospho [S1100(100)]	[R].ERDWENGSNASSPASVPEYTGPR.[L]	2.34447e-11	3.00212e-05	1	Q9P1Y5	Q9P1Y5 [1089-1111]	1	2815.25	9.694e-06	3.216e-12	5.84	4	1xPhospho [S12(100)];1xTMT6plex [N-Term]	6.25172	6.29278	6.26866	7.09276	6.98982	7.01011
4.64121	2.2845e-05	0.827612	1.77475	Far upstream element-binding protein 1 OS	FUBP1	Q96AE4 1xPhospho [T153(100)]	[R].SCMLTGTPESVQSAK.[R]	6.56324e-07	3.00212e-05	5	Q96AE4	Q96AE4 [147-161]	0	2134.03	9.694e-06	1.606e-07	4.26	13	1xCarbamidomethyl [C2];1xPhospho [T7(100)];1xTMT6plex [K15];1xTMT6plex [N-Term]	6.40259	6.30195	6.40939	7.20261	7.21723	7.17692
4.64079	2.28671e-05	0.801423	1.74282	IQ motif and SEC7 domain-containing protein 1 OS	IQSEC1	Q6DN90 1xPhospho [S512(100)]	[K].EARNSWDSPAFSNDVIR.[K]	4.36472e-08	3.00212e-05	2	Q6DN90	Q6DN90 [508-524]	1	2273.05	9.694e-06	9.167e-09	4.93	4	1xPhospho [S5(100)];1xTMT6plex [N-Term]	6.02015	6.1127	6.05311	6.81762	6.88996	6.88264
4.64001	2.29084e-05	1.72945	3.31602	Proliferation marker protein Ki-67 OS	MKI67	P46013 1xPhospho [S1071(100)]	[R].TFKESPK.[Q]	0.0439792	0.00275298	4	P46013	P46013 [1067-1073]	1	1603.91	0.00156	0.01631	2.27	8	1xPhospho [S5(100)];1xTMT6plex [N-Term];2xTMT6plex [K3;K7]	5.56682	5.71699	5.74685	7.49185	7.41701	7.31016
4.63998	2.29096e-05	1.68201	3.20875	Lamina-associated polypeptide 2, isoform alpha OS	TMPO	P42166 1xPhospho [S433(100)]	[K].VPRLSEK.[S]	0.180833	0.00777633	4	P42166	P42166 [429-435]	1	1366.79	0.003837	0.05961	1.89	8	1xPhospho [S5(100)];1xTMT6plex [K7];1xTMT6plex [N-Term]	5.72792	5.88509	5.82782	7.38024	7.57289	7.53372
4.63844	2.29909e-05	2.26042	4.79129	Putative oxidoreductase GLYR1 OS	GLYR1	Q49A26 2xPhospho [S130(100);S132(100)]	[R].KLSLSEGK.[V]	0.0350281	0.00247828	2	Q49A26	Q49A26 [128-135]	1	1708.93	0.001313	0.01336	2.82	4	1xTMT6plex [N-Term];2xPhospho [S3(100);2xTMT6plex [K1;K8];S5(100)]	5.2854	5.45943	5.56377	7.8125	7.61985	7.6575
4.63512	2.31675e-05	1.37276	2.58965	Rab3 GTPase-activating protein catalytic subunit OS	RAB3GAP1	Q15042 1xPhospho [S919(100)]	[K].RMGSPEER.[R]	0.00331529	0.000238203	3	Q15042	Q15042 [916-923]	1	1270.58	9.53e-05	0.001341	3.13	13	1xPhospho [S4(100)];1xTMT6plex [N-Term]	6.04439	5.92362	5.89239	7.40429	7.30012	7.27426
4.63502	2.31731e-05	2.13035	4.37824	STE20-like serine/threonine-protein kinase OS	SLK	Q9H2G2 1xPhospho [T1097(100)]	[R].INSTATPDQDRDK.[I]	4.23503e-06	3.00212e-05	3	Q9H2G2	Q9H2G2 [1092-1104]	1	1998.99	9.694e-06	1.155e-06	4.32	13	1xPhospho [T6(100)];1xTMT6plex [K13];1xTMT6plex [N-Term]	5.30012	5.60585	5.43962	7.63807	7.51964	7.57894
4.63493	2.31776e-05	1.31899	2.49492	Ribosome biogenesis protein NOP53 OS	NOP53	Q9NZM5 1xPhospho [S74(99.7)]	[R].TSGGLLSEAPNEK.[L]	7.36424e-07	3.00212e-05	2	Q9NZM5	Q9NZM5 [73-85]	0	1840.95	9.694e-06	1.819e-07	4.5	8	1xPhospho [S2(99.7)];1xTMT6plex [K13];1xTMT6plex [N-Term]	5.98868	5.99548	5.93546	7.33002	7.3637	7.18289
4.63379	2.32388e-05	1.79802	3.47743	LIM domain-containing protein 1 OS	LIMD1	Q9UGP4 2xPhospho [S421(99.5);S424(99.5)]	[K].EGPLGWSSDGSLGSVLLDSPSSPR.[V]	6.65826e-14	3.00212e-05	2	Q9UGP4	Q9UGP4 [403-426]	0	2789.26	9.694e-06	6.553e-15	8.35	8	1xTMT6plex [N-Term];2xPhospho [S19(99.5);S22(99.5)]	5.52356	5.74416	5.72247	7.50064	7.49905	7.38457
4.63329	2.32652e-05	0.919759	1.8918	Sperm-associated antigen 7 OS	SPAG7	O75391 1xPhospho [S158(100)]	[R].QEEEAAQQGPVVVSPASDYK.[D]	9.8023e-11	3.00212e-05	5	O75391	O75391 [145-164]	0	2670.31	9.694e-06	1.458e-11	6.17	8	1xPhospho [S14(100)];1xTMT6plex [K20];1xTMT6plex [N-Term]	6.18982	6.2075	6.24793	7.15482	7.18686	7.06286
4.63112	2.33817e-05	0.498256	1.4125	Rho GTPase-activating protein 21 OS	ARHGAP21	Q5T5U3 2xPhospho [S612(100);S616(100)]	[R].GISQDRSPLVK.[V]	0.00649486	0.000639885	1	Q5T5U3	Q5T5U3 [610-620]	1	1817.93	0.0002749	0.002696	3.07	4	1xTMT6plex [K11];1xTMT6plex [N-Term];2xPhospho [S3(100);S7(100)]	6.63227	6.64962	6.63081	7.09487	7.16692	7.14568
4.63095	2.33911e-05	1.03197	2.04482	Protein SOGA1 OS	SOGA1	O94964 1xPhospho [S1198(100)]	[R].IERPCCSPK.[Y]	0.0127085	0.00110902	3	O94964	O94964 [1192-1200]	0	1684.83	0.0005491	0.005262	1.96	8	1xPhospho [S7(100)];1xTMT6plex [K9];1xTMT6plex [N-Term];2xCarbamidomethyl [C5;C6]	6.06393	6.10224	6.03782	7.15684	7.01792	7.12515
4.62934	2.34778e-05	0.99669	1.99542	Palmdelphin OS	PALMD	Q9NP74 1xPhospho [T342(100)]	[K].LHTPQK.[R]	0.0368748	0.00249893	2	Q9NP74	Q9NP74 [340-345]	0	1261.71	0.00134	0.01394	2.09	8	1xPhospho [T3(100)];1xTMT6plex [K6];1xTMT6plex [N-Term]	6.1375	6.11478	5.99548	7.08746	7.08321	7.06717
4.62779	2.35616e-05	0.875866	1.83511	Lymphokine-activated killer T-cell-originated protein kinase OS	PBK	Q96KB5 1xPhospho [S264(100)]	[K].TFDESDFDDEAYYAALGTRPPINMEELDESYQK.[V]	8.80538e-13	3.00212e-05	2	Q96KB5	Q96KB5 [260-292]	0	4397.97	9.694e-06	1.007e-13	9.47	8	1xPhospho [S5(100)];1xTMT6plex [K33];1xTMT6plex [N-Term]	6.26303	6.2211	6.26303	7.17891	7.05528	7.14057
4.62661	2.36259e-05	1.90851	3.75422	Protein virilizer homolog OS	VIRMA	Q69YN4 1xPhospho [T1708(100)]	[R].FFTPPASK.[G]	0.019977	0.0015825	2	Q69YN4	Q69YN4 [1706-1713]	0	1432.76	0.0008328	0.008048	2.01	4	1xPhospho [T3(100)];1xTMT6plex [K8];1xTMT6plex [N-Term]	5.4822	5.71973	5.4822	7.52904	7.46025	7.42038
4.62595	2.36621e-05	1.32989	2.51383	Transcription termination factor 2 OS	TTF2	Q9UNY4 1xPhospho [S396(100)]	[R].KVSPASGVSK.[K]	0.000502661	3.00212e-05	4	Q9UNY4	Q9UNY4 [394-403]	1	1727.01	9.694e-06	0.0001808	4.01	13	1xPhospho [S3(100)];1xTMT6plex [N-Term];2xTMT6plex [K1;K10]	5.72247	5.74416	5.88509	7.16088	7.05637	7.12412
4.62563	2.36794e-05	0.46691	1.38215	Unconventional myosin-IXb OS	MYO9B	Q13459 1xPhospho [S1354(100)]	[R].RTSFSTSDVSK.[L]	1.71589e-05	3.00212e-05	3	Q13459	Q13459 [1352-1362]	1	1752.89	9.694e-06	5.046e-06	5.11	8	1xPhospho [S3(100)];1xTMT6plex [K11];1xTMT6plex [N-Term]	6.10224	6.10224	6.07468	6.59694	6.53605	6.54689
4.62463	2.37339e-05	0.874694	1.83362	RNA-binding protein 15 OS	RBM15	Q96T37 1xPhospho [S154(99.6)]	[R].SSGAASSAPGGGDGAEYK.[T]	1.19757e-08	3.00212e-05	4	Q96T37	Q96T37 [153-170]	0	2106.97	9.694e-06	2.339e-09	5.81	13	1xPhospho [S2(99.6)];1xTMT6plex [K18];1xTMT6plex [N-Term]	6.19377	6.31651	6.24982	7.10434	7.11998	7.15987
4.62143	2.39097e-05	1.10039	2.14413	Protein Wiz OS	WIZ	O95785 3xPhospho [S1146(100);S1151(100);S1155(100)]	[K].KLPPPPGSPLGHSPTASPPPTAR.[K]	5.56328e-10	3.00212e-05	11	O95785	O95785 [1139-1161]	1	2957.45	9.694e-06	9.135e-11	9.17	8	1xTMT6plex [K1];1xTMT6plex [N-Term];3xPhospho [S8(100);S13(100);S17(100)]	6.08746	6.2211	6.11061	7.2937	7.20653	7.22014
4.61643	2.41864e-05	1.48577	2.80067	Centromere protein F OS	CENPF	P49454 1xPhospho [S1892(100)]	[K].VNDSWK.[E]	0.155211	0.0066648	2	P49454	P49454 [1889-1894]	0	1286.65	0.003384	0.05119	1.79	8	1xPhospho [S4(100)];1xTMT6plex [K6];1xTMT6plex [N-Term]	5.6893	5.80478	5.74147	7.34518	7.15785	7.18982
4.61603	2.42084e-05	1.02582	2.03612	Islet cell autoantigen 1-like protein OS	ICA1L	Q8NDH6 2xPhospho [S293(100);S298(100)]	[K].LVLSDEEASFESEQANK.[D]	8.26506e-06	3.00212e-05	2	Q8NDH6	Q8NDH6 [290-306]	0	2514.15	9.694e-06	2.335e-06	4.79	8	1xTMT6plex [K17];1xTMT6plex [N-Term];2xPhospho [S4(100);S9(100)]	6.07468	6.19967	6.18982	7.14364	7.17592	7.22207
4.61573	2.42255e-05	1.78058	3.43565	Proliferation marker protein Ki-67 OS	MKI67	P46013 1xPhospho [T1176(100)]	[K].AMLTPKPAGGDEK.[D]	0.000970382	0.000129059	2	P46013	P46013 [1173-1185]	0	2082.13	4.422e-05	0.000364	3.23	8	1xPhospho [T4(100)];1xTMT6plex [N-Term];2xTMT6plex [K6;K13]	5.55459	5.76553	5.70044	7.55459	7.40344	7.40429
4.61539	2.42442e-05	1.1585	2.23226	Lipid droplet-regulating VLDL assembly factor AUP1 OS	AUP1	Q9Y679 1xPhospho [T367(99.1)]	[K].FPSSGPVTPQPTALTFAK.[S]	6.7719e-06	3.00212e-05	4	Q9Y679	Q9Y679 [360-377]	0	2384.27	9.694e-06	1.896e-06	4.29	13	1xPhospho [T8(99.1)];1xTMT6plex [K18];1xTMT6plex [N-Term]	6.05528	5.97499	5.90207	7.18982	7.09908	7.11894
4.61299	2.43785e-05	1.70513	3.26057	WASH complex subunit 2A OS	WASHC2A	Q641Q2 1xPhospho [S520(100)]	[K].KVTLSSSK.[N]	0.00112602	0.000129059	2	Q641Q2	Q641Q2 [516-523]	1	1616.96	4.422e-05	0.0004255	3.37	8	1xPhospho [S5(100)];1xTMT6plex [N-Term];2xTMT6plex [K1;K8]	5.73064	5.78921	5.8125	7.60066	7.49745	7.34961
4.61194	2.44377e-05	2.46848	5.53459	Remodeling and spacing factor 1 OS	RSF1	Q96T23 2xPhospho [S392(100);S397(100)]	[R].EIKLSDDFDSPVK.[G]	0.000342723	3.00212e-05	1	Q96T23	Q96T23 [388-400]	1	2340.17	9.694e-06	0.0001203	4.11	4	1xTMT6plex [N-Term];2xPhospho [S5(100);2xTMT6plex [K3;K13];S10(100)]	4.853	5.14975	5.08746	7.5932	7.52826	7.37417
4.61102	2.44895e-05	1.34528	2.54079	Oxysterol-binding protein-related protein 6 OS	OSBPL6	Q9BZF3 1xPhospho [S69(100)]	[K].EADSWEIIEGLK.[I]	0.000291539	3.00212e-05	1	Q9BZF3	Q9BZF3 [66-77]	0	1927.98	9.694e-06	0.0001014	3.39	4	1xPhospho [S4(100)];1xTMT6plex [K12];1xTMT6plex [N-Term]	6.16189	6.08958	6.05094	7.54303	7.36894	7.42626
4.60295	2.49486e-05	1.09359	2.13404	Hepatoma-derived growth factor-related protein 2 OS	HDGFL2	Q7Z4V5 2xPhospho [S419(99);S420(99)]	[K].KPQSSSTEPAR.[K]	0.00128933	0.000160979	2	Q7Z4V5	Q7Z4V5 [415-425]	0	1805.86	5.23e-05	0.0004923	2.53	4	1xTMT6plex [K1];1xTMT6plex [N-Term];2xPhospho [S5(99);S6(99)]	6.10014	6.22689	6.2075	7.24222	7.33181	7.24127
4.60285	2.49548e-05	1.17392	2.25623	Centrosomal protein of 170 kDa OS	CEP170	Q5SW79 1xPhospho [T760(100)]	[R].EEAQWTPTK.[L]	0.00424792	0.000267383	4	Q5SW79	Q5SW79 [755-763]	0	1627.81	0.0001085	0.001741	2.56	8	1xPhospho [T6(100)];1xTMT6plex [K9];1xTMT6plex [N-Term]	6.05745	6.0268	6.04876	7.28448	7.2555	7.11478
4.60261	2.49685e-05	0.85596	1.80996	Zinc finger CCCH domain-containing protein 14 OS	ZC3H14	Q6PJT7 1xPhospho [S421(100)]	[K].EEETKGDSVEK.[N]	0.000301924	3.00212e-05	2	Q6PJT7	Q6PJT7 [414-424]	1	2018.03	9.694e-06	0.0001051	3.09	8	1xPhospho [S8(100)];1xTMT6plex [N-Term];2xTMT6plex [K5;K11]	6.24603	6.29829	6.31651	7.13545	7.20261	7.09064
4.60153	2.50304e-05	1.63458	3.10496	Pre-mRNA cleavage complex 2 protein Pcf11 OS	PCF11	O94913 1xPhospho [S728(100)]	[R].YEDSDKPFVDSPASR.[F]	0.000251198	3.00212e-05	2	O94913	O94913 [718-732]	0	2251.07	9.694e-06	8.654e-05	3.62	8	1xPhospho [S11(100)];1xTMT6plex [K6];1xTMT6plex [N-Term]	5.79701	5.83036	5.83036	7.57137	7.47086	7.31922
4.60099	2.50615e-05	0.997634	1.99672	Host cell factor 1 OS	HCFC1	P51610 1xPhospho [S598(99.6)]	[K].VASSPVMVSNPATR.[M]	1.93371e-05	3.00212e-05	5	P51610	P51610 [595-608]	0	1724.86	9.694e-06	5.728e-06	3.04	8	1xPhospho [S4(99.6)];1xTMT6plex [N-Term]	6.1416	6.13134	6.11686	7.18686	7.15583	7.04002
4.60037	2.50975e-05	1.41446	2.66559	Drebrin-like protein OS	DBNL	Q9UJU6 1xPhospho [S283(100)]	[K].LRSPFLQK.[Q]	0.00164591	0.000191254	10	Q9UJU6	Q9UJU6 [281-288]	1	1526.89	5.981e-05	0.0006395	3.5	13	1xPhospho [S3(100)];1xTMT6plex [K8];1xTMT6plex [N-Term]	5.97269	6.02459	6.03122	7.50938	7.45779	7.30469
4.59861	2.51997e-05	2.2539	4.7697	PRKC apoptosis WT1 regulator protein OS	PAWR	Q96IZ0 1xPhospho [S9(99.7)]	[R].TSSGLGGSTTDFLEEWK.[A]	5.66815e-08	3.00212e-05	3	Q96IZ0	Q96IZ0 [8-24]	0	2353.14	9.694e-06	1.21e-08	5.12	8	1xPhospho [S2(99.7)];1xTMT6plex [K17];1xTMT6plex [N-Term]	5.12515	5.38888	5.17393	7.60511	7.44708	7.39746
4.59827	2.52194e-05	0.965548	1.9528	Lymphokine-activated killer T-cell-originated protein kinase OS	PBK	Q96KB5 1xPhospho [S19(100)]	[K].SVLCSTPTINIPASPFMQK.[L]	1.89071e-07	3.00212e-05	6	Q96KB5	Q96KB5 [19-37]	0	2629.35	9.694e-06	4.307e-08	5.56	13	1xCarbamidomethyl [C4];1xPhospho [S1(100)];1xTMT6plex [K19];1xTMT6plex [N-Term]	6.26679	6.1819	6.26303	7.26679	7.15076	7.19081
4.59747	2.52656e-05	0.509752	1.42381	Serine/threonine-protein kinase D1 OS	PRKD1	Q15139 1xPhospho [S235(100)]	[K].SPSESFIGR.[E]	0.000238321	3.00212e-05	2	Q15139	Q15139 [235-243]	0	1288.61	9.694e-06	8.178e-05	2.69	8	1xPhospho [S1(100)];1xTMT6plex [N-Term]	6.44791	6.49665	6.49506	7.02015	6.96232	6.98641
4.59736	2.52721e-05	2.42742	5.37929	Eukaryotic translation initiation factor 5B OS	EIF5B	O60841 3xPhospho [S9(100);S12(100);T13(100)]	[K].NKSEDSTKDDIDLDALAAEIEGAGAAK.[E]	1.0821e-07	3.00212e-05	2	O60841	O60841 [7-33]	2	3903.87	9.694e-06	2.392e-08	7.99	8	1xTMT6plex [N-Term];3xPhospho [S3(100);3xTMT6plex [K2;K27];K8;S6(100);T7(100)]	5.3147	5.37851	5.36107	7.88996	7.56148	7.88509
4.59544	2.5384e-05	1.31396	2.48623	Thyroid hormone receptor-associated protein 3 OS	THRAP3	Q9Y2W1 1xPhospho [S600(100)]	[R].DLVHSNKK.[E]	0.0345433	0.00245947	2	Q9Y2W1	Q9Y2W1 [596-603]	1	1707.98	0.001289	0.01316	2.47	8	1xPhospho [S5(100)];1xTMT6plex [N-Term];2xTMT6plex [K7;K8]	6.03122	6.09592	5.96809	7.43962	7.30378	7.2937
4.59518	2.53993e-05	1.86946	3.65395	Ribosomal L1 domain-containing protein 1 OS	RSL1D1	O76021 2xPhospho [S361(100);T375(100)]	[K].ATNESEDEIPQLVPIGKKTPANEK.[V]	2.62425e-05	3.00212e-05	2	O76021	O76021 [357-380]	2	3684.93	9.694e-06	7.925e-06	5.67	8	1xTMT6plex [N-Term];2xPhospho [S5(100);3xTMT6plex [K17;K18;K24];T19(100)]	5.61176	5.64386	5.56072	7.47492	7.3336	7.61618
4.59497	2.54118e-05	1.41564	2.66778	Protein NEDD1 OS	NEDD1	Q8NHV4 3xPhospho [S397(98.4);S411(99.2);S/T]	[K].NQDFSSFDDTGKSSLGDMFSPIRDDAVVNK.[G]	9.69127e-07	3.00212e-05	2	Q8NHV4	Q8NHV4 [392-421]	2	4219.89	9.694e-06	2.421e-07	5.68	4	1xTMT6plex [N-Term];2xTMT6plex [K12;3xPhospho [S6(98.4);K30];S/T];S20(99.2)	5.96578	5.97499	6.00225	7.51254	7.2937	7.3837
4.59315	2.55183e-05	1.11598	2.16742	Stromal interaction molecule 2 OS	STIM2	Q9P246 2xPhospho [S609(100);S621(99.5)]	[R].KQSPPLSLEIYQTLSPR.[K]	0.00243789	0.000238203	2	Q9P246	Q9P246 [607-623]	1	2575.33	7.373e-05	0.0009704	3.95	8	1xTMT6plex [K1];1xTMT6plex [N-Term];2xPhospho [S3(100);S15(99.5)]	6.00899	5.94017	6	7.15583	7.1334	7.00787
4.58843	2.57969e-05	1.21977	2.3291	UPF0235 protein C15orf40 OS	C15orf40	Q8WUR7 1xPhospho [S116(100)]	[R].KSDVVLDK.[G]	0.000587405	6.48648e-05	2	Q8WUR7	Q8WUR7 [115-122]	1	1670.97	1.9e-05	0.0002127	3.34	8	1xPhospho [S2(100)];1xTMT6plex [N-Term];2xTMT6plex [K1;K8]	6.06393	6.13134	6.1639	7.3733	7.39917	7.24603
4.58808	2.58179e-05	1.84746	3.59866	Proliferation marker protein Ki-67 OS	MKI67	P46013 1xPhospho [S374(100)]	[R].RESVNLGK.[S]	0.00021544	3.00212e-05	5	P46013	P46013 [372-379]	1	1440.8	9.694e-06	7.351e-05	3.95	8	1xPhospho [S3(100)];1xTMT6plex [K8];1xTMT6plex [N-Term]	5.67525	5.78398	5.57289	7.63517	7.50303	7.4363
4.58722	2.58692e-05	0.889258	1.85222	Golgin subfamily B member 1 OS	GOLGB1	Q14789 1xPhospho [S2872(99.6)]	[R].SAAQPSTSPAEVQSLK.[K]	3.62463e-05	3.00212e-05	1	Q14789	Q14789 [2865-2880]	0	2139.11	9.694e-06	1.113e-05	3.87	4	1xPhospho [S8(99.6)];1xTMT6plex [K16];1xTMT6plex [N-Term]	6.2891	6.29646	6.29094	7.19476	7.24413	7.10538
4.58643	2.5916e-05	0.289688	1.22238	CBP80/20-dependent translation initiation factor OS	CTIF	O43310 1xPhospho [S299(99.3)]	[K].LEDTAGDTGHSSLEAPRSPDTLAPVASER.[L]	1.23957e-10	3.00212e-05	2	O43310	O43310 [282-310]	1	3288.56	9.694e-06	1.869e-11	6.86	8	1xPhospho [S18(99.3)];1xTMT6plex [N-Term]	6.46923	6.47573	6.49825	6.77083	6.7879	6.75355
4.58613	2.5934e-05	1.6507	3.13986	Eukaryotic translation initiation factor 5B OS	EIF5B		[K].SEDSTKDDIDLDALAAEIEGAGAAK.[E]	2.37697e-10	3.00212e-05	4	O60841	O60841 [9-33]	1	3272.64	9.694e-06	3.716e-11	6.62	8	1xPhospho [S/T];1xTMT6plex [N-Term];2xTMT6plex [K6;K25]	5.80219	5.89966	5.80478	7.58496	7.51885	7.35491
4.58606	2.59382e-05	1.56121	2.95101	G-protein-signaling modulator 1 OS	GPSM1	Q86YR5 1xPhospho [S445(100)]	[R].GPSRDSLPLPVR.[S]	5.18581e-05	3.00212e-05	4	Q86YR5	Q86YR5 [440-451]	1	1602.86	9.694e-06	1.631e-05	3.79	13	1xPhospho [S6(100)];1xTMT6plex [N-Term]	5.79181	5.92362	5.79181	7.50303	7.31107	7.37678
4.58363	2.60836e-05	1.58133	2.99245	Cytoplasmic dynein 1 light intermediate chain 2 OS	DYNC1LI2	O43237 2xPhospho [S383(100);S]	[R].ASESPARGPSGSPR.[T]	0.0127607	0.00113321	6	O43237	O43237 [380-393]	1	1744.76	0.0005491	0.005266	2.71	17	1xTMT6plex [N-Term];2xPhospho [S4(100);S]	5.6865	5.84549	5.853	7.31922	7.33807	7.47168
4.58068	2.62617e-05	1.8034	3.49042	Zinc finger Ran-binding domain-containing protein 2 OS	ZRANB2	O95218 1xPhospho [S9(100)]	[K].NFRVSDGDWICPDKK.[C]	2.07402e-08	3.00212e-05	4	O95218	O95218 [5-19]	2	2604.32	9.694e-06	4.179e-09	4.76	8	1xCarbamidomethyl [C11];1xPhospho [S5(100)];1xTMT6plex [N-Term];2xTMT6plex [K14;K15]	5.70044	5.70321	5.78398	7.66534	7.53761	7.39489
4.57924	2.63487e-05	0.888109	1.85075	Negative elongation factor E OS	NELFE	P18615 2xPhospho [S249(100);S251(100)]	[R].EGPFRRSDSFPER.[R]	0.00211568	0.000218825	3	P18615	P18615 [243-255]	2	1968.86	6.64e-05	0.000835	3	8	1xTMT6plex [N-Term];2xPhospho [S7(100);S9(100)]	6.24603	6.29462	6.2384	7.20945	7.08215	7.15178
4.57756	2.64508e-05	2.04425	4.12458	Proliferation marker protein Ki-67 OS	MKI67	P46013 1xPhospho [T1577(100)]	[R].RLQTPK.[E]	0.0254994	0.00184581	2	P46013	P46013 [1574-1579]	1	1280.75	0.0009594	0.01005	1.71	8	1xPhospho [T4(100)];1xTMT6plex [K6];1xTMT6plex [N-Term]	5.42626	5.67525	5.44294	7.64386	7.55842	7.47492
4.57747	2.64565e-05	1.63796	3.11226	Methionine aminopeptidase 2 OS	METAP2	P50579 1xPhospho [S45(100)]	[K].SKGPSAAGEQEPDK.[E]	1.0357e-06	3.00212e-05	3	P50579	P50579 [45-58]	1	2168.12	9.694e-06	2.598e-07	5.38	8	1xPhospho [S1(100)];1xTMT6plex [N-Term];2xTMT6plex [K2;K14]	5.45943	5.55459	5.51412	7.27426	7.03232	7.13545
4.57713	2.64768e-05	0.770795	1.70621	E3 SUMO-protein ligase RanBP2 OS	RANBP2	P49792 1xPhospho [S3207(100)]	[K].KIESFGSPK.[G]	4.77291e-06	3.00212e-05	4	P49792	P49792 [3201-3209]	1	1760	9.694e-06	1.306e-06	4.4	13	1xPhospho [S7(100)];1xTMT6plex [N-Term];2xTMT6plex [K1;K9]	6.37851	6.32733	6.41447	7.1639	7.09487	7.17393
4.57629	2.65281e-05	2.49559	5.63958	G2 and S phase-expressed protein 1 OS	GTSE1	Q9NYZ3 1xPhospho [S477(100)]	[R].AQRPQSCTSVGR.[V]	0.000543423	3.00212e-05	5	Q9NYZ3	Q9NYZ3 [472-483]	0	1655.79	9.694e-06	0.0001962	3.39	13	1xCarbamidomethyl [C7];1xPhospho [S6(100)];1xTMT6plex [N-Term]	5	5.20163	4.96809	7.71973	7.51806	7.4187
4.57299	2.67308e-05	2.08506	4.24291	Mediator of DNA damage checkpoint protein 1 OS	MDC1		[K].NRSSVKTPEPVVPTAPELQPSTSTDQPVTSEPTYQATR.[G]	2.74021e-09	3.00212e-05	3	Q14676	Q14676 [1233-1270]	2	4714.31	9.694e-06	4.917e-10	7.95	13	1xTMT6plex [K6];1xTMT6plex [N-Term];2xPhospho [S/T/Y]	5.41954	5.36807	5.66676	7.53993	7.54535	7.62425
4.57296	2.67324e-05	1.68549	3.21649	Ribosomal L1 domain-containing protein 1 OS	RSL1D1	O76021 1xPhospho [T465(99.7)]	[K].FFTTPSK.[S]	0.137573	0.00605617	5	O76021	O76021 [462-468]	0	1365.72	0.003155	0.0457	2.05	8	1xPhospho [T4(99.7)];1xTMT6plex [K7];1xTMT6plex [N-Term]	5.86047	5.84549	5.66676	7.55612	7.47816	7.39489
4.57065	2.68752e-05	0.539633	1.4536	Coilin OS	COIL	P38432 2xPhospho [S566(100);S568(100)]	[R].LIIESPSNTSSTEPA.[-]	0.00423047	0.000267383	18	P38432	P38432 [562-576]	0	1934.86	0.0001085	0.001735	2.56	8	1xTMT6plex [N-Term];2xPhospho [S5(100);S7(100)]	6.30195	6.3147	6.3147	6.89239	6.80735	6.8505
4.56818	2.70282e-05	1.24711	2.37366	RNA-binding motif protein, X chromosome OS	RBMX	P38159 1xPhospho [S58(100)];Q96E39 1xPhospho [S58(100)]	[R].GFAFVTFESPADAK.[DA]	3.43725e-05	3.00212e-05	6	P38159;Q96E39	P38159 [50-63];Q96E39 [50-63]	0	2025.01	9.694e-06	1.053e-05	4.25	13	1xPhospho [S9(100)];1xTMT6plex [K14];1xTMT6plex [N-Term]	6.10643	6.15583	6.2555	7.45039	7.46352	7.34518
4.56759	2.7065e-05	0.571213	1.48577	Staphylococcal nuclease domain-containing protein 1 OS	SND1	Q7KZF4 1xPhospho [S781(100)]	[R].LGTLSPAFSTR.[V]	0.000177563	3.00212e-05	2	Q7KZF4	Q7KZF4 [777-787]	0	1458.76	9.694e-06	5.991e-05	3.43	8	1xPhospho [S5(100)];1xTMT6plex [N-Term]	6.44791	6.41278	6.45943	7.02791	6.96694	7.03892
4.56737	2.70786e-05	1.03159	2.04428	Spindle and kinetochore-associated protein 3 OS	SKA3	Q8IX90 2xPhospho [S276(100);S283(99.5)]	[K].SDAEYTNSPLVPTFCTPGLK.[I]	5.49952e-06	3.00212e-05	3	Q8IX90	Q8IX90 [276-295]	0	2815.31	9.694e-06	1.519e-06	4.33	8	1xCarbamidomethyl [C15];1xTMT6plex [K20];1xTMT6plex [N-Term];2xPhospho [S1(100);S8(99.5)]	6.22497	6.13134	6.1334	7.24508	7.12412	7.21529
4.56472	2.72445e-05	1.07695	2.10958	Methyl-CpG-binding protein 2 OS	MECP2	P51608 1xPhospho [S274(100)]	[R].KPGSVVAAAAAEAK.[K]	9.73429e-07	3.00212e-05	1	P51608	P51608 [271-284]	0	2037.17	9.694e-06	2.438e-07	5.52	4	1xPhospho [S4(100)];1xTMT6plex [N-Term];2xTMT6plex [K1;K14]	6.08746	6.23074	6.15785	7.26115	7.26585	7.17991
4.56446	2.72608e-05	1.18976	2.28114	Transcription elongation factor A protein 1 OS	TCEA1	P23193 1xPhospho [S114(100)]	[R].EESTSSGNVSNRK.[D]	0.000231114	3.00212e-05	3	P23193	P23193 [105-117]	1	1932.94	9.694e-06	7.915e-05	3.3	4	1xPhospho [S10(100)];1xTMT6plex [K13];1xTMT6plex [N-Term]	5.92125	5.97499	5.91169	7.03342	7.13237	7.2114
4.56419	2.72776e-05	1.11944	2.17262	Nucleophosmin OS	NPM1	P06748 2xPhospho [T237(99.6);S]	[K].TPKGPSSVEDIK.[A]	0.0078516	0.000887629	2	P06748	P06748 [237-248]	1	2105.09	0.0003777	0.003274	3.03	8	1xTMT6plex [N-Term];2xPhospho [T1(99.6);2xTMT6plex [K3;K12];S]	6.10014	6.19377	6.12722	7.34607	7.20359	7.22978
4.56405	2.72868e-05	0.84973	1.80216	Protein HIRA OS	HIRA	P54198 2xPhospho [S658(100);S661(100)]	[R].LMPVSLSVQSPAALTAEK.[E]	1.96825e-05	3.00212e-05	1	P54198	P54198 [652-669]	0	2460.26	9.694e-06	5.843e-06	4.51	4	1xTMT6plex [K18];1xTMT6plex [N-Term];2xPhospho [S7(100);S10(100)]	6.29462	6.22304	6.18388	7.11894	7.04221	7.08958
4.56403	2.72879e-05	1.06696	2.09501	Zinc finger protein 316 OS	ZNF316	A6NFI3 1xPhospho [S105(100)]	[K].EVLAEEECPALGTQERLSR.[G]	1.6034e-09	3.00212e-05	3	A6NFI3	A6NFI3 [88-106]	1	2496.2	9.694e-06	2.799e-10	5.93	8	1xCarbamidomethyl [C8];1xPhospho [S18(100)];1xTMT6plex [N-Term]	6.12928	6.1918	6.2211	7.32193	7.24222	7.17891
4.56265	2.7375e-05	1.55804	2.94454	Poly [ADP-ribose] polymerase 2 OS	PARP2	Q9UGN5 1xPhospho [S80(100)]	[K].RVSESVK.[A]	0.0192218	0.0015313	2	Q9UGN5	Q9UGN5 [78-84]	1	1342.75	0.0008026	0.007762	3.1	8	1xPhospho [S3(100)];1xTMT6plex [K7];1xTMT6plex [N-Term]	5.92125	5.84298	5.8125	7.51412	7.29462	7.44211
4.5625	2.73841e-05	1.26344	2.40068	Zinc finger CCCH domain-containing protein 11A OS	ZC3H11A	O75152 1xPhospho [S781(100)]	[K].LIWEISGGK.[L]	0.00937399	0.000991003	1	O75152	O75152 [776-784]	0	1540.85	0.0004298	0.003904	2.13	4	1xPhospho [S6(100)];1xTMT6plex [K9];1xTMT6plex [N-Term]	6	5.98641	5.87774	7.27426	7.24888	7.13134
4.56163	2.74391e-05	2.14042	4.40891	Ankyrin repeat and sterile alpha motif domain-containing protein 1B OS	ANKS1B	Q7Z6G8 1xPhospho [S721(100)]	[R].IRSLPK.[A]	0.0980556	0.00477472	2	Q7Z6G8	Q7Z6G8 [719-724]	1	1251.76	0.002476	0.03334	2.08	4	1xPhospho [S3(100)];1xTMT6plex [K6];1xTMT6plex [N-Term]	5.34341	5.63517	5.53294	7.69488	7.69488	7.54303
4.56045	2.75135e-05	2.46204	5.50994	ATP-dependent RNA helicase DDX50 OS	DDX50	Q9BQ39 2xPhospho [S35(100);S41(100)]	[K].SRHHYDSDEK.[S]	0.0150531	0.00120389	1	Q9BQ39	Q9BQ39 [35-44]	1	1891.81	0.0006425	0.006178	3.58	4	1xTMT6plex [K10];1xTMT6plex [N-Term];2xPhospho [S1(100);S7(100)]	5.49506	5.2817	5.17393	7.87774	7.6575	7.80155
4.56014	2.75336e-05	1.38173	2.6058	Neuroblast differentiation-associated protein AHNAK OS	AHNAK	Q09666 1xPhospho [S5863(100)]	[K].SRLSSSSSNDSGNK.[V]	3.13257e-07	3.00212e-05	8	Q09666	Q09666 [5860-5873]	1	1963.95	9.694e-06	7.372e-08	5.79	13	1xPhospho [S4(100)];1xTMT6plex [K14];1xTMT6plex [N-Term]	5.80735	5.75489	5.83289	7.24888	7.23074	7.0607
4.55906	2.76021e-05	0.454662	1.37046	Host cell factor 1 OS	HCFC1	P51610 1xPhospho [S666(100)]	[K].SPISVPGGSALISNLGK.[V]	2.22632e-08	3.00212e-05	13	P51610	P51610 [666-682]	0	2135.19	9.694e-06	4.498e-09	5.95	25	1xPhospho [S1(100)];1xTMT6plex [K17];1xTMT6plex [N-Term]	6.42962	6.42291	6.3733	6.87283	6.87652	6.84046
4.55828	2.76514e-05	1.43263	2.69938	Transcriptional repressor protein YY1 OS	YY1	P25490 1xPhospho [S184(100)]	[K].SYLSGGAGAAGGGGADPGNK.[K]	1.00615e-11	3.00212e-05	5	P25490	P25490 [184-203]	0	2202.06	9.694e-06	1.32e-12	6.77	13	1xPhospho [S1(100)];1xTMT6plex [K20];1xTMT6plex [N-Term]	5.90689	5.94953	5.9331	7.48059	7.35226	7.25456
4.55704	2.77306e-05	0.767053	1.70179	Spindle and kinetochore-associated protein 3 OS	SKA3	Q8IX90 1xPhospho [T190(100)]	[K].EEPVIVTPPTK.[Q]	2.73087e-05	3.00212e-05	6	Q8IX90	Q8IX90 [184-194]	0	1747.96	9.694e-06	8.281e-06	3.34	8	1xPhospho [T7(100)];1xTMT6plex [K11];1xTMT6plex [N-Term]	6.23458	6.21723	6.25361	7.06609	6.94953	6.99095
4.55272	2.8008e-05	2.07967	4.2271	Nuclear valosin-containing protein-like OS	NVL	O15381 3xPhospho [S207(100);S210(100);S211(100)]	[K].KPITEIQDSKDSSLLESDMK.[R]	7.45928e-08	3.00212e-05	1	O15381	O15381 [199-218]	1	3420.68	9.694e-06	1.615e-08	5.06	4	1xTMT6plex [N-Term];3xPhospho [S9(100);3xTMT6plex [K1;K10;K20];S12(100);S13(100)]	5.42962	5.68089	5.74147	7.69627	7.66747	7.72724
4.55156	2.80829e-05	1.8973	3.72515	M-phase phosphoprotein 8 OS	MPHOSPH8	Q99549 1xPhospho [S204(100)]	[K].RISEAK.[E]	0.0161608	0.00130492	3	Q99549	Q99549 [202-207]	1	1241.7	0.0006788	0.006608	2.57	8	1xPhospho [S3(100)];1xTMT6plex [K6];1xTMT6plex [N-Term]	5.56377	5.67525	5.66676	7.66818	7.54148	7.38802
4.55096	2.81219e-05	0.432712	1.34977	Voltage-dependent anion-selective channel protein 2 OS	VDAC2	P45880 1xPhospho [S115(100)]	[K].LTFDTTFSPNTGK.[K]	1.25868e-05	3.00212e-05	10	P45880	P45880 [108-120]	0	1966.99	9.694e-06	3.649e-06	4.42	8	1xPhospho [S8(100)];1xTMT6plex [K13];1xTMT6plex [N-Term]	6.51096	6.50621	6.55152	6.97842	6.95884	6.92955
4.55021	2.81702e-05	1.12908	2.1872	Guanine nucleotide-binding protein-like 3-like protein OS	GNL3L	Q9NVN8 1xPhospho [S465(100)]	[K].LLHSPMTK.[I]	0.000894851	9.79053e-05	5	Q9NVN8	Q9NVN8 [462-469]	0	1464.8	3.659e-05	0.0003337	3.66	13	1xPhospho [S4(100)];1xTMT6plex [K8];1xTMT6plex [N-Term]	5.90207	5.87036	5.88509	7.11478	6.98982	6.94017
4.55015	2.81743e-05	1.36873	2.58242	Proline/serine-rich coiled-coil protein 1 OS	PSRC1	Q6PGN9 1xPhospho [T196(100)]	[R].STPPVR.[G]	0.114812	0.00526803	3	Q6PGN9	Q6PGN9 [195-200]	0	965.502	0.002766	0.0386	1.77	8	1xPhospho [T2(100)];1xTMT6plex [N-Term]	5.9472	6.0045	5.90207	7.42962	7.29002	7.24031
4.54933	2.82271e-05	1.37256	2.5893	Kinetochore scaffold 1 OS	KNL1	Q8NG31 1xPhospho [S837(100)]	[K].CGKSPIEK.[S]	0.0243977	0.0018008	1	Q8NG31	Q8NG31 [834-841]	1	1685.93	0.0009377	0.009649	2.31	4	1xCarbamidomethyl [C1];1xPhospho [S4(100)];1xTMT6plex [N-Term];2xTMT6plex [K3;K8]	6.00675	5.9331	5.90689	7.43212	7.24413	7.28817
4.54925	2.82328e-05	0.422087	1.33986	WASH complex subunit 2C OS	WASHC2C	Q9Y4E1 2xPhospho [S975(100);S980(100)];Q641Q2 2xPhospho [S996(100);S1001(100)]	[R].SHGLESVPVLPGSGEAGVSFDLPAQADTLHSANK.[S]	9.03035e-06	3.00212e-05	1	Q9Y4E1;Q641Q2	Q9Y4E1 [975-1008];Q641Q2 [996-1029]	0	4005.94	9.694e-06	2.56e-06	4.29	4	1xTMT6plex [K34];1xTMT6plex [N-Term];2xPhospho [S1(100);S6(100)]	6.52356	6.45779	6.48382	6.90087	6.91648	6.91409
4.54792	2.8319e-05	1.61562	3.06443	G2 and S phase-expressed protein 1 OS	GTSE1	Q9NYZ3 3xPhospho [S464(100);S465(100);T466(100)]	[K].FSIGDSPDSSTPK.[L]	0.000431782	3.00212e-05	22	Q9NYZ3	Q9NYZ3 [456-468]	0	2035.85	9.694e-06	0.0001535	3.43	13	1xTMT6plex [K13];1xTMT6plex [N-Term];3xPhospho [S9(100);S10(100);T11(100)]	5.68089	5.83794	5.85798	7.49506	7.31922	7.40939
4.54745	2.83499e-05	1.90147	3.73592	Nucleolin OS	NCL	P19338 1xPhospho [T121(100)]	[K].ALVATPGKK.[G]	0.00165978	0.000191254	15	P19338	P19338 [117-125]	1	1652.01	5.981e-05	0.0006447	3.06	8	1xPhospho [T5(100)];1xTMT6plex [N-Term];2xTMT6plex [K8;K9]	5.66959	5.73606	5.65535	7.71012	7.63154	7.42375
4.5447	2.85297e-05	0.920815	1.89318	Dual specificity protein kinase TTK OS	TTK	P33981 1xPhospho [S436(100)]	[K].QSPPISTSK.[W]	0.0140281	0.00120389	4	P33981	P33981 [435-443]	0	1482.8	0.0005993	0.005761	2.09	8	1xPhospho [S2(100)];1xTMT6plex [K9];1xTMT6plex [N-Term]	5.98413	6.08958	6.09803	7.01346	6.93546	6.98527
4.54344	2.86126e-05	1.48508	2.79934	Plasminogen activator inhibitor 1 RNA-binding protein OS	SERBP1	Q8NC51 1xPhospho [S234(99.8)]	[K].DELTESPK.[Y]	0.00530048	0.000412012	14	Q8NC51	Q8NC51 [229-236]	0	1456.73	0.0001744	0.002189	2.77	13	1xPhospho [S6(99.8)];1xTMT6plex [K8];1xTMT6plex [N-Term]	5.79701	5.8125	5.91169	7.35931	7.40769	7.20945
4.54341	2.86149e-05	1.51067	2.84942	ATP-dependent RNA helicase DDX50 OS	DDX50	Q9BQ39 2xPhospho [S112(99.5);S117(99.5)]	[K].RVSSLDTSTHK.[S]	0.000171424	3.00212e-05	2	Q9BQ39	Q9BQ39 [110-120]	1	1848.9	9.694e-06	5.766e-05	3.92	8	1xTMT6plex [K11];1xTMT6plex [N-Term];2xPhospho [S3(99.5);S8(99.5)]	5.91169	5.94251	5.86542	7.54921	7.3733	7.32912
4.54036	2.88163e-05	0.892847	1.85684	Protein SON OS	SON	P18583 1xPhospho [S2097(100)]	[K].KSGGATIEELTEK.[C]	0.00031131	3.00212e-05	1	P18583	P18583 [2096-2108]	1	2130.17	9.694e-06	0.0001084	3.44	4	1xPhospho [S2(100)];1xTMT6plex [N-Term];2xTMT6plex [K1;K13]	6.30012	6.17592	6.26115	7.10748	7.17692	7.13134
4.5384	2.89466e-05	1.97323	3.92646	G2 and S phase-expressed protein 1 OS	GTSE1	Q9NYZ3 2xPhospho [S461(100);T466(99.5)]	[K].FSIGDSPDSSTPK.[L]	0.00021544	3.00212e-05	9	Q9NYZ3	Q9NYZ3 [456-468]	0	1955.88	9.694e-06	7.343e-05	4.25	13	1xTMT6plex [K13];1xTMT6plex [N-Term];2xPhospho [S6(100);T11(99.5)]	5.62059	5.6837	5.51412	7.73606	7.51017	7.49185
4.53818	2.89611e-05	1.66852	3.17889	Chromobox protein homolog 8 OS	CBX8	Q9HC52 2xPhospho [S256(100);S265(99.5)]	[R].RQDSDLVQCGVTSPSSAEATGK.[L]	3.19967e-09	3.00212e-05	4	Q9HC52	Q9HC52 [253-274]	1	2911.33	9.694e-06	5.808e-10	5.98	8	1xCarbamidomethyl [C9];1xTMT6plex [K22];1xTMT6plex [N-Term];2xPhospho [S4(100);S13(99.5)]	5.73064	5.6893	5.90448	7.52826	7.39489	7.40684
4.53745	2.90098e-05	0.806624	1.74911	E3 ubiquitin-protein ligase MGRN1 OS	MGRN1	O60291 2xPhospho [S457(98.7);S/T]	[K].APDSTLRSPSSPIHEEDEEK.[L]	3.90767e-05	3.00212e-05	2	O60291	O60291 [450-469]	1	2842.29	9.694e-06	1.209e-05	3.79	8	1xTMT6plex [K20];1xTMT6plex [N-Term];2xPhospho [S8(98.7);S/T]	6.2854	6.33092	6.3906	7.17293	7.09803	7.15583
4.53638	2.90819e-05	1.8	3.4822	Mediator of DNA damage checkpoint protein 1 OS	MDC1	Q14676 2xPhospho [T1608(100);T1630(100)]	[R].SSVKTPEPVVPTAPEPHPTTSTDQPVTPK.[L]	1.22027e-05	3.00212e-05	1	Q14676	Q14676 [1604-1632]	1	3871.97	9.694e-06	3.521e-06	5.6	4	1xTMT6plex [N-Term];2xPhospho [T5(100);2xTMT6plex [K4;K29];T27(100)]	5.57289	5.77347	5.67525	7.4545	7.58946	7.37764
4.53313	2.93004e-05	1.40732	2.65244	Lamin-B2 OS	LMNB2	Q03252 2xPhospho [T34(100);S37(100)]	[R].AGGPATPLSPTR.[L]	0.000255642	3.00212e-05	10	Q03252	Q03252 [29-40]	0	1513.7	9.694e-06	8.789e-05	3.43	13	1xTMT6plex [N-Term];2xPhospho [T6(100);S9(100)]	5.92837	5.9542	5.80478	7.39575	7.27705	7.23649
4.53274	2.93264e-05	1.25526	2.3871	Ubiquitin-associated protein 2-like OS	UBAP2L	Q14157 1xPhospho [S416(100)]	[K].NPSDSAVHSPFTK.[R]	5.0293e-08	3.00212e-05	15	Q14157	Q14157 [408-420]	0	1924.96	9.694e-06	1.065e-08	5.18	25	1xPhospho [S9(100)];1xTMT6plex [K13];1xTMT6plex [N-Term]	6.00225	6.10224	6.03562	7.33718	7.36807	7.20065
4.53248	2.93441e-05	1.27031	2.41214	60S ribosomal protein L12 OS	RPL12	P30050 1xPhospho [S38(100)]	[K].IGPLGLSPK.[K]	0.00180492	0.000218825	4	P30050	P30050 [32-40]	0	1419.84	6.64e-05	0.0007059	3.01	8	1xPhospho [S7(100)];1xTMT6plex [K9];1xTMT6plex [N-Term]	5.95187	5.91886	5.99548	7.31288	7.24222	7.12205
4.53162	2.94021e-05	1.12803	2.1856	Microtubule-associated protein 1B OS	MAP1B	P46821 1xPhospho [T744(99.7)]	[K].SSTPLSEAK.[K]	0.00979919	0.00104286	2	P46821	P46821 [742-750]	0	1457.77	0.0004632	0.004069	2.21	4	1xPhospho [T3(99.7)];1xTMT6plex [K9];1xTMT6plex [N-Term]	6.09381	6.07039	6.15178	7.27705	7.28448	7.13853
4.53116	2.94332e-05	0.777546	1.71421	Lysine-specific demethylase 4A OS	KDM4A	O75164 1xPhospho [S502(100)]	[R].LVFSGSK.[K]	0.054614	0.00322144	2	O75164	O75164 [499-505]	0	1275.71	0.001773	0.01973	2.24	8	1xPhospho [S4(100)];1xTMT6plex [K7];1xTMT6plex [N-Term]	6.06609	6.10014	6.10852	6.93782	6.83289	6.83668
4.53112	2.94358e-05	1.58232	2.9945	Cap-specific mRNA (nucleoside-2'-O-)-methyltransferase 1 OS	CMTR1	Q8N1G2 1xPhospho [T5(100)]	[K].RRTDPECTAPIK.[K]	6.64194e-05	3.00212e-05	2	Q8N1G2	Q8N1G2 [3-14]	2	1982.03	9.694e-06	2.11e-05	3.54	8	1xCarbamidomethyl [C7];1xPhospho [T3(100)];1xTMT6plex [K12];1xTMT6plex [N-Term]	5.75756	5.91648	5.92125	7.54458	7.3672	7.43045
4.53091	2.94504e-05	1.2062	2.30729	Kinesin-like protein KIF22 OS	KIF22	Q14807 2xPhospho [S412(100);S427(100)]	[R].GPEEEEIGSPEPMAAPASASQKLSPLQK.[L]	6.08019e-05	3.00212e-05	2	Q14807	Q14807 [404-431]	1	3725.84	9.694e-06	1.927e-05	4.62	8	1xTMT6plex [N-Term];2xPhospho [S9(100);2xTMT6plex [K22;K28];S24(100)]	6.09803	6.1127	6.03342	7.34607	7.18488	7.33181
4.53038	2.94863e-05	0.96824	1.95645	Ataxin-2 OS	ATXN2	Q99700 1xPhospho [S889(100)]	[K].RGPEVTSQGVQTSSPACK.[Q]	2.26394e-10	3.00212e-05	7	Q99700	Q99700 [876-893]	1	2427.21	9.694e-06	3.529e-11	6.37	8	1xCarbamidomethyl [C17];1xPhospho [S14(100)];1xTMT6plex [K18];1xTMT6plex [N-Term]	6.17991	6.1127	6.2211	7.18686	7.15583	7.07575
4.52945	2.95495e-05	1.36535	2.57639	Transcriptional repressor CTCF OS	CTCF	P49711 1xPhospho [S450(100)]	[R].KSDLGVHLR.[K]	0.00210687	0.000218825	4	P49711	P49711 [449-457]	1	1562.88	6.64e-05	0.000833	3.15	8	1xPhospho [S2(100)];1xTMT6plex [K1];1xTMT6plex [N-Term]	6.03782	5.87529	6.03342	7.40514	7.35667	7.28077
4.52841	2.962e-05	1.26972	2.41115	Protein polybromo-1 OS	PBRM1	Q86U86 3xPhospho [S314(100);S316(100);S319(100)]	[R].LTGPSHSKGSLGEER.[N]	0.00775726	0.000862532	2	Q86U86	Q86U86 [310-324]	1	2253.01	0.0003724	0.003231	2.6	8	1xTMT6plex [K8];1xTMT6plex [N-Term];3xPhospho [S5(100);S10(100)];S7(100)	6	6.08746	5.94017	7.33271	7.30834	7.19574
4.5236	2.99499e-05	1.14136	2.20589	Pre-mRNA 3'-end-processing factor FIP1 OS	FIP1L1		[K].AEFTSPPSLFK.[T]	0.000958058	0.000129059	17	Q6UN15	Q6UN15 [255-265]	0	1761.92	4.422e-05	0.0003592	2.75	13	1xPhospho [T/S];1xTMT6plex [K11];1xTMT6plex [N-Term]	6.08321	6.1334	6.14975	7.33628	7.28725	7.16692
4.52263	3.00173e-05	1.48384	2.79693	Transforming acidic coiled-coil-containing protein 3 OS	TACC3	Q9Y6A5 1xPhospho [S71(100)]	[R].ILSPSMASK.[L]	0.0188161	0.00150797	6	Q9Y6A5	Q9Y6A5 [69-77]	0	1471.8	0.0007777	0.00759	2.32	8	1xPhospho [S3(100)];1xTMT6plex [K9];1xTMT6plex [N-Term]	5.74416	5.77083	5.71973	7.34074	7.24222	7.10329
4.52177	3.00768e-05	0.661623	1.58186	Coiled-coil domain-containing protein 6 OS	CCDC6	Q16204 1xPhospho [S52(100)]	[K].SGGIVISPFRLEELTNR.[L]	1.56358e-05	3.00212e-05	4	Q16204	Q16204 [46-62]	1	2197.16	9.694e-06	4.584e-06	3.71	8	1xPhospho [S7(100)];1xTMT6plex [N-Term]	6.46597	6.38888	6.41109	7.11061	7.09908	7.04111
4.52159	3.00892e-05	0.990088	1.98631	Lamina-associated polypeptide 2, isoforms beta/gamma OS	TMPO	P42167 1xPhospho [S306(100)]	[K].HASPILPITEFSDIPR.[R]	3.02474e-06	3.00212e-05	13	P42167	P42167 [304-319]	0	2102.09	9.694e-06	8.084e-07	4.08	17	1xPhospho [S3(100)];1xTMT6plex [N-Term]	6.12928	6.17592	6.2555	7.23458	7.15684	7.13955
4.52103	3.01283e-05	1.27472	2.41952	Microtubule-associated protein 1B OS	MAP1B		[K].ITRTPQASTYSYETSDLCYTAEK.[K]	1.07629e-09	3.00212e-05	3	P46821	P46821 [2048-2070]	1	3223.53	9.694e-06	1.838e-10	6.8	8	1xCarbamidomethyl [C18];1xPhospho [T/S/Y];1xTMT6plex [K23];1xTMT6plex [N-Term]	5.89966	6.05094	6.03782	7.3156	7.29829	7.19869
4.51981	3.02129e-05	1.5085	2.84514	Cell division cycle-associated protein 3 OS	CDCA3	Q99618 1xPhospho [S222(100)]	[K].RPSPLSENVSELK.[E]	5.00707e-08	3.00212e-05	3	Q99618	Q99618 [220-232]	0	1994.07	9.694e-06	1.061e-08	6.62	13	1xPhospho [S3(100)];1xTMT6plex [K13];1xTMT6plex [N-Term]	5.67525	5.71149	5.81506	7.32283	7.27519	7.12928
4.51921	3.02548e-05	1.26091	2.39647	Keratin, type I cytoskeletal 18 OS	KRT18	P05783 1xPhospho [S399(98.8)]	[R].LLEDGEDFNLGDALDSSNSMQTIQK.[T]	3.56022e-08	3.00212e-05	2	P05783	P05783 [383-407]	0	3278.55	9.694e-06	7.404e-09	4.94	8	1xPhospho [S17(98.8)];1xTMT6plex [K25];1xTMT6plex [N-Term]	6.0268	6.0045	6.07895	7.39661	7.29278	7.20359
4.51792	3.03446e-05	1.03664	2.05145	SWI/SNF-related matrix-associated actin-dependent regulator of chromatin subfamily D member 2 OS	SMARCD2	Q92925 1xPhospho [T217(100)]	[K].AEGDSAGTAGTPGGTPAGDK.[V]	3.9557e-10	3.00212e-05	3	Q92925	Q92925 [207-226]	0	2255.06	9.694e-06	6.362e-11	6.11	8	1xPhospho [T11(100)];1xTMT6plex [K20];1xTMT6plex [N-Term]	6.15785	6.12515	6.10224	7.25739	7.10748	7.13031
4.51624	3.04623e-05	0.946987	1.92784	Lysine-specific demethylase PHF2 OS	PHF2	O75151 2xPhospho [S899(100);S905(100)]	[K].RKGSDDAPYSPTAR.[V]	0.000757274	9.79053e-05	3	O75151	O75151 [896-909]	2	2139	3.659e-05	0.0002788	3.87	8	1xTMT6plex [K2];1xTMT6plex [N-Term];2xPhospho [S4(100);S10(100)]	5.94251	5.99774	6.06824	6.99435	6.95303	6.90207
4.51453	3.05826e-05	1.44788	2.72806	Echinoderm microtubule-associated protein-like 4 OS	EML4	Q9HC35 1xPhospho [S138(100)]	[K].KEESHSNDQSPQIR.[A]	7.04193e-08	3.00212e-05	6	Q9HC35	Q9HC35 [129-142]	1	2193.07	9.694e-06	1.524e-08	5.08	13	1xPhospho [S10(100)];1xTMT6plex [K1];1xTMT6plex [N-Term]	5.91409	5.8505	5.90207	7.46923	7.2724	7.26866
4.51385	3.06302e-05	1.3926	2.62552	Chromosome alignment-maintaining phosphoprotein 1 OS	CHAMP1	Q96JM3 1xPhospho [S736(100)]	[K].HNVHSPYK.[C]	0.000584873	6.48648e-05	3	Q96JM3	Q96JM3 [732-739]	0	1519.78	1.9e-05	0.0002117	3.3	13	1xPhospho [S5(100)];1xTMT6plex [K8];1xTMT6plex [N-Term]	6.05094	6.05745	6.04002	7.57289	7.35843	7.39489
4.51371	3.06401e-05	1.07545	2.10738	Smoothelin OS	SMTN	P53814 1xPhospho [S277(100)]	[K].ETPAAQSPTRGPSDTK.[R]	2.94419e-05	3.00212e-05	3	P53814	P53814 [271-286]	1	2181.1	9.694e-06	8.939e-06	3.76	8	1xPhospho [S7(100)];1xTMT6plex [K16];1xTMT6plex [N-Term]	6.07682	6.07682	6.10852	7.23936	7.06824	7.1809
4.51019	3.08895e-05	1.98064	3.94669	Proliferation marker protein Ki-67 OS	MKI67	P46013 1xPhospho [S1329(100)];1xPhospho [S1571(100)]	[K].LDLTENLTGSK.[R]	1.91667e-05	3.00212e-05	6	P46013	P46013 [1320-1330];[1562-1572]	0	1728.92	9.694e-06	5.672e-06	4.17	17	1xPhospho [S10(100)];1xTMT6plex [K11];1xTMT6plex [N-Term]	5.57289	5.71425	5.53916	7.74483	7.52435	7.49905
4.50943	3.09438e-05	1.09992	2.14343	Condensin complex subunit 1 OS	NCAPD2	Q15021 1xPhospho [T1389(99.6)]	[K].KTTPILR.[A]	0.0991225	0.00479752	2	Q15021	Q15021 [1387-1393]	1	1366.82	0.002493	0.03367	2.23	4	1xPhospho [T3(99.6)];1xTMT6plex [K1];1xTMT6plex [N-Term]	6.17991	6.06609	6.20163	7.30104	7.25456	7.1918
4.50633	3.11649e-05	1.06591	2.09349	Proliferation marker protein Ki-67 OS	MKI67	P46013 2xPhospho [T347(100);S357(100)]	[K].MKTPVQYSQQQNSPQK.[H]	0.000318191	3.00212e-05	2	P46013	P46013 [345-360]	1	2739.35	9.694e-06	0.0001109	4.5	4	1xTMT6plex [N-Term];2xPhospho [T3(100);2xTMT6plex [K2;K16];S13(100)]	6.18982	6.08746	6.14975	7.28725	7.1467	7.19081
4.50605	3.11854e-05	0.814402	1.75857	Histone deacetylase 1 OS	HDAC1	Q13547 2xPhospho [S406(100);S409(99.5)]	[K].RISICSSDK.[R]	0.00745082	0.000807123	5	Q13547	Q13547 [404-412]	1	1683.79	0.0003518	0.003105	2.88	8	1xCarbamidomethyl [C5];1xTMT6plex [K9];1xTMT6plex [N-Term];2xPhospho [S3(100);S6(99.5)]	6.19771	6.2384	6.24793	7.08746	6.97154	7.06824
4.50395	3.13366e-05	2.997	7.9834	Ribosomal L1 domain-containing protein 1 OS	RSL1D1	O76021 2xPhospho [S474(100);T476(100)]	[R].KASHTPK.[K]	0.0130789	0.00113321	2	O76021	O76021 [472-478]	1	1615.86	0.0005748	0.005404	2.58	8	1xTMT6plex [N-Term];2xPhospho [S3(100);2xTMT6plex [K1;K7];T5(100)]	4.76022	4.81762	4.94017	7.91109	8.02126	7.57667
4.50282	3.14181e-05	1.33619	2.52484	Lymphoid-specific helicase OS	HELLS	Q9NRZ9 1xPhospho [S503(100)]	[K].ETIELSPTGRPK.[R]	0.000536412	3.00212e-05	3	Q9NRZ9	Q9NRZ9 [498-509]	0	1866.01	9.694e-06	0.0001931	3.02	8	1xPhospho [S6(100)];1xTMT6plex [K12];1xTMT6plex [N-Term]	5.92125	5.88996	5.87774	7.32283	7.11166	7.26303
4.50272	3.14255e-05	1.12261	2.1774	Supervillin OS	SVIL	O95425 2xPhospho [S238(99);S245(100)]	[R].DSSFTEVPRSPK.[H]	0.000369117	3.00212e-05	3	O95425	O95425 [236-247]	1	1967.93	9.694e-06	0.0001299	4.44	8	1xTMT6plex [K12];1xTMT6plex [N-Term];2xPhospho [S3(99);S10(100)]	5.90929	5.92837	5.94251	7.15279	7.01792	6.97728
4.50256	3.14366e-05	1.74277	3.34678	Nucleolin OS	NCL	P19338 1xPhospho [T121(100)]	[K].ALVATPGK.[K]	0.00372262	0.000238203	8	P19338	P19338 [117-124]	0	1294.75	0.0001011	0.001518	3.08	8	1xPhospho [T5(100)];1xTMT6plex [K8];1xTMT6plex [N-Term]	5.73606	5.76288	5.79181	7.55536	7.61765	7.34607
4.49454	3.20232e-05	1.54125	2.91047	ATPase family protein 2 homolog OS	SPATA5	Q8NB90 1xPhospho [T251(99.5)]	[R].STPYKPIDDR.[I]	0.0185773	0.00150797	2	Q8NB90	Q8NB90 [250-259]	0	1729.89	0.0007718	0.007519	2.61	8	1xPhospho [T2(99.5)];1xTMT6plex [K5];1xTMT6plex [N-Term]	5.94017	5.88996	5.82018	7.52982	7.44045	7.30378
4.49352	3.20981e-05	1.35663	2.56086	Ankyrin repeat domain-containing protein 54 OS	ANKRD54	Q6NXT1 2xPhospho [S58(100);S63(100)]	[R].ASGGAQSPLR.[Y]	0.00273909	0.000238203	4	Q6NXT1	Q6NXT1 [57-66]	0	1332.59	8.07e-05	0.001096	3.37	13	1xTMT6plex [N-Term];2xPhospho [S2(100);S7(100)]	5.853	5.99774	6.00225	7.39318	7.27798	7.25172
4.49088	3.22936e-05	1.01387	2.01932	RPA-interacting protein OS	RPAIN	Q86UA6 1xPhospho [S18(100)]	[K].LVGSPPWK.[E]	0.0228449	0.00164929	3	Q86UA6	Q86UA6 [15-22]	0	1421.8	0.0008768	0.009083	2.24	8	1xPhospho [S4(100)];1xTMT6plex [K8];1xTMT6plex [N-Term]	6.11894	6.10643	5.98868	7.10538	7.11686	7.03342
4.48975	3.2378e-05	1.2413	2.36411	NSFL1 cofactor p47 OS	NSFL1C	Q9UNZ2 1xPhospho [S272(99.4)]	[K].LGSTAPQVLSTSSPAQQAENEAK.[A]	1.30786e-09	3.00212e-05	5	Q9UNZ2	Q9UNZ2 [260-282]	0	2852.44	9.694e-06	2.253e-10	5.49	8	1xPhospho [S13(99.4)];1xTMT6plex [K23];1xTMT6plex [N-Term]	6.05094	6.08746	6.11478	7.40003	7.3637	7.21335
4.48909	3.24275e-05	1.19136	2.28367	Ankyrin repeat and LEM domain-containing protein 2 OS	ANKLE2	Q86XL3 1xPhospho [S512(100)]	[R].YGGSPRDPVLTLR.[A]	0.000147599	3.00212e-05	2	Q86XL3	Q86XL3 [509-521]	1	1739.9	9.694e-06	4.926e-05	3.36	8	1xPhospho [S4(100)];1xTMT6plex [N-Term]	5.92837	6.12515	6.0268	7.23745	7.21237	7.20457
4.48899	3.24349e-05	1.35002	2.54915	Histone-lysine N-methyltransferase 2A OS	KMT2A	Q03164 1xPhospho [S2955(100)]	[R].LAVISDSGEK.[R]	0.000380557	3.00212e-05	2	Q03164	Q03164 [2949-2958]	0	1556.83	9.694e-06	0.0001346	2.97	8	1xPhospho [S7(100)];1xTMT6plex [K10];1xTMT6plex [N-Term]	6.00675	6.03562	6.10224	7.44874	7.46516	7.28077
4.48855	3.24676e-05	1.32153	2.49932	Nucleoporin NUP35 OS	NUP35	Q8NFH5 2xPhospho [S66(100);S73(100)]	[R].SISGPSVGVMEMRSPLLAGGSPPQPVVPAHK.[D]	2.47126e-12	3.00212e-05	4	Q8NFH5	Q8NFH5 [53-83]	1	3700.88	9.694e-06	2.984e-13	8.26	8	1xTMT6plex [K31];1xTMT6plex [N-Term];2xPhospho [S14(100);S21(100)]	6.08108	6.05961	5.8802	7.33181	7.31651	7.33718
4.48615	3.26472e-05	0.57902	1.49383	Serine/threonine-protein kinase N2 OS	PKN2	Q16513 3xPhospho [S110(100);T121(98.4);T124(100)]	[K].LQELNAHIVVSDPEDITDCPRTPDTPNNDPR.[C]	2.113e-06	3.00212e-05	2	Q16513	Q16513 [100-130]	1	3997.73	9.694e-06	5.531e-07	4.3	8	1xCarbamidomethyl [C19];1xTMT6plex [N-Term];3xPhospho [S11(100);T22(98.4);T25(100)]	6.42291	6.41785	6.4545	7.04221	7.03012	6.96
4.48429	3.27874e-05	2.25855	4.78512	Proliferation marker protein Ki-67 OS	MKI67	P46013 1xPhospho [S1636(100)]	[R].LKTSLGK.[V]	0.17219	0.00732002	1	P46013	P46013 [1633-1639]	1	1513.93	0.003667	0.05687	1.73	4	1xPhospho [S4(100)];1xTMT6plex [N-Term];2xTMT6plex [K2;K7]	5.33271	5.31107	5.43296	7.82273	7.49985	7.52982
4.48355	3.28432e-05	0.805421	1.74766	Transcription factor 20 OS	TCF20	Q9UGU0 1xPhospho [S871(100)]	[R].SVICDISPLR.[Q]	0.00192989	0.000218825	4	Q9UGU0	Q9UGU0 [865-874]	0	1468.74	6.64e-05	0.0007579	2.7	8	1xCarbamidomethyl [C4];1xPhospho [S7(100)];1xTMT6plex [N-Term]	6.27798	6.25739	6.24793	7.12928	7.07253	6.99774
4.48349	3.28483e-05	0.917484	1.88882	Uncharacterized protein KIAA1671 OS	KIAA1671	Q9BY89 2xPhospho [S458(99.3);S465(100)]	[R].EDSTLALAVGSESPLATPASPSAAPEPEK.[G]	2.75105e-10	3.00212e-05	1	Q9BY89	Q9BY89 [446-474]	0	3440.65	9.694e-06	4.351e-11	6.11	4	1xTMT6plex [K29];1xTMT6plex [N-Term];2xPhospho [S13(99.3);S20(100)]	6.2075	6.2075	6.07468	7.07146	7.08852	7.08215
4.4834	3.28547e-05	1.65911	3.15822	Menin OS	MEN1	O00255 1xPhospho [T599(99.5)]	[K].VSTPSDYTLSFLK.[R]	0.000828578	9.79053e-05	1	O00255	O00255 [597-609]	0	1996.04	3.659e-05	0.0003071	3.62	4	1xPhospho [T3(99.5)];1xTMT6plex [K13];1xTMT6plex [N-Term]	5.53916	5.74953	5.59694	7.32373	7.18785	7.35138
4.48321	3.28695e-05	1.15145	2.22137	Ubiquitin-associated protein 2-like OS	UBAP2L		[K].TAQALAQLAAQHSQSGSTTTSSWDMGSTTQSPSLVQYDLK.[N]	4.41463e-12	3.00212e-05	1	Q14157	Q14157 [368-407]	0	4721.28	9.694e-06	5.508e-13	6.82	4	1xPhospho [S/T/Y];1xTMT6plex [K40];1xTMT6plex [N-Term]	6.01123	6.1639	6.12928	7.2114	7.3147	7.23266
4.4831	3.28775e-05	1.12647	2.18323	Filamin-B OS	FLNB	O75369 1xPhospho [S1505(100)]	[K].YADEEIPRSPFK.[V]	2.113e-06	3.00212e-05	4	O75369	O75369 [1497-1508]	1	1990.01	9.694e-06	5.537e-07	4.48	8	1xPhospho [S9(100)];1xTMT6plex [K12];1xTMT6plex [N-Term]	5.99548	6.04221	6.04876	7.25644	7.12619	7.08321
4.48195	3.29645e-05	1.5925	3.01572	Telomere-associated protein RIF1 OS	RIF1	Q5UIP0 2xPhospho [S1576(100);S1579(100)]	[K].NKSNESVDIQDQEEK.[V]	4.31072e-06	3.00212e-05	2	Q5UIP0	Q5UIP0 [1574-1588]	1	2610.23	9.694e-06	1.174e-06	5.96	8	1xTMT6plex [N-Term];2xPhospho [S3(100);2xTMT6plex [K2;K15];S6(100)]	5.95652	5.83542	5.99095	7.47411	7.64169	7.4446
4.48171	3.29831e-05	1.96925	3.91565	WD repeat and coiled-coil-containing protein OS	WDCP	Q9H6R7 2xPhospho [S466(100);S468(100)]	[K].LIESLSPDFCHQNK.[G]	1.57745e-06	3.00212e-05	3	Q9H6R7	Q9H6R7 [463-476]	0	2306.07	9.694e-06	4.052e-07	4.94	8	1xCarbamidomethyl [C10];1xTMT6plex [K14];1xTMT6plex [N-Term];2xPhospho [S4(100);S6(100)]	5.53605	5.33628	5.63517	7.54458	7.45368	7.41701
4.48056	3.30701e-05	2.57807	5.97142	Non-histone chromosomal protein HMG-14 OS	HMGN1	P05114 2xPhospho [S7(100);S8(100)]	[R].KVSSAEGAAK.[E]	0.00323386	0.000238203	2	P05114	P05114 [5-14]	1	1794.94	8.775e-05	0.001309	3.62	4	1xTMT6plex [N-Term];2xPhospho [S3(100);2xTMT6plex [K1;K10];S4(100)]	5.02237	5.24413	5.34341	7.85549	7.87098	7.61765
4.48055	3.30709e-05	1.1244	2.1801	RING finger protein 214 OS	RNF214	Q8ND24 1xPhospho [S154(100)]	[K].SPQTSILK.[E]	0.00444453	0.00029494	5	Q8ND24	Q8ND24 [154-161]	0	1411.8	0.0001228	0.001824	3	8	1xPhospho [S1(100)];1xTMT6plex [K8];1xTMT6plex [N-Term]	6.12102	6.20163	6.22882	7.35579	7.34873	7.22014
4.48032	3.30884e-05	1.59991	3.03124	G2 and S phase-expressed protein 1 OS	GTSE1	Q9NYZ3 1xPhospho [S326(100)]	[K].SSSGPVWSGASSACTSPAVGK.[A]	7.18582e-12	3.00212e-05	3	Q9NYZ3	Q9NYZ3 [311-331]	0	2518.2	9.694e-06	9.253e-13	6.43	4	1xCarbamidomethyl [C14];1xPhospho [S16(100)];1xTMT6plex [K21];1xTMT6plex [N-Term]	5.76553	5.97499	5.8125	7.48945	7.50223	7.36107
4.48032	3.30889e-05	1.02185	2.03052	Kinesin-like protein KIF11 OS	KIF11		[K].LDIPTGTTPQRK.[S]	0.00286719	0.000238203	3	P52732	P52732 [919-930]	1	1865.03	8.07e-05	0.001152	2.72	8	1xPhospho [T];1xTMT6plex [K12];1xTMT6plex [N-Term]	5.7761	5.80993	5.77083	6.824	6.71699	6.88142
4.47974	3.3133e-05	1.18005	2.26584	TATA element modulatory factor OS	TMF1	P82094 1xPhospho [S112(100)]	[K].SPVVSKPPAK.[S]	0.000238321	3.00212e-05	4	P82094	P82094 [112-121]	0	1777.06	9.694e-06	8.158e-05	2.9	13	1xPhospho [S1(100)];1xTMT6plex [N-Term];2xTMT6plex [K6;K10]	5.99548	6.1127	6.09803	7.3336	7.22689	7.18587
4.47747	3.33067e-05	1.02764	2.03869	Kinesin-like protein KIF15 OS	KIF15	Q9NS87 1xPhospho [T661(99.7)]	[K].IITTPTK.[A]	0.0639194	0.00339299	4	Q9NS87	Q9NS87 [658-664]	0	1311.77	0.001876	0.02263	2.23	13	1xPhospho [T4(99.7)];1xTMT6plex [K7];1xTMT6plex [N-Term]	6.11686	6.08534	6.15987	7.22689	7.14771	7.07039
4.47621	3.34035e-05	0.918494	1.89014	Tastin OS	TROAP	Q12815 1xPhospho [S16(100)]	[R].GVSPTPSK.[I]	0.0175805	0.00140699	5	Q12815	Q12815 [14-21]	0	1310.71	0.0007347	0.007146	2.22	13	1xPhospho [S3(100)];1xTMT6plex [K8];1xTMT6plex [N-Term]	5.77873	5.7761	5.75489	6.77479	6.62936	6.66107
4.47453	3.35325e-05	1.08317	2.11869	Proliferation marker protein Ki-67 OS	MKI67	P46013 2xPhospho [S1376(99.4);S1380(98.9)]	[K].MPCESSPPESADTPTSTR.[R]	0.000119464	3.00212e-05	4	P46013	P46013 [1371-1388]	0	2338.92	9.694e-06	3.934e-05	2.7	17	1xCarbamidomethyl [C3];1xTMT6plex [N-Term];2xPhospho [S6(99.4);S10(98.9)]	6.05961	6.14364	6.20555	7.27798	7.16892	7.2114
4.47343	3.36176e-05	1.87562	3.66959	Proliferation marker protein Ki-67 OS	MKI67	P46013 1xPhospho [T2259(100)]	[R].KRTPSVGK.[A]	0.00875351	0.000936024	2	P46013	P46013 [2257-2264]	2	1639.99	0.0003968	0.003642	2.35	8	1xPhospho [T3(100)];1xTMT6plex [N-Term];2xTMT6plex [K1;K8]	5.51728	5.58797	5.74953	7.53294	7.57365	7.37504
4.47199	3.37291e-05	1.54665	2.92138	HAUS augmin-like complex subunit 6 OS	HAUS6	Q7Z4H7 1xPhospho [S899(100)]	[R].TSIGER.[K]	0.0258409	0.00184581	3	Q7Z4H7	Q7Z4H7 [898-903]	0	971.476	0.0009594	0.01017	2.62	8	1xPhospho [S2(100)];1xTMT6plex [N-Term]	5.79181	5.86295	5.86047	7.47654	7.43546	7.24317
4.47011	3.38761e-05	0.883782	1.84521	Proliferation marker protein Ki-67 OS	MKI67	P46013 1xPhospho [S2105(100)]	[K].IACKSPPPESMDTPTSTR.[R]	4.62557e-07	3.00212e-05	4	P46013	P46013 [2101-2118]	1	2513.22	9.694e-06	1.111e-07	5.01	13	1xCarbamidomethyl [C3];1xPhospho [S5(100)];1xTMT6plex [K4];1xTMT6plex [N-Term]	6.08746	6.08108	6.17592	7.02348	7.03452	6.93782
4.46918	3.39486e-05	1.79857	3.47876	Zinc finger protein 574 OS	ZNF574	Q6ZN55 1xPhospho [T546(100)]	[R].LTHTGERPYR.[C]	0.000140619	3.00212e-05	1	Q6ZN55	Q6ZN55 [543-552]	0	1538.77	9.694e-06	4.673e-05	3.13	4	1xPhospho [T4(100)];1xTMT6plex [N-Term]	5.64674	5.60585	5.38888	7.39917	7.36282	7.27519
4.46894	3.39674e-05	1.19287	2.28608	Tastin OS	TROAP	Q12815 1xPhospho [S98(100)]	[R].NPLEELRPSPR.[G]	0.00073171	9.79053e-05	5	Q12815	Q12815 [90-100]	0	1616.84	3.659e-05	0.0002691	2.7	8	1xPhospho [S9(100)];1xTMT6plex [N-Term]	6.00899	6.03122	6.01123	7.32373	7.17293	7.1334
4.46781	3.40559e-05	0.756723	1.68965	Transcription termination factor 1 OS	TTF1	Q15361 1xPhospho [S403(100)]	[R].ARVSGDDFSVPSK.[N]	5.10072e-06	3.00212e-05	2	Q15361	Q15361 [400-412]	1	1902.97	9.694e-06	1.406e-06	4.72	8	1xPhospho [S4(100)];1xTMT6plex [K13];1xTMT6plex [N-Term]	6.29462	6.31107	6.33271	7.12928	7.00675	7.07253
4.46672	3.4141e-05	1.64658	3.13091	Arfaptin-1 OS	ARFIP1	P53367 2xPhospho [S69(100);S]	[K].EGVIEAGAFQGSPAPPLPSVMSPSR.[V]	2.61898e-11	3.00212e-05	3	P53367	P53367 [58-82]	0	2870.34	9.694e-06	3.621e-12	8.63	8	1xTMT6plex [N-Term];2xPhospho [S12(100);S]	5.87283	5.86542	5.71973	7.56834	7.47978	7.34961
4.46571	3.42209e-05	2.04673	4.13168	Proliferation marker protein Ki-67 OS	MKI67	P46013 2xPhospho [T2259(100);S2261(100)]	[R].KRTPSVGK.[A]	0.03136	0.00221446	4	P46013	P46013 [2257-2264]	2	1719.95	0.001189	0.0121	2.91	8	1xTMT6plex [N-Term];2xPhospho [T3(100);2xTMT6plex [K1;K8];S5(100)]	5.34341	5.58496	5.66107	7.63227	7.5691	7.52826
4.46539	3.42461e-05	0.561048	1.47534	Telomere-associated protein RIF1 OS	RIF1	Q5UIP0 2xPhospho [S1688(100);S1693(100)]	[K].RDSFDNCSLGESSK.[I]	4.98729e-07	3.00212e-05	5	Q5UIP0	Q5UIP0 [1686-1699]	1	2219.94	9.694e-06	1.205e-07	5.52	13	1xCarbamidomethyl [C7];1xTMT6plex [K14];1xTMT6plex [N-Term];2xPhospho [S3(100);S8(100)]	6.36807	6.45121	6.39575	6.94486	6.98868	6.96463
4.4651	3.42685e-05	2.13784	4.40104	Proliferation marker protein Ki-67 OS	MKI67	P46013 2xPhospho [S2223(100);T2231(100)]	[K].IACRSPQPDPVGTPTIFKPQSK.[R]	1.18303e-05	3.00212e-05	6	P46013	P46013 [2219-2240]	1	3271.69	9.694e-06	3.41e-06	5	13	1xCarbamidomethyl [C3];1xTMT6plex [N-Term];2xPhospho [S5(100);2xTMT6plex [K18;K22];T13(100)]	5.3147	5.61765	5.48543	7.71631	7.59694	7.51806
4.46419	3.4341e-05	0.858578	1.81325	Nuclear pore complex protein Nup133 OS	NUP133	Q8WUM0 2xPhospho [S27(100);T28(100)]	[R].RGPLAGLGPGSTPR.[T]	1.71436e-08	3.00212e-05	8	Q8WUM0	Q8WUM0 [17-30]	1	1724.84	9.694e-06	3.42e-09	4.83	13	1xTMT6plex [N-Term];2xPhospho [S11(100);T12(100)]	6.20945	6.31832	6.25172	7.14364	7.06286	7.14873
4.46391	3.43626e-05	1.40449	2.64724	Myristoylated alanine-rich C-kinase substrate OS	MARCKS	P29966 2xPhospho [S77(100);S81(100)]	[K].EEPAAAGSGAASPSAAEK.[G]	1.22982e-08	3.00212e-05	5	P29966	P29966 [70-87]	0	2219	9.694e-06	2.407e-09	6.49	8	1xTMT6plex [K18];1xTMT6plex [N-Term];2xPhospho [S8(100);S12(100)]	5.95652	5.94953	5.97499	7.38457	7.47249	7.23745
4.46304	3.44315e-05	0.85521	1.80902	Rho guanine nucleotide exchange factor 1 OS	ARHGEF1	Q92888 1xPhospho [S863(100)]	[R].DGDGVPGGGPLSPAR.[T]	1.81762e-06	3.00212e-05	3	Q92888	Q92888 [852-866]	0	1660.79	9.694e-06	4.717e-07	3.7	8	1xPhospho [S12(100)];1xTMT6plex [N-Term]	6.15178	6.25361	6.2891	7.09064	7.07039	7.09908
4.46211	3.45053e-05	1.9422	3.84291	Proliferation marker protein Ki-67 OS	MKI67	P46013 1xPhospho [S108(100)]	[K].STEFPRK.[I]	0.0473078	0.00294422	4	P46013	P46013 [108-114]	1	1402.75	0.001659	0.01738	2.26	13	1xPhospho [S1(100)];1xTMT6plex [K7];1xTMT6plex [N-Term]	5.63227	5.56682	5.52356	7.54071	7.34961	7.65893
4.46206	3.45093e-05	0.882341	1.84336	Microtubule-associated protein 1B OS	MAP1B	P46821 2xPhospho [S1915(100);S1917(100)]	[R].TTKSPSDSGYSYETIGK.[T]	5.9295e-06	3.00212e-05	6	P46821	P46821 [1912-1928]	1	2668.28	9.694e-06	1.648e-06	4.94	13	1xTMT6plex [N-Term];2xPhospho [S4(100);2xTMT6plex [K3;K17];S6(100)]	6.36457	6.40088	6.34873	7.32103	7.25927	7.1809
4.46199	3.45154e-05	1.7889	3.45552	Ribosomal L1 domain-containing protein 1 OS	RSL1D1	O76021 1xPhospho [T340(100)]	[K].KEQTPEHGK.[K]	0.000190504	3.00212e-05	8	O76021	O76021 [337-345]	1	1820.99	9.694e-06	6.452e-05	3.79	13	1xPhospho [T4(100)];1xTMT6plex [N-Term];2xTMT6plex [K1;K9]	5.72247	5.61471	5.6893	7.55842	7.53372	7.30104
4.46146	3.45577e-05	1.20601	2.30698	Centrosomal protein of 170 kDa OS	CEP170	Q5SW79 2xPhospho [S1251(100);T/S/Y]	[R].RFPTDYASTSEDEFGSNRNSPK.[H]	4.28796e-05	3.00212e-05	4	Q5SW79	Q5SW79 [1232-1253]	2	3123.39	9.694e-06	1.33e-05	4.43	8	1xTMT6plex [K22];1xTMT6plex [N-Term];2xPhospho [S20(100);T/S/Y]	5.88264	6.05528	5.98868	7.22689	7.19672	7.12102
4.46109	3.45864e-05	0.90557	1.87328	DNA replication licensing factor MCM4 OS	MCM4	P33991 2xPhospho [S105(100);T110(100)]	[R].SGVRGTPVR.[Q]	0.0139702	0.0011833	5	P33991	P33991 [105-113]	1	1317.63	0.0005993	0.005739	3.58	13	1xTMT6plex [N-Term];2xPhospho [S1(100);T6(100)]	6.14568	6.29829	6.2075	7.11374	7.12619	7.12825
4.46039	3.46423e-05	1.04368	2.06148	M-phase inducer phosphatase 1 OS	CDC25A	P30304 2xPhospho [S293(100);S298(100)]	[K].SMSGASPK.[E]	0.112331	0.00520179	3	P30304	P30304 [293-300]	0	1382.62	0.002711	0.03779	2.22	8	1xTMT6plex [K8];1xTMT6plex [N-Term];2xPhospho [S1(100);S6(100)]	4.91169	4.90689	4.93074	6.06178	5.90689	5.91169
4.46007	3.4668e-05	0.893336	1.85747	Protein ELYS OS	AHCTF1	Q8WYP5 1xPhospho [S1464(100)]	[K].SMADVLGDGGNSSLTISEGPIVSER.[R]	3.68509e-10	3.00212e-05	1	Q8WYP5	Q8WYP5 [1452-1476]	0	2800.33	9.694e-06	5.922e-11	6.25	4	1xPhospho [S13(100)];1xTMT6plex [N-Term]	6.10224	6.10434	6.04658	7.03342	6.90087	6.99887
4.45895	3.47573e-05	0.373303	1.29531	F-box/WD repeat-containing protein 1A OS	BTRC	Q9Y297 1xPhospho [S127(100)]	[R].KLSASYEK.[E]	0.0175064	0.00140699	4	Q9Y297	Q9Y297 [125-132]	1	1692.95	0.0007347	0.00712	2.47	8	1xPhospho [S3(100)];1xTMT6plex [N-Term];2xTMT6plex [K1;K8]	4.98185	4.94017	4.97728	5.36457	5.32193	5.33271
4.45716	3.49013e-05	1.41565	2.6678	BolA-like protein 2 OS	BOLA2	Q9H3K6 1xPhospho [T76(100)]	[K].TLTPDQWAR.[E]	0.00778858	0.000887629	1	Q9H3K6	Q9H3K6 [74-82]	0	1396.68	0.0003777	0.003243	2.62	4	1xPhospho [T3(100)];1xTMT6plex [N-Term]	5.89724	6.07253	6.00675	7.49185	7.40429	7.32733
4.45659	3.49468e-05	1.24634	2.37238	Replication initiator 1 OS	REPIN1	Q9BWE0 1xPhospho [S27(100)]	[R].LLSGPSQESPQTLGK.[E]	5.42695e-06	3.00212e-05	4	Q9BWE0	Q9BWE0 [19-33]	0	2080.11	9.694e-06	1.5e-06	4.33	13	1xPhospho [S9(100)];1xTMT6plex [K15];1xTMT6plex [N-Term]	6.0268	6.17393	6.10852	7.43463	7.2854	7.32823
4.45497	3.50773e-05	1.15499	2.22682	Nuclear pore complex protein Nup214 OS	NUP214	P35658 1xPhospho [S646(100)]	[K].SSVLPSPSGR.[S]	0.00223361	0.000218825	8	P35658	P35658 [641-650]	0	1295.66	6.64e-05	0.0008855	2.67	13	1xPhospho [S6(100)];1xTMT6plex [N-Term]	6.04876	6.04002	6.0917	7.3156	7.20261	7.12722
4.45497	3.50777e-05	1.18088	2.26716	Protein TMED8 OS	TMED8	Q6PL24 3xPhospho [S50(99);S71(100);S/T]	[K].DTSLLASATDPEPCSSPHRPQMVSPVSK.[D]	0.00187421	0.000218825	2	Q6PL24	Q6PL24 [48-75]	0	3692.65	6.64e-05	0.0007346	4.09	8	1xCarbamidomethyl [C14];1xTMT6plex [K28];1xTMT6plex [N-Term];3xPhospho [S3(99);S/T];S24(100)	6.05745	6.1819	6.07039	7.35579	7.2891	7.2075
4.45144	3.53637e-05	2.00606	4.01682	Nucleolin OS	NCL	P19338 1xPhospho [T84(100)]	[K].AAVTPGK.[K]	0.00941185	0.000991003	7	P19338	P19338 [81-87]	0	1181.67	0.0004363	0.003921	2.59	13	1xPhospho [T4(100)];1xTMT6plex [K7];1xTMT6plex [N-Term]	5.52982	5.57894	5.60288	7.67525	7.67172	7.38284
4.4514	3.53671e-05	1.37421	2.59226	Cytoskeleton-associated protein 2-like OS	CKAP2L	Q8IYA6 1xPhospho [T685(100)];Q8WWK9 1xPhospho [T623(100)]	[K].FITPVRR.[S]	0.0105812	0.00106427	11	Q8IYA6;Q8WWK9	Q8IYA6 [683-689];Q8WWK9 [621-627]	1	1197.67	0.0004938	0.0044	2.91	25	1xPhospho [T3(100)];1xTMT6plex [N-Term]	5.88264	5.96809	5.91409	7.40939	7.19081	7.28725
4.45085	3.54117e-05	0.787112	1.72562	Zyxin OS	ZYX	Q15942 1xPhospho [S281(100)]	[K].FSPGAPGGSGSQPNQK.[L]	4.19769e-06	3.00212e-05	5	Q15942	Q15942 [280-295]	0	2054.01	9.694e-06	1.142e-06	5.08	8	1xPhospho [S2(100)];1xTMT6plex [K16];1xTMT6plex [N-Term]	6.29094	6.35755	6.2854	7.13853	7.11998	7.03672
4.45001	3.54807e-05	0.674171	1.59568	Serine/arginine repetitive matrix protein 2 OS	SRRM2	Q9UQ35 1xPhospho [T2316(100)]	[R].TPAALAALSLTGSGTPPTAANYPSSSR.[T]	1.23839e-12	3.00212e-05	7	Q9UQ35	Q9UQ35 [2302-2328]	0	2868.43	9.694e-06	1.439e-13	6.85	8	1xPhospho [T15(100)];1xTMT6plex [N-Term]	6.32012	6.34518	6.33807	7.01458	7.06178	6.94953
4.44963	3.55118e-05	1.44639	2.72526	Disks large-associated protein 5 OS	DLGAP5	Q15398 2xPhospho [S806(100);S812(100)]	[K].SLTTECHLLDSPGLNCSNPFTQLER.[R]	1.23469e-09	3.00212e-05	2	Q15398	Q15398 [796-820]	0	3278.45	9.694e-06	2.124e-10	6.76	8	1xTMT6plex [N-Term];2xCarbamidomethyl [C6;2xPhospho [S11(100);C16];S17(100)]	5.88753	6.04221	5.80735	7.32012	7.38284	7.3733
4.44933	3.55365e-05	1.74426	3.35022	Inner nuclear membrane protein Man1 OS	LEMD3	Q9Y2U8 1xPhospho [S27(100)]	[R].YGLSPGPVTESTRPVYLK.[K]	6.94566e-09	3.00212e-05	6	Q9Y2U8	Q9Y2U8 [24-41]	0	2502.34	9.694e-06	1.317e-09	6.18	13	1xPhospho [S4(100)];1xTMT6plex [K18];1xTMT6plex [N-Term]	5.62059	5.67807	5.76288	7.57516	7.40173	7.31741
4.44784	3.56584e-05	1.06239	2.08839	Condensin complex subunit 2 OS	NCAPH	Q15003 1xPhospho [S189(100)]	[K].DAPSLEEVEGHVADGSATEMGTTK.[K]	1.12006e-09	3.00212e-05	4	Q15003	Q15003 [186-209]	0	2969.39	9.694e-06	1.911e-10	5.72	13	1xPhospho [S4(100)];1xTMT6plex [K24];1xTMT6plex [N-Term]	6.23649	6.32733	6.17592	7.35755	7.31198	7.25739
4.44683	3.5741e-05	0.965034	1.95211	Protein polybromo-1 OS	PBRM1	Q86U86 1xPhospho [S636(100)]	[K].ELGPLPDDDDMASPK.[L]	1.82569e-06	3.00212e-05	3	Q86U86	Q86U86 [624-638]	0	2138.01	9.694e-06	4.745e-07	5.32	8	1xPhospho [S13(100)];1xTMT6plex [K15];1xTMT6plex [N-Term]	6.19377	6.18587	6.17991	7.23649	7.07146	7.1467
4.44451	3.59328e-05	0.511985	1.42601	Bromodomain adjacent to zinc finger domain protein 2A OS	BAZ2A	Q9UIF9 2xPhospho [S1778(100);S1783(100)]	[R].ESPAAGPRYSEEGLSPSK.[R]	0.00162531	0.000191254	2	Q9UIF9	Q9UIF9 [1769-1786]	1	2480.15	5.981e-05	0.0006317	3.34	8	1xTMT6plex [K18];1xTMT6plex [N-Term];2xPhospho [S10(100);S15(100)]	6.17592	6.08958	6.1416	6.65249	6.65105	6.63952
4.44445	3.59379e-05	2.35796	5.12646	Proliferation marker protein Ki-67 OS	MKI67	P46013 1xPhospho [T2183(100)]	[K].RQPRTPK.[G]	0.0642488	0.00339299	1	P46013	P46013 [2179-2185]	2	1420.82	0.001882	0.02274	1.93	4	1xPhospho [T5(100)];1xTMT6plex [K7];1xTMT6plex [N-Term]	5.19377	5.10014	5.43962	7.49105	7.62498	7.69139
4.44439	3.59427e-05	1.32023	2.49705	Golgin subfamily B member 1 OS	GOLGB1	Q14789 1xPhospho [S671(100)]	[K].SLSAVPDIGQCHQDELER.[L]	1.17078e-09	3.00212e-05	1	Q14789	Q14789 [671-688]	0	2363.09	9.694e-06	2.009e-10	7.39	4	1xCarbamidomethyl [C11];1xPhospho [S1(100)];1xTMT6plex [N-Term]	6.02237	5.97039	6.06393	7.29186	7.45779	7.26772
4.44429	3.59511e-05	1.36508	2.57591	ESF1 homolog OS	ESF1	Q9H501 1xPhospho [S735(100)]	[K].IVEHQNLSK.[K]	4.42276e-05	3.00212e-05	1	Q9H501	Q9H501 [728-736]	0	1605.88	9.694e-06	1.377e-05	4.13	4	1xPhospho [S8(100)];1xTMT6plex [K9];1xTMT6plex [N-Term]	5.90448	5.98868	5.8505	7.29094	7.36807	7.17991
4.44378	3.59928e-05	1.18036	2.26634	Maternal embryonic leucine zipper kinase OS	MELK	Q14680 2xPhospho [T409(100);T415(100)]	[K].SLTPALCRTPANK.[L]	0.0144406	0.00120389	1	Q14680	Q14680 [407-419]	1	2047.02	0.0006247	0.005936	2.47	4	1xCarbamidomethyl [C7];1xTMT6plex [K13];1xTMT6plex [N-Term];2xPhospho [T3(100);T9(100)]	6.10852	6.07682	6.1127	7.38024	7.1809	7.27798
4.44127	3.62019e-05	2.14455	4.42153	Probable ATP-dependent RNA helicase DDX5 OS	DDX5	P17844 1xPhospho [S498(100)]	[R].DRYSAGK.[R]	0.0173591	0.00140699	8	P17844	P17844 [495-501]	1	1334.69	0.0007347	0.007067	3.26	13	1xPhospho [S4(100)];1xTMT6plex [K7];1xTMT6plex [N-Term]	5.45943	5.52982	5.34696	7.76487	7.55459	7.45039
4.43953	3.63471e-05	1.26988	2.41141	Double-stranded RNA-binding protein Staufen homolog 1 OS	STAU1	O95793 1xPhospho [T372(100)]	[K].SEEKTPIK.[K]	0.0548885	0.0032457	5	O95793	O95793 [368-375]	1	1698.96	0.001778	0.0198	1.85	13	1xPhospho [T5(100)];1xTMT6plex [N-Term];2xTMT6plex [K4;K8]	5.91886	5.848	5.88753	7.26959	7.12619	7.06824
4.43949	3.63504e-05	1.28328	2.43392	Nuclear pore complex protein Nup50 OS	NUP50	Q9UKX7 1xPhospho [S296(100)]	[K].KVDSSVLGSLSSVPLTGFSFSPGNSSLFGK.[D]	1.73313e-13	3.00212e-05	3	Q9UKX7	Q9UKX7 [276-305]	1	3769.01	9.694e-06	1.808e-14	8.33	8	1xPhospho [S21(100)];1xTMT6plex [N-Term];2xTMT6plex [K1;K30]	6.08746	5.91169	5.89239	7.2211	7.24603	7.27426
4.43906	3.63861e-05	0.713134	1.63936	Lamina-associated polypeptide 2, isoform alpha OS	TMPO	P42166 1xPhospho [S370(100)]	[K].ALEESESSQLISPPLAQAIR.[D]	1.507e-09	3.00212e-05	3	P42166	P42166 [359-378]	0	2448.26	9.694e-06	2.622e-10	6.65	8	1xPhospho [S12(100)];1xTMT6plex [N-Term]	6.32733	6.39917	6.31288	7.09592	7.06717	7.01569
4.43455	3.67659e-05	1.39489	2.62969	C-Jun-amino-terminal kinase-interacting protein 4 OS	SPAG9	O60271 2xPhospho [T226(100);S229(100)]	[K].GGETPGSEQWK.[F]	0.000251198	3.00212e-05	5	O60271	O60271 [223-233]	0	1793.79	9.694e-06	8.661e-05	3.91	8	1xTMT6plex [K11];1xTMT6plex [N-Term];2xPhospho [T4(100);S7(100)]	5.99548	6.00225	6.01346	7.53528	7.35226	7.30834
4.43446	3.67736e-05	1.00806	2.01121	Centrosomal protein of 85 kDa OS	CEP85	Q6P2H3 1xPhospho [S141(100)]	[K].HSPGLSR.[D]	0.0750963	0.00395045	2	Q6P2H3	Q6P2H3 [140-146]	0	1062.53	0.002092	0.02619	1.72	8	1xPhospho [S2(100)];1xTMT6plex [N-Term]	6.06178	6.14568	6.0045	7.13031	7.07682	7.02901
4.43343	3.68616e-05	1.09399	2.13464	Nucleolar and spindle-associated protein 1 OS	NUSAP1	Q9BXS6 1xPhospho [S135(100)]	[K].VPSPPDEHQEAENAVSSGNR.[D]	9.17225e-11	3.00212e-05	11	Q9BXS6	Q9BXS6 [133-152]	0	2429.09	9.694e-06	1.359e-11	7.02	17	1xPhospho [S3(100)];1xTMT6plex [N-Term]	5.91886	5.96578	6.04658	7.14364	7.06393	7.00562
4.43243	3.69465e-05	1.33652	2.52541	RING finger protein 214 OS	RNF214	Q8ND24 1xPhospho [S40(100)]	[K].SDEGLPDGLSTKDSAQK.[Q]	0.000117894	3.00212e-05	2	Q8ND24	Q8ND24 [27-43]	1	2515.29	9.694e-06	3.883e-05	4.22	4	1xPhospho [S14(100)];1xTMT6plex [N-Term];2xTMT6plex [K12;K17]	5.89724	6.08746	5.9331	7.35931	7.32012	7.24793
4.43227	3.69594e-05	0.502587	1.41675	Transforming acidic coiled-coil-containing protein 1 OS	TACC1	O75410 1xPhospho [S465(99.6)]	[R].LITSGCK.[V]	0.0435564	0.00270428	1	O75410	O75410 [462-468]	0	1316.7	0.001537	0.01616	2.26	4	1xCarbamidomethyl [C6];1xPhospho [S4(99.6)];1xTMT6plex [K7];1xTMT6plex [N-Term]	6.3505	6.39917	6.40939	6.85425	6.90448	6.90809
4.43169	3.70096e-05	1.26288	2.39975	Enhancer of mRNA-decapping protein 4 OS	EDC4	Q6P2E9 1xPhospho [T693(100)]	[R].GLLPGLLPAPADKLTPK.[G]	0.0030262	0.000238203	1	Q6P2E9	Q6P2E9 [679-695]	1	2468.49	8.775e-05	0.001222	3.58	4	1xPhospho [T15(100)];1xTMT6plex [N-Term];2xTMT6plex [K13;K17]	5.9472	5.90689	6.0917	7.26303	7.18785	7.28355
4.43142	3.70321e-05	1.22689	2.34062	Nucleolar protein 58 OS	NOP58		[K].VAEEEETSVK.[K]	0.00202915	0.000218825	3	Q9Y2X3	Q9Y2X3 [476-485]	0	1658.83	6.64e-05	0.0007977	2.5	8	1xPhospho [T/S];1xTMT6plex [K10];1xTMT6plex [N-Term]	6.05745	6.08746	6.05528	7.39403	7.30195	7.18488
4.42875	3.7261e-05	0.855259	1.80908	Eukaryotic translation initiation factor 5 OS	EIF5	P55010 1xPhospho [S410(100)]	[K].AASVPK.[V]	0.186817	0.00795266	2	P55010	P55010 [408-413]	0	1110.63	0.003887	0.06147	2.02	8	1xPhospho [S3(100)];1xTMT6plex [K6];1xTMT6plex [N-Term]	6.18982	6.09592	6.18587	7.07146	6.99209	6.97384
4.42829	3.73003e-05	0.946685	1.92744	Protein kinase C alpha type OS	PRKCA	P17252 1xPhospho [S319(100)]	[K].VISPSEDRK.[Q]	0.0459422	0.00282181	1	P17252	P17252 [317-325]	1	1568.84	0.0016	0.01698	2.46	4	1xPhospho [S3(100)];1xTMT6plex [K9];1xTMT6plex [N-Term]	6.23649	6.15381	6.12515	7.1416	7.05202	7.16189
4.4277	3.7351e-05	1.14605	2.21307	Synaptic functional regulator FMR1 OS	FMR1	Q06787 1xPhospho [S599(100)]	[K].TLQNTSSEGSR.[L]	0.000949926	0.000129059	3	Q06787	Q06787 [594-604]	0	1488.69	4.422e-05	0.0003556	2.83	8	1xPhospho [S6(100)];1xTMT6plex [N-Term]	5.98641	6.08958	6.04439	7.26491	7.19771	7.09592
4.42727	3.73882e-05	1.8408	3.58207	Deoxynucleotidyltransferase terminal-interacting protein 2 OS	DNTTIP2	Q5QJE6 3xPhospho [T71(99.6);T72(100);S74(100)]	[K].SRTTGSLPK.[G]	0.015179	0.00123057	2	Q5QJE6	Q5QJE6 [69-77]	1	1644.76	0.0006425	0.006221	3.15	4	1xTMT6plex [K9];1xTMT6plex [N-Term];3xPhospho [T3(99.6);S6(100)];T4(100)	5.54226	5.72247	5.82528	7.50938	7.61839	7.48462
4.42656	3.74491e-05	1.03042	2.04262	Protein CUSTOS OS	CUSTOS	Q96C57 2xPhospho [S245(100);S248(99.7)]	[K].KASETSPFPPAK.[S]	0.000584873	6.48648e-05	5	Q96C57	Q96C57 [243-254]	1	2107.08	1.9e-05	0.0002118	3.49	13	1xTMT6plex [N-Term];2xPhospho [S3(100);2xTMT6plex [K1;K12];S6(99.7)]	6.08108	6.24222	6.21335	7.23458	7.18388	7.20945
4.42642	3.74613e-05	1.38479	2.61133	Serine/arginine repetitive matrix protein 1 OS	SRRM1	Q8IYB3 2xPhospho [T378(99.5);S380(99.5)]	[K].RTSSPPRK.[T]	0.03136	0.00221446	14	Q8IYB3	Q8IYB3 [377-384]	2	1546.79	0.001189	0.01211	2.75	17	1xTMT6plex [K8];1xTMT6plex [N-Term];2xPhospho [T2(99.5);S4(99.5)]	6.01569	6.0268	5.99095	7.49506	7.42878	7.26397
4.42604	3.74938e-05	1.38613	2.61377	Protein ECT2 OS	ECT2	Q9H8V3 1xPhospho [S15(99.5)]	[R].TSLADSSIFDSK.[V]	0.00348423	0.000238203	2	Q9H8V3	Q9H8V3 [14-25]	0	1808.91	0.0001011	0.001418	2.93	8	1xPhospho [S2(99.5)];1xTMT6plex [K12];1xTMT6plex [N-Term]	5.84298	5.80735	5.99095	7.32823	7.18884	7.28263
4.42568	3.75253e-05	1.04251	2.0598	Transcriptional repressor NF-X1 OS	NFX1	Q12986 1xPhospho [S90(100)]	[K].SQQTSFQSSPCNK.[S]	2.63673e-06	3.00212e-05	3	Q12986	Q12986 [82-94]	0	2036.95	9.694e-06	6.98e-07	4.89	8	1xCarbamidomethyl [C11];1xPhospho [S9(100)];1xTMT6plex [K13];1xTMT6plex [N-Term]	6.09592	6.17393	6.18785	7.26021	7.21335	7.11166
4.42541	3.75484e-05	0.782703	1.72035	pre-rRNA 2'-O-ribose RNA methyltransferase FTSJ3 OS	FTSJ3	Q8IY81 1xPhospho [T573(100)]	[K].QQLPQTPPSCLK.[T]	1.50251e-05	3.00212e-05	6	Q8IY81	Q8IY81 [568-579]	0	1935.02	9.694e-06	4.392e-06	3.26	8	1xCarbamidomethyl [C10];1xPhospho [T6(100)];1xTMT6plex [K12];1xTMT6plex [N-Term]	6.18785	6.22689	6.30925	7.04549	7.03452	6.99209
4.42463	3.76157e-05	0.988959	1.98475	AT-rich interactive domain-containing protein 1B OS	ARID1B	Q8NFD5 1xPhospho [S1542(100)]	[R].APSPASFQR.[S]	0.00941185	0.000991003	3	Q8NFD5	Q8NFD5 [1540-1548]	0	1269.62	0.0004363	0.003916	2.09	8	1xPhospho [S3(100)];1xTMT6plex [N-Term]	6.01569	6.1127	6.12722	7.14466	7.03672	7.04111
4.42245	3.78051e-05	1.07031	2.09988	Vimentin OS	VIM	P08670 1xPhospho [S412(100)]	[K].LLEGEESRISLPLPNFSSLNLR.[E]	3.67056e-09	3.00212e-05	2	P08670	P08670 [403-424]	1	2793.47	9.694e-06	6.705e-10	6.45	4	1xPhospho [S10(100)];1xTMT6plex [N-Term]	6.22689	6.12928	6.2555	7.20359	7.3336	7.2854
4.42203	3.78415e-05	1.96689	3.90924	Tumor protein D54 OS	TPD52L2	O43399 1xPhospho [S161(100)]	[K].LGDMRNSATFK.[S]	0.000280276	3.00212e-05	4	O43399	O43399 [155-165]	1	1777.91	9.694e-06	9.725e-05	3.34	13	1xPhospho [S7(100)];1xTMT6plex [K11];1xTMT6plex [N-Term]	5.39917	5.39917	5.26303	7.20555	7.26303	7.49346
4.42147	3.78904e-05	1.57286	2.97495	Proliferation marker protein Ki-67 OS	MKI67	P46013 1xPhospho [T1298(100)]	[K].AMHTPKPSVGEEK.[D]	3.75776e-06	3.00212e-05	2	P46013	P46013 [1295-1307]	0	2178.16	9.694e-06	1.018e-06	4.36	8	1xPhospho [T4(100)];1xTMT6plex [N-Term];2xTMT6plex [K6;K13]	5.84046	5.93782	5.83542	7.55075	7.47411	7.30743
4.41954	3.80596e-05	0.904094	1.87137	MAP kinase-activating death domain protein OS	MADD	Q8WXG6 1xPhospho [S1270(100)]	[K].LAGSPIR.[T]	0.0791618	0.00401397	3	Q8WXG6	Q8WXG6 [1267-1273]	0	1022.56	0.002127	0.02741	1.6	13	1xPhospho [S4(100)];1xTMT6plex [N-Term]	6.19771	6.16189	6.08958	7.1127	7	7.04876
4.41863	3.81391e-05	0.913804	1.88401	Bromodomain adjacent to zinc finger domain protein 1A OS	BAZ1A	Q9NRL2 3xPhospho [S1363(100);T1367(100);S1371(100)]	[K].SANNTPENSPNFPNFR.[V]	3.75776e-06	3.00212e-05	6	Q9NRL2	Q9NRL2 [1363-1378]	0	2274.88	9.694e-06	1.016e-06	5.48	13	1xTMT6plex [N-Term];3xPhospho [S1(100);S9(100)];T5(100)	6.19771	6.15785	6.30378	7.10538	7.15684	7.13853
4.41828	3.81698e-05	1.27867	2.42615	RalBP1-associated Eps domain-containing protein 1 OS	REPS1	Q96D71 2xPhospho [T481(99.2);T/S]	[K].RTGSDHTNPTSPLLVKPSDLLEENK.[I]	1.88236e-07	3.00212e-05	2	Q96D71	Q96D71 [472-496]	1	3595.84	9.694e-06	4.304e-08	5.57	8	1xTMT6plex [N-Term];2xPhospho [T10(99.2);2xTMT6plex [K16;K25];T/S]	5.77873	5.91409	5.90448	7.23745	7.11478	7.08108
4.41711	3.82731e-05	1.58776	3.00582	Nucleolar and coiled-body phosphoprotein 1 OS	NOLC1	Q14978 2xPhospho [S622(100);S623(100)]	[K].RASSPFRR.[V]	0.00570393	0.000527789	25	Q14978	Q14978 [620-627]	2	1365.64	0.0002031	0.002364	3.48	33	1xTMT6plex [N-Term];2xPhospho [S3(100);S4(100)]	5.77083	5.86047	6.00899	7.53916	7.46352	7.40088
4.41586	3.83834e-05	1.8326	3.56178	Anillin OS	ANLN	Q9NQW6 1xPhospho [S388(100)]	[R].CQEHSKESPAR.[S]	0.00147555	0.000191254	3	Q9NQW6	Q9NQW6 [381-391]	1	1866.89	5.981e-05	0.0005678	3.46	13	1xCarbamidomethyl [C1];1xPhospho [S8(100)];1xTMT6plex [K6];1xTMT6plex [N-Term]	5.49185	5.71699	5.58496	7.54458	7.42962	7.31741
4.41448	3.85055e-05	0.886795	1.84906	Angiomotin-like protein 1 OS	AMOTL1	Q8IY63 3xPhospho [S900(99.5);T902(99.5);S906(100)]	[R].GRLSTTPAHSPVLK.[H]	9.62443e-05	3.00212e-05	3	Q8IY63	Q8IY63 [897-910]	1	2162.06	9.694e-06	3.135e-05	4.42	4	1xTMT6plex [K14];1xTMT6plex [N-Term];3xPhospho [S4(99.5);S10(100)];T6(99.5)	6.24982	6.33271	6.26303	7.1467	7.11894	7.24031
4.41446	3.85073e-05	1.44855	2.72933	U1 small nuclear ribonucleoprotein C OS	SNRPC	P09234 1xPhospho [S17(100)]	[K].FYCDYCDTYLTHDSPSVR.[K]	1.88891e-09	3.00212e-05	9	P09234	P09234 [4-21]	0	2608.07	9.694e-06	3.326e-10	5.22	13	1xPhospho [S14(100)];1xTMT6plex [N-Term];2xCarbamidomethyl [C3;C6]	6.02459	5.95187	5.86047	7.42038	7.47492	7.28725
4.41409	3.85398e-05	0.921765	1.89443	CREB-regulated transcription coactivator 2 OS	CRTC2	Q53ET0 2xPhospho [S490(98.5);T501(100)]	[R].LPPYPYSSPSLVLPTQPHTPK.[S]	2.28786e-05	3.00212e-05	6	Q53ET0	Q53ET0 [483-503]	0	2937.5	9.694e-06	6.864e-06	4.7	13	1xTMT6plex [K21];1xTMT6plex [N-Term];2xPhospho [S8(98.5);T19(100)]	6.29094	6.17991	6.16189	7.17891	7.10434	7.11478
4.41271	3.86624e-05	0.476629	1.39149	Microtubule-associated protein 4 OS	MAP4	P27816 1xPhospho [S1000(100)]	[K].KVSYSHIQSK.[C]	0.00318067	0.000238203	2	P27816	P27816 [998-1007]	1	1944.09	8.775e-05	0.001287	3.27	8	1xPhospho [S3(100)];1xTMT6plex [N-Term];2xTMT6plex [K1;K10]	6.26866	6.26491	6.19967	6.71425	6.73877	6.71012
4.41204	3.87219e-05	1.18693	2.27668	Histone-lysine N-methyltransferase 2A OS	KMT2A	Q03164 1xPhospho [S680(100)]	[R].LFSPLHSGTR.[F]	0.00684539	0.000695094	1	Q03164	Q03164 [678-687]	0	1423.73	0.0003031	0.002844	2.6	4	1xPhospho [S3(100)];1xTMT6plex [N-Term]	6.05745	6.06824	6.01792	7.32823	7.24793	7.12825
4.41198	3.87279e-05	0.778858	1.71577	Importin subunit alpha-1 OS	KPNA2	P52292 1xPhospho [S62(100)]	[R].NVSSFPDDATSPLQENR.[N]	1.23643e-06	3.00212e-05	24	P52292	P52292 [52-68]	0	2186	9.694e-06	3.145e-07	4.79	21	1xPhospho [S11(100)];1xTMT6plex [N-Term]	6.17792	6.20945	6.30743	7.02015	7	7.01123
4.41191	3.87335e-05	2.46218	5.51047	Proliferation marker protein Ki-67 OS	MKI67	P46013 1xPhospho [T1233(100)]	[K].ELFQTPGHTEELVAAGK.[T]	4.21632e-06	3.00212e-05	3	P46013	P46013 [1229-1245]	0	2365.22	9.694e-06	1.149e-06	4.49	8	1xPhospho [T5(100)];1xTMT6plex [K17];1xTMT6plex [N-Term]	5.26303	5.43296	5.10014	7.88631	7.65033	7.64602
4.41134	3.87849e-05	0.753973	1.68643	E3 ubiquitin-protein ligase SH3RF1 OS	SH3RF1		[R].IVTVLPGLPTSPDSASSACGNSSATKPDK.[D]	6.16133e-05	3.00212e-05	1	Q7Z6J0	Q7Z6J0 [682-710]	0	3624.88	9.694e-06	1.953e-05	3.14	4	1xCarbamidomethyl [C19];1xPhospho [T/S];1xTMT6plex [N-Term];2xTMT6plex [K26;K29]	6.19771	6.26303	6.17991	7.01681	6.91767	6.96809
4.40964	3.89367e-05	1.81248	3.51247	Sororin OS	CDCA5	Q96FF9 1xPhospho [S181(100)]	[R].SCFGFEGLLGAEDLSGVSPVVCSK.[L]	7.14378e-15	3.00212e-05	3	Q96FF9	Q96FF9 [164-187]	0	3053.48	9.694e-06	6.214e-16	7.84	13	1xPhospho [S18(100)];1xTMT6plex [K24];1xTMT6plex [N-Term];2xCarbamidomethyl [C2;C22]	5.61765	5.79181	5.57289	7.49985	7.56682	7.35315
4.40901	3.89929e-05	1.29285	2.45011	Steroid receptor RNA activator 1 OS	SRA1	Q9HD15 1xPhospho [S60(100)]	[K].RVAAPQDGSPR.[V]	8.22647e-07	3.00212e-05	1	Q9HD15	Q9HD15 [52-62]	1	1462.74	9.694e-06	2.043e-07	4.26	4	1xPhospho [S9(100)];1xTMT6plex [N-Term]	5.92125	5.98868	6.02459	7.32553	7.33271	7.15482
4.40709	3.91664e-05	1.31716	2.49175	Dual specificity protein kinase TTK OS	TTK	P33981 1xPhospho [S345(99.8)]	[K].SSELIITDSITLK.[N]	8.50557e-05	3.00212e-05	2	P33981	P33981 [345-357]	0	1958.09	9.694e-06	2.745e-05	3.21	8	1xPhospho [S1(99.8)];1xTMT6plex [K13];1xTMT6plex [N-Term]	5.92125	6.08108	6.11894	7.31922	7.41278	7.34074
4.40683	3.91893e-05	1.38737	2.61602	Rac GTPase-activating protein 1 OS	RACGAP1	Q9H0H5 2xPhospho [S144(100);S157(100)]	[K].RLSTIDESGSILSDISFDK.[T]	2.08481e-05	3.00212e-05	3	Q9H0H5	Q9H0H5 [142-160]	1	2701.31	9.694e-06	6.201e-06	5.33	8	1xTMT6plex [K19];1xTMT6plex [N-Term];2xPhospho [S3(100);S16(100)]	5.73335	5.95187	5.8679	7.25927	7.27705	7.17891
4.40673	3.91983e-05	0.771483	1.70702	Transcriptional regulator ATRX OS	ATRX	P46100 2xPhospho [T591(100);S598(100)]	[K].ELYVKLTPVSLSNSPIK.[G]	8.99046e-06	3.00212e-05	2	P46100	P46100 [585-601]	1	2735.5	9.694e-06	2.554e-06	4.81	8	1xTMT6plex [N-Term];2xPhospho [T7(100);2xTMT6plex [K5;K17];S14(100)]	6.29094	6.2075	6.31832	7.07788	7.00675	7.04658
4.40542	3.93165e-05	0.980618	1.97331	Microfibrillar-associated protein 1 OS	MFAP1	P55081 1xPhospho [S94(100)]	[R].LQNRISEDVEER.[L]	3.10473e-05	3.00212e-05	3	P55081	P55081 [89-100]	1	1796.87	9.694e-06	9.455e-06	3.78	13	1xPhospho [S6(100)];1xTMT6plex [N-Term]	6.1918	6.1918	6.26679	7.22593	7.25361	7.1127
4.4047	3.9382e-05	1.36755	2.58031	Microtubule-associated protein 4 OS	MAP4	P27816 1xPhospho [S580(100)]	[K].DVPPLSETEATPVPIK.[D]	2.63439e-08	3.00212e-05	19	P27816	P27816 [575-590]	0	2231.2	9.694e-06	5.378e-09	4.79	13	1xPhospho [S6(100)];1xTMT6plex [K16];1xTMT6plex [N-Term]	6.00225	6.11061	5.94017	7.47978	7.35667	7.31922
4.40468	3.93836e-05	1.63033	3.09583	Bcl-2-associated transcription factor 1 OS	BCLAF1	Q9NYF8 1xPhospho [S450(100)]	[K].GNRESDGFREEK.[N]	8.71608e-06	3.00212e-05	14	Q9NYF8	Q9NYF8 [446-457]	2	1961.95	9.694e-06	2.466e-06	3.86	17	1xPhospho [S5(100)];1xTMT6plex [K12];1xTMT6plex [N-Term]	5.76288	5.8802	5.91886	7.61471	7.4545	7.3837
4.40466	3.93859e-05	1.13166	2.19111	N-alpha-acetyltransferase 30 OS	NAA30	Q147X3 2xPhospho [S201(99.2);S/T]	[R].LLSSSLTADCSLRSPSGR.[E]	0.000621309	6.48648e-05	4	Q147X3	Q147X3 [186-203]	1	2296.06	1.9e-05	0.0002259	3.45	8	1xCarbamidomethyl [C10];1xTMT6plex [N-Term];2xPhospho [S16(99.2);S/T]	6.0917	6.07895	6.07253	7.2817	7.09908	7.25739
4.4044	3.94094e-05	1.08204	2.11703	Protein PRRC2B OS	PRRC2B	Q5JSZ5 1xPhospho [S168(100)]	[R].LLSFSPEEFPTLK.[A]	0.000125953	3.00212e-05	3	Q5JSZ5	Q5JSZ5 [164-176]	0	2046.1	9.694e-06	4.169e-05	4.03	8	1xPhospho [S5(100)];1xTMT6plex [K13];1xTMT6plex [N-Term]	5.94486	6.04439	5.98413	7.13648	7.10119	6.98185
4.40366	3.94762e-05	1.6114	3.05549	Nuclear pore complex protein Nup50 OS	NUP50	Q9UKX7 1xPhospho [T246(100)]	[K].TEDTPDK.[K]	0.0384708	0.00251614	1	Q9UKX7	Q9UKX7 [243-249]	0	1343.65	0.00141	0.0145	2.69	4	1xPhospho [T4(100)];1xTMT6plex [K7];1xTMT6plex [N-Term]	5.77347	5.853	5.84298	7.57592	7.42122	7.30652
4.40365	3.94772e-05	0.992975	1.99029	Metastasis-associated protein MTA2 OS	MTA2	O94776 1xPhospho [S548(100)]	[R].NQLSQNR.[G]	0.028003	0.00214598	2	O94776	O94776 [545-551]	0	1168.57	0.001103	0.01091	2.36	8	1xPhospho [S4(100)];1xTMT6plex [N-Term]	6.09803	6.08321	6.08321	7.12722	6.98071	7.13545
4.40343	3.94973e-05	1.25912	2.39349	Negative elongation factor A OS	NELFA	Q9H3P2 3xPhospho [S225(100);T239(98.4);S/T]	[K].QAPFRSPTAPSVFSPTGNRTPIPPSR.[T]	7.85576e-05	3.00212e-05	5	Q9H3P2	Q9H3P2 [220-245]	2	3234.51	9.694e-06	2.527e-05	4.64	8	1xTMT6plex [N-Term];3xPhospho [S6(100);S/T];T20(98.4)	5.93782	6.09592	6.01123	7.35403	7.26959	7.19869
4.40334	3.95058e-05	1.25904	2.39336	Nucleoporin NUP35 OS	NUP35	Q8NFH5 1xPhospho [T308(100)]	[K].ASTSDYQVISDRQTPK.[K]	4.8565e-07	3.00212e-05	4	Q8NFH5	Q8NFH5 [295-310]	1	2334.17	9.694e-06	1.171e-07	4.21	8	1xPhospho [T14(100)];1xTMT6plex [K16];1xTMT6plex [N-Term]	5.96809	5.95884	5.95187	7.29462	7.26959	7.0917
4.40184	3.96427e-05	0.547409	1.46146	Ataxin-2-like protein OS	ATXN2L	Q8WWM7 2xPhospho [S335(100);S339(100)]	[R].QGSGRESPSLASR.[E]	0.00114044	0.000129059	8	Q8WWM7	Q8WWM7 [333-345]	1	1720.76	4.422e-05	0.0004312	3.3	17	1xTMT6plex [N-Term];2xPhospho [S3(100);S7(100)]	6.05528	6.0045	6.02459	6.59991	6.59842	6.52826
4.40098	3.97211e-05	1.76338	3.39492	Bromodomain adjacent to zinc finger domain protein 1A OS	BAZ1A	Q9NRL2 1xPhospho [S1279(99.5)]	[R].GKLSSSFSSR.[G]	0.0242905	0.0018008	3	Q9NRL2	Q9NRL2 [1276-1285]	1	1593.84	0.0009318	0.009591	2.55	8	1xPhospho [S4(99.5)];1xTMT6plex [K2];1xTMT6plex [N-Term]	5.52982	5.78136	5.79181	7.51491	7.42206	7.45615
4.40086	3.97318e-05	1.39858	2.63641	Sister chromatid cohesion protein PDS5 homolog B OS	PDS5B	Q9NTI5 1xPhospho [S1319(100)]	[K].SGPPAPEEEEEEER.[Q]	1.2088e-07	3.00212e-05	3	Q9NTI5	Q9NTI5 [1319-1332]	0	1893.8	9.694e-06	2.694e-08	4.55	13	1xPhospho [S1(100)];1xTMT6plex [N-Term]	5.87283	6.00899	6.00899	7.46434	7.27612	7.34607
4.39662	4.01222e-05	1.5074	2.84298	Serine/threonine-protein kinase RIO1 OS	RIOK1	Q9BRS2 1xPhospho [T107(100)]	[K].MSTPADK.[V]	0.0283832	0.00214598	3	Q9BRS2	Q9BRS2 [105-111]	0	1287.64	0.001139	0.01107	2.18	8	1xPhospho [T3(100)];1xTMT6plex [K7];1xTMT6plex [N-Term]	5.86047	5.89724	5.8505	7.52356	7.33539	7.27146
4.39517	4.02562e-05	1.56502	2.95883	Nuclear mitotic apparatus protein 1 OS	NUMA1	Q14980 1xPhospho [S1830(100)]	[K].KLDVEEPDSANSSFYSTR.[S]	1.60417e-08	3.00212e-05	3	Q14980	Q14980 [1822-1839]	1	2583.24	9.694e-06	3.185e-09	4.82	13	1xPhospho [S9(100)];1xTMT6plex [K1];1xTMT6plex [N-Term]	5.63807	5.81506	5.87283	7.41532	7.30743	7.29829
4.39508	4.02639e-05	1.13489	2.19602	Tyrosine--tRNA ligase, cytoplasmic OS	YARS1	P54577 1xPhospho [S358(100)]	[K].GPAKNSEPEEVIPSR.[L]	0.000264763	3.00212e-05	1	P54577	P54577 [353-367]	1	2148.11	9.694e-06	9.154e-05	3.46	4	1xPhospho [S6(100)];1xTMT6plex [K4];1xTMT6plex [N-Term]	5.91169	5.99322	5.90689	7.00562	7.03892	7.17193
4.39504	4.0268e-05	1.07874	2.11219	E3 ubiquitin-protein ligase TRIP12 OS	TRIP12	Q14669 2xPhospho [S310(100);S312(100)]	[K].KRSESPPAELPSLR.[R]	7.0785e-06	3.00212e-05	6	Q14669	Q14669 [308-321]	2	2185.12	9.694e-06	1.985e-06	4.89	13	1xTMT6plex [K1];1xTMT6plex [N-Term];2xPhospho [S3(100);S5(100)]	6.1918	6.17592	6.23266	7.3637	7.18289	7.29002
4.39475	4.02947e-05	0.433189	1.35021	Zinc finger protein 280C OS	ZNF280C	Q8ND82 1xPhospho [S80(100)]	[K].SEPHSPGIPEIFR.[T]	2.40257e-06	3.00212e-05	10	Q8ND82	Q8ND82 [76-88]	0	1774.87	9.694e-06	6.319e-07	5.27	13	1xPhospho [S5(100)];1xTMT6plex [N-Term]	6.40429	6.36982	6.44128	6.83668	6.853	6.82528
4.39264	4.04908e-05	2.298	4.91775	Disks large-associated protein 5 OS	DLGAP5	Q15398 1xPhospho [S787(100)]	[K].ISQSELFDNK.[S]	0.000150222	3.00212e-05	4	Q15398	Q15398 [786-795]	0	1718.88	9.694e-06	5.013e-05	3.82	8	1xPhospho [S2(100)];1xTMT6plex [K10];1xTMT6plex [N-Term]	5.23649	5.36807	5.45286	7.81057	7.67243	7.46842
4.39241	4.05128e-05	2.22234	4.66649	Fragile X mental retardation syndrome-related protein 1 OS	FXR1	P51114 1xPhospho [S464(99.7)]	[K].SSISSVLK.[D]	0.00173813	0.000218825	1	P51114	P51114 [463-470]	0	1358.77	6.64e-05	0.0006775	3.35	4	1xPhospho [S2(99.7)];1xTMT6plex [K8];1xTMT6plex [N-Term]	5.33628	5.53294	5.25172	7.73539	7.58496	7.46761
4.39162	4.05863e-05	1.64178	3.1205	Cell division cycle-associated protein 3 OS	CDCA3	Q99618 3xPhospho [S29(100);S43(100);S44(100)]	[R].VADPRSPSAGILRTPIQVESSPQPGLPAGEQLEGLK.[H]	8.37351e-07	3.00212e-05	3	Q99618	Q99618 [24-59]	2	4393.2	9.694e-06	2.083e-07	6.44	13	1xTMT6plex [K36];1xTMT6plex [N-Term];3xPhospho [S6(100);S20(100);S21(100)]	5.57894	5.8125	5.81506	7.33539	7.35931	7.43713
4.39137	4.06093e-05	2.12228	4.35381	Zinc finger protein 511 OS	ZNF511	Q8NB15 2xPhospho [S183(100);S185(100)]	[K].KSRSPASAEAPGDSGER.[S]	0.0155636	0.00125545	2	Q8NB15	Q8NB15 [182-198]	2	2320.07	0.0006611	0.006359	2.16	8	1xTMT6plex [K1];1xTMT6plex [N-Term];2xPhospho [S2(100);S4(100)]	5.47897	5.37851	5.66391	7.63517	7.74685	7.50621
4.39019	4.07202e-05	1.26485	2.40302	Non-histone chromosomal protein HMG-14 OS	HMGN1	P05114 1xPhospho [S25(100)]	[R].SARLSAKPPAK.[V]	0.00837423	0.000936024	2	P05114	P05114 [21-31]	1	1893.13	0.0003968	0.003484	2.42	8	1xPhospho [S5(100)];1xTMT6plex [N-Term];2xTMT6plex [K7;K11]	6.15381	5.97728	6.11061	7.36982	7.2724	7.39403
4.38983	4.07544e-05	2.389	5.23796	Anillin OS	ANLN	Q9NQW6 2xPhospho [S388(99);S/T]	[R].CQEHSKESPARSTPHR.[T]	0.000716161	9.79053e-05	1	Q9NQW6	Q9NQW6 [381-396]	2	2525.15	3.659e-05	0.0002627	2.8	4	1xCarbamidomethyl [C1];1xTMT6plex [K6];1xTMT6plex [N-Term];2xPhospho [S8(99);S/T]	5.33271	5.43962	5.07039	7.69558	7.74886	7.56529
4.38937	4.07967e-05	1.09226	2.13208	DNA topoisomerase 2-alpha OS	TOP2A	P11388 2xPhospho [T1244(100);S1247(100)]	[K].NENTEGSPQEDGVELEGLK.[Q]	2.83034e-06	3.00212e-05	1	P11388	P11388 [1241-1259]	0	2663.19	9.694e-06	7.523e-07	5.24	4	1xTMT6plex [K19];1xTMT6plex [N-Term];2xPhospho [T4(100);S7(100)]	6.05961	6.11894	6.13134	7.26772	7.22304	7.09592
4.38859	4.08707e-05	1.00066	2.00091	Tyrosine-protein phosphatase non-receptor type 2 OS	PTPN2	P17706 2xPhospho [S298(100);S304(100)]	[K].EDLSPAFDHSPNK.[I]	0.000160475	3.00212e-05	1	P17706	P17706 [295-307]	0	2074.93	9.694e-06	5.387e-05	3.76	4	1xTMT6plex [K13];1xTMT6plex [N-Term];2xPhospho [S4(100);S10(100)]	6.14975	6.05528	6.12102	7.17193	7.0268	7.12928
4.38803	4.09232e-05	0.952088	1.93467	UHRF1-binding protein 1-like OS	UHRF1BP1L	A0JNW5 1xPhospho [S1081(100)]	[K].SQSSLSGKPK.[E]	0.00411023	0.000238203	1	A0JNW5	A0JNW5 [1078-1087]	0	1786.01	0.0001011	0.001682	2.89	4	1xPhospho [S4(100)];1xTMT6plex [N-Term];2xTMT6plex [K8;K10]	5.79442	5.76288	5.71699	6.79181	6.64386	6.69488
4.38684	4.10355e-05	1.33786	2.52776	Casein kinase I isoform alpha OS	CSNK1A1	P48729 1xPhospho [T321(100)]	[K].AAQQAASSSGQGQQAQTPTGK.[Q]	1.42831e-10	3.00212e-05	3	P48729	P48729 [305-325]	0	2540.25	9.694e-06	2.178e-11	5.17	13	1xPhospho [T17(100)];1xTMT6plex [K21];1xTMT6plex [N-Term]	5.83036	5.85798	5.94953	7.27798	7.10014	7.27333
4.38666	4.10524e-05	0.908736	1.8774	Importin subunit alpha-4 OS	KPNA3	O00505 2xPhospho [S56(100);S60(100)]	[K].RNVPQEESLEDSDVDADFK.[A]	1.58224e-09	3.00212e-05	4	O00505	O00505 [49-67]	1	2811.25	9.694e-06	2.756e-10	6.4	13	1xTMT6plex [K19];1xTMT6plex [N-Term];2xPhospho [S8(100);S12(100)]	6.21529	6.10014	6.06393	7.0542	7.02126	7.03012
4.38615	4.11007e-05	1.13575	2.19734	Death-inducer obliterator 1 OS	DIDO1	Q9BTC0 1xPhospho [S1205(100)]	[K].RPANSGELDK.[M]	0.00225231	0.000238203	1	Q9BTC0	Q9BTC0 [1201-1210]	0	1624.85	7.373e-05	0.0008936	2.82	4	1xPhospho [S5(100)];1xTMT6plex [K10];1xTMT6plex [N-Term]	5.97499	6.13545	6.1127	7.25739	7.15482	7.2182
4.38579	4.11349e-05	1.20218	2.30088	Lamin-B1 OS	LMNB1	P20700 2xPhospho [T19(99.4);S/T]	[R].AGGPTTPLSPTR.[L]	0.000958058	0.000129059	16	P20700	P20700 [15-26]	0	1543.71	4.422e-05	0.0003592	3.32	21	1xTMT6plex [N-Term];2xPhospho [T5(99.4);S/T]	6.00675	6.12515	6.20359	7.35931	7.30104	7.2817
4.38314	4.13862e-05	0.710859	1.63678	Ubiquitin carboxyl-terminal hydrolase 15 OS	USP15	Q9Y4E8 2xPhospho [S229(99.7);S/T]	[R].GPSTPKSPGASNFSTLPK.[I]	0.000149562	3.00212e-05	3	Q9Y4E8	Q9Y4E8 [223-240]	1	2620.34	9.694e-06	4.98e-05	4.13	8	1xTMT6plex [N-Term];2xPhospho [S7(99.7);2xTMT6plex [K6;K18];S/T]	6.42626	6.32912	6.34163	7.11582	7.06501	7.04876
4.38095	4.15963e-05	0.899977	1.86604	DNA (cytosine-5)-methyltransferase 1 OS	DNMT1	P26358 2xPhospho [S152(100);S154(100)]	[K].SDGEAKPEPSPSPR.[I]	0.000175236	3.00212e-05	7	P26358	P26358 [143-156]	0	2071.95	9.694e-06	5.906e-05	3.3	17	1xTMT6plex [K6];1xTMT6plex [N-Term];2xPhospho [S10(100);S12(100)]	6.00899	6.0917	6.07039	6.89118	6.95303	7.0268
4.38041	4.16475e-05	1.5907	3.01194	Treacle protein OS	TCOF1	Q13428 1xPhospho [S1407(100)]	[K].GSLGSQGAKDEPEEELQK.[G]	1.50844e-07	3.00212e-05	4	Q13428	Q13428 [1406-1423]	1	2669.36	9.694e-06	3.408e-08	5.6	17	1xPhospho [S2(100)];1xTMT6plex [N-Term];2xTMT6plex [K9;K18]	5.8125	5.79442	5.99548	7.55612	7.43379	7.38457
4.37968	4.1718e-05	1.01212	2.01687	Polyadenylate-binding protein 4 OS	PABPC4	Q13310 1xPhospho [S342(100)];P11940 1xPhospho [S342(100)]	[K].GFGFVCFSSPEEATK.[A]	1.92517e-05	3.00212e-05	2	Q13310;P11940	Q13310 [334-348];P11940 [334-348]	0	2201.04	9.694e-06	5.712e-06	4	8	1xCarbamidomethyl [C6];1xPhospho [S9(100)];1xTMT6plex [K15];1xTMT6plex [N-Term]	6.23074	6.22497	6.34696	7.2937	7.33002	7.21529
4.37963	4.17226e-05	2.45324	5.47643	Proliferation marker protein Ki-67 OS	MKI67	P46013 1xPhospho [S2505(99.7)]	[R].TSGETTQTHTEPTGDSK.[S]	1.05421e-06	3.00212e-05	5	P46013	P46013 [2504-2520]	0	2315.08	9.694e-06	2.656e-07	5.8	13	1xPhospho [S2(99.7)];1xTMT6plex [K17];1xTMT6plex [N-Term]	5.20555	5.3505	5.20945	7.79442	7.85425	7.47654
4.3792	4.17634e-05	1.12819	2.18584	Nuclear envelope pore membrane protein POM 121C OS	POM121C	A8CG34 1xPhospho [S237(100)];Q96HA1 1xPhospho [S260(100)]	[K].AVLSPR.[N]	0.114812	0.00526803	2	A8CG34;Q96HA1	A8CG34 [234-239];Q96HA1 [257-262]	0	951.523	0.002761	0.03847	1.99	8	1xPhospho [S4(100)];1xTMT6plex [N-Term]	5.93546	5.94953	5.94953	7.18785	7.00113	7.03012
4.37758	4.19203e-05	1.35497	2.55792	G-protein-signaling modulator 1 OS	GPSM1	Q86YR5 1xPhospho [S387(98.6)]	[R].LTSPAASEKPDLAGYEAQGARPK.[R]	4.13682e-09	3.00212e-05	1	Q86YR5	Q86YR5 [385-407]	0	3124.66	9.694e-06	7.595e-10	5.57	4	1xPhospho [S3(98.6)];1xTMT6plex [N-Term];2xTMT6plex [K9;K23]	5.87036	5.91409	5.94953	7.34074	7.13443	7.32373
4.37713	4.1963e-05	1.79891	3.47957	RNA-binding protein 3 OS	RBM3	P98179 1xPhospho [S147(100)]	[R].NQGGYDRYSGGNYRDNYDN.[-]	1.72355e-06	3.00212e-05	5	P98179	P98179 [139-157]	2	2537.03	9.694e-06	4.469e-07	4.66	8	1xPhospho [S9(100)];1xTMT6plex [N-Term]	5.55766	5.69488	5.62644	7.39746	7.29554	7.58271
4.37492	4.21773e-05	1.28124	2.43048	Spartin OS	SPART	Q8N0X7 1xPhospho [S358(100)]	[R].TRPSSDQLK.[E]	0.0137414	0.0011833	2	Q8N0X7	Q8N0X7 [354-362]	0	1569.84	0.000593	0.005652	3.01	8	1xPhospho [S5(100)];1xTMT6plex [K9];1xTMT6plex [N-Term]	5.77873	5.82018	5.89724	7.19377	7.1416	7.0045
4.37455	4.2213e-05	1.10677	2.15362	Golgin subfamily B member 1 OS	GOLGB1	Q14789 1xPhospho [S3037(100)]	[R].TQLNDSLK.[E]	0.0571431	0.00333423	2	Q14789	Q14789 [3032-3039]	0	1456.78	0.001815	0.02053	2.07	8	1xPhospho [S6(100)];1xTMT6plex [K8];1xTMT6plex [N-Term]	6.14771	5.96116	6.07895	7.20457	7.15381	7.14975
4.37432	4.22356e-05	1.41987	2.67562	DNA excision repair protein ERCC-6-like OS	ERCC6L	Q2NKX8 2xPhospho [S820(100);S829(99.5)]	[K].GFGSVEELCTNSSLGMEK.[S]	8.156e-06	3.00212e-05	1	Q2NKX8	Q2NKX8 [817-834]	0	2563.13	9.694e-06	2.305e-06	4.23	4	1xCarbamidomethyl [C9];1xTMT6plex [K18];1xTMT6plex [N-Term];2xPhospho [S4(100);S13(99.5)]	5.86542	6.02901	6.05311	7.4814	7.39575	7.33002
4.37373	4.22931e-05	1.27613	2.42188	Proliferation marker protein Ki-67 OS	MKI67	P46013 1xPhospho [T1111(100)]	[K].ELFQTPGPSEESMTDEK.[T]	7.33374e-06	3.00212e-05	1	P46013	P46013 [1107-1123]	0	2463.14	9.694e-06	2.055e-06	4.46	4	1xPhospho [T5(100)];1xTMT6plex [K17];1xTMT6plex [N-Term]	5.96578	6.10643	6.05961	7.42122	7.28633	7.25267
4.37113	4.25467e-05	1.50595	2.84012	Centromere protein F OS	CENPF	P49454 1xPhospho [T1685(100)]	[K].EHTSETTERTPK.[H]	0.00222431	0.000218825	2	P49454	P49454 [1676-1687]	1	1953.97	6.64e-05	0.000881	2.4	4	1xPhospho [T10(100)];1xTMT6plex [K12];1xTMT6plex [N-Term]	5.56682	5.57894	5.73064	7.24508	7.05853	7.09064
4.36983	4.26743e-05	0.260915	1.19824	40S ribosomal protein S3a OS	RPS3A	P61247 1xPhospho [S263(100)]	[R].ADGYEPPVQESV.[-]	1.52935e-05	3.00212e-05	9	P61247	P61247 [253-264]	0	1599.71	9.694e-06	4.482e-06	2.91	17	1xPhospho [S11(100)];1xTMT6plex [N-Term]	6.51254	6.51412	6.52513	6.78005	6.75489	6.79961
4.36959	4.26984e-05	1.27651	2.42252	TP53-binding protein 1 OS	TP53BP1	Q12888 1xPhospho [S1618(100)]	[K].AADISLDNLVEGK.[R]	0.00208935	0.000218825	4	Q12888	Q12888 [1614-1626]	0	1882.99	6.64e-05	0.0008245	2.66	8	1xPhospho [S5(100)];1xTMT6plex [K13];1xTMT6plex [N-Term]	6.02459	6.02015	6.02237	7.43045	7.24603	7.22014
4.36855	4.28011e-05	1.04791	2.06753	Proliferation marker protein Ki-67 OS	MKI67	P46013 1xPhospho [S827(100)]	[K].CSASPPLRR.[Q]	0.00536577	0.000412012	9	P46013	P46013 [824-832]	1	1352.67	0.0001744	0.00222	3.27	13	1xCarbamidomethyl [C1];1xPhospho [S4(100)];1xTMT6plex [N-Term]	5.95652	6.0268	6.1416	7.10119	7.07682	7.09064
4.36817	4.28382e-05	1.77234	3.41607	PIN2/TERF1-interacting telomerase inhibitor 1 OS	PINX1	Q96BK5 1xPhospho [S110(100)]	[K].SFSLEEK.[S]	0.0104959	0.00106427	3	Q96BK5	Q96BK5 [110-116]	0	1377.71	0.0004938	0.004359	2.98	13	1xPhospho [S1(100)];1xTMT6plex [K7];1xTMT6plex [N-Term]	5.6865	5.71699	5.853	7.64386	7.54767	7.38198
4.36726	4.29284e-05	1.04763	2.06713	Ribosomal L1 domain-containing protein 1 OS	RSL1D1	O76021 1xPhospho [S443(100)]	[K].EKSPSLGK.[K]	0.00361643	0.000238203	15	O76021	O76021 [441-448]	1	1612.93	0.0001011	0.001472	3.32	13	1xPhospho [S3(100)];1xTMT6plex [N-Term];2xTMT6plex [K2;K8]	6.14771	6.06609	6.11894	7.25077	7.14057	7.08428
4.36717	4.2937e-05	1.12026	2.17386	Chromatin assembly factor 1 subunit A OS	CHAF1A	Q13111 1xPhospho [S873(100)]	[K].SAGSMCITQFMK.[K]	8.17423e-05	3.00212e-05	4	Q13111	Q13111 [873-884]	0	1898.9	9.694e-06	2.635e-05	3.49	13	1xCarbamidomethyl [C6];1xPhospho [S1(100)];1xTMT6plex [K12];1xTMT6plex [N-Term]	6.05528	6.22497	6.10014	7.25927	7.19279	7.2891
4.36619	4.30335e-05	2.29615	4.91144	Calpastatin OS	CAST	P20810 1xPhospho [S133(100)]	[K].SLTPAVPVESKPDKPSGK.[S]	7.16437e-09	3.00212e-05	4	P20810	P20810 [133-150]	0	2833.62	9.694e-06	1.359e-09	5.8	13	1xPhospho [S1(100)];1xTMT6plex [N-Term];3xTMT6plex [K11;K14;K18]	5.1375	5.41954	5.46923	7.74752	7.62571	7.54148
4.36597	4.30555e-05	1.81232	3.51207	Methyl-CpG-binding domain protein 4 OS	MBD4	O95243 1xPhospho [S266(100)]	[K].RESVCNK.[A]	0.0104113	0.00106427	1	O95243	O95243 [264-270]	1	1430.72	0.0004938	0.004327	2.78	4	1xCarbamidomethyl [C5];1xPhospho [S3(100)];1xTMT6plex [K7];1xTMT6plex [N-Term]	5.64386	5.81506	5.56682	7.58646	7.49426	7.38198
4.36552	4.31001e-05	1.85286	3.61216	Chromobox protein homolog 5 OS	CBX5	P45973 1xPhospho [S110(100)]	[K].KREQSNDIAR.[G]	0.0208553	0.00164929	2	P45973	P45973 [106-115]	2	1754.93	0.000856	0.008355	1.74	8	1xPhospho [S5(100)];1xTMT6plex [K1];1xTMT6plex [N-Term]	5.67807	5.66959	5.80219	7.42459	7.56072	7.72315
4.36543	4.31088e-05	1.12989	2.18842	Melanoma-associated antigen D2 OS	MAGED2	Q9UNF1 1xPhospho [T72(100)]	[K].ATEVSKTPEAR.[E]	0.0044812	0.00029494	4	Q9UNF1	Q9UNF1 [66-76]	1	1726.91	0.0001228	0.00184	2.73	8	1xPhospho [T7(100)];1xTMT6plex [K6];1xTMT6plex [N-Term]	6.08321	6.16591	6.20163	7.37243	7.25077	7.21723
4.36503	4.31488e-05	1.67223	3.18708	Histone deacetylase 6 OS	HDAC6	Q9UBN7 2xPhospho [S16(100);S22(100)]	[R].SRQNPQSPPQDSSVTSK.[R]	1.09223e-06	3.00212e-05	4	Q9UBN7	Q9UBN7 [16-32]	1	2461.15	9.694e-06	2.748e-07	5.7	8	1xTMT6plex [K17];1xTMT6plex [N-Term];2xPhospho [S1(100);S7(100)]	5.79701	5.71699	5.87529	7.60659	7.44626	7.35315
4.36468	4.31834e-05	1.32187	2.49991	RelA-associated inhibitor OS	PPP1R13L	Q8WUF5 2xPhospho [S110(100);S113(100)]	[R].SESAPTLHPYSPLSPK.[G]	2.28833e-06	3.00212e-05	3	Q8WUF5	Q8WUF5 [100-115]	0	2329.13	9.694e-06	6.007e-07	4.71	4	1xTMT6plex [K16];1xTMT6plex [N-Term];2xPhospho [S11(100);S14(100)]	5.8679	6.07253	6.02901	7.34696	7.3345	7.25361
4.36345	4.33062e-05	1.38674	2.61487	Bloom syndrome protein OS	BLM	P54132 1xPhospho [S269(100)]	[K].THLEDERDNSEK.[K]	2.90537e-05	3.00212e-05	2	P54132	P54132 [260-271]	1	2010.95	9.694e-06	8.82e-06	2.66	8	1xPhospho [S10(100)];1xTMT6plex [K12];1xTMT6plex [N-Term]	5.80735	5.83036	5.86295	7.26115	7.31651	7.08321
4.36344	4.33068e-05	1.59528	3.02152	Nucleolar protein 8 OS	NOL8	Q76FK4 2xPhospho [S525(100);T528(99.5)]	[K].SPKTPTGLR.[R]	0.0669558	0.00345881	3	Q76FK4	Q76FK4 [525-533]	1	1574.81	0.001913	0.02362	2.05	8	1xTMT6plex [K3];1xTMT6plex [N-Term];2xPhospho [S1(100);T4(99.5)]	5.83542	5.88264	5.86295	7.5947	7.46107	7.31107
4.36296	4.33548e-05	1.76911	3.40845	Proliferation marker protein Ki-67 OS	MKI67	P46013 1xPhospho [T2389(100)]	[K].AMDTPKPAVSDEK.[N]	0.00303879	0.000238203	3	P46013	P46013 [2386-2398]	0	2172.12	8.775e-05	0.001227	2.49	8	1xOxidation [M2];1xPhospho [T4(100)];1xTMT6plex [N-Term];2xTMT6plex [K6;K13]	5.7761	5.73877	5.66107	7.65964	7.45121	7.37243
4.36259	4.3392e-05	0.502202	1.41637	Pericentriolar material 1 protein OS	PCM1	Q15154 1xPhospho [S872(100)]	[R].SDGSENLCTPQQSR.[T]	1.91684e-06	3.00212e-05	7	Q15154	Q15154 [869-882]	0	1887.81	9.694e-06	4.992e-07	4.57	21	1xCarbamidomethyl [C8];1xPhospho [S4(100)];1xTMT6plex [N-Term]	6.33985	6.41616	6.40088	6.91049	6.88264	6.87036
4.3624	4.34105e-05	0.898527	1.86416	Centrosomal protein of 170 kDa OS	CEP170		[R].RFPTDYASTSEDEFGSNRNSPK.[H]	3.14348e-09	3.00212e-05	3	Q5SW79	Q5SW79 [1232-1253]	2	3043.42	9.694e-06	5.707e-10	6.56	8	1xPhospho [S/T/Y];1xTMT6plex [K22];1xTMT6plex [N-Term]	6.03562	6.03782	6.09803	6.97039	7.02015	6.87652
4.36009	4.36421e-05	1.75497	3.37519	Rho guanine nucleotide exchange factor 2 OS	ARHGEF2	Q92974 1xPhospho [S143(100)]	[R].SSLSLAK.[S]	0.0129187	0.00113321	2	Q92974	Q92974 [142-148]	0	1243.71	0.0005689	0.005337	2.51	8	1xPhospho [S2(100)];1xTMT6plex [K7];1xTMT6plex [N-Term]	5.23649	5.37156	5.19377	7.15076	7.02237	6.8936
4.35999	4.36525e-05	1.00958	2.01333	C-Jun-amino-terminal kinase-interacting protein 4 OS	SPAG9	O60271 2xPhospho [S347(100);T348(100)]	[K].SEVQAIIESTPELDMDK.[D]	6.64793e-08	3.00212e-05	3	O60271	O60271 [339-355]	0	2523.17	9.694e-06	1.431e-08	4.48	8	1xTMT6plex [K17];1xTMT6plex [N-Term];2xPhospho [S9(100);T10(100)]	6.16591	6.31832	6.29278	7.3147	7.23745	7.25361
4.35987	4.36643e-05	0.744936	1.6759	[F-actin]-monooxygenase MICAL3 OS	MICAL3	Q7RTP6 1xPhospho [T1291(99.5)]	[K].TSTPLAPLPVQSQSDTK.[D]	1.28613e-07	3.00212e-05	4	Q7RTP6	Q7RTP6 [1289-1305]	0	2308.22	9.694e-06	2.874e-08	4.7	13	1xPhospho [T3(99.5)];1xTMT6plex [K17];1xTMT6plex [N-Term]	6.12928	6.02237	6.04876	6.853	6.77873	6.80349
4.35806	4.38474e-05	1.56663	2.96213	SNW domain-containing protein 1 OS	SNW1	Q13573 1xPhospho [S518(100)]	[K].RPSDSSRPK.[E]	0.00402638	0.000238203	4	Q13573	Q13573 [516-524]	0	1567.84	0.0001011	0.001646	3.3	13	1xPhospho [S3(100)];1xTMT6plex [K9];1xTMT6plex [N-Term]	5.82273	5.89239	5.926	7.51254	7.53294	7.29554
4.35793	4.38601e-05	1.44147	2.71597	Ataxin-2 OS	ATXN2	Q99700 2xPhospho [S616(100);S624(100)]	[K].RMSSEGPPRMSPK.[A]	0.000466916	3.00212e-05	1	Q99700	Q99700 [614-626]	2	2077.97	9.694e-06	0.0001668	4.45	4	1xTMT6plex [K13];1xTMT6plex [N-Term];2xPhospho [S3(100);S11(100)]	6.0268	5.83036	6.03122	7.45779	7.33628	7.4187
4.35759	4.38945e-05	1.58189	2.99362	Telomere-associated protein RIF1 OS	RIF1	Q5UIP0 1xPhospho [S1893(100)]	[K].MELSLENVTVEGNACK.[V]	7.0785e-06	3.00212e-05	2	Q5UIP0	Q5UIP0 [1890-1905]	0	2332.13	9.694e-06	1.984e-06	4.75	8	1xCarbamidomethyl [C15];1xPhospho [S4(100)];1xTMT6plex [K16];1xTMT6plex [N-Term]	5.79961	5.71149	5.80993	7.4814	7.36807	7.21723
4.35589	4.40671e-05	1.42739	2.68961	CCA tRNA nucleotidyltransferase 1, mitochondrial OS	TRNT1		[K].VGISSGK.[E]	0.0775067	0.00399121	1	Q96Q11	Q96Q11 [396-402]	0	1185.66	0.002118	0.02694	2.22	4	1xPhospho [S];1xTMT6plex [K7];1xTMT6plex [N-Term]	6.22689	6.07682	6.0917	7.65821	7.55995	7.45943
4.3555	4.41063e-05	1.38182	2.60598	PH-interacting protein OS	PHIP	Q8WWQ0 1xPhospho [S692(100)]	[R].SGQIEGVR.[Q]	7.82115e-05	3.00212e-05	4	Q8WWQ0	Q8WWQ0 [692-699]	0	1154.58	9.694e-06	2.514e-05	2.88	8	1xPhospho [S1(100)];1xTMT6plex [N-Term]	5.97728	6.00675	5.95884	7.50462	7.29186	7.29186
4.35403	4.42553e-05	1.32461	2.50464	Nuclear mitotic apparatus protein 1 OS	NUMA1	Q14980 1xPhospho [S1800(100)]	[R].SQAPLESSLDSLGDVFLDSGRK.[T]	1.26112e-11	3.00212e-05	4	Q14980	Q14980 [1782-1803]	1	2859.45	9.694e-06	1.67e-12	5.89	17	1xPhospho [S19(100)];1xTMT6plex [K22];1xTMT6plex [N-Term]	5.94953	5.93074	5.82273	7.12722	7.22497	7.32463
4.35296	4.43651e-05	1.56437	2.95748	Apoptotic chromatin condensation inducer in the nucleus OS	ACIN1	Q9UKV3 1xPhospho [S863(100)]	[K].KPSISITTESLK.[S]	2.12205e-05	3.00212e-05	4	Q9UKV3	Q9UKV3 [861-872]	0	2071.2	9.694e-06	6.338e-06	4.83	13	1xPhospho [S3(100)];1xTMT6plex [N-Term];2xTMT6plex [K1;K12]	5.7866	5.94953	5.87774	7.55995	7.41701	7.33002
4.35167	4.44965e-05	1.28857	2.44285	Translocation protein SEC62 OS	SEC62	Q99442 2xPhospho [T375(100);T391(100)]	[K].EELEQQTDGDCEEDEEEENDGETPK.[S]	4.30696e-05	3.00212e-05	3	Q99442	Q99442 [369-393]	0	3572.37	9.694e-06	1.335e-05	4.43	13	1xCarbamidomethyl [C11];1xTMT6plex [K25];1xTMT6plex [N-Term];2xPhospho [T7(100);T23(100)]	6.04439	6.14364	6.08958	7.49185	7.28077	7.37069
4.35158	4.45057e-05	0.790974	1.73024	Proline/serine-rich coiled-coil protein 1 OS	PSRC1	Q6PGN9 2xPhospho [S189(99.3);S190(100)]	[K].SPASSPLTR.[S]	0.0720128	0.00376361	1	Q6PGN9	Q6PGN9 [186-194]	0	1304.59	0.00203	0.02517	2.27	4	1xTMT6plex [N-Term];2xPhospho [S4(99.3);S5(100)]	6.18388	6.17991	6.27053	7.05853	6.96116	6.98755
4.35132	4.45328e-05	1.51683	2.86161	Clusterin-associated protein 1 OS	CLUAP1	Q96AJ1 2xPhospho [S403(100);S409(100)]	[R].VRKSEPLDESDNDF.[-]	0.00161172	0.000191254	1	Q96AJ1	Q96AJ1 [400-413]	2	2269.02	5.981e-05	0.0006255	3.81	4	1xTMT6plex [K3];1xTMT6plex [N-Term];2xPhospho [S4(100);S10(100)]	5.94953	5.97957	6.01123	7.65177	7.42626	7.41278
4.35091	4.45744e-05	0.417226	1.33536	E3 SUMO-protein ligase RanBP2 OS	RANBP2	P49792 1xPhospho [S1573(99.4)]	[R].CVACQNPDKPSPSTSVPAPASFK.[F]	8.11415e-08	3.00212e-05	4	P49792	P49792 [1563-1585]	0	3212.61	9.694e-06	1.764e-08	5.03	8	1xPhospho [S11(99.4)];1xTMT6plex [N-Term];2xCarbamidomethyl [C1;2xTMT6plex [K9;C4];K23]	6.39403	6.41785	6.46271	6.83289	6.85922	6.83416
4.35018	4.465e-05	0.348477	1.27322	Inositol hexakisphosphate kinase 1 OS	IP6K1	Q92551 1xPhospho [S146(100)]	[K].ASLSLETSESSQEAK.[S]	1.43101e-06	3.00212e-05	2	Q92551	Q92551 [136-150]	0	2105.04	9.694e-06	3.668e-07	4.58	8	1xPhospho [S11(100)];1xTMT6plex [K15];1xTMT6plex [N-Term]	6.45615	6.39917	6.41954	6.77742	6.78398	6.75889
4.35001	4.46674e-05	0.353263	1.27745	Lysine-specific demethylase 4A OS	KDM4A	O75164 1xPhospho [S410(99.6)]	[R].VCLEIPQEVSQSELFPK.[E]	7.48327e-05	3.00212e-05	2	O75164	O75164 [401-417]	0	2541.31	9.694e-06	2.4e-05	3.34	8	1xCarbamidomethyl [C2];1xPhospho [S10(99.6)];1xTMT6plex [K17];1xTMT6plex [N-Term]	6.36457	6.37851	6.33807	6.71973	6.73471	6.6865
4.34956	4.47133e-05	0.834178	1.78284	Protein TASOR 2 OS	TASOR2	Q5VWN6 1xPhospho [S675(100)]	[R].EILSPLFPR.[N]	0.00428303	0.000267383	1	Q5VWN6	Q5VWN6 [672-680]	0	1380.75	0.0001085	0.001755	2.99	4	1xPhospho [S4(100)];1xTMT6plex [N-Term]	6.10852	6.15583	6.21529	7.0542	6.97728	6.9507
4.34795	4.48802e-05	1.76656	3.40241	Forkhead box protein C1 OS	FOXC1	Q12948 1xPhospho [S543(99.8)]	[R].TSGAFVYDCSK.[F]	1.93371e-05	3.00212e-05	4	Q12948	Q12948 [542-552]	0	1772.83	9.694e-06	5.747e-06	3.96	8	1xCarbamidomethyl [C9];1xPhospho [S2(99.8)];1xTMT6plex [K11];1xTMT6plex [N-Term]	5.73335	5.88996	5.75221	7.71425	7.49825	7.46271
4.34765	4.49109e-05	1.91417	3.76896	Cell division cycle-associated protein 2 OS	CDCA2	Q69YH5 2xPhospho [S205(100);S210(100)]	[R].RISYQRDSDENLTDAEGK.[V]	1.88318e-06	3.00212e-05	2	Q69YH5	Q69YH5 [203-220]	2	2715.24	9.694e-06	4.897e-07	5.58	8	1xTMT6plex [K18];1xTMT6plex [N-Term];2xPhospho [S3(100);S8(100)]	5.42626	5.7252	5.65535	7.5932	7.43962	7.51649
4.34699	4.49794e-05	0.583366	1.49834	Zinc finger protein 746 OS	ZNF746	Q6NUN9 1xPhospho [S613(100)]	[R].GQPLPTPPAPPDPFKSPASK.[G]	3.64306e-06	3.00212e-05	2	Q6NUN9	Q6NUN9 [598-617]	1	2796.53	9.694e-06	9.826e-07	4.91	8	1xPhospho [S16(100)];1xTMT6plex [N-Term];2xTMT6plex [K15;K20]	6.27426	6.33271	6.25927	6.91169	6.86419	6.84046
4.34583	4.5099e-05	1.96308	3.89893	Nuclear pore complex protein Nup153 OS	NUP153	P49790 2xPhospho [S614(100);S619(100)]	[K].SPGFASPK.[I]	0.0144406	0.00120389	3	P49790	P49790 [614-621]	0	1408.67	0.0006247	0.005939	2.85	4	1xTMT6plex [K8];1xTMT6plex [N-Term];2xPhospho [S1(100);S6(100)]	5.35403	5.69209	5.59395	7.53838	7.52904	7.46189
4.34573	4.51101e-05	0.976853	1.96817	THO complex subunit 2 OS	THOC2	Q8NI27 2xPhospho [S1516(99.6);S1520(100)]	[K].SESPCESPYPNEK.[D]	0.000399243	3.00212e-05	2	Q8NI27	Q8NI27 [1514-1526]	0	2141.89	9.694e-06	0.0001414	3.61	8	1xCarbamidomethyl [C5];1xTMT6plex [K13];1xTMT6plex [N-Term];2xPhospho [S3(99.6);S7(100)]	6.12309	6.23649	6.22689	7.23554	7.17193	7.10957
4.34547	4.51371e-05	0.86713	1.82403	Ribosomal L1 domain-containing protein 1 OS	RSL1D1	O76021 1xPhospho [S325(100)]	[K].DDVAPESGDTTVK.[K]	0.000464893	3.00212e-05	3	O76021	O76021 [319-331]	0	1871.9	9.694e-06	0.0001664	3.57	13	1xPhospho [S7(100)];1xTMT6plex [K13];1xTMT6plex [N-Term]	6.31107	6.26866	6.24222	7.21335	7.07146	7.13853
4.34482	4.52043e-05	1.25251	2.38256	ARF GTPase-activating protein GIT1 OS	GIT1	Q9Y2X7 2xPhospho [S414(99.3);S417(100)]	[R].SMDSSDLSDGAVTLQEYLELK.[K]	1.6416e-05	3.00212e-05	1	Q9Y2X7	Q9Y2X7 [410-430]	0	2919.34	9.694e-06	4.816e-06	5.17	4	1xTMT6plex [K21];1xTMT6plex [N-Term];2xPhospho [S5(99.3);S8(100)]	5.9472	6.05311	6.08746	7.37417	7.27146	7.19967
4.34454	4.52335e-05	0.734542	1.66387	SWI/SNF-related matrix-associated actin-dependent regulator of chromatin subfamily E member 1 OS	SMARCE1	Q969G3 2xPhospho [S314(100);S]	[K].EAAEQAERSQSSIVPEEEQAANKGEEK.[K]	4.53351e-12	3.00212e-05	2	Q969G3	Q969G3 [306-332]	2	3791.8	9.694e-06	5.677e-13	8.08	8	1xTMT6plex [N-Term];2xPhospho [S9(100);2xTMT6plex [K23;K27];S]	6.07682	6.15785	6.09381	6.90207	6.82655	6.80349
4.34436	4.52519e-05	0.966579	1.9542	Disks large-associated protein 5 OS	DLGAP5	Q15398 1xPhospho [S662(99.5)]	[R].NEMGIPQQTTSPENAGPQNTK.[S]	2.20774e-07	3.00212e-05	3	Q15398	Q15398 [652-672]	0	2780.33	9.694e-06	5.094e-08	5.37	4	1xPhospho [S11(99.5)];1xTMT6plex [K21];1xTMT6plex [N-Term]	6.07468	6.05311	6.12515	7.14262	7.01458	6.99548
4.34364	4.53274e-05	1.2848	2.43649	Coiled-coil domain-containing protein R3HCC1L OS	R3HCC1L	Q7Z5L2 1xPhospho [S42(100)]	[K].TGDEEESCGSPNSVVK.[E]	1.34497e-06	3.00212e-05	3	Q7Z5L2	Q7Z5L2 [33-48]	0	2233.01	9.694e-06	3.434e-07	3.98	8	1xCarbamidomethyl [C8];1xPhospho [S10(100)];1xTMT6plex [K16];1xTMT6plex [N-Term]	5.8505	6.04221	5.94486	7.27053	7.26866	7.15279
4.34241	4.54555e-05	1.78788	3.45307	E3 ubiquitin-protein ligase TRIP12 OS	TRIP12	Q14669 1xPhospho [S278(100)]	[K].TKLSLPGSSK.[S]	0.000496165	3.00212e-05	1	Q14669	Q14669 [275-284]	1	1785.05	9.694e-06	0.0001779	3.23	4	1xPhospho [S4(100)];1xTMT6plex [N-Term];2xTMT6plex [K2;K10]	5.49825	5.77347	5.6837	7.52042	7.35403	7.4446
4.34119	4.55835e-05	1.4535	2.73872	Bromodomain adjacent to zinc finger domain protein 1A OS	BAZ1A	Q9NRL2 1xPhospho [S1402(100)]	[K].LSLQESESK.[R]	0.00144482	0.000191254	2	Q9NRL2	Q9NRL2 [1397-1405]	0	1558.81	5.981e-05	0.0005555	2.36	4	1xPhospho [S6(100)];1xTMT6plex [K9];1xTMT6plex [N-Term]	6.00225	5.90448	6.02901	7.55536	7.41447	7.32643
4.34057	4.56491e-05	1.29384	2.4518	Bifunctional polynucleotide phosphatase/kinase OS	PNKP	Q96T60 1xPhospho [S143(100)]	[K].SNPGWENLEK.[L]	2.28786e-05	3.00212e-05	2	Q96T60	Q96T60 [143-152]	0	1711.85	9.694e-06	6.846e-06	3.55	8	1xPhospho [S1(100)];1xTMT6plex [K10];1xTMT6plex [N-Term]	6.09592	5.99548	6.1375	7.46107	7.37417	7.27519
4.33767	4.59546e-05	0.803058	1.7448	Suppressor of cytokine signaling 6 OS	SOCS6	O14544 1xPhospho [S12(100)]	[K].SFNLNK.[S]	0.0504324	0.00308466	2	O14544	O14544 [12-17]	0	1260.68	0.001707	0.01842	2.36	8	1xPhospho [S1(100)];1xTMT6plex [K6];1xTMT6plex [N-Term]	5.27053	5.27426	5.38543	6.14364	6.11894	6.07682
4.33643	4.60861e-05	1.00461	2.0064	Chromatin assembly factor 1 subunit A OS	CHAF1A	Q13111 1xPhospho [S873(100)]	[K].SAGSMCITQFMK.[K]	7.78669e-05	3.00212e-05	5	Q13111	Q13111 [873-884]	0	1914.89	9.694e-06	2.498e-05	3.63	13	1xCarbamidomethyl [C6];1xOxidation [M5];1xPhospho [S1(100)];1xTMT6plex [K12];1xTMT6plex [N-Term]	6.14771	6.18982	6.31107	7.2317	7.1809	7.24982
4.33482	4.62575e-05	1.22101	2.33109	SLAIN motif-containing protein 2 OS	SLAIN2	Q9P270 1xPhospho [S160(100)]	[R].QVLDYPSPDVECAK.[K]	2.63589e-05	3.00212e-05	3	Q9P270	Q9P270 [154-167]	0	2159.05	9.694e-06	7.962e-06	4.31	8	1xCarbamidomethyl [C12];1xPhospho [S7(100)];1xTMT6plex [K14];1xTMT6plex [N-Term]	6.03122	5.97957	6.05961	7.34341	7.25456	7.13545
4.33338	4.64114e-05	1.56406	2.95684	Sororin OS	CDCA5	Q96FF9 1xPhospho [S33(100)]	[K].SGSELPSILPEIWPK.[T]	2.07589e-06	3.00212e-05	7	Q96FF9	Q96FF9 [33-47]	0	2191.18	9.694e-06	5.415e-07	4.31	13	1xPhospho [S1(100)];1xTMT6plex [K15];1xTMT6plex [N-Term]	5.75221	5.77873	5.82273	7.50541	7.24031	7.30012
4.33303	4.64487e-05	1.55729	2.94301	Kinesin-like protein KIF23 OS	KIF23	Q02241 1xPhospho [T450(100)]	[K].AICGLTPGRR.[Y]	0.000338262	3.00212e-05	3	Q02241	Q02241 [445-454]	1	1409.73	9.694e-06	0.0001185	3.2	8	1xCarbamidomethyl [C3];1xPhospho [T6(100)];1xTMT6plex [N-Term]	5.86542	5.86542	5.92837	7.6014	7.38629	7.34341
4.33281	4.6472e-05	0.634543	1.55245	RAD51-associated protein 1 OS	RAD51AP1	Q96B01 1xPhospho [S139(100)]	[K].SPHISNCSVASDYLDLDK.[I]	9.22181e-09	3.00212e-05	2	Q96B01	Q96B01 [139-156]	0	2559.22	9.694e-06	1.772e-09	6.22	8	1xCarbamidomethyl [C7];1xPhospho [S1(100)];1xTMT6plex [K18];1xTMT6plex [N-Term]	6.28725	6.27984	6.30743	6.91409	6.98755	6.87652
4.33207	4.65513e-05	2.2056	4.61265	Proliferation marker protein Ki-67 OS	MKI67	P46013 1xPhospho [S648(100)]	[R].SGASEANLIVAK.[S]	7.29929e-07	3.00212e-05	6	P46013	P46013 [648-659]	0	1697.92	9.694e-06	1.803e-07	4.5	8	1xPhospho [S1(100)];1xTMT6plex [K12];1xTMT6plex [N-Term]	5.1819	5.50144	5.50144	7.6879	7.59246	7.52121
4.32994	4.67796e-05	1.03794	2.05329	DnaJ homolog subfamily A member 1 OS	DNAJA1	P31689 1xPhospho [S335(100)]	[K].VNFPENGFLSPDK.[L]	9.31258e-07	3.00212e-05	3	P31689	P31689 [326-338]	0	2002.01	9.694e-06	2.321e-07	4.92	4	1xPhospho [S10(100)];1xTMT6plex [K13];1xTMT6plex [N-Term]	6.18587	6.32912	6.24222	7.23266	7.35667	7.2817
4.32937	4.68414e-05	1.98773	3.96614	Chromatin assembly factor 1 subunit B OS	CHAF1B	Q13112 3xPhospho [T509(98.3);S538(100);S/T]	[K].TDTPPSSVPTSVISTPSTEEIQSETPGDAQGSPPELK.[R]	1.916e-07	3.00212e-05	1	Q13112	Q13112 [507-543]	0	4465.03	9.694e-06	4.374e-08	7.67	4	1xTMT6plex [K37];1xTMT6plex [N-Term];3xPhospho [T3(98.3);S/T];S32(100)	5.3147	5.52982	5.66107	7.52042	7.52042	7.42794
4.32784	4.70067e-05	0.797097	1.7376	Calmodulin-regulated spectrin-associated protein 2 OS	CAMSAP2	Q08AD1 1xPhospho [S810(100)]	[K].KGDGISPLREEAAGAEDEK.[V]	1.17781e-05	3.00212e-05	2	Q08AD1	Q08AD1 [805-823]	2	2739.42	9.694e-06	3.4e-06	3.42	4	1xPhospho [S6(100)];1xTMT6plex [N-Term];2xTMT6plex [K1;K19]	6.21723	6.27798	6.34518	7.08002	7.04002	7.11166
4.32705	4.70927e-05	0.981261	1.97419	Protein Wiz OS	WIZ	O95785 1xPhospho [S1517(100)]	[R].AADGGERPLAASPPGTVK.[A]	6.08723e-07	3.00212e-05	7	O95785	O95785 [1506-1523]	0	2232.18	9.694e-06	1.482e-07	3.49	8	1xPhospho [S12(100)];1xTMT6plex [K18];1xTMT6plex [N-Term]	6.10434	6.13955	6.26491	7.17293	7.16591	7.11374
4.32688	4.71107e-05	1.30913	2.47793	Nuclear pore complex protein Nup107 OS	NUP107	P57740 1xPhospho [S11(99.6)]	[R].SGFGEISSPVIR.[E]	9.12801e-05	3.00212e-05	5	P57740	P57740 [4-15]	0	1557.79	9.694e-06	2.958e-05	3.82	13	1xPhospho [S8(99.6)];1xTMT6plex [N-Term]	5.97728	5.82782	5.9542	7.26772	7.12619	7.29278
4.32674	4.7126e-05	1.06195	2.08775	Nuclear mitotic apparatus protein 1 OS	NUMA1	Q14980 1xPhospho [S1769(100)]	[K].VESLESLYFTPIPAR.[S]	1.68426e-08	3.00212e-05	2	Q14980	Q14980 [1767-1781]	0	2031.04	9.694e-06	3.358e-09	5.23	4	1xPhospho [S3(100)];1xTMT6plex [N-Term]	6.18982	6.11061	6.08746	7.25833	7.21529	7.10014
4.32602	4.72037e-05	1.52888	2.88561	Ankyrin repeat and zinc finger domain-containing protein 1 OS	ANKZF1	Q9H8Y5 2xPhospho [S47(97.9);S56(100)]	[R].TSCSGSGERESPERK.[L]	0.00463084	0.00029494	4	Q9H8Y5	Q9H8Y5 [46-60]	2	2285	0.0001228	0.001903	3.19	13	1xCarbamidomethyl [C3];1xTMT6plex [K15];1xTMT6plex [N-Term];2xPhospho [S2(97.9);S11(100)]	5.81762	5.74147	5.6893	7.4187	7.2384	7.17792
4.32543	4.72685e-05	1.3553	2.5585	Protein Smaug homolog 2 OS	SAMD4B	Q5PRF9 2xPhospho [S243(99.1);S252(100)]	[R].SMSLIPTSPQVPGEWPSPEELGAR.[A]	2.34995e-06	3.00212e-05	2	Q5PRF9	Q5PRF9 [236-259]	0	2954.36	9.694e-06	6.191e-07	4.66	8	1xTMT6plex [N-Term];2xPhospho [S8(99.1);S17(100)]	5.8505	5.98641	6.08321	7.29462	7.37851	7.31288
4.32525	4.72881e-05	1.75866	3.38384	Histone H2AX OS	H2AX	P16104 1xPhospho [S122(100)]	[K].KTSATVGPK.[A]	0.000668534	6.48648e-05	9	P16104	P16104 [120-128]	1	1655.97	1.9e-05	0.0002449	3.59	13	1xPhospho [S3(100)];1xTMT6plex [N-Term];2xTMT6plex [K1;K9]	5.46597	5.67243	5.54535	7.41363	7.3672	7.17891
4.32489	4.7327e-05	1.09664	2.13856	Protein ELYS OS	AHCTF1	Q8WYP5 1xPhospho [T1369(100)]	[K].DVFASEVTPSDLQK.[Q]	2.73087e-05	3.00212e-05	1	Q8WYP5	Q8WYP5 [1362-1375]	0	2074.05	9.694e-06	8.254e-06	3.24	4	1xPhospho [T8(100)];1xTMT6plex [K14];1xTMT6plex [N-Term]	6.01346	5.94486	6.0917	7.19279	7.08321	7.06393
4.32446	4.73736e-05	0.847745	1.79969	Protein AF-9 OS	MLLT3	P42568 1xPhospho [S301(100)]	[K].SSSEALFK.[S]	0.00162531	0.000191254	2	P42568	P42568 [301-308]	0	1406.73	5.981e-05	0.0006299	2.74	8	1xPhospho [S1(100)];1xTMT6plex [K8];1xTMT6plex [N-Term]	6.05528	5.96347	6.10224	6.84925	6.90929	6.90569
4.3218	4.76654e-05	1.06957	2.09881	Inner centromere protein OS	INCENP	Q9NQS7 2xPhospho [T478(100);S]	[R].SKTPSSPCPASK.[V]	0.000369117	3.00212e-05	5	Q9NQS7	Q9NQS7 [476-487]	1	2094.03	9.694e-06	0.0001298	3.87	8	1xCarbamidomethyl [C8];1xTMT6plex [N-Term];2xPhospho [T3(100);2xTMT6plex [K2;K12];S]	5.99322	6.01792	5.97728	7.16892	7.05094	6.97728
4.32172	4.76741e-05	1.88751	3.69995	ATPase family protein 2 homolog OS	SPATA5	Q8NB90 2xPhospho [T272(100);S274(100)]	[K].ASDVLLDVTQSPGDGSGLMLEEVTGLK.[C]	2.29752e-07	3.00212e-05	1	Q8NB90	Q8NB90 [264-290]	0	3349.63	9.694e-06	5.298e-08	5.34	4	1xTMT6plex [K27];1xTMT6plex [N-Term];2xPhospho [T9(100);S11(100)]	5.62059	5.82273	5.50462	7.61324	7.48784	7.50938
4.32164	4.76823e-05	1.04486	2.06317	Acyl-CoA-binding domain-containing protein 6 OS	ACBD6		[K].ALGDSSPSQAMQEYIAVVK.[K]	1.96845e-06	3.00212e-05	2	Q9BR61	Q9BR61 [101-119]	0	2532.28	9.694e-06	5.131e-07	4.7	8	1xPhospho [S/Y];1xTMT6plex [K19];1xTMT6plex [N-Term]	6.1639	6.22497	6.13955	7.31288	7.14262	7.2075
4.32124	4.77271e-05	0.772825	1.70861	Nuclear receptor coactivator 7 OS	NCOA7	Q8NI08 1xPhospho [S596(100)]	[K].LNSSTEANVIK.[E]	0.00031131	3.00212e-05	2	Q8NI08	Q8NI08 [593-603]	0	1713.92	9.694e-06	0.0001086	2.96	4	1xPhospho [S4(100)];1xTMT6plex [K11];1xTMT6plex [N-Term]	6.24031	6.26303	6.30195	7.06178	6.96924	7.09276
4.32103	4.77494e-05	1.32209	2.50028	Pericentriolar material 1 protein OS	PCM1	Q15154 1xPhospho [S1304(99.8)]	[K].RNSTQLK.[S]	0.00618668	0.000611429	4	Q15154	Q15154 [1302-1308]	1	1384.77	0.0002605	0.002571	2.88	13	1xPhospho [S3(99.8)];1xTMT6plex [K7];1xTMT6plex [N-Term]	5.9542	5.89966	5.80478	7.30469	7.2075	7.1127
4.32007	4.78554e-05	0.995875	1.99429	Protein FAM133B OS	FAM133B	Q5BKY9 2xPhospho [S87(99);S]	[K].LLSGSESSSKK.[R]	0.217201	0.00911074	2	Q5BKY9	Q5BKY9 [80-90]	1	1970.02	0.004388	0.07175	1.64	8	1xTMT6plex [N-Term];2xPhospho [S8(99);2xTMT6plex [K10;K11];S]	6.18982	6.07253	6.13955	7.19279	7.14364	7.05311
4.31915	4.79563e-05	1.01497	2.02085	Centrosomal protein of 170 kDa protein B OS	CEP170B	Q9Y4F5 2xPhospho [S512(99.2);S518(100)]	[R].ESSPAARPSPEK.[V]	0.0112905	0.00108952	3	Q9Y4F5	Q9Y4F5 [510-521]	0	1873.89	0.0005061	0.004679	2.88	13	1xTMT6plex [K12];1xTMT6plex [N-Term];2xPhospho [S3(99.2);S9(100)]	6.08321	6.11061	6.19771	7.22497	7.12825	7.08321
4.31873	4.80036e-05	0.918228	1.88979	Cysteine and histidine-rich domain-containing protein 1 OS	CHORDC1	Q9UHD1 1xPhospho [T199(100)]	[K].TSDFNTFLAQEGCTK.[G]	2.03857e-07	3.00212e-05	7	Q9UHD1	Q9UHD1 [199-213]	0	2257.06	9.694e-06	4.665e-08	4.56	21	1xCarbamidomethyl [C13];1xPhospho [T1(100)];1xTMT6plex [K15];1xTMT6plex [N-Term]	6.04002	6.1375	6.18785	7.00338	7.08215	7.03452
4.31596	4.83099e-05	1.21945	2.32858	Protein CUSTOS OS	CUSTOS	Q96C57 1xPhospho [T211(99.5)]	[K].VASVDSAVAATTPTSMATVQK.[Q]	3.11427e-10	3.00212e-05	1	Q96C57	Q96C57 [200-220]	0	2573.33	9.694e-06	4.956e-11	5.79	4	1xPhospho [T12(99.5)];1xTMT6plex [K21];1xTMT6plex [N-Term]	6.06178	6.1127	6.01792	7.27984	7.38802	7.18289
4.31561	4.83494e-05	0.502403	1.41657	Transcription factor Sp2 OS	SP2	Q02086 1xPhospho [T192(99.3)]	[K].SSTTTTPVQSGANVVK.[L]	8.71608e-06	3.00212e-05	1	Q02086	Q02086 [187-202]	0	2115.11	9.694e-06	2.476e-06	5.01	4	1xPhospho [T6(99.3)];1xTMT6plex [K16];1xTMT6plex [N-Term]	6.49346	6.41785	6.45286	6.97613	6.96924	6.926
4.31414	4.85127e-05	1.47722	2.78411	Gamma-adducin OS	ADD3	Q9UEY8 1xPhospho [T481(100)]	[K].VSGGTPIK.[I]	0.00296404	0.000238203	2	Q9UEY8	Q9UEY8 [477-484]	0	1296.73	8.775e-05	0.001195	2.9	8	1xPhospho [T5(100)];1xTMT6plex [K8];1xTMT6plex [N-Term]	5.8802	6.09592	5.89724	7.49506	7.44626	7.3637
4.31362	4.85716e-05	1.56573	2.96028	Serine/threonine-protein phosphatase 1 regulatory subunit 10 OS	PPP1R10	Q96QC0 1xPhospho [S398(100)]	[K].SVTWPEEGK.[L]	0.00182773	0.000218825	2	Q96QC0	Q96QC0 [398-406]	0	1570.79	6.64e-05	0.0007159	3.17	4	1xPhospho [S1(100)];1xTMT6plex [K9];1xTMT6plex [N-Term]	5.83542	5.80993	5.96116	7.41109	7.56529	7.32733
4.31322	4.86159e-05	1.23459	2.35315	DNA mismatch repair protein Msh6 OS	MSH6	P52701 1xPhospho [S79(100)]	[R].SVAPAAPTSCDFSPGDLVWAK.[M]	1.60417e-08	3.00212e-05	4	P52701	P52701 [79-99]	0	2714.33	9.694e-06	3.193e-09	5.13	17	1xCarbamidomethyl [C10];1xPhospho [S1(100)];1xTMT6plex [K21];1xTMT6plex [N-Term]	6.11061	6.19771	6.09381	7.4814	7.29002	7.3345
4.31286	4.86563e-05	1.21736	2.32521	Microprocessor complex subunit DGCR8 OS	DGCR8	Q8WYQ5 1xPhospho [S109(100)]	[R].KFSPDLK.[L]	0.0112905	0.00108952	3	Q8WYQ5	Q8WYQ5 [107-113]	1	1601.93	0.0005061	0.004679	2.85	8	1xPhospho [S3(100)];1xTMT6plex [N-Term];2xTMT6plex [K1;K7]	6.0045	6.06609	6.21723	7.33985	7.31651	7.28355
4.31162	4.87957e-05	0.828374	1.77568	Ribosomal L1 domain-containing protein 1 OS	RSL1D1	O76021 2xPhospho [S392(100);S396(100)]	[K].SPAKSPNPSTPR.[G]	0.00383185	0.000238203	1	O76021	O76021 [392-403]	1	1856.91	0.0001011	0.001562	3.28	4	1xTMT6plex [K4];1xTMT6plex [N-Term];2xPhospho [S1(100);S5(100)]	6.19771	6.2817	6.29462	7.10014	7.02459	7.13443
4.30968	4.90141e-05	1.55919	2.94688	Protein phosphatase 1 regulatory subunit 12A OS	PPP1R12A	O14974 2xPhospho [S473(99.4);S477(99.4)]	[R].SASSPRLSSSLDNK.[E]	0.000230102	3.00212e-05	2	O14974	O14974 [470-483]	1	2066.99	9.694e-06	7.867e-05	3.61	8	1xTMT6plex [K14];1xTMT6plex [N-Term];2xPhospho [S4(99.4);S8(99.4)]	5.91409	5.99322	5.75221	7.53372	7.38974	7.41363
4.30911	4.90783e-05	0.701572	1.62628	Biorientation of chromosomes in cell division protein 1-like 1 OS	BOD1L1	Q8NFC6 1xPhospho [S868(100)]	[R].SESYSEDK.[C]	0.0100801	0.00104286	6	Q8NFC6	Q8NFC6 [868-875]	0	1482.68	0.0004764	0.004186	2.15	17	1xPhospho [S1(100)];1xTMT6plex [K8];1xTMT6plex [N-Term]	6.39746	6.32553	6.32553	7.07468	6.99322	7.08534
4.30856	4.91407e-05	2.01723	4.04806	Proliferation marker protein Ki-67 OS	MKI67	P46013 1xPhospho [T1298(100)];1xPhospho [T1540(100)];1xPhospho [T1784(100)];1xPhospho [T1906(100)]	[K].AMHTPK.[PA]	0.0179567	0.00143125	4	P46013	P46013 [1295-1300];[1537-1542];[1781-1786];[1903-1908]	0	1222.64	0.0007465	0.007278	2.72	13	1xPhospho [T4(100)];1xTMT6plex [K6];1xTMT6plex [N-Term]	5.41278	5.62352	5.56682	7.64024	7.63952	7.37504
4.30738	4.92744e-05	0.923411	1.89659	Treslin OS	TICRR	Q7Z2Z1 2xPhospho [S1632(100);T1633(100)]	[R].LSHSTPGK.[S]	0.00308964	0.000238203	2	Q7Z2Z1	Q7Z2Z1 [1629-1636]	0	1444.7	8.775e-05	0.001246	3.31	8	1xTMT6plex [K8];1xTMT6plex [N-Term];2xPhospho [S4(100);T5(100)]	6.19574	6.2384	6.11061	7.16892	7.08321	7.06286
4.30657	4.93668e-05	1.98777	3.96623	Deoxynucleotidyltransferase terminal-interacting protein 2 OS	DNTTIP2	Q5QJE6 2xPhospho [T71(100);S74(100)]	[K].SRTTGSLPK.[G]	0.00628781	0.000611429	4	Q5QJE6	Q5QJE6 [69-77]	1	1564.79	0.0002605	0.002606	3.25	8	1xTMT6plex [K9];1xTMT6plex [N-Term];2xPhospho [T3(100);S6(100)]	5.32193	5.67807	5.58195	7.51806	7.53294	7.49426
4.30642	4.9383e-05	1.95431	3.8753	Protein LYRIC OS	MTDH	Q86UE4 1xPhospho [T143(100)]	[R].TVEVAEGEAVRTPQSVTAK.[Q]	2.80156e-09	3.00212e-05	2	Q86UE4	Q86UE4 [132-150]	1	2510.33	9.694e-06	5.047e-10	5.52	4	1xPhospho [T12(100)];1xTMT6plex [K19];1xTMT6plex [N-Term]	5.42962	5.56986	5.6865	7.65177	7.39489	7.50223
4.30584	4.94497e-05	1.71889	3.29183	Serine/threonine-protein kinase greatwall OS	MASTL	Q96GX5 1xPhospho [T261(99.7)]	[K].DTTPYSSK.[L]	0.0626209	0.00339299	1	Q96GX5	Q96GX5 [259-266]	0	1436.71	0.001866	0.02226	2.16	4	1xPhospho [T3(99.7)];1xTMT6plex [K8];1xTMT6plex [N-Term]	5.65249	5.87774	5.70044	7.58421	7.37938	7.42375
4.3055	4.94885e-05	1.14406	2.21002	Transcriptional repressor p66-alpha OS	GATAD2A	Q86YP4 2xPhospho [S546(100);S548(100)]	[R].GVLHTFSPSPK.[L]	1.03112e-06	3.00212e-05	5	Q86YP4	Q86YP4 [540-550]	0	1787.89	9.694e-06	2.588e-07	5.35	13	1xTMT6plex [K11];1xTMT6plex [N-Term];2xPhospho [S7(100);S9(100)]	6.05745	6.17991	6.12928	7.35755	7.25739	7.18388
4.30398	4.96614e-05	1.79129	3.46123	Proliferation marker protein Ki-67 OS	MKI67	P46013 1xPhospho [T1091(100)]	[K].KWPRTPK.[E]	0.123279	0.00546852	1	P46013	P46013 [1087-1093]	2	1680	0.002893	0.0411	1.73	4	1xPhospho [T5(100)];1xTMT6plex [N-Term];2xTMT6plex [K1;K7]	5.61471	5.74685	5.52982	7.43296	7.54226	7.29002
4.30334	4.97345e-05	1.40844	2.65449	E3 SUMO-protein ligase RanBP2 OS	RANBP2	P49792 1xPhospho [S2526(99.8)]	[K].SIFSSEK.[S]	0.0421136	0.00263103	4	P49792	P49792 [2523-2529]	0	1335.7	0.001509	0.0157	2.13	13	1xPhospho [S4(99.8)];1xTMT6plex [K7];1xTMT6plex [N-Term]	5.83542	5.9331	5.95187	7.42794	7.32103	7.19672
4.30328	4.97411e-05	0.989069	1.9849	Inner centromere protein OS	INCENP	Q9NQS7 3xPhospho [S894(100);S899(100);T/S]	[K].RTSSAVWNSPPLQGAR.[V]	1.03522e-07	3.00212e-05	8	Q9NQS7	Q9NQS7 [891-906]	1	2195.96	9.694e-06	2.287e-08	6.4	13	1xTMT6plex [N-Term];3xPhospho [S4(100);S9(100);T/S]	6.10643	6.23074	6.2075	7.24127	7.15583	7.11478
4.30316	4.97556e-05	0.849597	1.802	Kinesin light chain 4 OS	KLC4	Q9NSK0 1xPhospho [S519(100)]	[R].RTSQEGPGDSVK.[F]	2.35827e-08	3.00212e-05	6	Q9NSK0	Q9NSK0 [517-528]	1	1798.91	9.694e-06	4.787e-09	6.2	13	1xPhospho [S3(100)];1xTMT6plex [K12];1xTMT6plex [N-Term]	6.26491	6.36457	6.30378	7.20945	7.0917	7.1809
4.30231	4.98533e-05	1.16847	2.24774	Fragile X mental retardation syndrome-related protein 1 OS	FXR1	P51114 1xPhospho [T597(100)]	[K].LQRTPGEEK.[I]	0.00494468	0.00029494	5	P51114	P51114 [594-602]	1	1595.86	0.0001299	0.002042	2.96	8	1xPhospho [T4(100)];1xTMT6plex [K9];1xTMT6plex [N-Term]	6.04439	6.18982	6.12309	7.20065	7.30012	7.36194
4.30165	4.99283e-05	0.595712	1.51122	Proliferation marker protein Ki-67 OS	MKI67	P46013 1xPhospho [S1131(100)]	[K].IACKSPPPESVDTPTSTK.[Q]	4.96525e-07	3.00212e-05	3	P46013	P46013 [1127-1144]	1	2682.4	9.694e-06	1.198e-07	5.22	8	1xCarbamidomethyl [C3];1xPhospho [S5(100)];1xTMT6plex [N-Term];2xTMT6plex [K4;K18]	6.10643	6.10643	6.17592	6.75087	6.68089	6.74416
4.30067	5.00417e-05	1.526	2.87986	BAG family molecular chaperone regulator 3 OS	BAG3	O95817 1xPhospho [S195(100)]	[R].SSLGSHQLPR.[G]	4.93967e-05	3.00212e-05	5	O95817	O95817 [194-203]	0	1390.7	9.694e-06	1.547e-05	3.99	17	1xPhospho [S2(100)];1xTMT6plex [N-Term]	5.83036	5.853	5.89724	7.51175	7.40939	7.23745
4.30027	5.00875e-05	1.11273	2.16254	PC4 and SFRS1-interacting protein OS	PSIP1	O75475 1xPhospho [S526(99.6)]	[R].ETEISLKDSTLDN.[-]	1.48927e-05	3.00212e-05	5	O75475	O75475 [518-530]	1	2003	9.694e-06	4.352e-06	4.32	21	1xPhospho [S9(99.6)];1xTMT6plex [K7];1xTMT6plex [N-Term]	6.12102	6.07039	6.03562	7.28448	7.09487	7.18587
4.29918	5.02135e-05	1.48437	2.79795	Nucleolar transcription factor 1 OS	UBTF	P17480 1xPhospho [S557(100)]	[R].APPAATNSSKK.[M]	0.00279661	0.000238203	2	P17480	P17480 [550-560]	1	1839.03	8.07e-05	0.001122	3.36	4	1xPhospho [S8(100)];1xTMT6plex [N-Term];2xTMT6plex [K10;K11]	5.8802	5.99548	5.97957	7.52121	7.49346	7.2937
4.29855	5.02865e-05	1.42617	2.68733	Centrosomal protein of 170 kDa OS	CEP170	Q5SW79 1xPhospho [S312(99.5)]	[K].SSPGTQDLLGIQTGMMAPENK.[V]	2.1318e-06	3.00212e-05	2	Q5SW79	Q5SW79 [312-332]	0	2713.33	9.694e-06	5.582e-07	4.21	8	1xPhospho [S1(99.5)];1xTMT6plex [K21];1xTMT6plex [N-Term]	5.853	5.93546	5.83036	7.43463	7.26303	7.19967
4.29842	5.03009e-05	0.996212	1.99476	Glycogen phosphorylase, liver form OS	PYGL	P06737 1xPhospho [S836(100)]	[K].ISLSNESNK.[V]	0.0188965	0.00150797	1	P06737	P06737 [835-843]	0	1529.8	0.0007904	0.007623	2.04	4	1xPhospho [S2(100)];1xTMT6plex [K9];1xTMT6plex [N-Term]	6.1819	6.16792	6.29094	7.25172	7.24222	7.13545
4.29765	5.03908e-05	0.860675	1.81589	G patch domain-containing protein 8 OS	GPATCH8	Q9UKJ3 2xPhospho [S758(100);S]	[R].SLPAEEGSSGKK.[D]	0.0358538	0.00247828	1	Q9UKJ3	Q9UKJ3 [758-769]	1	2037.03	0.001323	0.01363	2.7	4	1xTMT6plex [N-Term];2xPhospho [S1(100);2xTMT6plex [K11;K12];S]	6.27984	6.39917	6.35755	7.25927	7.15279	7.20653
4.29546	5.06459e-05	0.816905	1.76162	Pogo transposable element with KRAB domain OS	POGK	Q9P215 1xPhospho [S199(100)]	[R].SYDAGFK.[L]	0.0101209	0.00106427	2	Q9P215	Q9P215 [199-205]	0	1325.65	0.0004764	0.004202	2.44	8	1xPhospho [S1(100)];1xTMT6plex [K7];1xTMT6plex [N-Term]	6.26115	6.24793	6.30012	7.11894	7.0045	7.13648
4.29515	5.06815e-05	1.81954	3.52969	Proliferation marker protein Ki-67 OS	MKI67	P46013 1xPhospho [S3041(100)]	[K].SSEPVVIMK.[R]	0.00174543	0.000218825	2	P46013	P46013 [3041-3049]	0	1527.83	6.64e-05	0.0006802	3.1	8	1xPhospho [S1(100)];1xTMT6plex [K9];1xTMT6plex [N-Term]	5.60585	5.74685	5.57289	7.62571	7.39832	7.36019
4.29389	5.08288e-05	1.7912	3.46104	Kinesin-like protein KIF20A OS	KIF20A	O95235 1xPhospho [S883(100)]	[K].SGPFGK.[K]	0.048721	0.00301229	4	O95235	O95235 [883-888]	0	1130.6	0.001685	0.01788	2.02	8	1xPhospho [S1(100)];1xTMT6plex [K6];1xTMT6plex [N-Term]	5.78136	5.69766	5.70044	7.70321	7.41024	7.43962
4.29283	5.09533e-05	1.35489	2.55777	Ubiquitin carboxyl-terminal hydrolase 10 OS	USP10	Q14694 2xPhospho [S365(100);S370(100)]	[K].YSPPAISPLVSEK.[Q]	4.56179e-05	3.00212e-05	2	Q14694	Q14694 [364-376]	0	2006.01	9.694e-06	1.421e-05	4.16	8	1xTMT6plex [K13];1xTMT6plex [N-Term];2xPhospho [S2(100);S7(100)]	5.97728	6.07895	6.02237	7.5157	7.31832	7.30925
4.29274	5.09641e-05	1.62153	3.07701	Biorientation of chromosomes in cell division protein 1-like 1 OS	BOD1L1	Q8NFC6 2xPhospho [S2954(100);S/T]	[R].SLTVSDDAESSEPERK.[R]	1.29256e-05	3.00212e-05	1	Q8NFC6	Q8NFC6 [2954-2969]	1	2368.07	9.694e-06	3.741e-06	4.73	4	1xTMT6plex [K16];1xTMT6plex [N-Term];2xPhospho [S1(100);S/T]	5.79442	5.93782	5.80735	7.59096	7.4814	7.33181
4.29147	5.11131e-05	1.12339	2.17859	Inner centromere protein OS	INCENP	Q9NQS7 2xPhospho [S480(99.6);S481(99.6)]	[K].TPSSPCPASK.[V]	0.0271385	0.00204992	1	Q9NQS7	Q9NQS7 [478-487]	0	1649.74	0.001034	0.0106	2.37	4	1xCarbamidomethyl [C6];1xTMT6plex [K10];1xTMT6plex [N-Term];2xPhospho [S3(99.6);S4(99.6)]	6.1918	6.13955	6.23649	7.39832	7.32733	7.21237
4.29143	5.11179e-05	0.566131	1.48055	Lysine-specific demethylase 3B OS	KDM3B	Q7LBC6 1xPhospho [S289(100)]	[K].SASDSGCDPASK.[K]	5.8254e-06	3.00212e-05	9	Q7LBC6	Q7LBC6 [289-300]	0	1719.77	9.694e-06	1.616e-06	4.34	21	1xCarbamidomethyl [C7];1xPhospho [S1(100)];1xTMT6plex [K12];1xTMT6plex [N-Term]	6.26115	6.22882	6.21917	6.80349	6.8505	6.75355
4.29045	5.12335e-05	1.72741	3.31134	Sorting nexin-4 OS	SNX4	O95219 1xPhospho [S22(100)]	[R].QLQPAPLEPLGSPDAGLGAAVGK.[E]	8.74029e-10	3.00212e-05	2	O95219	O95219 [11-33]	0	2724.47	9.694e-06	1.475e-10	5.67	8	1xPhospho [S12(100)];1xTMT6plex [K23];1xTMT6plex [N-Term]	5.53605	5.69766	5.83289	7.3906	7.49105	7.3672
4.28741	5.1593e-05	0.85709	1.81138	Disks large-associated protein 5 OS	DLGAP5	Q15398 2xPhospho [S766(100);S767(100)]	[K].EGISDVVEGMELNSSITSQDVLMSSPEK.[N]	1.01158e-09	3.00212e-05	1	Q15398	Q15398 [743-770]	0	3599.66	9.694e-06	1.721e-10	6.75	4	1xTMT6plex [K28];1xTMT6plex [N-Term];2xPhospho [S24(100);S25(100)]	5.93546	5.86295	5.96116	6.84549	6.76288	6.72247
4.28696	5.16459e-05	0.395126	1.31506	Ubiquitin-associated protein 2-like OS	UBAP2L	Q14157 3xPhospho [S605(100);S608(99.5);S609(100)]	[R].RYPSSISSSPQK.[D]	7.22347e-05	3.00212e-05	9	Q14157	Q14157 [601-612]	1	2034.91	9.694e-06	2.312e-05	4.64	17	1xTMT6plex [K12];1xTMT6plex [N-Term];3xPhospho [S5(100);S8(99.5);S9(100)]	6.48543	6.54535	6.50779	6.93074	6.88753	6.90569
4.2852	5.18566e-05	1.37278	2.58969	Histone acetyltransferase KAT6A OS	KAT6A	Q92794 2xPhospho [T418(100);S420(100)]	[K].FFTPSPDGRK.[A]	0.0106241	0.00106427	2	Q92794	Q92794 [416-425]	1	1769.84	0.0004938	0.004419	2.51	8	1xTMT6plex [K10];1xTMT6plex [N-Term];2xPhospho [T3(100);S5(100)]	5.853	5.85798	6.01569	7.3156	7.17891	7.3505
4.284	5.19996e-05	1.24354	2.36779	Heterochromatin protein 1-binding protein 3 OS	HP1BP3	Q5SSJ5 1xPhospho [S249(99.8)]	[K].NRSSAVDPEPQVK.[L]	5.85125e-06	3.00212e-05	4	Q5SSJ5	Q5SSJ5 [246-258]	1	1965.02	9.694e-06	1.62e-06	4.39	8	1xPhospho [S4(99.8)];1xTMT6plex [K13];1xTMT6plex [N-Term]	5.98868	6.10643	6.1375	7.3906	7.34961	7.22304
4.28382	5.20216e-05	0.97524	1.96597	Remodeling and spacing factor 1 OS	RSF1	Q96T23 1xPhospho [S540(99.6)]	[K].AQIEEPDPPEMETSLDSSEMAK.[D]	4.10424e-07	3.00212e-05	3	Q96T23	Q96T23 [527-548]	0	2972.36	9.694e-06	9.78e-08	4.91	8	1xPhospho [S14(99.6)];1xTMT6plex [K22];1xTMT6plex [N-Term]	6.1334	6.21335	6.14975	7.21335	7.15684	7.05202
4.28234	5.21988e-05	1.11105	2.16002	NAD-dependent protein deacetylase sirtuin-1 OS	SIRT1	Q96EB6 1xPhospho [S569(100)]	[K].SNDDLDVSESK.[G]	0.000319584	3.00212e-05	1	Q96EB6	Q96EB6 [562-572]	0	1746.82	9.694e-06	0.0001117	3.07	4	1xPhospho [S8(100)];1xTMT6plex [K11];1xTMT6plex [N-Term]	5.95884	5.95884	6.00225	7.1819	7.09276	6.97842
4.28232	5.22009e-05	1.84577	3.59444	Proliferation marker protein Ki-67 OS	MKI67	P46013 1xPhospho [T2305(100)]	[K].RWPQTPK.[E]	0.000458874	3.00212e-05	3	P46013	P46013 [2301-2307]	1	1450.8	9.694e-06	0.0001635	3.59	8	1xPhospho [T5(100)];1xTMT6plex [K7];1xTMT6plex [N-Term]	5.55766	5.80219	5.64962	7.6453	7.50144	7.40003
4.28215	5.22216e-05	0.759279	1.69264	E3 ubiquitin-protein ligase CHIP OS	STUB1	Q9UNE7 2xPhospho [S19(100);S]	[R].LGAGGGSPEKSPSAQELK.[E]	6.28085e-06	3.00212e-05	15	Q9UNE7	Q9UNE7 [13-30]	1	2560.3	9.694e-06	1.752e-06	4.65	17	1xTMT6plex [N-Term];2xPhospho [S7(100);2xTMT6plex [K10;K18];S]	6.42122	6.36807	6.47086	7.224	7.18884	7.12515
4.28075	5.23905e-05	1.48194	2.79325	Zinc finger Ran-binding domain-containing protein 2 OS	ZRANB2	O95218 1xPhospho [S83(100)]	[R].RSECNMCNTPK.[Y]	3.04752e-09	3.00212e-05	4	O95218	O95218 [82-92]	1	1934.87	9.694e-06	5.507e-10	5.87	8	1xPhospho [S2(100)];1xTMT6plex [K11];1xTMT6plex [N-Term];2xCarbamidomethyl [C4;C7]	5.92125	6.11686	5.88264	7.51254	7.46516	7.38888
4.28024	5.24522e-05	1.93034	3.81145	Nucleolar transcription factor 1 OS	UBTF	P17480 1xPhospho [S412(100)]	[K].RPVSAMFIFSEEK.[R]	8.52524e-06	3.00212e-05	1	P17480	P17480 [409-421]	0	2079.08	9.694e-06	2.416e-06	5.07	4	1xPhospho [S4(100)];1xTMT6plex [K13];1xTMT6plex [N-Term]	5.63807	5.8802	5.53294	7.65893	7.60437	7.57894
4.27837	5.26786e-05	1.65819	3.15621	A-kinase anchor protein 1, mitochondrial OS	AKAP1	Q92667 1xPhospho [S169(100)]	[K].QDSPFSR.[V]	0.133117	0.00582706	1	Q92667	Q92667 [167-173]	0	1145.52	0.003067	0.04418	2.1	4	1xPhospho [S3(100)];1xTMT6plex [N-Term]	5.70874	5.8679	5.77083	7.56834	7.29921	7.4545
4.27836	5.2679e-05	1.06441	2.09131	DNA helicase MCM9 OS	MCM9	Q9NXL9 1xPhospho [T977(99.5)]	[K].LTSTPGNQISSQPQGETK.[E]	2.73087e-05	3.00212e-05	1	Q9NXL9	Q9NXL9 [974-991]	0	2411.22	9.694e-06	8.28e-06	3.57	4	1xPhospho [T4(99.5)];1xTMT6plex [K18];1xTMT6plex [N-Term]	6.0045	6.17792	6.06178	7.20163	7.12309	7.1127
4.27541	5.30379e-05	0.657194	1.57701	Chromatin assembly factor 1 subunit B OS	CHAF1B	Q13112 1xPhospho [S458(100)]	[K].SPLPGPSEEK.[T]	9.37295e-05	3.00212e-05	6	Q13112	Q13112 [458-467]	0	1578.82	9.694e-06	3.048e-05	3.71	13	1xPhospho [S1(100)];1xTMT6plex [K10];1xTMT6plex [N-Term]	6.26679	6.32553	6.23649	6.88509	6.94837	6.96694
4.27473	5.31209e-05	1.34194	2.53493	Eukaryotic translation initiation factor 4E-binding protein 1 OS	EIF4EBP1	Q13541 3xPhospho [T70(100);S101(100);T/S]	[K].TPPRDLPTIPGVTSPSSDEPPMEASQSHLRNSPEDK.[R]	0.000152891	3.00212e-05	4	Q13541	Q13541 [70-105]	2	4568.09	9.694e-06	5.109e-05	5.19	8	1xTMT6plex [K36];1xTMT6plex [N-Term];3xPhospho [T1(100);S32(100);T/S]	5.94486	6.02901	6.06609	7.33807	7.47411	7.25361
4.27441	5.31603e-05	0.84814	1.80018	Serine/arginine repetitive matrix protein 2 OS	SRRM2	Q9UQ35 1xPhospho [S2394(100)]	[R].VPLSAYERVSGR.[T]	0.00570393	0.000527789	1	Q9UQ35	Q9UQ35 [2385-2396]	1	1642.85	0.0002031	0.002358	1.89	4	1xPhospho [S10(100)];1xTMT6plex [N-Term]	6.2075	6.23266	6.26866	7.15785	7.0864	7.00899
4.27405	5.3205e-05	1.83812	3.57543	DNA topoisomerase 2-beta OS	TOP2B	Q02880 1xPhospho [S1236(100)]	[K].KLQLEETMPSPYGR.[R]	3.31666e-08	3.00212e-05	2	Q02880	Q02880 [1227-1240]	1	2187.13	9.694e-06	6.866e-09	5.34	8	1xPhospho [S10(100)];1xTMT6plex [K1];1xTMT6plex [N-Term]	5.6837	5.78136	5.65821	7.72724	7.41532	7.49506
4.2738	5.32349e-05	1.25735	2.39056	Protein PRRC2C OS	PRRC2C	Q9Y520 2xPhospho [S2686(99.4);T/S]	[R].STTPTSSPFR.[A]	0.00376906	0.000238203	6	Q9Y520	Q9Y520 [2680-2689]	0	1469.63	0.0001011	0.001538	2.82	13	1xTMT6plex [N-Term];2xPhospho [S7(99.4);T/S]	5.97499	6.00675	5.90448	7.32012	7.2317	7.10643
4.27377	5.32394e-05	1.17984	2.26551	Transcription activator BRG1 OS	SMARCA4	P51532 3xPhospho [S1417(100);S/T]	[R].KRDSDAGSSTPTTSTR.[S]	0.000567445	6.48648e-05	5	P51532	P51532 [1414-1429]	2	2365.02	1.9e-05	0.0002051	2.75	13	1xTMT6plex [K1];1xTMT6plex [N-Term];3xPhospho [S4(100);S/T]	6.16993	5.97728	6.08321	7.29186	7.28725	7.19081
4.27224	5.3427e-05	1.50281	2.83394	Protein SCAF11 OS	SCAF11	Q99590 3xPhospho [S796(100);S798(99.2);T807(100)]	[R].FHSPSTTWSPNKDTPQEK.[K]	6.05338e-05	3.00212e-05	3	Q99590	Q99590 [794-811]	1	3014.37	9.694e-06	1.919e-05	4.73	8	1xTMT6plex [N-Term];2xTMT6plex [K12;3xPhospho [S3(100);K18];S5(99.2);T14(100)]	5.96578	5.80219	5.82273	7.46107	7.39489	7.24317
4.27201	5.34549e-05	0.746274	1.67745	Centrosomal protein of 170 kDa OS	CEP170		[R].LRTSPALK.[T]	0.0303754	0.00216452	4	Q5SW79	Q5SW79 [1257-1264]	1	1423.84	0.001166	0.01177	2.37	13	1xPhospho [T/S];1xTMT6plex [K8];1xTMT6plex [N-Term]	6.34696	6.24413	6.36457	7.09698	7.0542	7.0433
4.27149	5.35197e-05	2.22392	4.6716	FACT complex subunit SSRP1 OS	SSRP1	Q08945 2xPhospho [S641(99.5);S647(99.1)]	[K].KSTPSRGSSSK.[S]	0.0619831	0.00339299	3	Q08945	Q08945 [640-650]	2	1969.01	0.001866	0.02203	2.6	8	1xTMT6plex [N-Term];2xPhospho [S2(99.5);2xTMT6plex [K1;K11];S8(99.1)]	5.54844	5.41616	5.40939	7.85362	7.72451	7.46761
4.27067	5.36203e-05	1.04344	2.06114	Rap guanine nucleotide exchange factor 6 OS	RAPGEF6	Q8TEU7 1xPhospho [S1432(100)]	[K].SWTSSSSLSDTYEPNYGTVK.[Q]	6.21602e-05	3.00212e-05	1	Q8TEU7	Q8TEU7 [1432-1451]	0	2747.29	9.694e-06	1.969e-05	3.85	4	1xPhospho [S1(100)];1xTMT6plex [K20];1xTMT6plex [N-Term]	5.8125	5.89482	5.91409	7.01235	6.88264	6.85674
4.26801	5.39492e-05	1.58077	2.9913	Histone-lysine N-methyltransferase NSD2 OS	NSD2	O96028 1xPhospho [S604(99.7)]	[R].NRASTAASSALGFSK.[S]	9.1511e-06	3.00212e-05	1	O96028	O96028 [601-615]	1	2006.05	9.694e-06	2.606e-06	4.89	4	1xPhospho [S4(99.7)];1xTMT6plex [K15];1xTMT6plex [N-Term]	5.73877	5.89966	5.76818	7.52513	7.32643	7.29737
4.26792	5.39607e-05	0.696535	1.62061	Vimentin OS	VIM	P08670 1xPhospho [S73(100)]	[R].LRSSVPGVR.[L]	0.00364646	0.000238203	5	P08670	P08670 [70-78]	1	1279.71	0.0001011	0.001484	3.53	13	1xPhospho [S4(100)];1xTMT6plex [N-Term]	6.35755	6.34873	6.37678	7.01792	7.13237	7.02237
4.26694	5.40825e-05	1.37412	2.5921	Proliferation marker protein Ki-67 OS	MKI67	P46013 1xPhospho [T1784(100)]	[K].AMHTPKPAVGEEK.[D]	1.94229e-05	3.00212e-05	4	P46013	P46013 [1781-1793]	0	2178.16	9.694e-06	5.765e-06	3.59	8	1xOxidation [M2];1xPhospho [T4(100)];1xTMT6plex [N-Term];2xTMT6plex [K6;K13]	6	5.89239	5.86542	7.3672	7.34607	7.16692
4.2667	5.4113e-05	1.64171	3.12036	Ran-specific GTPase-activating protein OS	RANBP1	P43487 3xPhospho [T13(100);S14(98.5);S21(100)]	[K].DTHEDHDTSTENTDESNHDPQFEPIVSLPEQEIK.[T]	5.28286e-07	3.00212e-05	3	P43487	P43487 [6-39]	0	4631.94	9.694e-06	1.281e-07	5.22	8	1xTMT6plex [K34];1xTMT6plex [N-Term];3xPhospho [T8(100);S16(100)];S9(98.5)	5.71973	5.94486	5.98185	7.5744	7.54844	7.44874
4.26589	5.42132e-05	1.30607	2.47267	Transcriptional regulator Kaiso OS	ZBTB33	Q86T24 1xPhospho [S574(100)]	[K].SVHSQDPSGDSK.[L]	8.48758e-06	3.00212e-05	1	Q86T24	Q86T24 [571-582]	0	1781.85	9.694e-06	2.408e-06	3.4	4	1xPhospho [S4(100)];1xTMT6plex [K12];1xTMT6plex [N-Term]	5.89482	5.97728	6.08746	7.32643	7.20261	7.34873
4.26441	5.43983e-05	0.533838	1.44778	Drebrin-like protein OS	DBNL	Q9UJU6 1xPhospho [S269(99.6)]	[R].AMSTTSISSPQPGK.[L]	3.5297e-05	3.00212e-05	20	Q9UJU6	Q9UJU6 [267-280]	0	1945.97	9.694e-06	1.083e-05	3.49	21	1xOxidation [M2];1xPhospho [S3(99.6)];1xTMT6plex [K14];1xTMT6plex [N-Term]	6.40769	6.45121	6.40088	7.00338	6.93192	6.926
4.26439	5.44017e-05	1.8611	3.63283	Ribosomal L1 domain-containing protein 1 OS	RSL1D1	O76021 1xPhospho [T454(100)]	[K].DARQTPK.[K]	0.00457417	0.00029494	4	O76021	O76021 [450-456]	1	1353.73	0.0001228	0.001884	3.14	8	1xPhospho [T5(100)];1xTMT6plex [K7];1xTMT6plex [N-Term]	5.73064	5.60288	5.60288	7.65105	7.53683	7.33181
4.26427	5.44159e-05	1.37065	2.58587	GAS2-like protein 3 OS	GAS2L3	Q86XJ1 1xPhospho [S307(100)]	[K].GVSNESVPDSPAR.[T]	2.59043e-06	3.00212e-05	2	Q86XJ1	Q86XJ1 [298-310]	0	1623.76	9.694e-06	6.866e-07	3.7	8	1xPhospho [S10(100)];1xTMT6plex [N-Term]	5.86295	5.95884	5.79442	7.28263	7.12722	7.31832
4.26418	5.44275e-05	0.924343	1.89782	Torsin-1A-interacting protein 2 OS	TOR1AIP2	Q8NFQ8 1xPhospho [S120(100)]	[K].EPLDPDPSHSPSDK.[V]	6.11425e-07	3.00212e-05	7	Q8NFQ8	Q8NFQ8 [111-124]	0	2058.98	9.694e-06	1.49e-07	4.77	17	1xPhospho [S10(100)];1xTMT6plex [K14];1xTMT6plex [N-Term]	6.09381	6.20359	6.2555	7.10748	7.14057	7.07788
4.26407	5.44413e-05	1.8102	3.50691	DNA mismatch repair protein Msh6 OS	MSH6	P52701 2xPhospho [S79(100);S91(100)]	[R].SVAPAAPTSCDFSPGDLVWAK.[M]	3.34907e-06	3.00212e-05	2	P52701	P52701 [79-99]	0	2794.3	9.694e-06	8.985e-07	4.78	8	1xCarbamidomethyl [C10];1xTMT6plex [K21];1xTMT6plex [N-Term];2xPhospho [S1(100);S13(100)]	5.66959	5.7761	5.79961	7.73809	7.43796	7.49985
4.26298	5.45781e-05	1.55642	2.94123	Myristoylated alanine-rich C-kinase substrate OS	MARCKS	P29966 3xPhospho [T143(100);S145(100);T150(100)]	[K].AEDGATPSPSNETPK.[K]	1.3752e-05	3.00212e-05	22	P29966	P29966 [138-152]	0	2198.91	9.694e-06	4.006e-06	4.5	13	1xTMT6plex [K15];1xTMT6plex [N-Term];3xPhospho [T6(100);S8(100);T13(100)]	5.86542	5.93074	5.848	7.53294	7.50621	7.27426
4.26267	5.4617e-05	1.17131	2.25216	A-kinase anchor protein 9 OS	AKAP9	Q99996 1xPhospho [S1041(100)]	[K].SFGEESK.[I]	0.0111991	0.00108952	1	Q99996	Q99996 [1041-1047]	0	1321.64	0.0005061	0.004651	2.56	4	1xPhospho [S1(100)];1xTMT6plex [K7];1xTMT6plex [N-Term]	6.05961	6.02459	6.07039	7.3345	7.2182	7.11582
4.26114	5.481e-05	2.14435	4.42094	Anillin OS	ANLN	Q9NQW6 2xPhospho [S639(99.4);S642(100)]	[K].DTSRSDESPKPGK.[F]	0.0358538	0.00247828	1	Q9NQW6	Q9NQW6 [635-647]	1	2251.1	0.001323	0.01363	2.63	4	1xTMT6plex [N-Term];2xPhospho [S5(99.4);2xTMT6plex [K10;K13];S8(100)]	5.19771	5.53294	5.2891	7.57894	7.3637	7.51017
4.26079	5.48545e-05	0.938134	1.91605	Myristoylated alanine-rich C-kinase substrate OS	MARCKS	P29966 2xPhospho [T143(100);T150(100)]	[K].AEDGATPSPSNETPK.[K]	1.9082e-05	3.00212e-05	36	P29966	P29966 [138-152]	0	2118.94	9.694e-06	5.654e-06	3.97	33	1xTMT6plex [K15];1xTMT6plex [N-Term];2xPhospho [T6(100);T13(100)]	6.21917	6.2555	6.1819	7.18884	7.2182	7.06393
4.26063	5.48744e-05	0.700173	1.6247	Serine/arginine repetitive matrix protein 1 OS	SRRM1	Q8IYB3 3xPhospho [S426(100);S429(100);S431(100)]	[K].SRVSVSPGR.[T]	0.0904426	0.0045017	4	Q8IYB3	Q8IYB3 [426-434]	1	1413.59	0.002362	0.03099	2.17	13	1xTMT6plex [N-Term];3xPhospho [S1(100);S4(100);S6(100)]	6.37678	6.41447	6.41109	7.16289	7.03562	7.10434
4.26032	5.4914e-05	1.53346	2.89479	Peregrin OS	BRPF1	P55201 1xPhospho [S844(100)]	[R].GSLTPHPAACDK.[D]	3.64306e-06	3.00212e-05	2	P55201	P55201 [843-854]	0	1791.89	9.694e-06	9.826e-07	4.11	4	1xCarbamidomethyl [C10];1xPhospho [S2(100)];1xTMT6plex [K12];1xTMT6plex [N-Term]	5.83289	5.926	5.91886	7.57818	7.38888	7.31107
4.25973	5.4988e-05	0.869495	1.82702	Ankyrin repeat and LEM domain-containing protein 2 OS	ANKLE2	Q86XL3 1xPhospho [S259(100)]	[R].GICDYFPSPSK.[T]	0.000141863	3.00212e-05	2	Q86XL3	Q86XL3 [252-262]	0	1808.87	9.694e-06	4.721e-05	3.31	8	1xCarbamidomethyl [C3];1xPhospho [S8(100)];1xTMT6plex [K11];1xTMT6plex [N-Term]	6.20163	6.15178	6.18982	7.13443	7.04002	6.97728
4.25938	5.50325e-05	1.27073	2.41283	Uncharacterized protein KIAA1671 OS	KIAA1671	Q9BY89 1xPhospho [S1506(100)]	[R].SGPFVDQLK.[Q]	0.000203484	3.00212e-05	4	Q9BY89	Q9BY89 [1506-1514]	0	1528.82	9.694e-06	6.92e-05	3.08	8	1xPhospho [S1(100)];1xTMT6plex [K9];1xTMT6plex [N-Term]	6.01346	5.99322	6.1334	7.41447	7.224	7.31379
4.25901	5.50795e-05	1.48182	2.79302	Tetratricopeptide repeat protein 28 OS	TTC28	Q96AY4 1xPhospho [S2471(100)]	[K].FLSPGR.[F]	0.226654	0.00946457	1	Q96AY4	Q96AY4 [2469-2474]	0	985.507	0.004514	0.07523	1.71	4	1xPhospho [S3(100)];1xTMT6plex [N-Term]	5.76818	6.00675	5.94017	7.46107	7.32012	7.37938
4.25828	5.51726e-05	1.52294	2.87376	NFATC2-interacting protein OS	NFATC2IP	Q8NCF5 1xPhospho [S220(100)]	[K].KLSEVNK.[R]	0.171254	0.00727486	2	Q8NCF5	Q8NCF5 [218-224]	1	1584.93	0.00365	0.05656	2.21	8	1xPhospho [S3(100)];1xTMT6plex [N-Term];2xTMT6plex [K1;K7]	5.90929	5.84549	5.7866	7.51885	7.32643	7.26491
4.2552	5.55648e-05	0.775062	1.71126	Protein Hook homolog 1 OS	HOOK1	Q9UJC3 1xPhospho [S235(100)]	[K].LDQLDGSFDDPNTVVAK.[K]	8.2104e-05	3.00212e-05	3	Q9UJC3	Q9UJC3 [229-245]	0	2372.18	9.694e-06	2.64e-05	3.37	8	1xPhospho [S7(100)];1xTMT6plex [K17];1xTMT6plex [N-Term]	6.06393	6.1416	6.1416	6.93782	6.824	6.91049
4.25464	5.5637e-05	1.25292	2.38323	Kinesin light chain 1 OS	KLC1	Q07866 1xPhospho [S460(100)]	[K].VDSPTVTTTLK.[N]	0.000129328	3.00212e-05	5	Q07866	Q07866 [458-468]	0	1699.93	9.694e-06	4.284e-05	3.39	13	1xPhospho [S3(100)];1xTMT6plex [K11];1xTMT6plex [N-Term]	6.03122	6.22497	6.15785	7.44543	7.41447	7.31288
4.25455	5.56481e-05	1.54894	2.92602	Cell division cycle-associated protein 3 OS	CDCA3	Q99618 2xPhospho [S199(100);T212(99.3)]	[K].VLGRSPLTILQDDNSPGTLTLR.[Q]	3.11998e-06	3.00212e-05	3	Q99618	Q99618 [195-216]	1	2755.4	9.694e-06	8.331e-07	5.87	13	1xTMT6plex [N-Term];2xPhospho [S5(100);T18(99.3)]	5.65821	5.90689	5.74953	7.37069	7.36194	7.22882
4.25446	5.56593e-05	2.01084	4.03016	Disks large-associated protein 5 OS	DLGAP5	Q15398 2xPhospho [S774(100);S777(100)]	[K].NTASQNSILEEGETK.[I]	9.37295e-05	3.00212e-05	1	Q15398	Q15398 [771-785]	0	2239.03	9.694e-06	3.04e-05	4.37	4	1xTMT6plex [K15];1xTMT6plex [N-Term];2xPhospho [S4(100);S7(100)]	5.71149	5.44626	5.65535	7.76421	7.5744	7.507
4.25319	5.58221e-05	0.567717	1.48218	Microspherule protein 1 OS	MCRS1	Q96EZ8 2xPhospho [S85(100);S87(100)]	[K].GASGVEPGRCSGSEPSSSEK.[K]	0.000111326	3.00212e-05	4	Q96EZ8	Q96EZ8 [75-94]	1	2583.12	9.694e-06	3.648e-05	3.05	13	1xCarbamidomethyl [C10];1xTMT6plex [K20];1xTMT6plex [N-Term];2xPhospho [S11(100);S13(100)]	6.26866	6.2384	6.30743	6.86171	6.79051	6.86542
4.25101	5.61032e-05	1.264	2.40161	Jupiter microtubule associated homolog 2 OS	JPT2	Q9H910 1xPhospho [S97(100)]	[K].TSDIFGSPVTATSR.[L]	1.078e-05	3.00212e-05	10	Q9H910	Q9H910 [91-104]	0	1747.85	9.694e-06	3.098e-06	3.88	13	1xPhospho [S7(100)];1xTMT6plex [N-Term]	6.03122	6.0268	6.00899	7.40259	7.29554	7.16088
4.24999	5.62352e-05	0.807844	1.75059	Abnormal spindle-like microcephaly-associated protein OS	ASPM	Q8IZT6 1xPhospho [S367(100)]	[K].ILSPDSFIK.[D]	0.00209809	0.000218825	3	Q8IZT6	Q8IZT6 [365-373]	0	1557.87	6.64e-05	0.0008277	3.13	13	1xPhospho [S3(100)];1xTMT6plex [K9];1xTMT6plex [N-Term]	6.07682	6.01569	6.16189	6.90929	6.86295	6.90569
4.24986	5.62527e-05	1.2718	2.41462	Cell division cycle-associated protein 2 OS	CDCA2		[R].ACAVETSVDLSEISSK.[L]	9.06837e-07	3.00212e-05	3	Q69YH5	Q69YH5 [234-249]	0	2234.1	9.694e-06	2.258e-07	4.19	8	1xCarbamidomethyl [C2];1xPhospho [T/S];1xTMT6plex [K16];1xTMT6plex [N-Term]	5.99774	6.01123	5.94486	7.3733	7.25739	7.13853
4.24849	5.64302e-05	0.729299	1.65783	Eukaryotic translation initiation factor 4E transporter OS	EIF4ENIF1	Q9NRA8 1xPhospho [S115(100)]	[K].EDDLDVVLSPQRR.[S]	3.56106e-05	3.00212e-05	2	Q9NRA8	Q9NRA8 [107-119]	1	1850.92	9.694e-06	1.091e-05	4.17	4	1xPhospho [S9(100)];1xTMT6plex [N-Term]	6.14364	6.19967	6.26115	6.926	6.97154	6.89482
4.24821	5.6466e-05	0.937799	1.9156	Teashirt homolog 3 OS	TSHZ3	Q63HK5 1xPhospho [S567(100)]	[K].LSLGSSGK.[S]	0.00896761	0.000936024	2	Q63HK5	Q63HK5 [562-569]	0	1286.71	0.0004097	0.00374	2.51	8	1xPhospho [S6(100)];1xTMT6plex [K8];1xTMT6plex [N-Term]	6.2075	6.33807	6.33628	7.26866	7.25267	7.17393
4.2482	5.6468e-05	0.855996	1.81001	MAP/microtubule affinity-regulating kinase 3 OS	MARK3	P27448 1xPhospho [S419(100)]	[R].RYSDHAGPAIPSVVAYPK.[R]	3.62697e-06	3.00212e-05	1	P27448	P27448 [417-434]	1	2466.29	9.694e-06	9.764e-07	5.3	4	1xPhospho [S3(100)];1xTMT6plex [K18];1xTMT6plex [N-Term]	6.08746	5.97039	6.03562	6.90328	6.93546	6.82273
4.24705	5.66173e-05	0.84292	1.79368	E3 ubiquitin-protein ligase RNF169 OS	RNF169	Q8NCN4 1xPhospho [T554(100)]	[R].EQFEGLGSTPDAK.[L]	4.48599e-06	3.00212e-05	3	Q8NCN4	Q8NCN4 [546-558]	0	1916.94	9.694e-06	1.227e-06	4.05	8	1xPhospho [T9(100)];1xTMT6plex [K13];1xTMT6plex [N-Term]	6.21723	6.29829	6.23074	7.13443	7.12825	7.01235
4.24657	5.66805e-05	1.339	2.52976	Leucine-rich repeat flightless-interacting protein 1 OS	LRRFIP1	Q32MZ4 1xPhospho [S564(99.7)]	[K].SDQQGEALDSSQKK.[T]	9.73429e-07	3.00212e-05	6	Q32MZ4	Q32MZ4 [555-568]	1	2288.17	9.694e-06	2.437e-07	4.45	8	1xPhospho [S10(99.7)];1xTMT6plex [N-Term];2xTMT6plex [K13;K14]	5.95884	5.97039	5.98185	7.4363	7.31288	7.17891
4.24634	5.67103e-05	1.08267	2.11796	Phosphatidylinositol 4-kinase beta OS	PI4KB	Q9UBF8 2xPhospho [S258(100);S266(100)]	[R].ELPSLSPAPDTGLSPSK.[R]	1.53614e-05	3.00212e-05	3	Q9UBF8	Q9UBF8 [253-269]	0	2314.14	9.694e-06	4.505e-06	4.46	13	1xTMT6plex [K17];1xTMT6plex [N-Term];2xPhospho [S6(100);S14(100)]	6.07039	6.2075	6.12928	7.27333	7.12825	7.25361
4.24489	5.68996e-05	1.24839	2.37576	Mediator of DNA damage checkpoint protein 1 OS	MDC1	Q14676 2xPhospho [T1697(98.8);S1711(98.8)]	[R].AMPVPTTPEFQSPVTTDQPISPEPITQPSCIK.[R]	5.33167e-06	3.00212e-05	2	Q14676	Q14676 [1691-1722]	0	4111.98	9.694e-06	1.47e-06	5.17	8	1xCarbamidomethyl [C30];1xTMT6plex [K32];1xTMT6plex [N-Term];2xPhospho [T7(98.8);S21(98.8)]	6.13134	6.01792	6.06178	7.41616	7.3345	7.20555
4.24404	5.70117e-05	0.934912	1.91177	N-alpha-acetyltransferase 10 OS	NAA10	P41227 2xPhospho [S205(100);S209(100)]	[K].GLAAEDSGGDSK.[D]	4.52163e-05	3.00212e-05	6	P41227	P41227 [199-210]	0	1724.75	9.694e-06	1.409e-05	3.63	13	1xTMT6plex [K12];1xTMT6plex [N-Term];2xPhospho [S7(100);S11(100)]	6.52669	6.42122	6.4363	7.47654	7.34696	7.36545
4.24365	5.70629e-05	1.22728	2.34126	SH3 and PX domain-containing protein 2B OS	SH3PXD2B	A1X283 1xPhospho [S720(100)]	[K].QDGLSPK.[E]	0.0894775	0.00445559	1	A1X283	A1X283 [716-722]	0	1282.68	0.002352	0.03071	2.21	4	1xPhospho [S5(100)];1xTMT6plex [K7];1xTMT6plex [N-Term]	6.04439	6.04658	6.16189	7.41532	7.29829	7.2211
4.24337	5.70998e-05	0.684951	1.60765	HIRA-interacting protein 3 OS	HIRIP3	Q9BW71 1xPhospho [S317(100)]	[K].SEDRTQLK.[G]	0.0113364	0.00108952	2	Q9BW71	Q9BW71 [317-324]	1	1514.8	0.0005061	0.004703	1.72	8	1xPhospho [S1(100)];1xTMT6plex [K8];1xTMT6plex [N-Term]	6.36107	6.46923	6.41109	7.13955	7.06393	7.09276
4.2423	5.72402e-05	1.48816	2.8053	182 kDa tankyrase-1-binding protein OS	TNKS1BP1	Q9C0C2 1xPhospho [S1652(100)]	[K].VNLFPGLSPSALK.[A]	2.74298e-05	3.00212e-05	2	Q9C0C2	Q9C0C2 [1645-1657]	0	1881.07	9.694e-06	8.283e-06	4.06	8	1xPhospho [S8(100)];1xTMT6plex [K13];1xTMT6plex [N-Term]	5.80993	5.93546	5.82528	7.46189	7.36282	7.21043
4.24225	5.72467e-05	1.02526	2.03533	M-phase-specific PLK1-interacting protein OS	MPLKIP	Q8TAP9 1xPhospho [S124(100)]	[R].TSTPFGSGR.[V]	0.00246853	0.000238203	7	Q8TAP9	Q8TAP9 [118-126]	0	1218.57	7.373e-05	0.0009835	2.73	25	1xPhospho [S7(100)];1xTMT6plex [N-Term]	6.2211	6.13545	6.17393	7.26021	7.24698	7.09908
4.24221	5.72515e-05	0.515388	1.42938	BRISC and BRCA1-A complex member 1 OS	BABAM1	Q9NWV8 1xPhospho [S49(100)]	[R].SEGEGEAASADDGSLNTSGAGPK.[S]	7.1575e-11	3.00212e-05	11	Q9NWV8	Q9NWV8 [49-71]	0	2645.2	9.694e-06	1.047e-11	6.51	21	1xPhospho [S1(100)];1xTMT6plex [K23];1xTMT6plex [N-Term]	6.43296	6.47249	6.41109	6.9542	6.91528	6.99322
4.2416	5.73324e-05	0.72264	1.6502	Myristoylated alanine-rich C-kinase substrate OS	MARCKS	P29966 2xPhospho [T143(100);T150(100)]	[K].AEDGATPSPSNETPKK.[K]	3.94535e-06	3.00212e-05	16	P29966	P29966 [138-153]	1	2476.2	9.694e-06	1.07e-06	4.71	25	1xTMT6plex [N-Term];2xPhospho [T6(100);2xTMT6plex [K15;K16];T13(100)]	6.41616	6.46107	6.38543	7.17692	7.17792	7.07575
4.24094	5.74191e-05	1.36383	2.57367	Myosin phosphatase Rho-interacting protein OS	MPRIP	Q6WCQ1 1xPhospho [S891(100)]	[R].TLLTGDGGGEATGSPLAQGK.[D]	2.7742e-11	3.00212e-05	2	Q6WCQ1	Q6WCQ1 [878-897]	0	2368.22	9.694e-06	3.842e-12	6.53	8	1xPhospho [S14(100)];1xTMT6plex [K20];1xTMT6plex [N-Term]	5.8505	5.80735	6.01123	7.30925	7.2854	7.16591
4.24094	5.74195e-05	1.34245	2.53582	Glutamate-rich WD repeat-containing protein 1 OS	GRWD1	Q9BQ67 2xPhospho [S21(100);S25(98.4)]	[R].TCETGEPMEAESGDTSSEGPAQVYLPGR.[G]	9.67756e-10	3.00212e-05	1	Q9BQ67	Q9BQ67 [10-37]	0	3344.36	9.694e-06	1.644e-10	6.1	4	1xCarbamidomethyl [C2];1xTMT6plex [N-Term];2xPhospho [S12(100);S16(98.4)]	6.11686	6.0045	5.97039	7.31016	7.49426	7.3147
4.24078	5.74408e-05	2.01157	4.0322	Nucleolar and coiled-body phosphoprotein 1 OS	NOLC1	Q14978 2xPhospho [T607(100);T610(100)]	[K].LQTPNTFPK.[R]	0.00173086	0.000218825	26	Q14978	Q14978 [605-613]	0	1663.83	6.64e-05	0.0006751	3.47	13	1xTMT6plex [K9];1xTMT6plex [N-Term];2xPhospho [T3(100);T6(100)]	5.58496	5.80478	5.49825	7.72383	7.6879	7.51096
4.24034	5.74987e-05	0.496352	1.41064	Eukaryotic translation initiation factor 4E-binding protein 1 OS	EIF4EBP1	Q13541 2xPhospho [T70(100);T/S]	[K].TPPRDLPTIPGVTSPSSDEPPMEASQSHLR.[N]	3.39092e-08	3.00212e-05	8	Q13541	Q13541 [70-99]	1	3588.66	9.694e-06	7.012e-09	6.95	17	1xTMT6plex [N-Term];2xPhospho [T1(100);T/S]	6.40599	6.37504	6.45615	6.93664	6.90207	6.88753
4.23928	5.76399e-05	1.66836	3.17854	Proliferation marker protein Ki-67 OS	MKI67	P46013 1xPhospho [S2299(100)]	[K].LDLPGNLPGSK.[R]	2.57821e-05	3.00212e-05	5	P46013	P46013 [2290-2300]	0	1648.91	9.694e-06	7.784e-06	3.47	13	1xPhospho [S10(100)];1xTMT6plex [K11];1xTMT6plex [N-Term]	5.8125	5.87283	5.75489	7.64097	7.46271	7.34163
4.23874	5.7711e-05	0.900325	1.86649	Probable ribosome biogenesis protein RLP24 OS	RSL24D1	Q9UHA3 1xPhospho [S68(100)]	[K].ELTVDNSFEFEK.[R]	0.000475096	3.00212e-05	2	Q9UHA3	Q9UHA3 [62-73]	0	1995.97	9.694e-06	0.0001696	2.82	4	1xPhospho [S7(100)];1xTMT6plex [K12];1xTMT6plex [N-Term]	6.10434	6.15987	6.26115	7.11582	7.04658	7.06393
4.23842	5.77539e-05	1.63519	3.10629	Proliferation marker protein Ki-67 OS	MKI67	P46013 1xPhospho [T2406(100)]	[K].NINTFVETPVQK.[L]	5.6476e-06	3.00212e-05	5	P46013	P46013 [2399-2410]	0	1928.03	9.694e-06	1.565e-06	4.42	13	1xPhospho [T8(100)];1xTMT6plex [K12];1xTMT6plex [N-Term]	5.71699	5.89966	5.84298	7.59246	7.43379	7.33896
4.23836	5.77614e-05	0.667176	1.58796	Pericentrin OS	PCNT	O95613 1xPhospho [S2044(100)]	[K].NEMRLSLEDGGK.[G]	0.0219671	0.00164929	1	O95613	O95613 [2039-2050]	1	1902.94	0.0008714	0.008774	2.18	4	1xOxidation [M3];1xPhospho [S6(100)];1xTMT6plex [K12];1xTMT6plex [N-Term]	6.29829	6.26491	6.1819	6.92719	6.88753	6.93192
4.23654	5.80049e-05	1.03451	2.04842	G2 and S phase-expressed protein 1 OS	GTSE1	Q9NYZ3 1xPhospho [S520(100)]	[R].RCSGLPPMTPK.[T]	1.19885e-05	3.00212e-05	1	Q9NYZ3	Q9NYZ3 [518-528]	1	1781.92	9.694e-06	3.469e-06	3.84	4	1xCarbamidomethyl [C2];1xPhospho [S3(100)];1xTMT6plex [K11];1xTMT6plex [N-Term]	6.16993	6.02901	6.1416	7.13955	7.21917	7.08534
4.23653	5.80062e-05	1.53801	2.90394	AT-rich interactive domain-containing protein 4B OS	ARID4B	Q4LE39 1xPhospho [S105(100)]	[R].RSSLCLK.[G]	0.0334422	0.00230933	2	Q4LE39	Q4LE39 [103-109]	1	1401.77	0.001216	0.01278	2.69	8	1xCarbamidomethyl [C5];1xPhospho [S3(100)];1xTMT6plex [K7];1xTMT6plex [N-Term]	5.74685	5.87774	5.87774	7.47816	7.40939	7.22882
4.23548	5.81457e-05	0.702484	1.6273	Uncharacterized protein C19orf47 OS	C19orf47	Q8N9M1 1xPhospho [S397(98.9)]	[R].GSSSSEGLGAQMDHAGTVSVFK.[R]	7.17316e-06	3.00212e-05	2	Q8N9M1	Q8N9M1 [394-415]	0	2690.29	9.694e-06	2.013e-06	4.92	8	1xPhospho [S4(98.9)];1xTMT6plex [K22];1xTMT6plex [N-Term]	6.38543	6.41954	6.39232	7.17692	7.05528	7.07253
4.23504	5.82049e-05	2.22849	4.68642	Proliferation marker protein Ki-67 OS	MKI67	P46013 1xPhospho [T1503(100)]	[R].SQPDPVDTPTSSKPQSK.[R]	8.62907e-09	3.00212e-05	4	P46013	P46013 [1496-1512]	0	2566.34	9.694e-06	1.654e-09	5.25	8	1xPhospho [T8(100)];1xTMT6plex [N-Term];2xTMT6plex [K13;K17]	5.40259	5.55766	5.30378	7.84987	7.57213	7.52748
4.23463	5.82596e-05	0.809039	1.75204	Nucleolar transcription factor 1 OS	UBTF	P17480 1xPhospho [S638(100)]	[K].SLSPQDR.[A]	0.0259559	0.00184581	7	P17480	P17480 [636-642]	0	1111.53	0.0009594	0.01019	2.8	13	1xPhospho [S3(100)];1xTMT6plex [N-Term]	6.41109	6.34696	6.40259	7.24222	7.23074	7.11478
4.23373	5.83813e-05	0.635267	1.55323	Structure-specific endonuclease subunit SLX4 OS	SLX4	Q8IY92 2xPhospho [S1469(100);T1476(99.3)]	[R].DCRSPGLLDTTPIR.[G]	3.20238e-05	3.00212e-05	2	Q8IY92	Q8IY92 [1466-1479]	1	1989.91	9.694e-06	9.789e-06	5.34	8	1xCarbamidomethyl [C2];1xTMT6plex [N-Term];2xPhospho [S4(100);T11(99.3)]	6.26115	6.33985	6.29094	6.98413	6.89118	6.92244
4.23284	5.8501e-05	1.49085	2.81055	Centromere-associated protein E OS	CENPE	Q02224 2xPhospho [S2605(100);S2608(100)]	[K].QVTCENSPKSPK.[V]	1.28671e-06	3.00212e-05	4	Q02224	Q02224 [2599-2610]	1	2222.09	9.694e-06	3.268e-07	5.9	8	1xCarbamidomethyl [C4];1xTMT6plex [N-Term];2xPhospho [S7(100);2xTMT6plex [K9;K12];S10(100)]	5.853	5.79701	5.88996	7.49265	7.28817	7.2317
4.23081	5.87745e-05	0.856778	1.81099	Palmitoyltransferase ZDHHC14 OS	ZDHHC14	Q8IZN3 1xPhospho [S455(100)]	[R].LLAAGSPLAHSR.[T]	3.43925e-06	3.00212e-05	2	Q8IZN3	Q8IZN3 [450-461]	0	1501.81	9.694e-06	9.255e-07	4.18	4	1xPhospho [S6(100)];1xTMT6plex [N-Term]	6.15583	6.1375	6.21529	7.04876	7.08534	6.94486
4.23028	5.88457e-05	0.918751	1.89048	Zinc finger protein 90 homolog OS	ZFP90	Q8TF47 1xPhospho [S406(100)]	[R].AFGQSPSLYK.[H]	0.0158923	0.00128107	1	Q8TF47	Q8TF47 [402-411]	0	1635.85	0.000667	0.006492	2.34	4	1xPhospho [S5(100)];1xTMT6plex [K10];1xTMT6plex [N-Term]	6.30378	6.22882	6.35931	7.25456	7.24793	7.14568
4.22825	5.91224e-05	0.951628	1.93405	Protein Wiz OS	WIZ	O95785 3xPhospho [S1006(100);S1010(99.2);S1017(100)]	[K].SPQLSLSPRPASPK.[A]	0.0322334	0.00228868	3	O95785	O95785 [1006-1019]	0	2163.04	0.001205	0.01241	2.92	8	1xTMT6plex [K14];1xTMT6plex [N-Term];3xPhospho [S1(100);S12(100)];S5(99.2)	6.11061	6.27798	6.24982	7.14568	7.1918	7.15583
4.22559	5.94852e-05	0.777613	1.71429	Integrator complex subunit 12 OS	INTS12	Q96CB8 1xPhospho [S427(100)]	[K].TTSESSSSPSASLK.[G]	4.26904e-05	3.00212e-05	2	Q96CB8	Q96CB8 [420-433]	0	1906.94	9.694e-06	1.324e-05	3.25	8	1xPhospho [S8(100)];1xTMT6plex [K14];1xTMT6plex [N-Term]	6.33985	6.2817	6.27612	7.14466	7.07575	7.01011
4.22526	5.9531e-05	1.1716	2.25261	Inner nuclear membrane protein Man1 OS	LEMD3	Q9Y2U8 1xPhospho [S402(99.4)]	[K].TNNHIGGGAFSVDSPR.[I]	4.19614e-07	3.00212e-05	1	Q9Y2U8	Q9Y2U8 [389-404]	0	1937.91	9.694e-06	1.002e-07	4.92	4	1xPhospho [S14(99.4)];1xTMT6plex [N-Term]	6.08746	6.01792	6.05311	7.14975	7.17393	7.34961
4.22485	5.95871e-05	0.83701	1.78634	Dystrobrevin alpha OS	DTNA	Q9Y4J8 1xPhospho [S294(100)]	[K].EYTSWKSPAK.[K]	0.00975973	0.00104286	1	Q9Y4J8	Q9Y4J8 [288-297]	1	1964.05	0.0004566	0.004061	2.41	4	1xPhospho [S7(100)];1xTMT6plex [N-Term];2xTMT6plex [K6;K10]	6.31832	6.34696	6.36107	7.26866	7.11998	7.14873
4.22405	5.96964e-05	1.23468	2.35329	Tyrosine-protein phosphatase non-receptor type 12 OS	PTPN12	Q05209 1xPhospho [S468(100)]	[K].SASPCIADK.[I]	0.00107924	0.000129059	2	Q05209	Q05209 [466-474]	0	1486.74	4.422e-05	0.0004074	3.23	8	1xCarbamidomethyl [C5];1xPhospho [S3(100)];1xTMT6plex [K9];1xTMT6plex [N-Term]	6.04658	5.97728	6.11894	7.3733	7.29462	7.17891
4.22316	5.98197e-05	1.08901	2.12729	Drebrin-like protein OS	DBNL	Q9UJU6 2xPhospho [S269(99.5);T271(98.9)]	[R].AMSTTSISSPQPGK.[L]	0.00123076	0.000129059	4	Q9UJU6	Q9UJU6 [267-280]	0	2009.94	4.422e-05	0.0004692	2.86	13	1xTMT6plex [K14];1xTMT6plex [N-Term];2xPhospho [S3(99.5);T5(98.9)]	6.18587	6.11686	6.19771	7.1639	7.35755	7.24603
4.22278	5.98714e-05	0.671164	1.59236	RNA-binding protein 6 OS	RBM6	P78332 2xPhospho [S912(99.1);T923(100)]	[K].VVNPLIGLLGEYGGDSDYEEEEEEEQTPPPQPR.[T]	5.31971e-11	3.00212e-05	3	P78332	P78332 [897-929]	0	4074.8	9.694e-06	7.637e-12	7.19	13	1xTMT6plex [N-Term];2xPhospho [S16(99.1);T27(100)]	6.25739	6.20555	6.29646	6.91648	6.88142	6.97499
4.2223	5.99372e-05	1.49683	2.82221	Microtubule-actin cross-linking factor 1, isoforms 1/2/3/5 OS	MACF1	Q9UPN3 2xPhospho [S7380(99.4);T7383(100)]	[K].TTTASPRTPGPK.[R]	0.00305142	0.000238203	1	Q9UPN3	Q9UPN3 [7376-7387]	1	1831.91	8.775e-05	0.001232	3.38	4	1xTMT6plex [K12];1xTMT6plex [N-Term];2xPhospho [S5(99.4);T8(100)]	5.74685	5.99548	5.87774	7.41701	7.41278	7.28077
4.22213	5.9961e-05	0.770585	1.70596	Protein CDV3 homolog OS	CDV3	Q9UKY7 1xPhospho [T182(100)]	[K].TPQGPPEIYSDTQFPSLQSTAK.[H]	8.11415e-08	3.00212e-05	5	Q9UKY7	Q9UKY7 [182-203]	0	2930.46	9.694e-06	1.766e-08	6.68	17	1xPhospho [T1(100)];1xTMT6plex [K22];1xTMT6plex [N-Term]	6.29094	6.33807	6.23074	7.07468	6.99774	7.09908
4.2219	5.99923e-05	1.35453	2.55713	TRAF3-interacting protein 1 OS	TRAF3IP1	Q8TDR0 1xPhospho [S317(100)]	[K].KLSDGTFK.[D]	0.013461	0.0011833	1	Q8TDR0	Q8TDR0 [315-322]	1	1662.94	0.000593	0.005549	2.47	4	1xPhospho [S3(100)];1xTMT6plex [N-Term];2xTMT6plex [K1;K8]	5.73877	5.93074	5.98641	7.20945	7.25077	7.25927
4.2216	6.00343e-05	0.93644	1.9138	Heterogeneous nuclear ribonucleoprotein M OS	HNRNPM	P52272 1xPhospho [S701(100)]	[K].FESPEVAER.[A]	0.000356456	3.00212e-05	7	P52272	P52272 [699-707]	0	1372.63	9.694e-06	0.0001254	3.7	13	1xPhospho [S3(100)];1xTMT6plex [N-Term]	6.30743	6.24982	6.37504	7.23554	7.31922	7.18686
4.22155	6.00411e-05	1.13606	2.1978	4'-phosphopantetheine phosphatase OS	PANK4	Q9NVE7 1xPhospho [S404(100)]	[R].ARSGTFDLLEMDR.[L]	3.29027e-06	3.00212e-05	1	Q9NVE7	Q9NVE7 [402-414]	1	1819.86	9.694e-06	8.821e-07	5.09	4	1xPhospho [S3(100)];1xTMT6plex [N-Term]	6.18785	6.01346	6.05961	7.27333	7.14975	7.24603
4.22095	6.01239e-05	1.13001	2.1886	Nucleoporin NDC1 OS	NDC1	Q9BTX1 2xPhospho [S406(100);T414(100)]	[K].LNSPEETAFQTPK.[S]	0.00177493	0.000218825	2	Q9BTX1	Q9BTX1 [404-416]	0	2079.98	6.64e-05	0.0006924	3.24	8	1xTMT6plex [K13];1xTMT6plex [N-Term];2xPhospho [S3(100);T11(100)]	6.15178	6.10434	6.05094	7.30834	7.12102	7.26772
4.22095	6.01242e-05	1.08049	2.11476	Multivesicular body subunit 12A OS	MVB12A	Q96EY5 1xPhospho [S232(99.7)]	[K].SCSPLAFSAFGDLTIK.[S]	2.77686e-09	3.00212e-05	2	Q96EY5	Q96EY5 [230-245]	0	2252.14	9.694e-06	4.989e-10	6.46	8	1xCarbamidomethyl [C2];1xPhospho [S3(99.7)];1xTMT6plex [K16];1xTMT6plex [N-Term]	6.1918	6.17393	6.2384	7.34341	7.33628	7.16591
4.22092	6.01288e-05	1.93037	3.81153	Myristoylated alanine-rich C-kinase substrate OS	MARCKS	P29966 3xPhospho [T143(100);S145(100);T150(100)]	[K].AEDGATPSPSNETPKK.[K]	0.000125399	3.00212e-05	9	P29966	P29966 [138-153]	1	2556.16	9.694e-06	4.15e-05	3.7	13	1xTMT6plex [N-Term];2xTMT6plex [K15;3xPhospho [T6(100);K16];S8(100);T13(100)]	5.47249	5.69209	5.70044	7.59917	7.66035	7.39661
4.21983	6.02794e-05	1.15698	2.2299	Zinc finger protein 292 OS	ZNF292	O60281 1xPhospho [S1992(100)]	[K].SQSENVPASR.[S]	0.00554366	0.000499929	2	O60281	O60281 [1992-2001]	0	1383.65	0.0001889	0.002291	2.34	8	1xPhospho [S1(100)];1xTMT6plex [N-Term]	5.99322	6.07895	6.20945	7.24888	7.22014	7.28355
4.219	6.03951e-05	0.921034	1.89347	[F-actin]-monooxygenase MICAL1 OS	MICAL1	Q8TDZ2 2xPhospho [S809(100);S810(100)]	[R].QIRLSSPER.[Q]	0.00739098	0.00074981	3	Q8TDZ2	Q8TDZ2 [805-813]	1	1474.7	0.0003229	0.003076	2.51	8	1xTMT6plex [N-Term];2xPhospho [S5(100);S6(100)]	6.27612	6.2075	6.38024	7.2211	7.22497	7.1809
4.21895	6.04019e-05	0.666489	1.58721	Cyclin-dependent kinase 17 OS	CDK17	Q00537 1xPhospho [S180(100)]	[R].RASLSEIGFGK.[M]	3.16171e-06	3.00212e-05	7	Q00537	Q00537 [178-188]	1	1702.93	9.694e-06	8.462e-07	5	13	1xPhospho [S3(100)];1xTMT6plex [K11];1xTMT6plex [N-Term]	5.9331	5.89239	6.00675	6.63662	6.57743	6.61765
4.21831	6.04908e-05	1.77454	3.42129	Gem-associated protein 5 OS	GEMIN5	Q8TEQ6 1xPhospho [S735(100)]	[K].RLSQPK.[A]	0.021872	0.00164929	2	Q8TEQ6	Q8TEQ6 [733-738]	1	1266.73	0.0008668	0.00874	2.67	4	1xPhospho [S3(100)];1xTMT6plex [K6];1xTMT6plex [N-Term]	5.12928	5.01792	4.80735	6.82018	6.70044	6.75756
4.21824	6.05006e-05	0.982742	1.97622	WASH complex subunit 2A OS	WASHC2A	Q641Q2 1xPhospho [S520(99.7)]	[K].VTLSSSK.[N]	0.209216	0.00875278	1	Q641Q2	Q641Q2 [517-523]	0	1259.7	0.004208	0.06894	1.87	4	1xPhospho [S4(99.7)];1xTMT6plex [K7];1xTMT6plex [N-Term]	6.22689	6.26679	6.09592	7.20065	7.19967	7.1375
4.21799	6.05348e-05	1.54767	2.92345	Elongin-A OS	ELOA	Q14241 1xPhospho [S163(100)]	[R].KLSELERPHK.[V]	0.0511872	0.00310748	3	Q14241	Q14241 [161-170]	1	2004.16	0.001718	0.01867	1.64	8	1xPhospho [S3(100)];1xTMT6plex [N-Term];2xTMT6plex [K1;K10]	5.67807	5.8125	5.84298	7.46761	7.23936	7.26959
4.21669	6.07164e-05	1.57185	2.97287	DNA topoisomerase 2-beta OS	TOP2B	Q02880 1xPhospho [T1292(100)]	[K].VEFDEEFSGAPVEGAGEEALTPSVPINK.[G]	2.70404e-09	3.00212e-05	2	Q02880	Q02880 [1272-1299]	0	3456.69	9.694e-06	4.861e-10	5.97	8	1xPhospho [T21(100)];1xTMT6plex [K28];1xTMT6plex [N-Term]	5.81762	5.98641	5.80478	7.56301	7.43045	7.33092
4.21645	6.07503e-05	2.19992	4.59454	Nuclear valosin-containing protein-like OS	NVL	O15381 2xPhospho [S159(100);T164(100)]	[K].TGSIPLKTPAK.[D]	0.0649136	0.00341344	1	O15381	O15381 [157-167]	1	1960.09	0.001893	0.02298	2.59	4	1xTMT6plex [N-Term];2xPhospho [S3(100);2xTMT6plex [K7;K11];T8(100)]	5.49825	5.47249	5.46597	7.92125	7.60585	7.50938
4.21532	6.09088e-05	0.831585	1.77964	Matrix-remodeling-associated protein 7 OS	MXRA7	P84157 2xPhospho [S140(100);S144(100)]	[K].GPSSEGPEEEDGEGFSFKYSPGK.[L]	1.2524e-07	3.00212e-05	6	P84157	P84157 [125-147]	1	3264.46	9.694e-06	2.79e-08	5.25	17	1xTMT6plex [N-Term];2xPhospho [S16(100);2xTMT6plex [K18;K23];S20(100)]	6.2114	6.11686	6.12102	7.04876	6.92719	6.96809
4.21487	6.09719e-05	0.976935	1.96828	Nucleosome-remodeling factor subunit BPTF OS	BPTF	Q12830 1xPhospho [S1231(100)]	[K].NLSESPVITK.[A]	0.000147599	3.00212e-05	3	Q12830	Q12830 [1227-1236]	0	1625.89	9.694e-06	4.929e-05	3.71	8	1xPhospho [S5(100)];1xTMT6plex [K10];1xTMT6plex [N-Term]	6.18388	6.21917	6.30743	7.29462	7.18982	7.15684
4.21427	6.10563e-05	1.73779	3.33524	Inner nuclear membrane protein Man1 OS	LEMD3	Q9Y2U8 1xPhospho [S280(100)]	[K].DDSLSR.[H]	0.0543411	0.00322144	1	Q9Y2U8	Q9Y2U8 [278-283]	0	1001.45	0.001773	0.01961	1.86	4	1xPhospho [S3(100)];1xTMT6plex [N-Term]	5.58195	5.77083	5.65821	7.54998	7.40854	7.26585
4.21419	6.10682e-05	1.19891	2.29567	Importin subunit alpha-7 OS	KPNA6	O60684 1xPhospho [S459(99)]	[R].SGSGVNPYCGLIEEAYGLDK.[I]	0.000199939	3.00212e-05	1	O60684	O60684 [459-478]	0	2667.28	9.694e-06	6.775e-05	3.79	4	1xCarbamidomethyl [C9];1xPhospho [S1(99)];1xTMT6plex [K20];1xTMT6plex [N-Term]	6.00899	5.94017	6.04439	7.31198	7.17293	7.10538
4.21381	6.1121e-05	1.91466	3.77024	Nuclear mitotic apparatus protein 1 OS	NUMA1	Q14980 2xPhospho [S200(99.1);S203(100)]	[K].VASSSSGNNFLSGSPASPMGDILQTPQFQMR.[R]	4.45177e-13	3.00212e-05	2	Q14980	Q14980 [187-217]	0	3600.61	9.694e-06	4.884e-14	8.13	8	1xTMT6plex [N-Term];2xPhospho [S14(99.1);S17(100)]	5.53605	5.43962	5.73606	7.54303	7.35579	7.55689
4.21334	6.11868e-05	1.40236	2.64333	Lamina-associated polypeptide 2, isoform alpha OS	TMPO	P42166 1xPhospho [S424(100)]	[K].FQETEFLSPPR.[K]	1.23096e-06	3.00212e-05	17	P42166	P42166 [417-427]	0	1659.8	9.694e-06	3.131e-07	4.9	13	1xPhospho [S8(100)];1xTMT6plex [N-Term]	5.87283	6.01346	6	7.48945	7.33807	7.26585
4.21318	6.12097e-05	1.35221	2.55303	Borealin OS	CDCA8	Q53HL2 1xPhospho [T204(100)]	[K].TPGLRTPAAGER.[I]	0.00160497	0.000191254	4	Q53HL2	Q53HL2 [199-210]	1	1534.79	5.981e-05	0.0006215	3	8	1xPhospho [T6(100)];1xTMT6plex [N-Term]	5.86542	5.96809	5.97957	7.40939	7.2854	7.17493
4.21312	6.12175e-05	1.01004	2.01397	Tight junction protein ZO-1 OS	TJP1	Q07157 1xPhospho [S1545(100)]	[R].KFESPK.[F]	0.00885991	0.000936024	5	Q07157	Q07157 [1542-1547]	1	1502.86	0.0004033	0.003689	2.68	13	1xPhospho [S4(100)];1xTMT6plex [N-Term];2xTMT6plex [K1;K6]	6.16792	6.1918	6.2114	7.31016	7.16491	7.12619
4.21284	6.12576e-05	0.909123	1.8779	Myelin expression factor 2 OS	MYEF2	Q9P2K5 1xPhospho [S498(100)]	[R].SIDMDR.[G]	0.00791511	0.000887629	1	Q9P2K5	Q9P2K5 [498-503]	0	1045.46	0.0003777	0.00329	2.61	4	1xPhospho [S1(100)];1xTMT6plex [N-Term]	6.21723	6.21723	6.3505	7.22207	7.13443	7.15583
4.21272	6.12751e-05	1.10765	2.15495	STE20-like serine/threonine-protein kinase OS	SLK	Q9H2G2 1xPhospho [S546(100)]	[K].DVISNTSDVIGTCEAADVAQK.[V]	7.97166e-08	3.00212e-05	3	Q9H2G2	Q9H2G2 [540-560]	0	2731.33	9.694e-06	1.735e-08	5.3	8	1xCarbamidomethyl [C13];1xPhospho [S7(100)];1xTMT6plex [K21];1xTMT6plex [N-Term]	5.83794	5.926	5.92125	7.03012	7.08321	6.89482
4.21225	6.13406e-05	1.16214	2.2379	Shugoshin 2 OS	SGO2	Q562F6 1xPhospho [T845(100)]	[K].DNFFSLTPK.[D]	0.00424792	0.000267383	3	Q562F6	Q562F6 [839-847]	0	1606.83	0.0001085	0.001744	2.67	13	1xPhospho [T7(100)];1xTMT6plex [K9];1xTMT6plex [N-Term]	5.89239	5.82018	5.86542	7.1416	6.99209	6.93074
4.2105	6.15883e-05	1.50612	2.84046	Proliferation marker protein Ki-67 OS	MKI67	P46013 1xPhospho [S2828(100)]	[K].SSPELEDTATSSK.[R]	9.11068e-06	3.00212e-05	4	P46013	P46013 [2827-2839]	0	1889.91	9.694e-06	2.584e-06	3.6	8	1xPhospho [S2(100)];1xTMT6plex [K13];1xTMT6plex [N-Term]	5.96116	5.83289	5.95652	7.54226	7.44128	7.2854
4.20962	6.1714e-05	0.951207	1.93349	Zyxin OS	ZYX	Q15942 1xPhospho [S344(100)]	[R].SPGAPGPLTLK.[E]	1.82569e-06	3.00212e-05	7	Q15942	Q15942 [344-354]	0	1575.89	9.694e-06	4.73e-07	4.21	8	1xPhospho [S1(100)];1xTMT6plex [K11];1xTMT6plex [N-Term]	6.03122	6.05094	6.08108	7.08428	7.02569	6.90689
4.20907	6.17924e-05	1.55103	2.93026	RNA polymerase-associated protein RTF1 homolog OS	RTF1	Q92541 1xPhospho [S697(100)]	[R].SLNLEDYKK.[R]	0.000299294	3.00212e-05	2	Q92541	Q92541 [697-705]	1	1877.04	9.694e-06	0.0001041	2.93	8	1xPhospho [S1(100)];1xTMT6plex [N-Term];2xTMT6plex [K8;K9]	5.7866	5.81506	5.78921	7.52356	7.25361	7.26679
4.20824	6.19101e-05	1.20579	2.30663	Nucleoporin NUP35 OS	NUP35	Q8NFH5 3xPhospho [T273(100);S279(100);T280(100)]	[K].TLGTPTQPGSTPR.[I]	0.00143875	0.000191254	19	Q8NFH5	Q8NFH5 [270-282]	0	1781.75	5.981e-05	0.0005542	3.62	13	1xTMT6plex [N-Term];3xPhospho [T4(100);S10(100);T11(100)]	6.00225	6.10643	6.12515	7.39661	7.21237	7.24222
4.20817	6.192e-05	0.989626	1.98567	Neuroblast differentiation-associated protein AHNAK OS	AHNAK	Q09666 1xPhospho [S511(100)]	[K].ISMQDVDLSLGSPK.[L]	1.7008e-06	3.00212e-05	5	Q09666	Q09666 [500-513]	0	2028.05	9.694e-06	4.4e-07	4.14	8	1xPhospho [S12(100)];1xTMT6plex [K14];1xTMT6plex [N-Term]	6.1416	6.2211	6.19574	7.1918	7.2555	7.08002
4.20678	6.21191e-05	1.25575	2.38791	Proliferation marker protein Ki-67 OS	MKI67	P46013 2xPhospho [S2344(100);S/T]	[K].IACKSPQPDPVDTPASTK.[Q]	0.000468948	3.00212e-05	2	P46013	P46013 [2340-2357]	1	2759.37	9.694e-06	0.0001676	3.58	8	1xCarbamidomethyl [C3];1xTMT6plex [N-Term];2xPhospho [S5(100);2xTMT6plex [K4;K18];S/T]	5.94953	6.10434	6.12309	7.40429	7.28725	7.25267
4.20608	6.22188e-05	1.02334	2.03262	Threonylcarbamoyladenosine tRNA methylthiotransferase OS	CDKAL1	Q5VV42 1xPhospho [S53(99.5)]	[K].YLQEEENSPPSDSTIPGIQK.[I]	2.41264e-05	3.00212e-05	1	Q5VV42	Q5VV42 [46-65]	0	2770.36	9.694e-06	7.262e-06	4.13	4	1xPhospho [S8(99.5)];1xTMT6plex [K20];1xTMT6plex [N-Term]	6.06824	6.18388	6.14568	7.25077	7.10538	7.11166
4.20531	6.23296e-05	0.646247	1.56509	Deoxyuridine 5'-triphosphate nucleotidohydrolase, mitochondrial OS	DUT	P33316 2xPhospho [S88(100);S99(100)]	[K].AGGSPAPGPETPAISPSK.[R]	7.30134e-06	3.00212e-05	2	P33316	P33316 [85-102]	0	2239.08	9.694e-06	2.05e-06	4.84	8	1xTMT6plex [K18];1xTMT6plex [N-Term];2xPhospho [S4(100);S15(100)]	6.44294	6.39403	6.42122	7.11686	7.00113	7.07895
4.20475	6.24097e-05	1.17068	2.25117	Inner nuclear membrane protein Man1 OS	LEMD3	Q9Y2U8 1xPhospho [T883(99.6)]	[R].FPQALTSNTPLKPSNK.[H]	0.000158371	3.00212e-05	2	Q9Y2U8	Q9Y2U8 [875-890]	0	2510.4	9.694e-06	5.306e-05	2.9	8	1xPhospho [T9(99.6)];1xTMT6plex [N-Term];2xTMT6plex [K12;K16]	5.96347	5.84298	6.03122	7.14771	7.04111	7.16088
4.20376	6.25517e-05	0.504199	1.41834	Tyrosine-protein kinase ABL2 OS	ABL2		[R].TVSTSSQPEENVDR.[A]	2.15041e-05	3.00212e-05	4	P42684	P42684 [815-828]	0	1937.81	9.694e-06	6.403e-06	4.03	8	1xTMT6plex [N-Term];2xPhospho [T/S]	5.74685	5.78136	5.74685	6.30378	6.21335	6.27053
4.20095	6.29578e-05	1.07839	2.11168	Vacuolar protein sorting-associated protein 18 homolog OS	VPS18		[K].EAICSSLK.[A]	0.233977	0.00968316	1	Q9P253	Q9P253 [803-810]	0	1445.75	0.004592	0.07782	2.26	4	1xCarbamidomethyl [C4];1xPhospho [S];1xTMT6plex [K8];1xTMT6plex [N-Term]	6.06824	6.01569	6.10224	7.1918	7.02791	7.20163
4.20084	6.29737e-05	1.75088	3.36564	Kinesin-like protein KIF20A OS	KIF20A	O95235 2xPhospho [T857(100);S867(100)]	[R].NLLPRTPTCQSSTDCSPYAR.[I]	1.67833e-05	3.00212e-05	3	O95235	O95235 [852-871]	1	2713.17	9.694e-06	4.928e-06	4.28	8	1xTMT6plex [N-Term];2xCarbamidomethyl [C9;2xPhospho [T6(100);C15];S16(100)]	5.59694	5.85549	5.59991	7.51412	7.33718	7.45368
4.20018	6.30699e-05	0.45918	1.37476	Double-stranded RNA-binding protein Staufen homolog 2 OS	STAU2	Q9NUL3 1xPhospho [S416(100)]	[K].GILHLSPDVYQEMEASR.[H]	5.9033e-06	3.00212e-05	3	Q9NUL3	Q9NUL3 [411-427]	0	2270.07	9.694e-06	1.641e-06	3.58	8	1xOxidation [M13];1xPhospho [S6(100)];1xTMT6plex [N-Term]	6.50303	6.41616	6.45615	6.91169	6.9331	6.90809
4.19962	6.31507e-05	1.56988	2.96879	Protein ELYS OS	AHCTF1	Q8WYP5 2xPhospho [S2222(100);S2226(100)]	[R].LISPLASPADGVK.[S]	0.000106523	3.00212e-05	3	Q8WYP5	Q8WYP5 [2220-2232]	0	1885.98	9.694e-06	3.48e-05	4.35	8	1xTMT6plex [K13];1xTMT6plex [N-Term];2xPhospho [S3(100);S7(100)]	5.91169	5.848	5.68089	7.48301	7.38457	7.28263
4.19961	6.3153e-05	1.66526	3.1717	Condensin complex subunit 2 OS	NCAPH	Q15003 1xPhospho [T49(100)]	[K].APLNIPGTPVLEDFPQNDDEK.[E]	3.69036e-07	3.00212e-05	3	Q15003	Q15003 [42-62]	0	2847.42	9.694e-06	8.76e-08	4.97	8	1xPhospho [T8(100)];1xTMT6plex [K21];1xTMT6plex [N-Term]	5.62936	5.94953	5.79181	7.49665	7.41532	7.4545
4.19958	6.31568e-05	0.416152	1.33436	Zinc finger protein 24 OS	ZNF24	P17028 1xPhospho [S63(100)]	[R].QFGYQDSPGPR.[E]	0.000744385	9.79053e-05	1	P17028	P17028 [57-67]	0	1560.7	3.659e-05	0.000274	2.84	4	1xPhospho [S7(100)];1xTMT6plex [N-Term]	6.51728	6.46761	6.52513	6.90328	6.9507	6.90448
4.19935	6.31909e-05	1.89048	3.70758	Zinc finger protein 787 OS	ZNF787	Q6DD87 1xPhospho [T89(100)]	[R].THTGERPNACADCGK.[T]	1.10702e-05	3.00212e-05	3	Q6DD87	Q6DD87 [87-101]	0	2212	9.694e-06	3.177e-06	4.35	8	1xPhospho [T3(100)];1xTMT6plex [K15];1xTMT6plex [N-Term];2xCarbamidomethyl [C10;C13]	5.49506	5.80735	5.71699	7.67525	7.50938	7.50621
4.19755	6.34527e-05	1.75765	3.38147	Cytoplasmic dynein 1 light intermediate chain 1 OS	DYNC1LI1	Q9Y6G9 1xPhospho [S398(100)]	[K].QPPTAAGRPVDASPR.[V]	7.31982e-05	3.00212e-05	5	Q9Y6G9	Q9Y6G9 [386-400]	0	1828.93	9.694e-06	2.34e-05	4.09	13	1xPhospho [S13(100)];1xTMT6plex [N-Term]	5.63517	5.75221	5.68089	7.63154	7.39318	7.31651
4.19712	6.35156e-05	1.00859	2.01194	7SK snRNA methylphosphate capping enzyme OS	MEPCE	Q7L2J0 1xPhospho [S390(100)]	[K].GRGSWGGR.[H]	0.00523595	0.000412012	3	Q7L2J0	Q7L2J0 [387-394]	1	1141.55	0.0001744	0.002168	2.76	8	1xPhospho [S4(100)];1xTMT6plex [N-Term]	6.35755	6.23458	6.29094	7.38543	7.29554	7.22786
4.19637	6.3626e-05	1.31696	2.49141	Homeobox protein cut-like 1 OS	CUX1	P39880 1xPhospho [S652(100)]	[R].NGSEGNITTR.[I]	0.000344223	3.00212e-05	1	P39880	P39880 [650-659]	0	1357.63	9.694e-06	0.0001205	3.18	4	1xPhospho [S3(100)];1xTMT6plex [N-Term]	6.00225	6.00899	6.07039	7.48382	7.24127	7.30743
4.19613	6.36608e-05	2.06379	4.18083	Nuclear valosin-containing protein-like OS	NVL	O15381 2xPhospho [S185(100);S191(100)]	[K].KDSFFLDLSCEK.[S]	4.34522e-05	3.00212e-05	3	O15381	O15381 [183-194]	1	2336.13	9.694e-06	1.352e-05	4.72	8	1xCarbamidomethyl [C10];1xTMT6plex [N-Term];2xPhospho [S3(100);2xTMT6plex [K1;K12];S9(100)]	5.42626	5.72247	5.55459	7.75689	7.65964	7.47816
4.19597	6.36839e-05	1.22734	2.34135	Nucleolar protein of 40 kDa OS	ZCCHC17	Q9NP64 1xPhospho [S114(100)]	[R].SFQDYTGQK.[I]	2.06644e-05	3.00212e-05	6	Q9NP64	Q9NP64 [114-122]	0	1611.78	9.694e-06	6.162e-06	4.15	13	1xPhospho [S1(100)];1xTMT6plex [K9];1xTMT6plex [N-Term]	6.0268	6.0268	6.09381	7.36545	7.31832	7.14568
4.1954	6.37674e-05	0.838813	1.78858	Cell division cycle-associated protein 2 OS	CDCA2	Q69YH5 1xPhospho [S710(100)]	[K].AGTDSPVSCASVTEER.[V]	1.49514e-07	3.00212e-05	3	Q69YH5	Q69YH5 [706-721]	0	1974.87	9.694e-06	3.373e-08	4.64	8	1xCarbamidomethyl [C9];1xPhospho [S5(100)];1xTMT6plex [N-Term]	6.14771	6.27053	6.30195	7.09908	7.06609	7.07146
4.19527	6.37863e-05	0.529422	1.44335	Mediator of DNA damage checkpoint protein 1 OS	MDC1	Q14676 1xPhospho [T1485(100)]	[R].SSVKTPETVVPTAPELQASASTDQPVTSEPTSR.[T]	1.19114e-10	3.00212e-05	5	Q14676	Q14676 [1481-1513]	1	3935.99	9.694e-06	1.792e-11	7.65	8	1xPhospho [T5(100)];1xTMT6plex [K4];1xTMT6plex [N-Term]	6.50779	6.50303	6.45121	7.02348	7.05528	6.97154
4.19486	6.38462e-05	1.4187	2.67344	Kinesin-like protein KIF18B OS	KIF18B	Q86Y91 2xPhospho [S662(100);T674(100)]	[R].RGSLPDTQPSQGPSTPK.[G]	1.40588e-06	3.00212e-05	4	Q86Y91	Q86Y91 [660-676]	1	2371.15	9.694e-06	3.598e-07	4.64	13	1xTMT6plex [K17];1xTMT6plex [N-Term];2xPhospho [S3(100);T15(100)]	5.86047	5.94486	6.07253	7.4733	7.37156	7.2891
4.1945	6.38998e-05	2.14886	4.43476	Proliferation marker protein Ki-67 OS	MKI67	P46013 1xPhospho [T2325(100)]	[K].ELFQTPGTDKPTTDEK.[T]	4.29167e-06	3.00212e-05	5	P46013	P46013 [2321-2336]	0	2574.33	9.694e-06	1.168e-06	4.27	17	1xPhospho [T5(100)];1xTMT6plex [N-Term];2xTMT6plex [K10;K16]	5.40599	5.60881	5.42291	7.83794	7.52669	7.51964
4.19416	6.395e-05	0.842846	1.79359	Proliferation marker protein Ki-67 OS	MKI67	P46013 2xPhospho [S1861(100);S1864(100)]	[K].SPQSDPADTPTNTK.[Q]	1.22011e-06	3.00212e-05	14	P46013	P46013 [1861-1874]	0	2076.93	9.694e-06	3.098e-07	5.31	29	1xTMT6plex [K14];1xTMT6plex [N-Term];2xPhospho [S1(100);S4(100)]	6.35755	6.2555	6.2211	7.16792	7.07895	7.11582
4.19367	6.40228e-05	0.956709	1.94088	Centrosomal protein of 170 kDa OS	CEP170	Q5SW79 1xPhospho [S958(100)]	[K].SFTSLYK.[D]	0.033909	0.00235851	10	Q5SW79	Q5SW79 [958-964]	0	1383.73	0.00124	0.01294	2.25	13	1xPhospho [S1(100)];1xTMT6plex [K7];1xTMT6plex [N-Term]	5.97269	5.94017	5.90689	6.96	6.93546	6.79442
4.19325	6.40841e-05	1.29147	2.44777	Non-histone chromosomal protein HMG-14 OS	HMGN1	P05114 1xPhospho [S7(100)]	[K].VSSAEGAAK.[E]	6.89291e-06	3.00212e-05	6	P05114	P05114 [6-14]	0	1357.71	9.694e-06	1.93e-06	3.29	8	1xPhospho [S2(100)];1xTMT6plex [K9];1xTMT6plex [N-Term]	6.03562	6.12722	6.1639	7.47168	7.45615	7.27333
4.19272	6.4162e-05	1.58928	3.00899	Microtubule-associated protein RP/EB family member 2 OS	MAPRE2	Q15555 3xPhospho [S209(98.8);S/T]	[K].SSPAAKPGSTPSRPSSAK.[R]	0.00283168	0.000238203	1	Q15555	Q15555 [208-225]	0	2640.28	8.07e-05	0.001137	4.21	4	1xTMT6plex [N-Term];2xTMT6plex [K6;3xPhospho [S2(98.8);K18];S/T]	5.78398	5.77347	5.90689	7.57137	7.31651	7.3443
4.19236	6.42159e-05	0.781021	1.71835	ATP-dependent RNA helicase DDX3X OS	DDX3X	O00571 1xPhospho [S61(100)]	[K].DSSGWSSSK.[D]	0.000686021	6.48648e-05	6	O00571	O00571 [56-64]	0	1478.69	2.833e-05	0.0002515	3.71	17	1xPhospho [S6(100)];1xTMT6plex [K9];1xTMT6plex [N-Term]	6.29462	6.39746	6.27053	7.12928	7.05745	7.11894
4.19098	6.44199e-05	1.59453	3.01997	SWI/SNF complex subunit SMARCC2 OS	SMARCC2	Q8TAQ2 1xPhospho [S367(100)]	[K].KDSESAPVK.[G]	0.00178238	0.000218825	1	Q8TAQ2	Q8TAQ2 [365-373]	1	1727.95	6.64e-05	0.0006951	3.3	4	1xPhospho [S3(100)];1xTMT6plex [N-Term];2xTMT6plex [K1;K9]	5.80478	5.97499	6.00675	7.5812	7.59917	7.38974
4.19018	6.45379e-05	1.05652	2.07991	Tudor and KH domain-containing protein OS	TDRKH	Q9Y2W6 1xPhospho [S278(100)]	[K].EGSWEKPSDDSFQK.[S]	0.000466916	3.00212e-05	1	Q9Y2W6	Q9Y2W6 [268-281]	0	2407.18	9.694e-06	0.0001669	2.57	4	1xPhospho [S11(100)];1xTMT6plex [N-Term];2xTMT6plex [K6;K14]	6.07895	6.12515	6.17592	7.26679	7.20065	7.08215
4.18933	6.46651e-05	1.35145	2.55169	Zinc finger protein 638 OS	ZNF638	Q14966 1xPhospho [S383(100)]	[K].NYQSQADIPIRSPFGIVK.[A]	2.69209e-09	3.00212e-05	3	Q14966	Q14966 [372-389]	1	2571.37	9.694e-06	4.841e-10	5.56	8	1xPhospho [S12(100)];1xTMT6plex [K18];1xTMT6plex [N-Term]	5.91648	5.98868	5.95187	7.44626	7.1918	7.27333
4.18692	6.50253e-05	0.866715	1.82351	Filamin-A OS	FLNA		[K].VEYTPYEEGLHSVDVTYDGSPVPSSPFQVPVTEGCDPSR.[V]	3.84459e-14	3.00212e-05	2	P21333	P21333 [1319-1357]	0	4606.08	9.694e-06	3.677e-15	8.72	8	1xCarbamidomethyl [C35];1xPhospho [T/S/Y];1xTMT6plex [N-Term]	6.21723	6.34341	6.2891	7.08321	7.17093	7.19574
4.1865	6.50874e-05	0.946074	1.92662	Telomere-associated protein RIF1 OS	RIF1	Q5UIP0 1xPhospho [S2348(100)]	[K].TLPIRSPK.[V]	0.00444453	0.00029494	9	Q5UIP0	Q5UIP0 [2343-2350]	1	1449.86	0.0001228	0.001829	2.89	13	1xPhospho [S6(100)];1xTMT6plex [K8];1xTMT6plex [N-Term]	5.94486	5.99322	6.04439	7.0268	6.926	6.8679
4.18612	6.51442e-05	0.739544	1.66965	Trinucleotide repeat-containing gene 6A protein OS	TNRC6A	Q8NDV7 1xPhospho [S1704(99.6)]	[K].LTWSPGSVTNTSLAHELWK.[V]	5.62079e-07	3.00212e-05	1	Q8NDV7	Q8NDV7 [1701-1719]	0	2665.38	9.694e-06	1.363e-07	5.37	4	1xPhospho [S4(99.6)];1xTMT6plex [K19];1xTMT6plex [N-Term]	6.07682	6.20359	6.18982	6.90569	6.91528	6.8679
4.18597	6.51677e-05	1.04032	2.05668	Peregrin OS	BRPF1	P55201 1xPhospho [S577(100)]	[R].NCDQVGRDSEDK.[N]	4.42276e-05	3.00212e-05	2	P55201	P55201 [569-580]	1	1960.88	9.694e-06	1.377e-05	2.95	4	1xCarbamidomethyl [C2];1xPhospho [S9(100)];1xTMT6plex [K12];1xTMT6plex [N-Term]	6.30925	6.16792	6.32553	7.35579	7.24413	7.32373
4.18538	6.52554e-05	1.20153	2.29984	RNA-binding protein FUS OS	FUS	P35637 1xPhospho [S236(100)]	[R].SSGGYEPR.[G]	0.00176751	0.000218825	2	P35637	P35637 [235-242]	0	1161.51	6.64e-05	0.0006896	2.89	8	1xPhospho [S2(100)];1xTMT6plex [N-Term]	6.02015	6.14975	6.1819	7.34696	7.38543	7.224
4.18426	6.54244e-05	0.779384	1.7164	Nuclear ubiquitous casein and cyclin-dependent kinase substrate 1 OS	NUCKS1	Q9H1E3 2xPhospho [T179(100);S181(100)]	[K].ATVTPSPVK.[G]	0.00807614	0.000887629	64	Q9H1E3	Q9H1E3 [176-184]	0	1517.78	0.0003777	0.00336	3.41	42	1xTMT6plex [K9];1xTMT6plex [N-Term];2xPhospho [T4(100);S6(100)]	6.3345	6.32553	6.2817	7.17093	7.08215	7.0268
4.18419	6.54356e-05	1.96281	3.89821	Proliferation marker protein Ki-67 OS	MKI67	P46013 3xPhospho [S127(98.6);S128(98.6);S131(99.3)]	[R].RVSRSSFSSDPDEK.[A]	0.00144482	0.000191254	4	P46013	P46013 [123-136]	2	2294.99	5.981e-05	0.0005559	3.64	8	1xTMT6plex [K14];1xTMT6plex [N-Term];3xPhospho [S5(98.6);S6(98.6);S9(99.3)]	5.37851	5.71699	5.71699	7.57743	7.54381	7.57969
4.18398	6.54663e-05	0.98868	1.98437	Tubulin-folding cofactor B OS	TBCB	Q99426 1xPhospho [S31(100)]	[R].SLTIAEFK.[C]	0.00226172	0.000238203	1	Q99426	Q99426 [31-38]	0	1446.8	7.373e-05	0.0008973	3.19	4	1xPhospho [S1(100)];1xTMT6plex [K8];1xTMT6plex [N-Term]	6.13134	6.20945	6.32733	7.21432	7.21723	7.20261
4.18373	6.55045e-05	1.18807	2.27848	Histone acetyltransferase KAT7 OS	KAT7	O95251 1xPhospho [S273(100)]	[K].RNSGLSK.[E]	0.00794706	0.000887629	3	O95251	O95251 [271-277]	1	1299.72	0.0003777	0.00331	2.73	8	1xPhospho [S3(100)];1xTMT6plex [K7];1xTMT6plex [N-Term]	5.91648	5.90929	5.92362	7.23745	7.06717	7.00899
4.18373	6.55051e-05	0.275421	1.21035	Nucleoprotein TPR OS	TPR	P12270 1xPhospho [S1838(99.2)]	[K].RTREEEEDSTIEASDQVSDDTVEMPLPK.[K]	2.45533e-07	3.00212e-05	4	P12270	P12270 [1830-1857]	2	3744.76	9.694e-06	5.677e-08	3.93	13	1xPhospho [S9(99.2)];1xTMT6plex [K28];1xTMT6plex [N-Term]	6.49985	6.47897	6.49506	6.74012	6.76951	6.79051
4.18362	6.5521e-05	1.86186	3.63476	mRNA turnover protein 4 homolog OS	MRTO4	Q9UKD2 1xPhospho [S11(100)]	[K].KVSLTK.[T]	0.142959	0.00621213	2	Q9UKD2	Q9UKD2 [9-14]	1	1442.9	0.003213	0.04733	1.77	8	1xPhospho [S3(100)];1xTMT6plex [N-Term];2xTMT6plex [K1;K6]	5.20555	5.48543	5.38543	7.31832	7.08534	7.25833
4.18242	6.57024e-05	0.551455	1.46556	Granule associated Rac and RHOG effector protein 1 OS	GARRE1	O15063 3xPhospho [S945(100);S946(100);T951(98.1)]	[R].KHSSGEQDTSTLPSPPLLTTVEDVNQDNK.[T]	1.00759e-08	3.00212e-05	2	O15063	O15063 [943-971]	1	4064.91	9.694e-06	1.954e-09	8.38	8	1xTMT6plex [N-Term];2xTMT6plex [K1;3xPhospho [S3(100);K29];S4(100);T9(98.1)]	6.30378	6.32012	6.25927	6.81121	6.82909	6.89724
4.18216	6.57423e-05	0.897845	1.86328	Myristoylated alanine-rich C-kinase substrate OS	MARCKS	P29966 1xPhospho [S101(100)]	[K].GEPAAAAAPEAGASPVEK.[E]	3.47724e-11	3.00212e-05	14	P29966	P29966 [88-105]	0	2161.09	9.694e-06	4.894e-12	6.08	13	1xPhospho [S14(100)];1xTMT6plex [K18];1xTMT6plex [N-Term]	6.06609	6.15381	6.16792	7.08321	7.05094	6.9472
4.18196	6.57713e-05	1.77198	3.41521	Proliferation marker protein Ki-67 OS	MKI67	P46013 1xPhospho [T1775(100)]	[R].KQTPSAGK.[A]	0.00937399	0.000991003	4	P46013	P46013 [1773-1780]	1	1583.91	0.0004227	0.003895	2.74	8	1xPhospho [T3(100)];1xTMT6plex [N-Term];2xTMT6plex [K1;K8]	5.71973	5.76288	5.66959	7.65392	7.50223	7.31198
4.18179	6.57981e-05	1.14886	2.21739	Multiple PDZ domain protein OS	MPDZ	O75970 1xPhospho [S1194(100)]	[K].HVLEDSPAGK.[N]	6.5256e-05	3.00212e-05	2	O75970	O75970 [1189-1198]	0	1590.83	9.694e-06	2.07e-05	3.67	8	1xPhospho [S6(100)];1xTMT6plex [K10];1xTMT6plex [N-Term]	6.10643	6.05961	6.04221	7.33628	7.20065	7.1179
4.18163	6.58218e-05	1.34811	2.54579	Negative elongation factor A OS	NELFA	Q9H3P2 1xPhospho [T343(100)]	[K].LGSLNNEPALPSTSYLPSTPSVVPASSYIPSSETPPAPSSR.[E]	1.10859e-12	3.00212e-05	2	Q9H3P2	Q9H3P2 [310-350]	0	4464.21	9.694e-06	1.284e-13	7.96	8	1xPhospho [T34(100)];1xTMT6plex [N-Term]	6.04221	5.926	5.89482	7.20555	7.42291	7.27891
4.18127	6.58757e-05	0.571217	1.48578	PC4 and SFRS1-interacting protein OS	PSIP1	O75475 2xPhospho [S102(98.5);S106(99.2)]	[K].FSSQQAATKQSNASSDVEVEEK.[E]	0.000139386	3.00212e-05	2	O75475	O75475 [92-113]	1	3217.53	9.694e-06	4.621e-05	3.16	8	1xTMT6plex [N-Term];2xPhospho [S11(98.5);2xTMT6plex [K9;K22];S15(99.2)]	6.46107	6.40429	6.50303	7.04111	7.04658	6.99435
4.17904	6.62153e-05	1.25208	2.38184	[F-actin]-monooxygenase MICAL3 OS	MICAL3	Q7RTP6 2xPhospho [T1291(99.4);S1302(99.4)]	[K].TSTPLAPLPVQSQSDTK.[D]	2.9312e-05	3.00212e-05	2	Q7RTP6	Q7RTP6 [1289-1305]	0	2388.19	9.694e-06	8.919e-06	5.04	8	1xTMT6plex [K17];1xTMT6plex [N-Term];2xPhospho [T3(99.4);S14(99.4)]	5.97957	5.96116	6.05745	7.38198	7.20653	7.16591
4.17894	6.62303e-05	1.24817	2.37541	RNA-binding protein 6 OS	RBM6	P78332 1xPhospho [S461(100)]	[R].LIRLSGVPEDATK.[E]	0.000307253	3.00212e-05	2	P78332	P78332 [457-469]	1	1937.09	9.694e-06	0.0001068	3.24	4	1xPhospho [S5(100)];1xTMT6plex [K13];1xTMT6plex [N-Term]	5.97728	6.2075	6.02237	7.33002	7.28448	7.33718
4.17854	6.62917e-05	0.755921	1.68871	TP53-binding protein 1 OS	TP53BP1		[K].EQLQSVTTNSGYTRLSDVDANTAIK.[H]	4.08026e-10	3.00212e-05	2	Q12888	Q12888 [193-217]	1	3249.64	9.694e-06	6.575e-11	6.32	8	1xPhospho [T/S/Y];1xTMT6plex [K25];1xTMT6plex [N-Term]	6.32193	6.39917	6.47249	7.15482	7.16289	7.14364
4.17804	6.63676e-05	1.36656	2.57855	Histone deacetylase 1 OS	HDAC1	Q13547 1xPhospho [S434(100)]	[R].KNSSNFK.[K]	0.0639194	0.00339299	4	Q13547	Q13547 [432-438]	1	1591.88	0.001876	0.02268	2.35	13	1xPhospho [S3(100)];1xTMT6plex [N-Term];2xTMT6plex [K1;K7]	5.926	5.96347	6.01792	7.46597	7.3336	7.2075
4.17769	6.64219e-05	1.02668	2.03734	Poly(A) polymerase gamma OS	PAPOLG	Q9BWT3 1xPhospho [S508(100)]	[K].KQSLSDVNR.[S]	0.0219671	0.00164929	3	Q9BWT3	Q9BWT3 [506-514]	1	1584.85	0.0008714	0.008783	2.04	8	1xPhospho [S3(100)];1xTMT6plex [K1];1xTMT6plex [N-Term]	6.00899	6.08108	5.97728	7.05311	7.13545	6.95884
4.17766	6.64264e-05	0.88846	1.8512	Exosome RNA helicase MTR4 OS	MTREX	P42285 1xPhospho [S40(100)]	[K].GPPGSADK.[A]	0.0423162	0.00263103	1	P42285	P42285 [36-43]	0	1266.65	0.001509	0.01576	2.46	4	1xPhospho [S5(100)];1xTMT6plex [K8];1xTMT6plex [N-Term]	6.2817	6.20945	6.15785	7.13545	7.14771	7.03122
4.17746	6.64561e-05	2.2388	4.72006	Proliferation marker protein Ki-67 OS	MKI67	P46013 1xPhospho [T1315(100)]	[K].DIIIFVGTPVQK.[L]	1.23643e-06	3.00212e-05	4	P46013	P46013 [1308-1319]	0	1868.07	9.694e-06	3.141e-07	4.94	8	1xPhospho [T8(100)];1xTMT6plex [K12];1xTMT6plex [N-Term]	5.24413	5.57592	5.37504	7.79116	7.63008	7.49025
4.17733	6.64772e-05	1.92572	3.79926	Proliferation marker protein Ki-67 OS	MKI67	P46013 1xPhospho [T1335(100)];1xPhospho [T1943(100)]	[K].RRPQTPK.[E]	0.0115223	0.00110902	4	P46013	P46013 [1331-1337];[1939-1945]	1	1420.82	0.0005172	0.004772	2.21	13	1xPhospho [T5(100)];1xTMT6plex [K7];1xTMT6plex [N-Term]	5.37851	5.72247	5.62936	7.52748	7.56301	7.41701
4.17719	6.64984e-05	0.968336	1.95658	Rab11 family-interacting protein 1 OS	RAB11FIP1	Q6WKZ4 2xPhospho [S434(100);S435(100)]	[R].RSSLLSLMTGK.[K]	0.00019819	3.00212e-05	2	Q6WKZ4	Q6WKZ4 [433-443]	1	1810.93	9.694e-06	6.714e-05	3.09	8	1xTMT6plex [K11];1xTMT6plex [N-Term];2xPhospho [S2(100);S3(100)]	6.2075	6.24222	6.21529	7.29186	7.10224	7.17592
4.17655	6.65959e-05	0.978099	1.96987	SLAIN motif-containing protein 2 OS	SLAIN2	Q9P270 2xPhospho [S462(100);S467(100)]	[K].FRSPAAPSPLALR.[Q]	1.0874e-06	3.00212e-05	6	Q9P270	Q9P270 [460-472]	1	1771.89	9.694e-06	2.744e-07	5.58	13	1xTMT6plex [N-Term];2xPhospho [S3(100);S8(100)]	6.13545	6.11478	6.26679	7.15987	7.19869	7.09276
4.17648	6.66071e-05	1.57499	2.97933	PC4 and SFRS1-interacting protein OS	PSIP1	O75475 1xPhospho [S443(100)]	[K].SLAEQR.[Q]	0.00733161	0.00074981	8	O75475	O75475 [443-448]	0	1012.5	0.0003229	0.003049	2.41	13	1xPhospho [S1(100)];1xTMT6plex [N-Term]	5.73877	5.77347	5.73335	7.45697	7.36282	7.15076
4.17579	6.67123e-05	0.956638	1.94078	Zinc finger SWIM domain-containing protein 8 OS	ZSWIM8	A7E2V4 3xPhospho [S1088(98.8);S1089(98.8);T1104(100)]	[K].NVPESSPHSPCEGLPSEAALTPRPEGK.[V]	0.000640347	6.48648e-05	1	A7E2V4	A7E2V4 [1084-1110]	0	3541.59	1.9e-05	0.0002336	3.97	4	1xCarbamidomethyl [C11];1xTMT6plex [K27];1xTMT6plex [N-Term];3xPhospho [S5(98.8);S6(98.8);T21(100)]	6.30743	6.2384	6.2555	7.18686	7.15886	7.32553
4.17473	6.68758e-05	0.928557	1.90337	Biorientation of chromosomes in cell division protein 1-like 1 OS	BOD1L1	Q8NFC6 1xPhospho [S2954(100)]	[K].RSLTVSDDAESSEPERK.[R]	6.73685e-08	3.00212e-05	3	Q8NFC6	Q8NFC6 [2953-2969]	2	2444.21	9.694e-06	1.453e-08	5.1	13	1xPhospho [S2(100)];1xTMT6plex [K17];1xTMT6plex [N-Term]	6.10852	6.2211	6.22497	7.18884	7.06609	7.08534
4.17328	6.70998e-05	1.3818	2.60594	Protein transport protein Sec16A OS	SEC16A	O15027 1xPhospho [T2054(99.6)]	[K].FANLTPSR.[T]	0.015179	0.00123057	5	O15027	O15027 [2050-2057]	0	1214.61	0.0006425	0.006217	2.31	13	1xPhospho [T5(99.6)];1xTMT6plex [N-Term]	5.95884	5.99095	5.82528	7.42962	7.22689	7.26397
4.17207	6.72874e-05	0.892559	1.85647	Calmodulin-regulated spectrin-associated protein 1 OS	CAMSAP1	Q5T5Y3 2xPhospho [S1229(99.3);S1239(100)]	[R].SRASLIEVDLSDLK.[A]	0.00267161	0.000238203	1	Q5T5Y3	Q5T5Y3 [1229-1242]	1	2164.11	8.07e-05	0.001072	3.67	4	1xTMT6plex [K14];1xTMT6plex [N-Term];2xPhospho [S1(99.3);S11(100)]	6.14364	6.31107	6.26115	7.15987	7.12619	7.10748
4.1708	6.74838e-05	1.41721	2.67068	G2 and S phase-expressed protein 1 OS	GTSE1	Q9NYZ3 1xPhospho [S536(100)]	[R].AVGSPLCVPAR.[R]	0.000107467	3.00212e-05	6	Q9NYZ3	Q9NYZ3 [533-543]	0	1435.73	9.694e-06	3.509e-05	3.51	13	1xCarbamidomethyl [C7];1xPhospho [S4(100)];1xTMT6plex [N-Term]	5.80735	5.80219	6.00899	7.36194	7.30561	7.20261
4.17049	6.75323e-05	0.775867	1.71222	GTPase-activating protein and VPS9 domain-containing protein 1 OS	GAPVD1	Q14C86 2xPhospho [S790(100);S791(100)]	[R].SECSSDFGGK.[D]	0.000470989	3.00212e-05	5	Q14C86	Q14C86 [787-796]	0	1691.68	9.694e-06	0.0001682	3.12	8	1xCarbamidomethyl [C3];1xTMT6plex [K10];1xTMT6plex [N-Term];2xPhospho [S4(100);S5(100)]	6.04439	6.1334	6.15785	6.926	6.83036	6.90689
4.1703	6.75609e-05	1.31483	2.48773	Zinc finger protein 8 OS	ZNF8	P17098 1xPhospho [S355(100)]	[R].AFNQNSSLGR.[H]	0.00355708	0.000238203	1	P17098	P17098 [349-358]	0	1402.67	0.0001011	0.001449	2.55	4	1xPhospho [S7(100)];1xTMT6plex [N-Term]	5.94953	6.15381	5.91886	7.36282	7.29462	7.30925
4.17021	6.75753e-05	1.17881	2.2639	Mitochondrial fission factor OS	MFF	Q9GZY8 1xPhospho [T138(99.3)]	[R].VLTLSERPLDFLDLERPPTTPQNEEIR.[A]	6.7102e-07	3.00212e-05	1	Q9GZY8	Q9GZY8 [119-145]	0	3487.8	9.694e-06	1.643e-07	5.63	4	1xPhospho [T20(99.3)];1xTMT6plex [N-Term]	5.97039	5.92837	6.03562	7.26491	7.05311	7.15279
4.17017	6.75823e-05	0.870726	1.82858	Nucleoprotein TPR OS	TPR	P12270 1xPhospho [T653(99.4)]	[K].RPSTSQTVSTPAPVPVIESTEAIEAK.[A]	4.86876e-11	3.00212e-05	6	P12270	P12270 [644-669]	0	3233.71	9.694e-06	6.97e-12	8.22	21	1xPhospho [T10(99.4)];1xTMT6plex [K26];1xTMT6plex [N-Term]	6.03122	6.17393	6.04876	7	6.94603	6.92005
4.16938	6.77046e-05	1.54588	2.91982	Centromere-associated protein E OS	CENPE	Q02224 1xPhospho [S2639(100)]	[R].NLQDPVPKESPK.[S]	3.18984e-06	3.00212e-05	1	Q02224	Q02224 [2630-2641]	1	2119.18	9.694e-06	8.562e-07	4.39	4	1xPhospho [S10(100)];1xTMT6plex [N-Term];2xTMT6plex [K8;K12]	5.65535	5.80219	5.90689	7.43962	7.28633	7.27612
4.16894	6.77728e-05	1.51961	2.86713	Annexin A2 OS	ANXA2	P07355 1xPhospho [S18(99.6)]	[K].LSLEGDHSTPPSAYGSVK.[A]	1.96667e-08	3.00212e-05	3	P07355	P07355 [11-28]	0	2383.19	9.694e-06	3.957e-09	5.82	13	1xPhospho [S8(99.6)];1xTMT6plex [K18];1xTMT6plex [N-Term]	5.82782	6.01123	5.84549	7.34784	7.34784	7.54767
4.16826	6.78804e-05	0.984871	1.97914	Zinc finger protein 280C OS	ZNF280C	Q8ND82 1xPhospho [S105(100)]	[R].CRDPPSNPVAASPR.[F]	1.2088e-07	3.00212e-05	3	Q8ND82	Q8ND82 [94-107]	1	1832.87	9.694e-06	2.695e-08	5.2	8	1xCarbamidomethyl [C1];1xPhospho [S12(100)];1xTMT6plex [N-Term]	6.25739	6.1918	6.1375	7.26772	7.1127	7.16088
4.16729	6.80312e-05	0.746004	1.67714	Proliferation marker protein Ki-67 OS	MKI67	P46013 1xPhospho [S1861(100)]	[K].SPQSDPADTPTNTK.[Q]	5.46822e-09	3.00212e-05	3	P46013	P46013 [1861-1874]	0	1996.96	9.694e-06	1.023e-09	5.35	4	1xPhospho [S1(100)];1xTMT6plex [K14];1xTMT6plex [N-Term]	6.04221	6.06178	6.16591	6.79701	6.86666	6.84423
4.16611	6.82169e-05	1.63102	3.09731	Chromobox protein homolog 5 OS	CBX5	P45973 2xPhospho [S92(100);S95(100)]	[K].SNFSNSADDIK.[S]	0.00109308	0.000129059	3	P45973	P45973 [92-102]	0	1815.8	4.422e-05	0.0004127	3.52	13	1xTMT6plex [K11];1xTMT6plex [N-Term];2xPhospho [S1(100);S4(100)]	5.63227	5.74685	5.93074	7.40088	7.46842	7.3336
4.16547	6.83174e-05	1.6994	3.24765	Chromosome-associated kinesin KIF4A OS	KIF4A	O95239 2xPhospho [T1181(100);S1186(100)]	[K].TPPAPSPFDLPELK.[H]	0.000643113	6.48648e-05	2	O95239	O95239 [1181-1194]	0	2127.06	1.9e-05	0.000235	3.69	8	1xTMT6plex [K14];1xTMT6plex [N-Term];2xPhospho [T1(100);S6(100)]	5.6837	5.91409	5.7252	7.59991	7.46107	7.36019
4.16503	6.83865e-05	0.297681	1.22917	Tyrosine-protein phosphatase non-receptor type 13 OS	PTPN13	Q12923 1xPhospho [S2032(100)]	[K].GSPNLTLPK.[E]	0.000390641	3.00212e-05	6	Q12923	Q12923 [2031-2039]	0	1464.82	9.694e-06	0.0001383	3.6	13	1xPhospho [S2(100)];1xTMT6plex [K9];1xTMT6plex [N-Term]	6.40939	6.37504	6.36632	6.66249	6.67948	6.70183
4.16408	6.85357e-05	0.885279	1.84712	E3 ubiquitin-protein ligase UBR5 OS	UBR5	O95071 2xPhospho [S636(100);T637(100)]	[R].RRSTPAPK.[E]	0.015306	0.00125545	1	O95071	O95071 [634-641]	2	1530.8	0.0006554	0.006279	2.76	4	1xTMT6plex [K8];1xTMT6plex [N-Term];2xPhospho [S3(100);T4(100)]	6.11894	6.05094	6.11061	7.07146	6.9472	6.91767
4.16369	6.85978e-05	0.444301	1.36065	Neuron navigator 1 OS	NAV1	Q8NEY1 1xPhospho [S1000(100)]	[K].GQLTNIVSPTAATTPR.[I]	6.79995e-07	3.00212e-05	3	Q8NEY1	Q8NEY1 [993-1008]	0	1936.01	9.694e-06	1.672e-07	4.26	8	1xPhospho [S8(100)];1xTMT6plex [N-Term]	6.38024	6.37851	6.44956	6.82909	6.84423	6.8679
4.16349	6.86292e-05	1.54835	2.92483	Mediator of DNA damage checkpoint protein 1 OS	MDC1	Q14676 1xPhospho [T1589(100)]	[R].NQLVTPEPTSR.[A]	0.000429908	3.00212e-05	5	Q14676	Q14676 [1585-1595]	0	1550.78	9.694e-06	0.0001528	3.22	8	1xPhospho [T5(100)];1xTMT6plex [N-Term]	5.88753	6.03562	5.8802	7.63154	7.42626	7.3906
4.16213	6.88452e-05	2.22175	4.66458	Death-inducer obliterator 1 OS	DIDO1	Q9BTC0 1xPhospho [S875(100)]	[K].QKLSASVK.[K]	0.102399	0.00495958	1	Q9BTC0	Q9BTC0 [872-879]	1	1627.98	0.002559	0.03464	2	4	1xPhospho [S4(100)];1xTMT6plex [N-Term];2xTMT6plex [K2;K8]	5.1819	5.42291	5.60288	7.67737	7.5345	7.66107
4.16174	6.89058e-05	1.32077	2.498	Protein scribble homolog OS	SCRIB	Q14160 2xPhospho [S835(100);T/Y]	[R].MVEPENAVTITPLRPEDDYSPR.[E]	0.000152219	3.00212e-05	2	Q14160	Q14160 [816-837]	0	2918.32	9.694e-06	5.078e-05	3.91	8	1xTMT6plex [N-Term];2xPhospho [S20(100);T/Y]	6.00675	6.14975	6.10224	7.52982	7.38198	7.30925
4.16007	6.91724e-05	0.610719	1.52702	Cell division cycle-associated protein 3 OS	CDCA3	Q99618 1xPhospho [S87(100)]	[K].TSSGDPPSPLVK.[Q]	0.000387251	3.00212e-05	8	Q99618	Q99618 [80-91]	0	1722.91	9.694e-06	0.0001366	2.99	17	1xPhospho [S8(100)];1xTMT6plex [K12];1xTMT6plex [N-Term]	6.15583	6.16993	6.1127	6.81762	6.74012	6.71287
4.15998	6.91857e-05	1.2568	2.38965	Calmodulin-regulated spectrin-associated protein 1 OS	CAMSAP1	Q5T5Y3 1xPhospho [S217(100)]	[K].QQLLESPAHQK.[V]	5.54844e-06	3.00212e-05	1	Q5T5Y3	Q5T5Y3 [212-222]	0	1816.97	9.694e-06	1.533e-06	4.07	4	1xPhospho [S6(100)];1xTMT6plex [K11];1xTMT6plex [N-Term]	6.03342	5.99322	6.0045	7.39232	7.14057	7.26866
4.15992	6.91962e-05	0.668219	1.58911	[F-actin]-monooxygenase MICAL3 OS	MICAL3	Q7RTP6 1xPhospho [T887(100)]	[R].LRGTPERIELENYR.[L]	4.17568e-05	3.00212e-05	5	Q7RTP6	Q7RTP6 [884-897]	2	2055.06	9.694e-06	1.292e-05	3.38	13	1xPhospho [T4(100)];1xTMT6plex [N-Term]	6.35226	6.3906	6.38716	7.10957	6.98071	7.04439
4.15934	6.92889e-05	1.16926	2.24896	High mobility group protein HMG-I/HMG-Y OS	HMGA1	P17096 1xPhospho [S36(100)]	[R].KQPPVSPGTALVGSQK.[E]	2.9676e-09	3.00212e-05	14	P17096	P17096 [31-46]	1	2361.35	9.694e-06	5.359e-10	6.34	21	1xPhospho [S6(100)];1xTMT6plex [N-Term];2xTMT6plex [K1;K16]	6.04221	5.98641	6.09592	7.32283	7.19574	7.11374
4.15914	6.93208e-05	2.50164	5.66329	Proliferation marker protein Ki-67 OS	MKI67	P46013 2xPhospho [T1531(100);S1533(100)];2xPhospho [T2380(100);S2382(100)]	[R].KRTPSAGK.[A]	0.0102443	0.00106427	2	P46013	P46013 [1529-1536];[2378-2385]	2	1691.92	0.0004938	0.004265	3.43	8	1xTMT6plex [N-Term];2xPhospho [T3(100);2xTMT6plex [K1;K8];S5(100)]	4.96347	5.30743	5.24793	7.82718	7.71356	7.48301
4.15853	6.94178e-05	1.23116	2.34755	Eukaryotic translation initiation factor 3 subunit A OS	EIF3A		[R].ESRPSEEREWDREK.[E]	0.000605431	6.48648e-05	3	Q14152	Q14152 [1194-1207]	2	2371.14	1.9e-05	0.00022	3.84	4	1xPhospho [S];1xTMT6plex [K14];1xTMT6plex [N-Term]	5.96116	6.08958	6.1334	7.3906	7.26397	7.22304
4.15848	6.94263e-05	0.99028	1.98657	Histone-lysine N-methyltransferase, H3 lysine-36 specific OS	NSD1	Q96L73 2xPhospho [S2364(100);S2369(100)]	[K].SIGAASPRPQSLEK.[T]	0.00240762	0.000238203	1	Q96L73	Q96L73 [2364-2377]	0	2059.04	7.373e-05	0.0009561	3.2	4	1xTMT6plex [K14];1xTMT6plex [N-Term];2xPhospho [S1(100);S6(100)]	6.10224	6.26679	6.10643	7.17592	7.10748	7.16289
4.15764	6.95599e-05	2.12903	4.37423	Proliferation marker protein Ki-67 OS	MKI67	P46013 1xPhospho [T1193(100)];1xPhospho [T1557(100)];1xPhospho [T2285(100)]	[KY].AFMGTPVQK.[L]	0.000691949	6.48648e-05	5	P46013	P46013 [1189-1197];[1553-1561];[2281-2289]	0	1516.8	2.833e-05	0.0002532	3.87	8	1xPhospho [T5(100)];1xTMT6plex [K9];1xTMT6plex [N-Term]	5.35403	5.64962	5.45615	7.78986	7.48945	7.56758
4.15732	6.96113e-05	0.970046	1.9589	Bromodomain adjacent to zinc finger domain protein 2A OS	BAZ2A	Q9UIF9 1xPhospho [S1747(100)]	[K].SGYSLNFSEGDGR.[R]	9.7363e-06	3.00212e-05	2	Q9UIF9	Q9UIF9 [1747-1759]	0	1697.74	9.694e-06	2.782e-06	4.28	8	1xPhospho [S1(100)];1xTMT6plex [N-Term]	6.21529	6.06178	6.16189	7.17991	7.10957	7.05961
4.15677	6.96997e-05	0.700733	1.62533	DENN domain-containing protein 4C OS	DENND4C	Q5VZ89 1xPhospho [S1623(99.7)]	[K].ISSVPNSLSK.[R]	0.0173591	0.00140699	1	Q5VZ89	Q5VZ89 [1621-1630]	0	1569.87	0.0007347	0.007066	2.5	4	1xPhospho [S3(99.7)];1xTMT6plex [K10];1xTMT6plex [N-Term]	6.21529	6.32912	6.32912	6.97269	6.97957	7.02348
4.15634	6.97684e-05	0.851054	1.80382	Centrosomal protein of 97 kDa OS	CEP97	Q8IW35 1xPhospho [S752(100)]	[K].ESDLGDVSEEHGEWNK.[E]	1.41212e-06	3.00212e-05	2	Q8IW35	Q8IW35 [745-760]	0	2369.07	9.694e-06	3.61e-07	4.88	8	1xPhospho [S8(100)];1xTMT6plex [K16];1xTMT6plex [N-Term]	6.0045	6.10852	5.97269	6.93664	6.85425	6.848
4.15602	6.98196e-05	1.02958	2.04144	Cytoplasmic dynein 1 light intermediate chain 1 OS	DYNC1LI1	Q9Y6G9 2xPhospho [S468(99.1);T/S]	[K].KTGSPGGPGVSGGSPAGGAGGGSSGLPPSTK.[K]	3.19967e-09	3.00212e-05	9	Q9Y6G9	Q9Y6G9 [455-485]	1	3370.66	9.694e-06	5.8e-10	8.1	13	1xTMT6plex [N-Term];2xPhospho [S14(99.1);2xTMT6plex [K1;K31];T/S]	6.07895	6.1416	6.24982	7.25077	7.17393	7.13443
4.15571	6.98701e-05	1.55108	2.93037	Eukaryotic translation initiation factor 4E transporter OS	EIF4ENIF1	Q9NRA8 2xPhospho [S136(100);S138(100)]	[R].SGSPLEK.[D]	0.0779168	0.00399121	3	Q9NRA8	Q9NRA8 [136-142]	0	1335.64	0.002122	0.02707	2.03	8	1xTMT6plex [K7];1xTMT6plex [N-Term];2xPhospho [S1(100);S3(100)]	5.71149	5.83794	5.98641	7.47086	7.40173	7.31651
4.15491	6.99981e-05	1.04933	2.06957	Neuroblast differentiation-associated protein AHNAK OS	AHNAK	Q09666 2xPhospho [S5864(99.4);S5865(99.4)]	[K].SRLSSSSSNDSGNK.[V]	1.56358e-05	3.00212e-05	2	Q09666	Q09666 [5860-5873]	1	2043.91	9.694e-06	4.576e-06	4.5	8	1xTMT6plex [K14];1xTMT6plex [N-Term];2xPhospho [S5(99.4);S6(99.4)]	5.89239	5.87774	5.80219	6.86542	7.01569	6.8392
4.15384	7.01719e-05	0.434798	1.35172	Protein SCAF11 OS	SCAF11	Q99590 3xPhospho [S608(100);S613(100);S614(100)]	[K].TEELIESPKLESSEGEIIQTVDR.[Q]	2.06672e-06	3.00212e-05	1	Q99590	Q99590 [602-624]	1	3300.53	9.694e-06	5.401e-07	4.63	4	1xTMT6plex [K9];1xTMT6plex [N-Term];3xPhospho [S7(100);S12(100);S13(100)]	6.43463	6.45943	6.42626	6.82782	6.89966	6.89724
4.15359	7.02118e-05	0.582571	1.49752	UHRF1-binding protein 1-like OS	UHRF1BP1L	A0JNW5 1xPhospho [S935(100)]	[R].SMSVDLSHIPLK.[D]	0.000262453	3.00212e-05	1	A0JNW5	A0JNW5 [933-944]	0	1865	9.694e-06	9.059e-05	3.23	4	1xPhospho [S3(100)];1xTMT6plex [K12];1xTMT6plex [N-Term]	6.49506	6.4822	6.43796	7.01681	7.03342	7.1127
4.15326	7.02644e-05	1.05716	2.08084	Nascent polypeptide-associated complex subunit alpha, muscle-specific form OS	NACA	E9PAV3 3xPhospho [T2020(100);T2022(100);T/S]	[K].VQGEAVSNIQENTQTPTVQEESEEEEVDETGVEVK.[D]	1.62485e-09	3.00212e-05	1	E9PAV3	E9PAV3 [2008-2042]	0	4558.99	9.694e-06	2.84e-10	5.97	4	1xTMT6plex [K35];1xTMT6plex [N-Term];3xPhospho [T13(100);T/S];T15(100)	6.2854	6.23074	6.12515	7.3505	7.21626	7.24603
4.15289	7.03253e-05	1.10848	2.15618	DENN domain-containing protein 4C OS	DENND4C	Q5VZ89 1xPhospho [S1225(100)]	[K].LFSPVIAR.[N]	0.00662757	0.000695094	3	Q5VZ89	Q5VZ89 [1223-1230]	0	1211.68	0.0002963	0.002752	2.79	8	1xPhospho [S3(100)];1xTMT6plex [N-Term]	5.8802	5.81762	5.98641	7.08746	6.97384	6.94837
4.15256	7.03788e-05	1.33064	2.51515	Smoothelin OS	SMTN	P53814 1xPhospho [S341(100)]	[K].FTSDSPMAAR.[L]	9.70974e-05	3.00212e-05	2	P53814	P53814 [337-346]	0	1391.62	9.694e-06	3.165e-05	3.52	8	1xPhospho [S5(100)];1xTMT6plex [N-Term]	6.04439	6.1127	5.89724	7.4271	7.26866	7.3505
4.15244	7.03978e-05	1.05404	2.07634	Myristoylated alanine-rich C-kinase substrate OS	MARCKS	P29966 1xPhospho [S81(100)]	[K].EEPAAAGSGAASPSAAEK.[G]	1.57449e-10	3.00212e-05	11	P29966	P29966 [70-87]	0	2139.04	9.694e-06	2.404e-11	6.63	13	1xPhospho [S12(100)];1xTMT6plex [K18];1xTMT6plex [N-Term]	6.06393	6.15987	6.24603	7.21237	7.26679	7.15279
4.15243	7.03993e-05	1.41922	2.6744	Protein phosphatase 1 regulatory subunit 12A OS	PPP1R12A	O14974 1xPhospho [S432(100)]	[R].KDESPATWR.[L]	0.0153699	0.00125545	1	O14974	O14974 [429-437]	1	1627.82	0.0006554	0.006283	2.32	4	1xPhospho [S4(100)];1xTMT6plex [K1];1xTMT6plex [N-Term]	5.848	5.87036	5.92362	7.44708	7.28263	7.16993
4.15208	7.04559e-05	1.45261	2.73702	Serine/threonine-protein kinase A-Raf OS	ARAF	P10398 1xPhospho [S283(100)]	[K].SLADDK.[K]	0.0889992	0.0044328	2	P10398	P10398 [283-288]	0	1186.61	0.002346	0.03058	1.83	8	1xPhospho [S1(100)];1xTMT6plex [K6];1xTMT6plex [N-Term]	5.88509	5.94251	5.89966	7.52199	7.32373	7.23936
4.15138	7.05704e-05	1.3936	2.62734	Neurofilament medium polypeptide OS	NEFM	P07197 2xPhospho [S44(100);S51(99)]	[R].GSPSTVSSSYK.[R]	0.00435409	0.000267383	1	P07197	P07197 [43-53]	0	1717.79	0.0001161	0.00179	2.77	4	1xTMT6plex [K11];1xTMT6plex [N-Term];2xPhospho [S2(100);S9(99)]	5.99774	5.97499	6.03562	7.36894	7.54689	7.27333
4.15122	7.05964e-05	1.10949	2.1577	DNA polymerase alpha catalytic subunit OS	POLA1	P09884 1xPhospho [T219(100)]	[R].KEPPLTPVPLK.[R]	8.13822e-05	3.00212e-05	1	P09884	P09884 [214-224]	1	1986.2	9.694e-06	2.627e-05	3.56	4	1xPhospho [T6(100)];1xTMT6plex [N-Term];2xTMT6plex [K1;K11]	6.00225	6.01569	6.14364	7.24508	7.08108	7.1639
4.14967	7.0849e-05	1.34324	2.53721	PDZ and LIM domain protein 1 OS	PDLIM1	O00151 1xPhospho [S130(100)]	[R].SAMPFTASPASSTTAR.[V]	1.50844e-07	3.00212e-05	7	O00151	O00151 [123-138]	0	1891.88	9.694e-06	3.407e-08	4.93	13	1xPhospho [S8(100)];1xTMT6plex [N-Term]	6.00899	5.99322	6.01123	7.44211	7.41024	7.19081
4.14947	7.08808e-05	1.37652	2.59641	Nucleus accumbens-associated protein 1 OS	NACC1	Q96RE7 1xPhospho [S188(100)]	[K].RLWDSGQK.[E]	0.00116486	0.000129059	1	Q96RE7	Q96RE7 [184-191]	1	1527.81	4.422e-05	0.0004413	3.34	4	1xPhospho [S5(100)];1xTMT6plex [K8];1xTMT6plex [N-Term]	5.82782	5.83289	5.96578	7.2317	7.1467	7.37764
4.14937	7.08974e-05	0.841648	1.7921	Protein FAM83H OS	FAM83H	Q6ZRV2 1xPhospho [S785(100)]	[R].SLESCLLDLR.[D]	4.26904e-05	3.00212e-05	1	Q6ZRV2	Q6ZRV2 [785-794]	0	1514.75	9.694e-06	1.322e-05	3.79	4	1xCarbamidomethyl [C5];1xPhospho [S1(100)];1xTMT6plex [N-Term]	6.25361	6.3345	6.29646	7.224	7.08958	7.09592
4.14811	7.1104e-05	0.37112	1.29336	Cell division cycle-associated protein 2 OS	CDCA2	Q69YH5 1xPhospho [S291(100)]	[K].GSSDAVSPDTFTAEVSSDAVPDVR.[S]	5.11674e-09	3.00212e-05	7	Q69YH5	Q69YH5 [285-308]	0	2718.23	9.694e-06	9.52e-10	5.65	13	1xPhospho [S7(100)];1xTMT6plex [N-Term]	6.44956	6.42794	6.40599	6.80864	6.76421	6.824
4.14789	7.11401e-05	0.93136	1.90707	TP53-binding protein 1 OS	TP53BP1	Q12888 1xPhospho [T591(100)]	[K].TKGDDTDTRDDISILATGCK.[G]	4.0783e-11	3.00212e-05	2	Q12888	Q12888 [586-605]	2	2949.48	9.694e-06	5.793e-12	7.92	8	1xCarbamidomethyl [C19];1xPhospho [T6(100)];1xTMT6plex [N-Term];2xTMT6plex [K2;K20]	6.07468	6.22882	6.20555	7.1127	7.14057	7.04985
4.14693	7.12974e-05	0.988837	1.98458	Dual specificity protein kinase TTK OS	TTK	P33981 1xPhospho [S281(100)]	[R].VPVNLLNSPDCDVK.[T]	3.36394e-06	3.00212e-05	6	P33981	P33981 [274-287]	0	2108.09	9.694e-06	9.043e-07	3.91	13	1xCarbamidomethyl [C11];1xPhospho [S8(100)];1xTMT6plex [K14];1xTMT6plex [N-Term]	6.18785	6.07253	5.98641	7.07146	7.06717	7.07468
4.14687	7.13062e-05	2.125	4.36202	Disks large-associated protein 5 OS	DLGAP5	Q15398 3xPhospho [S796(100);S806(100);S812(100)]	[K].SLTTECHLLDSPGLNCSNPFTQLER.[R]	1.41081e-08	3.00212e-05	2	Q15398	Q15398 [796-820]	0	3358.41	9.694e-06	2.787e-09	7.59	8	1xTMT6plex [N-Term];2xCarbamidomethyl [C6;3xPhospho [S1(100);C16];S11(100);S17(100)]	5.54535	5.3505	5.44956	7.69836	7.67243	7.34961
4.14577	7.14867e-05	1.01623	2.02262	Forkhead box protein S1 OS	FOXS1	O43638 2xPhospho [Y45(100);Y47(100)]	[R].ATLSGIYRYIMGR.[F]	0.0939115	0.00463992	2	O43638	O43638 [39-51]	1	1889.89	0.002429	0.03204	2.14	8	1xTMT6plex [N-Term];2xPhospho [Y7(100);Y9(100)]	6.0045	6.1416	6.04439	7.1639	7.0607	7.01458
4.1455	7.15325e-05	1.30036	2.4629	Holliday junction recognition protein OS	HJURP	Q8NCD3 1xPhospho [S486(100)]	[R].RLSLPSSK.[A]	0.000404494	3.00212e-05	5	Q8NCD3	Q8NCD3 [484-491]	1	1425.82	9.694e-06	0.0001431	3.89	13	1xPhospho [S3(100)];1xTMT6plex [K8];1xTMT6plex [N-Term]	5.96116	6.09592	5.92362	7.40514	7.22304	7.25361
4.14482	7.16447e-05	1.79459	3.46917	Tyrosine-protein kinase BAZ1B OS	BAZ1B	Q9UIG0 1xPhospho [S204(100)]	[R].KLPTSLK.[K]	0.00253097	0.000238203	2	Q9UIG0	Q9UIG0 [200-206]	1	1553.96	7.373e-05	0.001011	2.98	8	1xPhospho [S5(100)];1xTMT6plex [N-Term];2xTMT6plex [K1;K7]	5.67525	5.70598	5.62644	7.66959	7.34074	7.38111
4.14469	7.16661e-05	1.59764	3.02649	DNA excision repair protein ERCC-6-like OS	ERCC6L	Q2NKX8 1xPhospho [T1063(99.7)]	[K].QFDASTPK.[N]	0.0160259	0.00130492	2	Q2NKX8	Q2NKX8 [1058-1065]	0	1431.73	0.0006736	0.006539	2.4	4	1xPhospho [T6(99.7)];1xTMT6plex [K8];1xTMT6plex [N-Term]	5.99095	5.8125	5.7866	7.59021	7.43962	7.35315
4.14439	7.17153e-05	1.04384	2.06171	DNA topoisomerase 2-binding protein 1 OS	TOPBP1	Q92547 1xPhospho [T779(100)]	[K].TVVTPLDMNR.[F]	0.00351319	0.000238203	2	Q92547	Q92547 [776-785]	0	1454.73	0.0001011	0.001428	2.8	4	1xPhospho [T4(100)];1xTMT6plex [N-Term]	6.07682	6.10643	6.14771	7.25361	7.15684	7.05202
4.14393	7.17914e-05	1.06458	2.09157	Zinc finger FYVE domain-containing protein 9 OS	ZFYVE9	O95405 1xPhospho [S501(99.6)]	[K].TLPSKEDSVTEEK.[E]	0.00801134	0.000887629	2	O95405	O95405 [494-506]	1	2230.18	0.0003777	0.003338	2.67	4	1xPhospho [S8(99.6)];1xTMT6plex [N-Term];2xTMT6plex [K5;K13]	6.01123	5.97499	5.95652	7.11998	7.0917	6.92481
4.14381	7.18107e-05	0.80213	1.74367	ATP-dependent DNA/RNA helicase DHX36 OS	DHX36	Q9H2U1 1xPhospho [T133(100)]	[K].NTPCSENK.[L]	0.0196374	0.0015313	1	Q9H2U1	Q9H2U1 [132-139]	0	1487.7	0.0008078	0.007923	1.73	4	1xCarbamidomethyl [C4];1xPhospho [T2(100)];1xTMT6plex [K8];1xTMT6plex [N-Term]	6.27798	6.26303	6.30743	7.17493	7.05311	7.0268
4.14293	7.19561e-05	1.49031	2.8095	Proliferation marker protein Ki-67 OS	MKI67	P46013 1xPhospho [T1849(99.5)]	[R].ELFQTPCTDNPTTDEK.[T]	1.59857e-05	3.00212e-05	6	P46013	P46013 [1837-1852]	0	2434.12	9.694e-06	4.7e-06	4.21	13	1xCarbamidomethyl [C7];1xPhospho [T13(99.5)];1xTMT6plex [K16];1xTMT6plex [N-Term]	5.79701	6.04002	5.78398	7.41278	7.3672	7.31198
4.1424	7.20451e-05	1.05583	2.07892	Myotubularin-related protein 6 OS	MTMR6	Q9Y217 1xPhospho [S589(100)]	[R].TIEGSSPADNR.[Y]	0.000273008	3.00212e-05	4	Q9Y217	Q9Y217 [584-594]	0	1455.67	9.694e-06	9.44e-05	3.32	13	1xPhospho [S6(100)];1xTMT6plex [N-Term]	6.14364	6.07895	6.17991	7.30012	7.13853	7.13134
4.14175	7.21517e-05	1.10496	2.15093	Proline/serine-rich coiled-coil protein 1 OS	PSRC1	Q6PGN9 1xPhospho [S175(100)]	[K].RESPTCNLFPASK.[S]	1.88236e-07	3.00212e-05	3	Q6PGN9	Q6PGN9 [173-185]	1	2045.03	9.694e-06	4.293e-08	4.83	8	1xCarbamidomethyl [C6];1xPhospho [S3(100)];1xTMT6plex [K13];1xTMT6plex [N-Term]	5.97957	5.97269	6.04876	7.1819	7.14873	6.98527
4.1408	7.23107e-05	1.97042	3.91883	Zinc finger protein 808 OS	ZNF808	Q8N4W9 1xPhospho [T450(100)];1xPhospho [T478(100)];1xPhospho [T590(100)];1xPhospho [T618(100)];1xPhospho [T646(100)];1xPhospho [T786(100)];1xPhospho [T842(100)]	[KQRHTV].RLHTGEK.[PSRLFTAQ]	0.00861364	0.000936024	4	Q8N4W9	Q8N4W9 [447-453];[475-481];[587-593];[615-621];[643-649];[783-789];[839-845]	1	1378.76	0.0003968	0.003591	2.47	4	1xPhospho [T4(100)];1xTMT6plex [K7];1xTMT6plex [N-Term]	5.45615	5.74147	5.53916	7.6886	7.54921	7.41024
4.13962	7.25077e-05	1.84826	3.60067	Ribosomal L1 domain-containing protein 1 OS	RSL1D1	O76021 1xPhospho [T340(100)]	[K].EQTPEHGK.[K]	0.000605431	6.48648e-05	3	O76021	O76021 [338-345]	0	1463.73	1.9e-05	0.0002196	3.55	4	1xPhospho [T3(100)];1xTMT6plex [K8];1xTMT6plex [N-Term]	5.59395	5.65821	5.73877	7.62863	7.59694	7.31016
4.13823	7.27393e-05	1.40171	2.64215	SAFB-like transcription modulator OS	SLTM	Q9NWH9 1xPhospho [S1021(100)]	[R].GSGSGFKPFK.[G]	0.0519552	0.00315188	1	Q9NWH9	Q9NWH9 [1018-1027]	0	1778.98	0.001734	0.01889	1.51	4	1xPhospho [S4(100)];1xTMT6plex [N-Term];2xTMT6plex [K7;K10]	5.90929	5.98413	5.90689	7.48784	7.22207	7.29554
4.13792	7.27911e-05	1.93362	3.82013	Poly [ADP-ribose] polymerase 1 OS	PARP1	P09874 1xPhospho [T327(100)]	[K].TQTPNRK.[E]	0.0272601	0.00204992	3	P09874	P09874 [325-331]	1	1382.76	0.001047	0.01065	2.5	13	1xPhospho [T3(100)];1xTMT6plex [K7];1xTMT6plex [N-Term]	5.66959	5.7252	5.67807	7.82018	7.62644	7.4271
4.13736	7.28858e-05	1.31017	2.47971	Histone-lysine N-methyltransferase 2B OS	KMT2B	Q9UMN6 2xPhospho [S346(100);S351(100)]	[R].VGSGQGGSPCWK.[K]	0.000706986	9.79053e-05	2	Q9UMN6	Q9UMN6 [344-355]	0	1837.81	3.659e-05	0.000259	3.86	8	1xCarbamidomethyl [C10];1xTMT6plex [K12];1xTMT6plex [N-Term];2xPhospho [S3(100);S8(100)]	5.95187	5.88264	6.07895	7.38198	7.20555	7.25644
4.13732	7.28914e-05	1.63042	3.09603	Caspase activity and apoptosis inhibitor 1 OS	CAAP1	Q9H8G2 2xPhospho [S301(100);S312(99.6)]	[K].SVNEILGLAESSPNEPK.[A]	3.13257e-07	3.00212e-05	2	Q9H8G2	Q9H8G2 [301-317]	0	2402.17	9.694e-06	7.376e-08	4.65	8	1xTMT6plex [K17];1xTMT6plex [N-Term];2xPhospho [S1(100);S12(99.6)]	5.80219	5.93546	5.89239	7.66463	7.49825	7.35843
4.13577	7.31522e-05	1.03379	2.04739	Sex comb on midleg-like protein 2 OS	SCML2	Q9UQR0 2xPhospho [S256(100);S258(100)]	[K].TESSPSEASQHSMQSPQK.[T]	8.2104e-05	3.00212e-05	2	Q9UQR0	Q9UQR0 [253-270]	0	2564.11	9.694e-06	2.648e-05	4.25	8	1xTMT6plex [K18];1xTMT6plex [N-Term];2xPhospho [S4(100);S6(100)]	6.20945	6.07468	6.09592	7.24982	7.12515	7.10643
4.13467	7.33382e-05	1.06629	2.09404	[F-actin]-monooxygenase MICAL3 OS	MICAL3	Q7RTP6 2xPhospho [S1337(100);T1341(100)]	[R].SLGLTPVDR.[S]	0.0072727	0.00074981	5	Q7RTP6	Q7RTP6 [1337-1345]	0	1346.63	0.0003229	0.003028	2.93	13	1xTMT6plex [N-Term];2xPhospho [S1(100);T5(100)]	6.04658	6.13134	6.15785	7.28355	7.14466	7.10643
4.13418	7.34218e-05	0.643472	1.56208	Thyroid hormone receptor-associated protein 3 OS	THRAP3	Q9Y2W1 2xPhospho [S248(100);S253(99.6)]	[R].ERSPALKSPLQSVVVR.[R]	1.17781e-05	3.00212e-05	24	Q9Y2W1	Q9Y2W1 [246-261]	2	2384.29	9.694e-06	3.393e-06	4.31	29	1xTMT6plex [K7];1xTMT6plex [N-Term];2xPhospho [S3(100);S8(99.6)]	6.30012	6.2891	6.28725	7.00675	6.92362	6.87652
4.13369	7.35045e-05	0.715168	1.64167	Pumilio homolog 1 OS	PUM1	Q14671 1xPhospho [S19(100)]	[K].AVLWQDSFSPHLK.[H]	1.87486e-06	3.00212e-05	3	Q14671	Q14671 [11-23]	0	2066.09	9.694e-06	4.867e-07	4.01	4	1xPhospho [S9(100)];1xTMT6plex [K13];1xTMT6plex [N-Term]	6.24603	6.3147	6.36282	7.01681	6.98185	7.07039
4.13284	7.36473e-05	1.64984	3.13798	Tudor domain-containing protein 3 OS	TDRD3	Q9H7E2 1xPhospho [S535(100)]	[R].SGPIKPEK.[I]	0.0136848	0.0011833	2	Q9H7E2	Q9H7E2 [535-542]	0	1622.95	0.000593	0.005632	2.09	4	1xPhospho [S1(100)];1xTMT6plex [N-Term];2xTMT6plex [K5;K8]	5.6893	5.88753	5.94486	7.59096	7.49825	7.38198
4.13283	7.36492e-05	1.42358	2.6825	Bromodomain adjacent to zinc finger domain protein 1A OS	BAZ1A	Q9NRL2 1xPhospho [S1320(100)]	[K].INSAPPTETK.[S]	0.000473038	3.00212e-05	4	Q9NRL2	Q9NRL2 [1318-1327]	0	1595.84	9.694e-06	0.0001688	3.11	8	1xPhospho [S3(100)];1xTMT6plex [K10];1xTMT6plex [N-Term]	5.80993	6.03562	5.96116	7.44708	7.36545	7.26491
4.13213	7.37683e-05	0.617105	1.53379	Insulin receptor substrate 2 OS	IRS2	Q9Y4H2 2xPhospho [S1203(99.2);S/T]	[R].KSSEGGVGVGPGGGDEPPTSPR.[Q]	4.75014e-07	3.00212e-05	6	Q9Y4H2	Q9Y4H2 [1184-1205]	1	2642.23	9.694e-06	1.142e-07	6.7	8	1xTMT6plex [K1];1xTMT6plex [N-Term];2xPhospho [S20(99.2);S/T]	6.25927	6.27798	6.33271	6.9542	6.91409	6.853
4.13175	7.38332e-05	1.19021	2.28186	Ribosomal RNA processing protein 1 homolog B OS	RRP1B		[K].KPLTTTPR.[R]	0.00733161	0.00074981	7	Q14684	Q14684 [742-749]	0	1451.84	0.0003229	0.003051	2.64	13	1xPhospho [T];1xTMT6plex [K1];1xTMT6plex [N-Term]	6.08534	6.0268	6.00675	7.36194	7.1819	7.14568
4.13125	7.39187e-05	0.387325	1.30797	Microtubule-associated protein 1S OS	MAP1S	Q66K74 1xPhospho [T941(99.1)]	[R].GPSGSASSRPGVSATPPK.[S]	0.00814146	0.000887629	1	Q66K74	Q66K74 [927-944]	0	2178.13	0.0003777	0.003396	1.95	4	1xPhospho [T15(99.1)];1xTMT6plex [K18];1xTMT6plex [N-Term]	6.54689	6.5345	6.47249	6.90569	6.90809	6.90207
4.13095	7.39697e-05	0.908736	1.8774	Spindle and kinetochore-associated protein 2 OS	SKA2	Q8WVK7 1xPhospho [S101(100)]	[K].QTDLELSPLTK.[E]	0.000129328	3.00212e-05	4	Q8WVK7	Q8WVK7 [95-105]	0	1782.97	9.694e-06	4.286e-05	3.18	8	1xPhospho [S7(100)];1xTMT6plex [K11];1xTMT6plex [N-Term]	6.2891	6.26491	6.28725	7.27798	7.19672	7.09276
4.13076	7.40019e-05	0.962095	1.94814	DIS3-like exonuclease 2 OS	DIS3L2	Q8IYB7 1xPhospho [S31(100)]	[R].GVSAVAGPHDIGASPGDKK.[S]	2.12205e-05	3.00212e-05	1	Q8IYB7	Q8IYB7 [18-36]	1	2530.36	9.694e-06	6.324e-06	5.08	4	1xPhospho [S14(100)];1xTMT6plex [N-Term];2xTMT6plex [K18;K19]	6.15178	6.11061	6.2384	7.18686	7.15583	7.04439
4.13044	7.40557e-05	1.01194	2.01663	A-kinase anchor protein 13 OS	AKAP13	Q12802 1xPhospho [S1895(100)]	[R].SQQSVSLSK.[S]	0.000534095	3.00212e-05	2	Q12802	Q12802 [1895-1903]	0	1501.8	9.694e-06	0.0001921	3.27	8	1xPhospho [S1(100)];1xTMT6plex [K9];1xTMT6plex [N-Term]	5.59395	5.63517	5.59694	6.7211	6.62352	6.51728
4.13012	7.41098e-05	2.15509	4.45398	Proliferation marker protein Ki-67 OS	MKI67	P46013 1xPhospho [T2426(100)]	[K].RQPQTPK.[E]	0.000297987	3.00212e-05	6	P46013	P46013 [2422-2428]	1	1392.78	9.694e-06	0.0001035	3.38	13	1xPhospho [T5(100)];1xTMT6plex [K7];1xTMT6plex [N-Term]	5.24413	5.52042	5.50462	7.71631	7.61471	7.40344
4.12907	7.42892e-05	1.65125	3.14105	Treacle protein OS	TCOF1	Q13428 1xPhospho [S1050(100)]	[K].ESSRISDGK.[K]	0.00662757	0.000695094	2	Q13428	Q13428 [1045-1053]	1	1516.78	0.0002963	0.002749	2.04	8	1xPhospho [S6(100)];1xTMT6plex [K9];1xTMT6plex [N-Term]	5.74685	5.71425	6.01792	7.49105	7.50541	7.4363
4.12891	7.43169e-05	1.34126	2.53372	Centrosomal protein of 170 kDa OS	CEP170	Q5SW79 1xPhospho [S1198(100)]	[R].LVPSDKFSPR.[I]	0.0554423	0.00331749	2	Q5SW79	Q5SW79 [1191-1200]	1	1683.92	0.001796	0.01996	2.77	8	1xPhospho [S8(100)];1xTMT6plex [K6];1xTMT6plex [N-Term]	5.98413	5.96578	5.99774	7.47249	7.29829	7.20065
4.12881	7.43337e-05	1.30682	2.47395	Leucine-rich repeat-containing protein 40 OS	LRRC40	Q9H9A6 1xPhospho [S38(100)]	[K].SGQLNLSGR.[N]	0.00013575	3.00212e-05	1	Q9H9A6	Q9H9A6 [38-46]	0	1240.62	9.694e-06	4.5e-05	3	4	1xPhospho [S1(100)];1xTMT6plex [N-Term]	6.1416	6.17592	5.95652	7.4733	7.35138	7.36982
4.12781	7.4505e-05	0.690907	1.6143	Maternal embryonic leucine zipper kinase OS	MELK	Q14680 1xPhospho [S498(100)]	[K].LMTGVISPERR.[C]	0.000110836	3.00212e-05	2	Q14680	Q14680 [492-502]	1	1567.82	9.694e-06	3.629e-05	3.99	8	1xPhospho [S7(100)];1xTMT6plex [N-Term]	6.20945	6.30012	6.20945	6.98185	6.88509	6.92481
4.1275	7.45595e-05	0.739755	1.66989	Mediator of DNA damage checkpoint protein 1 OS	MDC1	Q14676 2xPhospho [T1444(100);T1466(100)]	[R].SSVKTPETVVPTAPELQPSTSTDQPVTPEPTSQATR.[G]	1.4495e-07	3.00212e-05	3	Q14676	Q14676 [1440-1475]	1	4382.15	9.694e-06	3.266e-08	6.78	8	1xTMT6plex [K4];1xTMT6plex [N-Term];2xPhospho [T5(100);T27(100)]	6.32553	6.42962	6.38024	7.16289	7.05528	7.13648
4.12723	7.46058e-05	1.93709	3.82933	Myb-binding protein 1A OS	MYBBP1A	Q9BQG0 2xPhospho [S1303(100);S1308(100)]	[K].ARLSLVIRSPSLLQSGAK.[K]	1.38057e-07	3.00212e-05	4	Q9BQG0	Q9BQG0 [1300-1317]	2	2514.4	9.694e-06	3.104e-08	7.01	13	1xTMT6plex [K18];1xTMT6plex [N-Term];2xPhospho [S4(100);S9(100)]	5.50144	5.74953	5.56682	7.6844	7.37938	7.56529
4.12713	7.4622e-05	1.81341	3.51471	Extended synaptotagmin-1 OS	ESYT1	Q9BSJ8 1xPhospho [S963(100)]	[R].LTHVDSPLEAPAGPLGQVK.[L]	2.72679e-10	3.00212e-05	3	Q9BSJ8	Q9BSJ8 [958-976]	0	2467.34	9.694e-06	4.298e-11	5.61	4	1xPhospho [S6(100)];1xTMT6plex [K19];1xTMT6plex [N-Term]	5.55459	5.57289	5.81762	7.49905	7.33092	7.55536
4.12556	7.48933e-05	1.51264	2.85331	Nuclear mitotic apparatus protein 1 OS	NUMA1	Q14980 1xPhospho [S1887(100)]	[R].RSQAGVSSGAPPGR.[N]	6.88111e-10	3.00212e-05	6	Q14980	Q14980 [1886-1899]	1	1635.82	9.694e-06	1.142e-10	5.5	4	1xPhospho [S2(100)];1xTMT6plex [N-Term]	5.97269	5.90448	5.75756	7.49665	7.40173	7.27426
4.12454	7.50683e-05	1.00898	2.01248	Zinc finger protein 282 OS	ZNF282	Q9UDV7 1xPhospho [S653(100)]	[R].VHSGGPGPGAPR.[Q]	1.24136e-07	3.00212e-05	1	Q9UDV7	Q9UDV7 [651-662]	0	1397.69	9.694e-06	2.763e-08	5.12	4	1xPhospho [S3(100)];1xTMT6plex [N-Term]	6.10852	6.08321	6.1639	7.18884	7.17692	7.01681
4.12442	7.50895e-05	0.892225	1.85604	Little elongation complex subunit 1 OS	ICE1	Q9Y2F5 2xPhospho [S514(100);S516(100)]	[R].GLCIERLSASPAQEK.[E]	0.00164591	0.000191254	2	Q9Y2F5	Q9Y2F5 [507-521]	1	2277.11	5.981e-05	0.0006389	2	8	1xCarbamidomethyl [C3];1xTMT6plex [K15];1xTMT6plex [N-Term];2xPhospho [S8(100);S10(100)]	6.16189	6.08746	6.17991	7.10329	6.94953	7.05311
4.12295	7.53442e-05	1.58881	3.00801	Lipid droplet-regulating VLDL assembly factor AUP1 OS	AUP1	Q9Y679 2xPhospho [S363(99.5);S/T]	[K].FPSSGPVTPQPTALTFAK.[S]	0.000136349	3.00212e-05	1	Q9Y679	Q9Y679 [360-377]	0	2464.23	9.694e-06	4.518e-05	4.35	4	1xTMT6plex [K18];1xTMT6plex [N-Term];2xPhospho [S4(99.5);S/T]	5.77083	5.96809	5.66959	7.46271	7.33807	7.37417
4.12274	7.53809e-05	1.18856	2.27925	POU domain, class 2, transcription factor 1 OS	POU2F1	P14859 1xPhospho [T384(99.5)]	[K].KRTSIETNIR.[VL]	0.0111086	0.00108952	2	P14859	P14859 [382-391]	2	1755.99	0.0005061	0.004612	2.46	8	1xPhospho [T3(99.5)];1xTMT6plex [K1];1xTMT6plex [N-Term]	5.97957	6.05528	6.12102	7.33539	7.25172	7.13443
4.12243	7.54342e-05	0.975522	1.96635	5'-AMP-activated protein kinase subunit beta-1 OS	PRKAB1	Q9Y478 1xPhospho [S40(100)]	[K].ILMDSPEDADLFHSEEIK.[A]	2.35714e-09	3.00212e-05	4	Q9Y478	Q9Y478 [36-53]	0	2627.27	9.694e-06	4.202e-10	6.39	8	1xPhospho [S5(100)];1xTMT6plex [K18];1xTMT6plex [N-Term]	6.36807	6.17592	6.26303	7.28077	7.22497	7.22786
4.12236	7.54467e-05	0.419269	1.33725	Phostensin OS	PPP1R18		[R].SVPPATPATPTSPATVDAAVPGAGK.[K]	0.00166676	0.000191254	2	Q6NYC8	Q6NYC8 [479-503]	0	2798.47	5.981e-05	0.0006487	2.64	4	1xPhospho [T/S];1xTMT6plex [K25];1xTMT6plex [N-Term]	6.37851	6.4363	6.36457	6.80219	6.79831	6.83668
4.12203	7.55035e-05	2.11342	4.32717	Borealin OS	CDCA8	Q53HL2 1xPhospho [S154(100)]	[K].RTQSIQGK.[G]	0.00176012	0.000218825	2	Q53HL2	Q53HL2 [151-158]	1	1455.81	6.64e-05	0.0006873	3.12	4	1xPhospho [S4(100)];1xTMT6plex [K8];1xTMT6plex [N-Term]	5.49825	5.68089	5.27426	7.67666	7.60288	7.51412
4.12138	7.56172e-05	0.364401	1.28735	Adrenocortical dysplasia protein homolog OS	ACD		[R].ELILGSETPSSPR.[A]	3.48525e-06	3.00212e-05	4	Q96AP0	Q96AP0 [15-27]	0	1694.86	9.694e-06	9.361e-07	4.26	8	1xPhospho [S/T];1xTMT6plex [N-Term]	6.48059	6.46923	6.5345	6.84298	6.86295	6.8716
4.12123	7.56428e-05	0.668029	1.5889	Transmembrane protein 209 OS	TMEM209	Q96SK2 1xPhospho [S98(100)]	[K].YTVAPTSLVVSPGQQTLLGLK.[T]	3.61094e-06	3.00212e-05	1	Q96SK2	Q96SK2 [88-108]	0	2710.52	9.694e-06	9.733e-07	4.5	4	1xPhospho [S11(100)];1xTMT6plex [K21];1xTMT6plex [N-Term]	6.32373	6.38198	6.29829	7.02126	6.94134	7.04549
4.11914	7.60087e-05	2.13604	4.39553	Zinc finger Ran-binding domain-containing protein 2 OS	ZRANB2	O95218 1xPhospho [S9(100)]	[K].NFRVSDGDWICPDK.[K]	2.14126e-06	3.00212e-05	2	O95218	O95218 [5-18]	1	2247.07	9.694e-06	5.616e-07	4.08	8	1xCarbamidomethyl [C11];1xPhospho [S5(100)];1xTMT6plex [K14];1xTMT6plex [N-Term]	5.33271	5.39917	5.73877	7.6388	7.66178	7.57818
4.11809	7.61916e-05	1.23057	2.3466	PHD finger protein 3 OS	PHF3	Q92576 1xPhospho [S1084(100)]	[K].SLEKPEGSEK.[Q]	0.00517218	0.000383128	2	Q92576	Q92576 [1084-1093]	0	1871.01	0.0001599	0.002133	2.55	8	1xPhospho [S1(100)];1xTMT6plex [N-Term];2xTMT6plex [K4;K10]	5.96116	6.02015	5.91169	7.32193	7.09487	7.16792
4.11777	7.62486e-05	1.4559	2.74329	Targeting protein for Xklp2 OS	TPX2	Q9ULW0 1xPhospho [S486(100)]	[K].SPAFALK.[N]	0.00157162	0.000191254	9	Q9ULW0	Q9ULW0 [486-492]	0	1271.72	5.981e-05	0.0006069	2.62	13	1xPhospho [S1(100)];1xTMT6plex [K7];1xTMT6plex [N-Term]	5.926	5.96809	5.85549	7.5345	7.2937	7.2891
4.1176	7.62777e-05	1.20432	2.30428	Caldesmon OS	CALD1	Q05682 2xPhospho [S724(99.5);T/S]	[K].GNVFSSPTAAGTPNK.[E]	0.000169922	3.00212e-05	6	Q05682	Q05682 [719-733]	0	2065.98	9.694e-06	5.721e-05	2.98	13	1xTMT6plex [K15];1xTMT6plex [N-Term];2xPhospho [S6(99.5);T/S]	6.09592	6.05745	6.00225	7.34961	7.29278	7.12619
4.11751	7.62934e-05	1.19788	2.29403	Zinc finger FYVE domain-containing protein 16 OS	ZFYVE16	Q7Z3T8 1xPhospho [S815(100)]	[R].MMSPTGSNLK.[S]	0.00208935	0.000218825	1	Q7Z3T8	Q7Z3T8 [813-822]	0	1603.8	6.64e-05	0.000825	3.07	4	1xPhospho [S3(100)];1xTMT6plex [K10];1xTMT6plex [N-Term]	6.04002	6.12928	5.91409	7.29646	7.1809	7.19967
4.1175	7.62951e-05	0.786573	1.72497	Suppressor APC domain-containing protein 2 OS	SAPCD2	Q86UD0 1xPhospho [S284(100)]	[R].ASADFGAAGSPRPLGR.[L]	9.97023e-05	3.00212e-05	1	Q86UD0	Q86UD0 [275-290]	0	1838.91	9.694e-06	3.252e-05	3.48	4	1xPhospho [S10(100)];1xTMT6plex [N-Term]	6.35226	6.2075	6.2724	7.10434	7.02901	7.05853
4.1159	7.65773e-05	2.04699	4.13244	Proliferation marker protein Ki-67 OS	MKI67	P46013 1xPhospho [S1937(100)];1xPhospho [S2420(100)]	[K].LDLLGNLPGSK.[R]	8.13822e-05	3.00212e-05	3	P46013	P46013 [1928-1938];[2411-2421]	0	1664.94	9.694e-06	2.616e-05	3.26	8	1xPhospho [S10(100)];1xTMT6plex [K11];1xTMT6plex [N-Term]	5.49506	5.61765	5.51412	7.81442	7.53216	7.42122
4.11563	7.66247e-05	0.527283	1.44121	Transcription cofactor vestigial-like protein 4 OS	VGLL4	Q14135 1xPhospho [S149(100)]	[K].NSLDASRPAGLSPTLTPGER.[Q]	2.91689e-08	3.00212e-05	5	Q14135	Q14135 [138-157]	0	2348.18	9.694e-06	5.999e-09	5.54	8	1xPhospho [S12(100)];1xTMT6plex [N-Term]	6.32553	6.35755	6.40769	6.93192	6.87652	6.86419
4.11556	7.66376e-05	0.708745	1.63438	Son of sevenless homolog 1 OS	SOS1	Q07889 1xPhospho [S1082(100)]	[R].IPESETESTASAPNSPR.[T]	1.92267e-09	3.00212e-05	4	Q07889	Q07889 [1068-1084]	0	2081.96	9.694e-06	3.393e-10	5.92	8	1xPhospho [S15(100)];1xTMT6plex [N-Term]	6.19771	6.29646	6.25172	7.01569	6.90689	6.94953
4.11501	7.67345e-05	0.91961	1.8916	Inactive serine/threonine-protein kinase VRK3 OS	VRK3	Q8IV63 2xPhospho [S55(99.4);T/S]	[K].RGLNSSFETSPKK.[V]	0.000608049	6.48648e-05	1	Q8IV63	Q8IV63 [50-62]	2	2298.19	1.9e-05	0.0002213	3.72	4	1xTMT6plex [N-Term];2xPhospho [S6(99.4);2xTMT6plex [K12;K13];T/S]	5.7761	5.76553	5.9331	6.75889	6.72247	6.75221
4.1131	7.70729e-05	1.30122	2.46438	TRMT1-like protein OS	TRMT1L	Q7Z2T5 1xPhospho [S612(100)]	[K].SNEMITNLGK.[K]	3.11849e-05	3.00212e-05	2	Q7Z2T5	Q7Z2T5 [612-621]	0	1644.84	9.694e-06	9.502e-06	3.69	8	1xPhospho [S1(100)];1xTMT6plex [K10];1xTMT6plex [N-Term]	5.99548	6.02015	6.11894	7.37504	7.21529	7.44791
4.11294	7.71008e-05	1.12423	2.17985	NudC domain-containing protein 3 OS	NUDCD3	Q8IVD9 1xPhospho [S340(100)]	[K].GWDAEGSPFR.[G]	0.00261663	0.000238203	1	Q8IVD9	Q8IVD9 [334-343]	0	1430.63	8.07e-05	0.001045	2.86	4	1xPhospho [S7(100)];1xTMT6plex [N-Term]	6.16189	6.15178	6.04876	7.33092	7.26772	7.13648
4.11263	7.71565e-05	0.81932	1.76457	Kinesin-like protein KIF20B OS	KIF20B	Q96Q89 1xPhospho [S1658(100)]	[K].SNEMEEDLVK.[C]	7.46274e-07	3.00212e-05	2	Q96Q89	Q96Q89 [1658-1667]	0	1731.83	9.694e-06	1.843e-07	3.71	8	1xPhospho [S1(100)];1xTMT6plex [K10];1xTMT6plex [N-Term]	6.13955	6.23649	6.23458	7.09698	6.99661	6.97499
4.111	7.74463e-05	1.03357	2.04709	Protein ECT2 OS	ECT2	Q9H8V3 2xPhospho [T373(100);S376(100)]	[K].SVSMLSLNTPNSNRK.[R]	6.44996e-06	3.00212e-05	2	Q9H8V3	Q9H8V3 [365-379]	1	2266.11	9.694e-06	1.795e-06	4.9	8	1xTMT6plex [K15];1xTMT6plex [N-Term];2xPhospho [T9(100);S12(100)]	6.10014	6.26491	6.10852	7.23745	7.13031	7.20653
4.11088	7.74677e-05	1.85877	3.62699	Protein kinase C-binding protein 1 OS	ZMYND8	Q9ULU4 2xPhospho [T541(99.5);S547(100)]	[K].ELSESVQQQSTPVPLISPK.[R]	2.0485e-06	3.00212e-05	2	Q9ULU4	Q9ULU4 [531-549]	0	2685.36	9.694e-06	5.342e-07	4.48	4	1xTMT6plex [K19];1xTMT6plex [N-Term];2xPhospho [T11(99.5);S17(100)]	5.79442	5.75221	5.45615	7.55689	7.56605	7.45615
4.11079	7.74843e-05	0.927554	1.90205	Condensin complex subunit 2 OS	NCAPH	Q15003 1xPhospho [T605(100)]	[K].TAQQNGDTPEAQGLDITTYGESNLVAEPQK.[V]	5.30129e-09	3.00212e-05	5	Q15003	Q15003 [598-627]	0	3713.79	9.694e-06	9.88e-10	5.61	8	1xPhospho [T8(100)];1xTMT6plex [K30];1xTMT6plex [N-Term]	6.37851	6.22304	6.39917	7.25739	7.25267	7.27333
4.11076	7.74884e-05	1.56819	2.96532	Lysine-specific demethylase 2B OS	KDM2B	Q8NHM5 1xPhospho [S768(100)]	[K].RRSECEEAPR.[R]	0.00857902	0.000936024	2	Q8NHM5	Q8NHM5 [766-775]	2	1598.73	0.0003968	0.003569	2.17	4	1xCarbamidomethyl [C5];1xPhospho [S3(100)];1xTMT6plex [N-Term]	5.6837	5.79701	5.98868	7.37243	7.45368	7.34784
4.1107	7.74997e-05	0.96285	1.94916	ADP-ribosylation factor GTPase-activating protein 1 OS	ARFGAP1	Q8N6T3 2xPhospho [T135(100);S]	[R].EWSLESSPAQNWTPPQPR.[T]	2.61267e-05	3.00212e-05	4	Q8N6T3	Q8N6T3 [123-140]	0	2499.09	9.694e-06	7.884e-06	3.94	8	1xTMT6plex [N-Term];2xPhospho [T13(100);S]	6.10434	6.21529	6.29278	7.19869	7.17093	7.13134
4.11014	7.7599e-05	1.32498	2.5053	Nucleophosmin OS	NPM1	P06748 1xPhospho [S254(100)]	[K].MQASIEK.[G]	0.0212187	0.00164929	38	P06748	P06748 [251-257]	0	1360.69	0.0008668	0.008488	2.61	17	1xOxidation [M1];1xPhospho [S4(100)];1xTMT6plex [K7];1xTMT6plex [N-Term]	6.01123	6.02459	6.05311	7.51175	7.29002	7.26209
4.11008	7.76104e-05	0.771474	1.70701	Ubiquitin recognition factor in ER-associated degradation protein 1 OS	UFD1	Q92890 1xPhospho [S231(100)]	[R].AFSGSGNR.[L]	0.0340663	0.00235851	2	Q92890	Q92890 [227-234]	0	1104.5	0.001258	0.01304	2.06	8	1xPhospho [S5(100)];1xTMT6plex [N-Term]	6.0045	6.12928	6.1375	6.88753	6.82782	6.87036
4.10844	7.79041e-05	0.851526	1.80441	Chromobox protein homolog 2 OS	CBX2	Q14781 1xPhospho [S302(100)]	[K].GELGMSPPGSK.[I]	0.0014943	0.000191254	3	Q14781	Q14781 [297-307]	0	1597.81	5.981e-05	0.0005754	2.36	4	1xPhospho [S6(100)];1xTMT6plex [K11];1xTMT6plex [N-Term]	6.17592	6.19771	6.32012	7.11894	7.03452	7.09487
4.10833	7.79231e-05	0.544741	1.45876	Zinc finger CCHC domain-containing protein 8 OS	ZCCHC8	Q6NZY4 1xPhospho [S658(100)]	[K].IHSPIPDMSK.[F]	0.000504845	3.00212e-05	5	Q6NZY4	Q6NZY4 [656-665]	0	1662.87	9.694e-06	0.0001815	2.66	13	1xPhospho [S3(100)];1xTMT6plex [K10];1xTMT6plex [N-Term]	6.44956	6.46597	6.43796	7.05745	6.97957	6.9507
4.1078	7.8019e-05	1.87488	3.66771	Nucleolin OS	NCL	P19338 1xPhospho [T76(100)]	[K].VAVATPAK.[K]	0.00312834	0.000238203	10	P19338	P19338 [72-79]	0	1294.75	8.775e-05	0.001266	2.88	8	1xPhospho [T5(100)];1xTMT6plex [K8];1xTMT6plex [N-Term]	5.76022	5.82782	5.53294	7.68089	7.61765	7.44708
4.10709	7.81468e-05	2.03185	4.08928	MAP7 domain-containing protein 1 OS	MAP7D1	Q3KQU3 2xPhospho [S452(100);S460(100)]	[R].ARLSASTASELSPK.[S]	2.28786e-05	3.00212e-05	3	Q3KQU3	Q3KQU3 [449-462]	1	2036.02	9.694e-06	6.853e-06	6.09	13	1xTMT6plex [K14];1xTMT6plex [N-Term];2xPhospho [S4(100);S12(100)]	5.34696	5.58797	5.61471	7.7039	7.54381	7.39746
4.10628	7.82918e-05	1.03408	2.04781	182 kDa tankyrase-1-binding protein OS	TNKS1BP1	Q9C0C2 1xPhospho [T1282(100)]	[R].GVGQADWTPDLGLR.[N]	1.19355e-05	3.00212e-05	1	Q9C0C2	Q9C0C2 [1275-1288]	0	1793.88	9.694e-06	3.44e-06	3.87	4	1xPhospho [T8(100)];1xTMT6plex [N-Term]	6.24222	6.33807	6.1416	7.32373	7.26679	7.23362
4.10597	7.83488e-05	0.624505	1.54168	Phosphoribosyl pyrophosphate synthase-associated protein 1 OS	PRPSAP1		[R].LGLAVIHGEAQCTELDMDDGRHSPPMVK.[N]	0.000227092	3.00212e-05	1	Q14558	Q14558 [193-220]	1	3646.75	9.694e-06	7.768e-05	3.56	4	1xCarbamidomethyl [C12];1xPhospho [T/S];1xTMT6plex [K28];1xTMT6plex [N-Term];2xOxidation [M17;M26]	6.29462	6.27984	6.39575	6.94369	6.96694	6.9331
4.10581	7.8378e-05	0.602556	1.5184	Protein PRRC2A OS	PRRC2A	P48634 1xPhospho [T2076(98.7)]	[K].LSSNLGGPGSSRTPPTGR.[S]	9.23045e-07	3.00212e-05	2	P48634	P48634 [2064-2081]	1	2050.03	9.694e-06	2.302e-07	4.56	4	1xPhospho [T13(98.7)];1xTMT6plex [N-Term]	5.926	5.96578	6.01792	6.62205	6.55152	6.54381
4.10574	7.83891e-05	1.33414	2.52125	Methyl-CpG-binding domain protein 4 OS	MBD4	O95243 2xPhospho [S316(100);S318(100)]	[K].ERSLSSGSNFCSEQK.[T]	1.40588e-06	3.00212e-05	1	O95243	O95243 [314-328]	1	2334.02	9.694e-06	3.594e-07	5.5	4	1xCarbamidomethyl [C11];1xTMT6plex [K15];1xTMT6plex [N-Term];2xPhospho [S3(100);S5(100)]	5.89482	6.07253	6.08108	7.31198	7.45533	7.28355
4.10547	7.8438e-05	0.696465	1.62053	Peroxisome biogenesis factor 1 OS	PEX1	O43933 1xPhospho [S354(100)]	[K].QNVLSPEK.[E]	0.0298288	0.00216452	2	O43933	O43933 [350-357]	0	1452.79	0.001155	0.01158	2.19	8	1xPhospho [S5(100)];1xTMT6plex [K8];1xTMT6plex [N-Term]	6.42122	6.30378	6.43296	7.06717	7.08321	7.09698
4.105	7.85233e-05	0.808604	1.75152	GAS2-like protein 3 OS	GAS2L3	Q86XJ1 1xPhospho [S431(100)]	[R].TAPCISESPRK.[C]	0.000435554	3.00212e-05	2	Q86XJ1	Q86XJ1 [424-434]	1	1783.92	9.694e-06	0.0001553	3.18	8	1xCarbamidomethyl [C4];1xPhospho [S8(100)];1xTMT6plex [K11];1xTMT6plex [N-Term]	6.03782	6.01346	6.0917	6.94251	6.8125	6.81378
4.10345	7.88045e-05	1.47355	2.77705	Pre-mRNA cleavage complex 2 protein Pcf11 OS	PCF11	O94913 1xPhospho [S859(100)]	[R].FEGSPGGLR.[F]	0.00525738	0.000412012	1	O94913	O94913 [856-864]	0	1228.59	0.0001744	0.002171	2.57	4	1xPhospho [S4(100)];1xTMT6plex [N-Term]	5.82782	6.03782	6.04658	7.52513	7.46434	7.34341
4.10288	7.89082e-05	1.13278	2.19281	Nucleolin OS	NCL	P19338 1xPhospho [S494(100)]	[K].TLVLSNLSYSATEETLQEVFEK.[A]	1.49443e-08	3.00212e-05	4	P19338	P19338 [487-508]	0	3039.56	9.694e-06	2.953e-09	6.92	13	1xPhospho [S8(100)];1xTMT6plex [K22];1xTMT6plex [N-Term]	6.05528	6.15583	6.0268	7.32463	7.14975	7.16189
4.10211	7.90474e-05	0.498658	1.4129	Histone-lysine N-methyltransferase SETD2 OS	SETD2	Q9BYW2 1xPhospho [S905(99.6)]	[K].CGENTSPVLDAVLK.[S]	0.00122039	0.000129059	3	Q9BYW2	Q9BYW2 [900-913]	0	2041.04	4.422e-05	0.000465	4.08	8	1xCarbamidomethyl [C1];1xPhospho [S6(99.6)];1xTMT6plex [K14];1xTMT6plex [N-Term]	6.45943	6.46761	6.50621	7.02901	6.94369	6.95652
4.10194	7.90794e-05	0.983393	1.97711	Mediator of DNA damage checkpoint protein 1 OS	MDC1	Q14676 2xPhospho [T1526(100);T1548(99)]	[R].SSVKTPETVVPAAPELQPSTSTDQPVTPEPTSR.[A]	7.5926e-08	3.00212e-05	2	Q14676	Q14676 [1522-1554]	1	4051.99	9.694e-06	1.648e-08	6.45	8	1xTMT6plex [K4];1xTMT6plex [N-Term];2xPhospho [T5(100);T27(99)]	6.20163	6.23074	6.2724	7.27146	7.27705	7.10643
4.10148	7.91629e-05	1.49942	2.8273	E3 ubiquitin-protein ligase TRIP12 OS	TRIP12	Q14669 1xPhospho [S340(100)]	[R].RGSGLGK.[R]	0.0118554	0.00110902	2	Q14669	Q14669 [338-344]	1	1212.69	0.0005172	0.004905	2.96	8	1xPhospho [S3(100)];1xTMT6plex [K7];1xTMT6plex [N-Term]	5.69488	5.57592	5.70598	7.30469	7.14466	7.02569
4.10107	7.9238e-05	1.16415	2.24102	GRIP and coiled-coil domain-containing protein 2 OS	GCC2	Q8IWJ2 1xPhospho [S1483(100)]	[K].NEPTTRSPVSSQQSLK.[N]	2.93242e-06	3.00212e-05	3	Q8IWJ2	Q8IWJ2 [1477-1492]	1	2297.19	9.694e-06	7.828e-07	4.84	8	1xPhospho [S7(100)];1xTMT6plex [K16];1xTMT6plex [N-Term]	5.87774	6.04221	6.06824	7.23554	7.11686	7.12825
4.10013	7.94096e-05	1.69015	3.2269	High mobility group nucleosome-binding domain-containing protein 5 OS	HMGN5	P82970 2xPhospho [S20(100);S24(100)]	[R].SARLSAMLVPVTPEVKPK.[R]	3.12959e-09	3.00212e-05	3	P82970	P82970 [20-37]	1	2770.53	9.694e-06	5.674e-10	7.3	13	1xTMT6plex [N-Term];2xPhospho [S1(100);2xTMT6plex [K16;K18];S5(100)]	5.7866	5.88753	5.80735	7.71287	7.42543	7.41363
4.09909	7.95987e-05	0.621506	1.53848	Serine/threonine-protein kinase N2 OS	PKN2	Q16513 1xPhospho [S360(100)]	[K].ATSVALPGWSPSETR.[S]	1.90754e-07	3.00212e-05	5	Q16513	Q16513 [351-365]	0	1867.92	9.694e-06	4.35e-08	3.96	13	1xPhospho [S10(100)];1xTMT6plex [N-Term]	6.2555	6.31107	6.22497	6.93782	6.84172	6.87652
4.099	7.96155e-05	1.00862	2.01198	ATP-dependent RNA helicase DDX3X OS	DDX3X	O00571 1xPhospho [S90(100)]	[K].SSFFSDRGSGSR.[G]	0.000722342	9.79053e-05	8	O00571	O00571 [82-93]	1	1598.72	3.659e-05	0.0002657	3.11	13	1xPhospho [S9(100)];1xTMT6plex [N-Term]	5.70874	5.74685	5.54844	6.67948	6.6879	6.66249
4.09752	7.98869e-05	0.670886	1.59205	Zinc finger and BTB domain-containing protein 5 OS	ZBTB5	O15062 1xPhospho [S234(100)]	[R].EEFFSPDSLK.[I]	0.00266052	0.000238203	1	O15062	O15062 [230-239]	0	1736.85	8.07e-05	0.001064	3.1	4	1xPhospho [S5(100)];1xTMT6plex [K10];1xTMT6plex [N-Term]	5.89482	5.88509	5.79701	6.48864	6.52199	6.57894
4.09734	7.99204e-05	1.59907	3.02948	Calmodulin-regulated spectrin-associated protein 2 OS	CAMSAP2	Q08AD1 2xPhospho [S1276(100);T1279(100)]	[R].DHIESPKTPIK.[G]	0.00257345	0.000238203	3	Q08AD1	Q08AD1 [1272-1282]	1	2112.11	8.07e-05	0.001028	3.62	4	1xTMT6plex [N-Term];2xPhospho [S5(100);2xTMT6plex [K7;K11];T8(100)]	5.75756	5.87529	5.75756	7.57213	7.28725	7.32823
4.09729	7.99302e-05	0.461429	1.3769	Histone-lysine N-methyltransferase NSD2 OS	NSD2		[K].LCSSAETLESHPDIGK.[S]	7.87215e-06	3.00212e-05	2	O96028	O96028 [405-420]	0	2282.11	9.694e-06	2.223e-06	4.19	8	1xCarbamidomethyl [C2];1xPhospho [S/T];1xTMT6plex [K16];1xTMT6plex [N-Term]	6.38716	6.3733	6.33628	6.87283	6.81378	6.79442
4.09676	8.00276e-05	1.20578	2.30662	Inner centromere protein OS	INCENP	Q9NQS7 3xPhospho [S306(100);S311(99);S312(99)]	[R].TDSQSVRHSPIAPSSPSPQVLAQK.[Y]	8.18634e-08	3.00212e-05	6	Q9NQS7	Q9NQS7 [298-321]	1	3215.53	9.694e-06	1.783e-08	6.5	17	1xTMT6plex [K24];1xTMT6plex [N-Term];3xPhospho [S9(100);S14(99);S15(99)]	5.89239	6.05528	6.10434	7.22014	7.16289	7.28633
4.09634	8.01058e-05	1.85473	3.61683	Intracellular hyaluronan-binding protein 4 OS	HABP4	Q5JVS0 2xPhospho [S97(100);S108(100)]	[K].SLPAPVAQRPDSPGGGLQAPGQK.[R]	7.42631e-08	3.00212e-05	2	Q5JVS0	Q5JVS0 [97-119]	0	2846.44	9.694e-06	1.61e-08	7.44	8	1xTMT6plex [K23];1xTMT6plex [N-Term];2xPhospho [S1(100);S12(100)]	5.59694	5.70044	5.75221	7.72792	7.51254	7.3733
4.09393	8.05515e-05	1.5012	2.83077	Nucleolar protein 8 OS	NOL8	Q76FK4 1xPhospho [S681(100)]	[K].SLSLSAK.[T]	0.0857293	0.0042679	2	Q76FK4	Q76FK4 [681-687]	0	1243.71	0.002262	0.02948	1.93	8	1xPhospho [S1(100)];1xTMT6plex [K7];1xTMT6plex [N-Term]	5.83542	6.04876	5.95884	7.57516	7.42626	7.34518
4.0936	8.06122e-05	1.16481	2.24204	Protein phosphatase 1 regulatory subunit 12A OS	PPP1R12A	O14974 1xPhospho [S668(100)]	[R].SYLTPVRDEESESQRK.[A]	0.000292817	3.00212e-05	1	O14974	O14974 [668-683]	2	2462.23	9.694e-06	0.0001015	3.53	4	1xPhospho [S1(100)];1xTMT6plex [K16];1xTMT6plex [N-Term]	6.01123	5.91648	5.78136	7.06609	7.0268	7.11061
4.09269	8.07806e-05	1.76828	3.40649	Nucleosome assembly protein 1-like 4 OS	NAP1L4	Q99733 2xPhospho [T51(100);S54(99.4)]	[R].LDNVPHTPSSYIETLPK.[A]	5.05007e-05	3.00212e-05	3	Q99733	Q99733 [45-61]	0	2529.24	9.694e-06	1.583e-05	3.74	4	1xTMT6plex [K17];1xTMT6plex [N-Term];2xPhospho [T7(100);S10(99.4)]	5.8679	6.01569	5.66676	7.6837	7.61692	7.55459
4.09137	8.10267e-05	1.80978	3.50588	C-Jun-amino-terminal kinase-interacting protein 4 OS	SPAG9	O60271 3xPhospho [S358(100);S363(100);S364(99.1)]	[K].DLSGYKGSSTPTK.[G]	0.00474622	0.00029494	5	O60271	O60271 [356-368]	1	2268.06	0.0001228	0.001958	3.67	13	1xTMT6plex [N-Term];2xTMT6plex [K6;3xPhospho [S3(100);K13];S8(100);S9(99.1)]	5.60288	5.92837	5.68089	7.64818	7.50144	7.49185
4.09071	8.11495e-05	0.598055	1.51367	Negative elongation factor A OS	NELFA	Q9H3P2 1xPhospho [S363(100)]	[R].EASRPPEEPSAPSPTLPAQFK.[Q]	3.14348e-09	3.00212e-05	7	Q9H3P2	Q9H3P2 [351-371]	0	2774.42	9.694e-06	5.681e-10	6.54	13	1xPhospho [S13(100)];1xTMT6plex [K21];1xTMT6plex [N-Term]	6.38198	6.31651	6.37504	7.01123	6.94837	6.90809
4.09067	8.11573e-05	1.54129	2.91054	General transcription factor 3C polypeptide 1 OS	GTF3C1	Q12789 1xPhospho [S501(100)]	[R].ASANLRPK.[T]	0.0683582	0.00355314	1	Q12789	Q12789 [500-507]	0	1394.79	0.001965	0.02406	1.98	4	1xPhospho [S2(100)];1xTMT6plex [K8];1xTMT6plex [N-Term]	5.90448	6.00899	5.93782	7.64674	7.33896	7.48945
4.09017	8.12504e-05	1.11471	2.16551	M-phase phosphoprotein 8 OS	MPHOSPH8	Q99549 1xPhospho [T385(100)]	[K].LMPVSAQTPK.[G]	5.02779e-05	3.00212e-05	2	Q99549	Q99549 [378-387]	0	1609.88	9.694e-06	1.574e-05	3.93	8	1xPhospho [T8(100)];1xTMT6plex [K10];1xTMT6plex [N-Term]	6.1416	6.04876	6.10224	7.33092	7.18686	7.11894
4.08997	8.12878e-05	0.764119	1.69833	Chromodomain-helicase-DNA-binding protein 1 OS	CHD1	O14646 1xPhospho [S90(100)]	[K].SSPSILAVQR.[S]	0.000319584	3.00212e-05	5	O14646	O14646 [89-98]	0	1366.73	9.694e-06	0.0001114	3.06	8	1xPhospho [S2(100)];1xTMT6plex [N-Term]	6.24603	6.25927	6.22497	7.09381	6.98982	6.93899
4.088	8.16589e-05	1.9613	3.89411	Replication factor C subunit 1 OS	RFC1	P35251 1xPhospho [S537(100)]	[K].RDSLAK.[T]	0.0348656	0.00247828	3	P35251	P35251 [535-540]	1	1227.69	0.001302	0.01328	2.9	8	1xPhospho [S3(100)];1xTMT6plex [K6];1xTMT6plex [N-Term]	5.59991	5.50462	5.60288	7.73335	7.52435	7.3336
4.08793	8.16712e-05	1.21418	2.32008	Plasminogen activator inhibitor 1 RNA-binding protein OS	SERBP1	Q8NC51 1xPhospho [S197(99.7)]	[R].EFDRHSGSDR.[S]	0.00102559	0.000129059	10	Q8NC51	Q8NC51 [192-201]	1	1514.66	4.422e-05	0.000386	2.79	25	1xPhospho [S6(99.7)];1xTMT6plex [N-Term]	5.91886	6.08958	6.01569	7.25739	7.29554	7.11374
4.08721	8.18071e-05	1.3157	2.48923	Nucleolar protein 14 OS	NOP14	P78316 1xPhospho [T402(100)]	[K].EQRQTPGK.[G]	0.0151159	0.00120389	2	P78316	P78316 [398-405]	1	1481.79	0.0006425	0.006197	2.2	8	1xPhospho [T5(100)];1xTMT6plex [K8];1xTMT6plex [N-Term]	5.95187	6.04439	5.87283	7.39832	7.19967	7.2182
4.0868	8.18839e-05	1.94321	3.84562	Centromere protein C OS	CENPC	Q03188 2xPhospho [S763(100);S773(100)]	[R].IDYQGRPSGGFVISGVLSPDTISSK.[R]	5.05162e-08	3.00212e-05	1	Q03188	Q03188 [756-780]	0	3198.59	9.694e-06	1.068e-08	5.79	4	1xTMT6plex [K25];1xTMT6plex [N-Term];2xPhospho [S8(100);S18(100)]	5.63517	5.80478	5.59991	7.77347	7.66391	7.43212
4.08546	8.21373e-05	1.72272	3.30059	Proliferation marker protein Ki-67 OS	MKI67	P46013 3xPhospho [S1983(100);T1993(100);S1994(98.8)]	[K].ITEVSCKSPQPDPVKTPTSSK.[Q]	4.19419e-05	3.00212e-05	3	P46013	P46013 [1976-1996]	2	3442.72	9.694e-06	1.302e-05	5.14	13	1xCarbamidomethyl [C6];1xTMT6plex [N-Term];3xPhospho [S8(100);3xTMT6plex [K7;K15;K21];S19(98.8)];T18(100)	5.63227	5.92362	5.62644	7.52669	7.40259	7.42122
4.08542	8.21445e-05	0.986602	1.98151	BTB/POZ domain-containing protein KCTD12 OS	KCTD12	Q96CX2 1xPhospho [S256(100)]	[K].EVFGDTLNESRDPDRPPER.[Y]	1.66354e-05	3.00212e-05	2	Q96CX2	Q96CX2 [247-265]	1	2538.18	9.694e-06	4.899e-06	3.52	8	1xPhospho [S10(100)];1xTMT6plex [N-Term]	6.23266	6.28725	6.22497	7.27053	7.12309	7.31107
4.08501	8.22233e-05	0.742087	1.67259	Nucleoporin NUP42 OS	NUP42	O15504 2xPhospho [S305(100);S309(99.2)]	[K].SPAASSFGSPGFSGLPASLATGPVR.[A]	5.35352e-07	3.00212e-05	2	O15504	O15504 [305-329]	0	2707.27	9.694e-06	1.298e-07	5.94	8	1xTMT6plex [N-Term];2xPhospho [S1(100);S5(99.2)]	6.27612	6.42459	6.32553	7.06178	7.08534	7.10538
4.08438	8.23411e-05	1.39222	2.62482	Cell division cycle 7-related protein kinase OS	CDC7	O00311 1xPhospho [S27(100)]	[R].FQAEGSLKK.[N]	0.0735363	0.00385763	1	O00311	O00311 [22-30]	1	1775.01	0.002059	0.02569	2.41	4	1xPhospho [S6(100)];1xTMT6plex [N-Term];2xTMT6plex [K8;K9]	5.90207	5.97269	5.96578	7.46189	7.18289	7.37243
4.08435	8.23477e-05	1.30524	2.47124	Phosphatidylinositol 4-kinase beta OS	PI4KB	Q9UBF8 2xPhospho [S511(100);T517(100)]	[R].RLSEQLAHTPTAFK.[R]	3.59498e-06	3.00212e-05	3	Q9UBF8	Q9UBF8 [509-522]	1	2217.12	9.694e-06	9.683e-07	5.08	13	1xTMT6plex [K14];1xTMT6plex [N-Term];2xPhospho [S3(100);T9(100)]	6.01346	6.00675	5.97957	7.45368	7.18289	7.27891
4.08432	8.23536e-05	1.86927	3.65348	Putative oxidoreductase GLYR1 OS	GLYR1	Q49A26 3xPhospho [S113(99.3);S118(100);S122(100)]	[R].RNSSEERSRPNSGDEK.[R]	0.0057975	0.000557197	2	Q49A26	Q49A26 [111-126]	2	2546.08	0.0002106	0.002407	3.31	8	1xTMT6plex [K16];1xTMT6plex [N-Term];3xPhospho [S3(99.3);S12(100)];S8(100)	5.45943	5.57289	5.79181	7.36107	7.51017	7.56072
4.08426	8.23644e-05	1.19607	2.29115	Cell division cycle-associated protein 2 OS	CDCA2	Q69YH5 1xPhospho [S726(100)]	[R].VASDSPKPALTLQQGQEFSAGGQNAENLCQFFK.[I]	1.56603e-12	3.00212e-05	2	Q69YH5	Q69YH5 [722-754]	0	4335.17	9.694e-06	1.849e-13	8.49	8	1xCarbamidomethyl [C29];1xPhospho [S5(100)];1xTMT6plex [N-Term];2xTMT6plex [K7;K33]	5.82273	5.98868	6.00899	7.19967	7.15583	7.05311
4.08299	8.26062e-05	1.14427	2.21035	Holliday junction recognition protein OS	HJURP	Q8NCD3 2xPhospho [S555(100);S557(100)]	[R].KSVSPSK.[T]	0.0282558	0.00214598	2	Q8NCD3	Q8NCD3 [554-560]	1	1579.85	0.001115	0.01099	2.59	8	1xTMT6plex [N-Term];2xPhospho [S2(100);2xTMT6plex [K1;K7];S4(100)]	6.10434	6.21917	6.07253	7.33002	7.33092	7.16792
4.08022	8.31335e-05	1.40076	2.64041	Protein strawberry notch homolog 1 OS	SBNO1	A3KN83 1xPhospho [S794(100)]	[K].SIDPDSIQSALLASGLGSK.[R]	4.66007e-10	3.00212e-05	2	A3KN83	A3KN83 [794-812]	0	2397.27	9.694e-06	7.574e-11	6.52	8	1xPhospho [S1(100)];1xTMT6plex [K19];1xTMT6plex [N-Term]	5.98413	5.76818	5.91409	7.36894	7.17692	7.32283
4.07888	8.3391e-05	0.818439	1.7635	Microtubule-associated protein 1B OS	MAP1B	P46821 1xPhospho [T1282(100)]	[R].SVNFSLTPNEIK.[V]	4.38382e-05	3.00212e-05	4	P46821	P46821 [1276-1287]	0	1887	9.694e-06	1.362e-05	4.09	8	1xPhospho [T7(100)];1xTMT6plex [K12];1xTMT6plex [N-Term]	6.2891	6.17991	6.31288	7.04111	7.13648	7.05961
4.07828	8.35057e-05	1.01182	2.01645	Protein SON OS	SON	P18583 1xPhospho [S2357(100)]	[R].SGNFSAAMK.[D]	0.00200388	0.000218825	2	P18583	P18583 [2357-2365]	0	1450.72	6.64e-05	0.0007887	2.44	8	1xPhospho [S1(100)];1xTMT6plex [K9];1xTMT6plex [N-Term]	6.00225	6.03562	5.97957	7.12928	6.92362	7
4.07785	8.35891e-05	1.33254	2.51845	Ran GTPase-activating protein 1 OS	RANGAP1	P46060 2xPhospho [S435(99);S442(100)]	[K].ILDPNTGEPAPVLSSPPPADVSTFLAFPSPEK.[L]	8.44008e-09	3.00212e-05	2	P46060	P46060 [414-445]	0	3908.94	9.694e-06	1.617e-09	6.87	4	1xTMT6plex [K32];1xTMT6plex [N-Term];2xPhospho [S22(99);S29(100)]	5.89482	6.08108	6.1375	7.43962	7.3156	7.35579
4.0756	8.40237e-05	1.6362	3.10846	Cytoplasmic dynein 1 light intermediate chain 2 OS	DYNC1LI2	O43237 2xPhospho [S443(99.7);S446(100)]	[K].TGSPGSPGAGGVQSTAK.[K]	4.34543e-08	3.00212e-05	7	O43237	O43237 [441-457]	0	2076.98	9.694e-06	9.114e-09	5.99	13	1xTMT6plex [K17];1xTMT6plex [N-Term];2xPhospho [S3(99.7);S6(100)]	5.70044	5.75756	5.85549	7.58346	7.35138	7.28725
4.0748	8.41785e-05	0.785596	1.7238	Nuclear pore complex protein Nup153 OS	NUP153	P49790 1xPhospho [S320(100)]	[K].MSSPLADAK.[R]	0.00937399	0.000991003	6	P49790	P49790 [318-326]	0	1473.74	0.0004298	0.003905	2.17	13	1xOxidation [M1];1xPhospho [S3(100)];1xTMT6plex [K9];1xTMT6plex [N-Term]	6.27053	6.22689	6.30012	7.12102	7.06178	6.97154
4.07441	8.42531e-05	1.844	3.59004	Borealin OS	CDCA8	Q53HL2 2xPhospho [T152(100);S154(100)]	[K].KRTQSIQGK.[G]	0.00271641	0.000238203	4	Q53HL2	Q53HL2 [150-158]	2	1893.03	8.07e-05	0.001088	3.51	8	1xTMT6plex [N-Term];2xPhospho [T3(100);2xTMT6plex [K1;K9];S5(100)]	5.60881	5.8679	5.62352	7.69349	7.49745	7.44128
4.07106	8.49066e-05	1.53454	2.89696	Proliferation marker protein Ki-67 OS	MKI67	P46013 1xPhospho [S235(100)]	[K].KNESPFWK.[L]	0.00911327	0.000936024	3	P46013	P46013 [232-239]	1	1802.98	0.0004157	0.003801	2.55	8	1xPhospho [S4(100)];1xTMT6plex [N-Term];2xTMT6plex [K1;K8]	5.71699	6.00225	5.79181	7.43879	7.29737	7.37851
4.07061	8.49951e-05	1.56232	2.95328	TP53-binding protein 1 OS	TP53BP1	Q12888 2xPhospho [S876(100);S877(100)]	[K].QLSSDAEAQK.[L]	0.000211689	3.00212e-05	3	Q12888	Q12888 [874-883]	0	1694.78	9.694e-06	7.216e-05	4.2	8	1xTMT6plex [K10];1xTMT6plex [N-Term];2xPhospho [S3(100);S4(100)]	5.80993	6.01346	5.96347	7.57365	7.55766	7.34252
4.0701	8.5095e-05	0.888512	1.85127	Telomere-associated protein RIF1 OS	RIF1	Q5UIP0 2xPhospho [S1422(100);T1428(100)]	[R].RRSEVVESTTESQDK.[E]	0.00231901	0.000238203	1	Q5UIP0	Q5UIP0 [1420-1434]	2	2369.12	7.373e-05	0.0009223	3.4	4	1xTMT6plex [K15];1xTMT6plex [N-Term];2xPhospho [S3(100);T9(100)]	6.25172	6.15583	6.12722	7.03782	7.14568	7.01681
4.07009	8.50964e-05	0.727378	1.65563	Membrane-associated guanylate kinase, WW and PDZ domain-containing protein 3 OS	MAGI3	Q5TCQ9 1xPhospho [S595(100)]	[K].GFGFAIADSPTGQK.[V]	7.83737e-06	3.00212e-05	3	Q5TCQ9	Q5TCQ9 [587-600]	0	1933.98	9.694e-06	2.211e-06	4.08	4	1xPhospho [S9(100)];1xTMT6plex [K14];1xTMT6plex [N-Term]	6.36807	6.38024	6.49346	7.17991	7.13443	7.10957
4.06968	8.51774e-05	1.59972	3.03085	Nucleolin OS	NCL	P19338 1xPhospho [T99(100)]	[K].TVTPAK.[A]	0.0848196	0.00414974	15	P19338	P19338 [97-102]	0	1154.66	0.002226	0.02917	2.4	17	1xPhospho [T3(100)];1xTMT6plex [K6];1xTMT6plex [N-Term]	5.82782	5.85798	5.84046	7.59842	7.46679	7.26021
4.06942	8.52269e-05	1.28656	2.43945	Ribosomal protein S6 kinase beta-1 OS	RPS6KB1	P23443 1xPhospho [S503(100)]	[R].QPNSGPYK.[K]	0.0195535	0.0015313	2	P23443	P23443 [500-507]	0	1428.73	0.0008078	0.007867	2.43	8	1xPhospho [S4(100)];1xTMT6plex [K8];1xTMT6plex [N-Term]	5.99095	5.98868	6.01569	7.44294	7.20163	7.21043
4.06657	8.57896e-05	0.717898	1.64478	E3 ubiquitin-protein ligase UHRF1 OS	UHRF1	Q96T88 1xPhospho [S639(100)]	[K].REEEEQQEGGFASPR.[T]	1.0151e-11	3.00212e-05	8	Q96T88	Q96T88 [627-641]	1	2057.91	9.694e-06	1.331e-12	7.04	17	1xPhospho [S13(100)];1xTMT6plex [N-Term]	6.19377	6.28355	6.16792	6.9472	6.8802	6.97154
4.0664	8.5823e-05	1.32662	2.50814	Histone-lysine N-methyltransferase 2A OS	KMT2A	Q03164 2xPhospho [S3053(100);T3067(100)]	[K].YVPNSTDSPGPSQISNAAVQTTPPHLKPATEK.[L]	1.86657e-06	3.00212e-05	1	Q03164	Q03164 [3046-3077]	0	4180.1	9.694e-06	4.845e-07	5.93	4	1xTMT6plex [N-Term];2xPhospho [S8(100);2xTMT6plex [K27;K32];T22(100)]	5.91409	5.7761	5.80735	7.18884	7.26397	7.02459
4.06561	8.59792e-05	0.847618	1.79953	Ribosomal protein S6 kinase beta-1 OS	RPS6KB1	P23443 1xPhospho [S452(100)]	[K].FSPGDFWGR.[G]	0.0047268	0.00029494	2	P23443	P23443 [451-459]	0	1377.62	0.0001228	0.00195	2.47	8	1xPhospho [S2(100)];1xTMT6plex [N-Term]	6.22689	6.31288	6.19771	7.12928	7.01458	7.13648
4.06523	8.60529e-05	1.06593	2.09351	Spartin OS	SPART	Q8N0X7 1xPhospho [S470(100)]	[R].IQPEEKPVEVSPAVTK.[G]	0.000107467	3.00212e-05	2	Q8N0X7	Q8N0X7 [460-475]	0	2518.41	9.694e-06	3.519e-05	3.42	8	1xPhospho [S11(100)];1xTMT6plex [N-Term];2xTMT6plex [K6;K16]	6.04002	6.02015	6.12928	7.24222	7.06286	7.08215
4.06392	8.63128e-05	0.926093	1.90012	Protein PRRC2C OS	PRRC2C	Q9Y520 1xPhospho [T2673(100)]	[K].AFGSGIDIKPGTPPIAGR.[S]	7.55905e-08	3.00212e-05	9	Q9Y520	Q9Y520 [2662-2679]	0	2292.25	9.694e-06	1.637e-08	5.08	17	1xPhospho [T12(100)];1xTMT6plex [K9];1xTMT6plex [N-Term]	6.17393	6.13545	6.24031	7.19672	7.10224	7.02901
4.06298	8.65007e-05	0.244326	1.18454	Protein ZGRF1 OS	ZGRF1	Q86YA3 1xPhospho [S864(100)]	[K].NTVFQQGTQQTYEPDSPPEVR.[K]	1.61767e-09	3.00212e-05	6	Q86YA3	Q86YA3 [849-869]	0	2730.26	9.694e-06	2.817e-10	6.13	8	1xPhospho [S16(100)];1xTMT6plex [N-Term]	6.47573	6.51254	6.49346	6.75221	6.71699	6.74551
4.06259	8.65792e-05	1.95332	3.87265	Proliferation marker protein Ki-67 OS	MKI67	P46013 1xPhospho [T588(100)]	[R].KTPVASDQR.[R]	0.0107105	0.00106427	2	P46013	P46013 [587-595]	1	1539.83	0.0004938	0.004452	2.71	4	1xPhospho [T2(100)];1xTMT6plex [K1];1xTMT6plex [N-Term]	5.41616	5.67243	5.54535	7.66676	7.49265	7.3345
4.06077	8.69426e-05	1.97261	3.92478	DNA excision repair protein ERCC-6-like OS	ERCC6L	Q2NKX8 1xPhospho [S995(100)]	[R].AGFVHSK.[T]	0.0162969	0.00130492	5	Q2NKX8	Q2NKX8 [990-996]	0	1283.69	0.0006788	0.006662	2.68	13	1xPhospho [S6(100)];1xTMT6plex [K7];1xTMT6plex [N-Term]	5.59694	5.69766	5.58496	7.82528	7.53916	7.43296
4.05921	8.7254e-05	1.00989	2.01375	Nuclear receptor corepressor 1 OS	NCOR1	O75376 2xPhospho [T1367(100);T1386(100)]	[R].KTPEVVQSTRPIIEGSISQGTPIK.[F]	0.000149562	3.00212e-05	2	O75376	O75376 [1366-1389]	1	3412.85	9.694e-06	5.001e-05	5.18	8	1xTMT6plex [N-Term];2xPhospho [T2(100);2xTMT6plex [K1;K24];T21(100)]	6.13134	6.18388	6.2075	7.29554	7.15987	7.09698
4.05917	8.72629e-05	1.28743	2.44093	A-kinase anchor protein 12 OS	AKAP12	Q02952 1xPhospho [T793(99.5)]	[K].SEDSIAGSGVEHSTPDTEPGK.[E]	1.08159e-08	3.00212e-05	2	Q02952	Q02952 [780-800]	0	2638.23	9.694e-06	2.101e-09	5.39	8	1xPhospho [T14(99.5)];1xTMT6plex [K21];1xTMT6plex [N-Term]	6.10434	6.10014	6.10014	7.27891	7.54458	7.34341
4.05826	8.74455e-05	0.938748	1.91686	Serine/threonine-protein kinase Nek9 OS	NEK9	Q8TD19 1xPhospho [S331(100)]	[R].SSTVTEAPIAVVTSR.[T]	4.21076e-09	3.00212e-05	5	Q8TD19	Q8TD19 [331-345]	0	1826.95	9.694e-06	7.754e-10	5.78	17	1xPhospho [S1(100)];1xTMT6plex [N-Term]	6.18388	6.14364	6.22689	7.20261	7.02237	7.14568
4.05816	8.74664e-05	1.5974	3.02598	Host cell factor 1 OS	HCFC1	P51610 1xPhospho [S1246(100)]	[R].SSVGAGEPR.[M]	0.00137358	0.000160979	4	P51610	P51610 [1245-1253]	0	1168.56	5.23e-05	0.0005271	2.77	8	1xPhospho [S2(100)];1xTMT6plex [N-Term]	5.74685	5.89724	5.87036	7.61102	7.35667	7.33896
4.05616	8.78709e-05	1.22733	2.34134	Pinin OS	PNN	Q9H307 2xPhospho [T657(100);S658(100)]	[K].RRDTSGLER.[S]	0.0176551	0.00140699	3	Q9H307	Q9H307 [654-662]	2	1478.67	0.0007347	0.007171	2.35	8	1xTMT6plex [N-Term];2xPhospho [T4(100);S5(100)]	5.91886	6.10434	6.0268	7.26397	7.32643	7.1416
4.05561	8.79804e-05	-0.202731	0.868904	RalA-binding protein 1 OS	RALBP1	Q15311 1xPhospho [S463(100)]	[K].IAQEIASLSK.[E]	6.17058e-06	3.00212e-05	4	Q15311	Q15311 [455-464]	0	1597.9	9.694e-06	1.719e-06	4.01	4	1xPhospho [S9(100)];1xTMT6plex [K10];1xTMT6plex [N-Term]	6.99095	7.01011	6.98755	6.81378	6.7879	6.77873
4.05409	8.82899e-05	1.29649	2.4563	Ubiquitin recognition factor in ER-associated degradation protein 1 OS	UFD1	Q92890 2xPhospho [S245(100);S247(100)]	[K].GVEPSPSPIKPGDIK.[R]	0.000286479	3.00212e-05	5	Q92890	Q92890 [241-255]	0	2368.25	9.694e-06	9.934e-05	3.16	13	1xTMT6plex [N-Term];2xPhospho [S5(100);2xTMT6plex [K10;K15];S7(100)]	5.65535	5.63807	5.83794	7.05745	6.90809	7.05528
4.05277	8.85592e-05	1.32142	2.49912	2-(3-amino-3-carboxypropyl)histidine synthase subunit 2 OS	DPH2	Q9BQC3 1xPhospho [T467(100)]	[R].LGQTPVTEAVSGR.[R]	1.41222e-05	3.00212e-05	3	Q9BQC3	Q9BQC3 [464-476]	0	1623.83	9.694e-06	4.108e-06	3.39	8	1xPhospho [T4(100)];1xTMT6plex [N-Term]	5.97269	6.08958	5.91169	7.43962	7.23745	7.26115
4.05267	8.85795e-05	1.12687	2.18385	YTH domain-containing protein 1 OS	YTHDC1	Q96MU7 1xPhospho [S118(100)]	[K].IRLSSSASR.[E]	0.0068731	0.000695094	3	Q96MU7	Q96MU7 [115-123]	1	1285.68	0.0003101	0.002861	3.11	8	1xPhospho [S4(100)];1xTMT6plex [N-Term]	6.15178	6.14975	6.07895	7.38198	7.21723	7.16189
4.05179	8.87584e-05	1.43782	2.70911	Scaffold attachment factor B1 OS	SAFB	Q15424 1xPhospho [S50(100)]	[K].RNVDSSGNK.[S]	0.000770379	9.79053e-05	1	Q15424	Q15424 [46-54]	1	1514.77	3.659e-05	0.0002836	3.11	4	1xPhospho [S5(100)];1xTMT6plex [K9];1xTMT6plex [N-Term]	5.90689	5.98641	6.1334	7.56758	7.38802	7.38457
4.05146	8.88269e-05	0.894666	1.85918	TP53-binding protein 1 OS	TP53BP1	Q12888 2xPhospho [S1673(99.4);S1678(100)]	[K].LITSEEERSPAK.[R]	0.00212453	0.000218825	2	Q12888	Q12888 [1670-1681]	1	1977.97	6.64e-05	0.0008401	3.88	4	1xTMT6plex [K12];1xTMT6plex [N-Term];2xPhospho [S4(99.4);S9(100)]	6.27612	6.26679	6.33092	7.2891	7.12102	7.14771
4.05092	8.89367e-05	1.75882	3.3842	Proliferation marker protein Ki-67 OS	MKI67	P46013 1xPhospho [S1970(100)];1xPhospho [S2453(100)]	[K].ELFQTPGHTEESMTDDK.[I]	1.67094e-06	3.00212e-05	2	P46013	P46013 [1959-1975];[2442-2458]	0	2503.15	9.694e-06	4.312e-07	5.19	8	1xPhospho [S12(100)];1xTMT6plex [K17];1xTMT6plex [N-Term]	5.73606	5.8505	5.56986	7.61029	7.46679	7.35579
4.05061	8.90005e-05	1.74175	3.34441	Proliferation marker protein Ki-67 OS	MKI67	P46013 3xPhospho [S2344(100);T2352(100);S/T]	[K].IACKSPQPDPVDTPASTK.[Q]	1.21472e-06	3.00212e-05	4	P46013	P46013 [2340-2357]	1	2839.34	9.694e-06	3.083e-07	6.37	8	1xCarbamidomethyl [C3];1xTMT6plex [N-Term];2xTMT6plex [K4;3xPhospho [S5(100);K18];S/T];T13(100)	5.79701	5.67243	5.81506	7.69558	7.36545	7.44874
4.05018	8.90878e-05	1.3931	2.62642	Cyclin-dependent kinase 12 OS	CDK12	Q9NYV4 1xPhospho [S148(100)]	[K].DRISGSSK.[R]	0.00202915	0.000218825	4	Q9NYV4	Q9NYV4 [145-152]	1	1387.73	6.64e-05	0.0007999	3.35	8	1xPhospho [S4(100)];1xTMT6plex [K8];1xTMT6plex [N-Term]	5.97728	5.95652	5.94953	7.45615	7.42459	7.1819
4.04962	8.92032e-05	1.1953	2.28992	SUN domain-containing protein 1 OS	SUN1	O94901 1xPhospho [S48(100)]	[K].LDPVFDSPR.[M]	0.00172362	0.000218825	3	O94901	O94901 [42-50]	0	1354.66	5.981e-05	0.00067	3.02	8	1xPhospho [S7(100)];1xTMT6plex [N-Term]	5.91886	5.96347	5.91169	7.24888	6.99661	7.13443
4.04958	8.92111e-05	0.625391	1.54263	Protein regulator of cytokinesis 1 OS	PRC1	O43663 1xPhospho [T481(100)]	[R].RGLAPNTPGK.[A]	0.000372351	3.00212e-05	1	O43663	O43663 [475-484]	1	1548.87	9.694e-06	0.0001309	3.45	4	1xPhospho [T7(100)];1xTMT6plex [K10];1xTMT6plex [N-Term]	6.28355	6.25172	6.21335	6.91528	6.90087	6.80864
4.04945	8.92379e-05	0.662125	1.58241	Band 4.1-like protein 3 OS	EPB41L3	Q9Y2J2 1xPhospho [S99(100)]	[K].LSRSPLK.[I]	0.028003	0.00214598	5	Q9Y2J2	Q9Y2J2 [96-102]	1	1338.79	0.001109	0.01094	2.75	13	1xPhospho [S4(100)];1xTMT6plex [K7];1xTMT6plex [N-Term]	6.2211	6.14364	6.2384	6.91648	6.81506	6.85798
4.04842	8.94499e-05	1.28608	2.43864	N6-adenosine-methyltransferase catalytic subunit OS	METTL3	Q86U44 1xPhospho [S30(100)]	[R].KQDSGHLDLR.[N]	0.00180492	0.000218825	2	Q86U44	Q86U44 [27-36]	1	1706.9	6.64e-05	0.0007048	2.95	8	1xPhospho [S4(100)];1xTMT6plex [K1];1xTMT6plex [N-Term]	5.96116	6.05961	5.91886	7.40173	7.21723	7.17891
4.04832	8.94698e-05	1.29022	2.44566	Nucleolar protein 56 OS	NOP56	O00567 3xPhospho [S563(100);S569(100);S570(100)]	[R].KFSKEEPVSSGPEEAVGK.[S]	5.03166e-07	3.00212e-05	1	O00567	O00567 [561-578]	2	3061.51	9.694e-06	1.213e-07	6.28	4	1xTMT6plex [N-Term];3xPhospho [S3(100);3xTMT6plex [K1;K18];K4;S10(100)];S9(100)	5.926	6.10014	6.02459	7.33807	7.18587	7.39746
4.04815	8.95048e-05	0.814332	1.75848	Bromodomain-containing protein 7 OS	BRD7	Q9NPI1 2xPhospho [S279(100);S289(100)]	[R].EREDSGDAEAHAFKSPSK.[E]	2.40257e-06	3.00212e-05	5	Q9NPI1	Q9NPI1 [275-292]	2	2808.32	9.694e-06	6.326e-07	6.25	13	1xTMT6plex [N-Term];2xPhospho [S5(100);2xTMT6plex [K14;K18];S15(100)]	6.21917	6.20555	6.19967	7.07253	7.07361	6.92125
4.04812	8.95123e-05	0.857225	1.81155	ADP-ribosylation factor-like protein 2-binding protein OS	ARL2BP	Q9Y2Y0 1xPhospho [S140(100)]	[R].GLDLSSGLVVTSLCK.[S]	5.3017e-05	3.00212e-05	2	Q9Y2Y0	Q9Y2Y0 [136-150]	0	2087.12	9.694e-06	1.667e-05	3.77	8	1xCarbamidomethyl [C14];1xPhospho [S5(100)];1xTMT6plex [K15];1xTMT6plex [N-Term]	6.24222	6.29462	6.13545	7.11582	7.03012	7.09803
4.04783	8.95719e-05	0.673271	1.59468	Lamin-B1 OS	LMNB1	P20700 1xPhospho [S278(100)]	[K].LENARLSSEMNTSTVNSAR.[E]	2.51031e-07	3.00212e-05	3	P20700	P20700 [272-290]	1	2389.14	9.694e-06	5.833e-08	4.69	13	1xPhospho [S7(100)];1xTMT6plex [N-Term]	6.43796	6.39575	6.36457	7.10748	7	7.11061
4.04774	8.95906e-05	1.63219	3.09984	E3 SUMO-protein ligase RanBP2 OS	RANBP2	P49792 2xPhospho [S948(100);S955(100)]	[R].FESPATGILSPR.[G]	0.00174543	0.000218825	4	P49792	P49792 [946-957]	0	1663.77	6.64e-05	0.0006803	3.47	8	1xTMT6plex [N-Term];2xPhospho [S3(100);S10(100)]	5.6865	5.96347	5.66391	7.46434	7.39917	7.34696
4.04714	8.9713e-05	1.53433	2.89653	Vinexin OS	SORBS3	O60504 1xPhospho [S395(100)]	[K].FDFQAQSPK.[E]	0.000133379	3.00212e-05	5	O60504	O60504 [389-397]	0	1605.81	9.694e-06	4.419e-05	3.79	13	1xPhospho [S7(100)];1xTMT6plex [K9];1xTMT6plex [N-Term]	5.81506	5.82528	6.05961	7.53605	7.41109	7.35579
4.04659	8.98277e-05	-0.633426	0.644644	Microtubule-associated serine/threonine-protein kinase 2 OS	MAST2	Q6P0Q8 1xPhospho [S1407(100)]	[K].RVQSAEK.[L]	0.00303879	0.000238203	7	Q6P0Q8	Q6P0Q8 [1404-1410]	1	1355.74	8.775e-05	0.001226	3.25	13	1xPhospho [S4(100)];1xTMT6plex [K7];1xTMT6plex [N-Term]	6.30378	6.32553	6.36982	5.71973	5.74685	5.63227
4.04516	9.01242e-05	0.930538	1.90599	M-phase-specific PLK1-interacting protein OS	MPLKIP	Q8TAP9 2xPhospho [T120(100);S124(100)]	[R].TSTPFGSGR.[V]	0.110506	0.00513413	7	Q8TAP9	Q8TAP9 [118-126]	0	1298.54	0.002696	0.0372	1.85	13	1xTMT6plex [N-Term];2xPhospho [T3(100);S7(100)]	6.27984	6.25172	6.19574	7.27705	7.13648	7.10538
4.04441	9.02805e-05	1.6114	3.05547	Inner nuclear membrane protein Man1 OS	LEMD3	Q9Y2U8 1xPhospho [S331(100)]	[R].AAAAGSLDRSR.[N]	5.76615e-05	3.00212e-05	3	Q9Y2U8	Q9Y2U8 [322-332]	1	1383.69	9.694e-06	1.823e-05	3.83	8	1xPhospho [S10(100)];1xTMT6plex [N-Term]	5.16591	5.4822	5.42626	6.98527	6.91767	7.00562
4.04401	9.03623e-05	1.43309	2.70025	Calmodulin-regulated spectrin-associated protein 2 OS	CAMSAP2	Q08AD1 1xPhospho [S810(100)]	[K].GDGISPLREEAAGAEDEK.[V]	4.54599e-06	3.00212e-05	2	Q08AD1	Q08AD1 [806-823]	1	2382.16	9.694e-06	1.241e-06	4.39	8	1xPhospho [S5(100)];1xTMT6plex [K18];1xTMT6plex [N-Term]	5.83794	5.86295	6.05094	7.32643	7.46352	7.26115
4.04395	9.03761e-05	1.58467	2.99938	ATPase family protein 2 homolog OS	SPATA5	Q8NB90 1xPhospho [S13(100)]	[K].RLNQSAENGSSLPSAASSCAEAR.[A]	8.59093e-09	3.00212e-05	2	Q8NB90	Q8NB90 [9-31]	1	2672.23	9.694e-06	1.649e-09	6.16	4	1xCarbamidomethyl [C19];1xPhospho [S5(100)];1xTMT6plex [N-Term]	5.76022	5.71699	5.98185	7.33718	7.36019	7.5157
4.04325	9.05218e-05	0.967449	1.95538	Ankyrin repeat and LEM domain-containing protein 2 OS	ANKLE2	Q86XL3 1xPhospho [S866(100)]	[K].SAVLCYSPSDR.[Q]	0.000454904	3.00212e-05	4	Q86XL3	Q86XL3 [860-870]	0	1563.71	9.694e-06	0.0001626	2.9	13	1xCarbamidomethyl [C5];1xPhospho [S7(100)];1xTMT6plex [N-Term]	6.17592	6.2555	6.17193	7.25267	7.18587	7.06717
4.04164	9.08566e-05	1.12758	2.18492	Bromodomain-containing protein 3 OS	BRD3		[R].KADTTTPTTSAITASR.[S]	9.27142e-07	3.00212e-05	2	Q15059	Q15059 [245-260]	1	2160.13	9.694e-06	2.313e-07	4.65	8	1xPhospho [T/S];1xTMT6plex [K1];1xTMT6plex [N-Term]	6.01123	6.08746	6.19574	7.31107	7.21432	7.15178
4.04118	9.09533e-05	1.02096	2.02927	Nucleolar and spindle-associated protein 1 OS	NUSAP1	Q9BXS6 1xPhospho [T314(100)]	[K].SAHVTVSGGTPK.[G]	1.0826e-06	3.00212e-05	2	Q9BXS6	Q9BXS6 [305-316]	0	1678.89	9.694e-06	2.731e-07	4.21	8	1xPhospho [T10(100)];1xTMT6plex [K12];1xTMT6plex [N-Term]	6.12928	6.06393	6.11894	7.2211	7.1416	7.01235
4.0403	9.11376e-05	1.10957	2.15781	Neuroblast differentiation-associated protein AHNAK OS	AHNAK	Q09666 1xPhospho [S4960(100)]	[K].VEAPSLDVHMDSPDINIEGPDVK.[I]	8.28392e-11	3.00212e-05	3	Q09666	Q09666 [4949-4971]	0	3015.48	9.694e-06	1.221e-11	5.57	8	1xPhospho [S12(100)];1xTMT6plex [K23];1xTMT6plex [N-Term]	6.07253	6.20555	6.05961	7.3147	7.21626	7.13545
4.03975	9.12527e-05	1.1982	2.29454	Microtubule-associated protein 1B OS	MAP1B	P46821 3xPhospho [S1793(99.3);S1797(100);T1799(100)]	[R].ESSPLYSPTFSDSTSAVK.[E]	2.89371e-06	3.00212e-05	13	P46821	P46821 [1791-1808]	0	2601.12	9.694e-06	7.703e-07	5.84	13	1xTMT6plex [K18];1xTMT6plex [N-Term];3xPhospho [S3(99.3);S7(100);T9(100)]	6.14975	6.20359	6.07253	7.46271	7.31651	7.24127
4.0376	9.1707e-05	1.66022	3.16064	Telomere-associated protein RIF1 OS	RIF1	Q5UIP0 1xPhospho [S1601(100)]	[K].AENQSHDYK.[A]	0.00431842	0.000267383	1	Q5UIP0	Q5UIP0 [1597-1605]	0	1629.77	0.0001085	0.00177	3.09	4	1xPhospho [S5(100)];1xTMT6plex [K9];1xTMT6plex [N-Term]	5.69488	5.87529	5.80735	7.60066	7.46842	7.2891
4.03649	9.1942e-05	1.12776	2.18519	Apoptotic chromatin condensation inducer in the nucleus OS	ACIN1	Q9UKV3 1xPhospho [S240(100)]	[R].AAKLSEGSQPAEEEEDQETPSR.[N]	6.0546e-09	3.00212e-05	2	Q9UKV3	Q9UKV3 [236-257]	1	2926.37	9.694e-06	1.141e-09	6.21	8	1xPhospho [S5(100)];1xTMT6plex [K3];1xTMT6plex [N-Term]	6.00675	5.9542	6.14364	7.23554	7.16591	7.0864
4.03644	9.19509e-05	1.03283	2.04604	ADP-ribosylation factor-like protein 6-interacting protein 4 OS	ARL6IP4	Q66PJ3 3xPhospho [S221(100);S223(100);T/S]	[R].NCSASTSQGRK.[A]	0.143746	0.00625714	1	Q66PJ3	Q66PJ3 [219-229]	1	1893.77	0.003229	0.04774	2.11	4	1xCarbamidomethyl [C2];1xTMT6plex [K11];1xTMT6plex [N-Term];3xPhospho [S3(100);S5(100);T/S]	6.30378	6.1416	6.09381	7.24031	7.20065	7.19672
4.03565	9.212e-05	0.490246	1.40468	Nuclear receptor corepressor 1 OS	NCOR1	O75376 1xPhospho [T1522(100)]	[K].STLTPTQR.[E]	0.0358538	0.00247828	5	O75376	O75376 [1519-1526]	0	1212.62	0.001323	0.01359	2.18	8	1xPhospho [T4(100)];1xTMT6plex [N-Term]	6.47897	6.52513	6.46597	7.02791	6.97039	6.94251
4.03511	9.2233e-05	0.518159	1.43213	Microtubule-actin cross-linking factor 1, isoforms 1/2/3/5 OS	MACF1	Q9UPN3 1xPhospho [S4521(100)]	[K].AFLAELEQNSPK.[I]	7.26908e-06	3.00212e-05	8	Q9UPN3	Q9UPN3 [4512-4523]	0	1884.99	9.694e-06	2.042e-06	4.08	13	1xPhospho [S10(100)];1xTMT6plex [K12];1xTMT6plex [N-Term]	6.53605	6.45779	6.51885	7.03672	7.05202	6.97842
4.03502	9.22525e-05	0.259966	1.19745	Carboxyl-terminal PDZ ligand of neuronal nitric oxide synthase protein OS	NOS1AP	O75052 1xPhospho [S266(99.6)]	[K].VSHPQEPMLTASPR.[M]	2.59043e-06	3.00212e-05	2	O75052	O75052 [255-268]	0	1858.91	9.694e-06	6.853e-07	4.38	8	1xPhospho [S12(99.6)];1xTMT6plex [N-Term]	6.57743	6.52826	6.55305	6.81121	6.79961	6.82782
4.03474	9.23125e-05	1.00988	2.01374	RRP15-like protein OS	RRP15	Q9Y3B9 1xPhospho [T104(100)]	[K].KTPESKPTILVK.[N]	0.0762908	0.00399121	1	Q9Y3B9	Q9Y3B9 [103-114]	1	2337.43	0.002108	0.02658	1.55	4	1xPhospho [T2(100)];1xTMT6plex [N-Term];3xTMT6plex [K1;K12];K6	6.08746	6.13545	6.23458	7.2555	7.12102	7.11061
4.03444	9.23761e-05	1.35447	2.55702	Telomere-associated protein RIF1 OS	RIF1	Q5UIP0 1xPhospho [S1869(100)]	[K].TVGPCLGDSK.[N]	2.71975e-06	3.00212e-05	3	Q5UIP0	Q5UIP0 [1861-1870]	0	1571.79	9.694e-06	7.21e-07	3.75	8	1xCarbamidomethyl [C5];1xPhospho [S9(100)];1xTMT6plex [K10];1xTMT6plex [N-Term]	5.94017	5.93074	6.17991	7.40259	7.3906	7.32103
4.03435	9.23955e-05	1.29367	2.4515	Transmembrane protein 209 OS	TMEM209	Q96SK2 2xPhospho [T230(98.8);S/Y/T]	[R].YRSSPTVYNSPTDKEDYMTDLR.[T]	6.44996e-06	3.00212e-05	1	Q96SK2	Q96SK2 [219-240]	2	3256.47	9.694e-06	1.802e-06	4.66	4	1xTMT6plex [K14];1xTMT6plex [N-Term];2xPhospho [T12(98.8);S/Y/T]	5.94251	5.99322	6.00899	7.39746	7.12722	7.30104
4.03427	9.2412e-05	1.1167	2.1685	Rho guanine nucleotide exchange factor 26 OS	ARHGEF26	Q96DR7 1xPhospho [S329(100)]	[R].AVVSGFDFDSPTSSK.[K]	1.66355e-06	3.00212e-05	2	Q96DR7	Q96DR7 [320-334]	0	2082.02	9.694e-06	4.295e-07	4.2	4	1xPhospho [S10(100)];1xTMT6plex [K15];1xTMT6plex [N-Term]	5.87283	5.99322	5.83542	7.05853	7.07895	6.91409
4.03312	9.26565e-05	1.10593	2.15238	THO complex subunit 2 OS	THOC2	Q8NI27 2xPhospho [T1385(100);S]	[K].GGEKTPVSGSLKSPVPR.[S]	0.00296404	0.000238203	3	Q8NI27	Q8NI27 [1381-1397]	2	2543.36	8.775e-05	0.001195	3.06	8	1xTMT6plex [N-Term];2xPhospho [T5(100);2xTMT6plex [K4;K12];S]	6.03782	6.09592	6.17592	7.29094	7.23745	7.09908
4.03268	9.27519e-05	1.07428	2.10566	Centromere protein F OS	CENPF	P49454 1xPhospho [T1541(100)]	[R].KETPSAPAK.[G]	0.000483417	3.00212e-05	4	P49454	P49454 [1539-1547]	1	1695.96	9.694e-06	0.000173	3.32	13	1xPhospho [T3(100)];1xTMT6plex [N-Term];2xTMT6plex [K1;K9]	5.74953	5.80735	5.82273	6.99548	6.80735	6.79961
4.03237	9.28174e-05	1.63234	3.10015	AT-rich interactive domain-containing protein 1B OS	ARID1B	Q8NFD5 1xPhospho [T1024(100)]	[K].ADGKEEGTPQPESK.[S]	1.09708e-06	3.00212e-05	3	Q8NFD5	Q8NFD5 [1017-1030]	1	2240.14	9.694e-06	2.764e-07	3.78	4	1xPhospho [T8(100)];1xTMT6plex [N-Term];2xTMT6plex [K4;K14]	5.83542	5.86047	5.88264	7.66463	7.49985	7.31107
4.03183	9.29322e-05	1.53958	2.9071	Cell division cycle protein 27 homolog OS	CDC27	P30260 2xPhospho [S435(100);S438(100)]	[K].LDSSIISEGK.[I]	0.0018431	0.000218825	2	P30260	P30260 [432-441]	0	1666.81	6.64e-05	0.0007215	3.01	8	1xTMT6plex [K10];1xTMT6plex [N-Term];2xPhospho [S4(100);S7(100)]	5.73064	5.88753	5.93074	7.50938	7.24888	7.40939
4.03069	9.31775e-05	0.712024	1.6381	Centrosomal protein of 170 kDa OS	CEP170	Q5SW79 1xPhospho [S1210(100)]	[R].ANSISRLSDSK.[V]	0.0182641	0.00145748	2	Q5SW79	Q5SW79 [1203-1213]	1	1715.91	0.0007528	0.007399	2.17	8	1xPhospho [S8(100)];1xTMT6plex [K11];1xTMT6plex [N-Term]	6.1819	6.30561	6.24793	6.99209	6.97613	6.90328
4.02974	9.33806e-05	2.35865	5.12891	Proliferation marker protein Ki-67 OS	MKI67	P46013 1xPhospho [T2389(100)]	[K].AMDTPKPAVSDEK.[N]	0.00128389	0.000160979	1	P46013	P46013 [2386-2398]	0	2156.13	5.23e-05	0.0004899	3.07	4	1xPhospho [T4(100)];1xTMT6plex [N-Term];2xTMT6plex [K6;K13]	5.29278	5.49825	5.14568	7.88753	7.54998	7.57516
4.02949	9.3436e-05	0.272312	1.20774	Rho GTPase-activating protein 17 OS	ARHGAP17	Q68EM7 2xPhospho [S570(100);S575(100)]	[R].AESSSGGGTVPSSAGILEQGPSPGDGSPPKPK.[D]	1.75107e-10	3.00212e-05	2	Q68EM7	Q68EM7 [549-580]	0	3782.85	9.694e-06	2.699e-11	7.01	8	1xTMT6plex [N-Term];2xPhospho [S22(100);2xTMT6plex [K30;K32];S27(100)]	6.64241	6.66107	6.68089	6.96	6.91886	6.92244
4.02922	9.34936e-05	0.415165	1.33345	M-phase-specific PLK1-interacting protein OS	MPLKIP	Q8TAP9 3xPhospho [S93(100);S104(98.9);S115(100)]	[R].SPAGSQQQFGYSPGQQQTHPQGSPR.[T]	2.04823e-05	3.00212e-05	2	Q8TAP9	Q8TAP9 [93-117]	0	3124.29	9.694e-06	6.085e-06	5.06	8	1xTMT6plex [N-Term];3xPhospho [S1(100);S12(98.9);S23(100)]	6.53916	6.48543	6.46107	6.89724	6.89845	6.93546
4.02918	9.35012e-05	0.80082	1.74209	Stress-induced-phosphoprotein 1 OS	STIP1	P31948 1xPhospho [S481(100)]	[R].HDSPEDVK.[R]	0.000127068	3.00212e-05	18	P31948	P31948 [479-486]	0	1464.71	9.694e-06	4.202e-05	3.58	17	1xPhospho [S3(100)];1xTMT6plex [K8];1xTMT6plex [N-Term]	6.29646	6.30012	6.41109	7.18785	7.14975	7.07253
4.02912	9.35137e-05	1.32204	2.50019	Protein scribble homolog OS	SCRIB	Q14160 1xPhospho [T883(99.6)]	[RK].GSTPYR.[HA]	0.0384708	0.00251614	2	Q14160	Q14160 [881-886]	0	989.465	0.001406	0.01449	2.07	8	1xPhospho [T3(99.6)];1xTMT6plex [N-Term]	5.89966	6.05745	6.16189	7.42543	7.30743	7.35226
4.0283	9.36904e-05	0.986506	1.98138	Zinc finger homeobox protein 4 OS	ZFHX4	Q86UP3 1xPhospho [S2239(100)]	[K].SYENQAETK.[D]	5.25504e-05	3.00212e-05	2	Q86UP3	Q86UP3 [2239-2247]	0	1607.77	9.694e-06	1.647e-05	3.94	8	1xPhospho [S1(100)];1xTMT6plex [K9];1xTMT6plex [N-Term]	6.12722	6.2724	6.30925	7.27612	7.21335	7.17891
4.02765	9.38327e-05	0.658133	1.57804	Protein FAM117A OS	FAM117A	Q9C073 1xPhospho [S355(99.5)]	[R].VFEEATSPGPDLAFLTSCPDK.[N]	1.2755e-05	3.00212e-05	2	Q9C073	Q9C073 [349-369]	0	2819.36	9.694e-06	3.703e-06	4.04	4	1xCarbamidomethyl [C18];1xPhospho [S7(99.5)];1xTMT6plex [K21];1xTMT6plex [N-Term]	6.29278	6.3837	6.36282	6.95768	7.06393	6.99209
4.02742	9.38818e-05	1.36465	2.57515	Ankyrin repeat and LEM domain-containing protein 2 OS	ANKLE2	Q86XL3 1xPhospho [T751(98.9)]	[R].SVSKTPDESTK.[T]	0.000906385	9.79053e-05	1	Q86XL3	Q86XL3 [747-757]	1	1946.05	3.659e-05	0.0003385	3.25	4	1xPhospho [T5(98.9)];1xTMT6plex [N-Term];2xTMT6plex [K4;K11]	5.79181	5.853	6.00225	7.36632	7.18686	7.18785
4.02734	9.38983e-05	0.946469	1.92715	Nucleus accumbens-associated protein 1 OS	NACC1	Q96RE7 1xPhospho [S188(100)]	[R].LWDSGQK.[E]	0.0817191	0.00408185	2	Q96RE7	Q96RE7 [185-191]	0	1371.71	0.002154	0.02821	2.33	8	1xPhospho [S4(100)];1xTMT6plex [K7];1xTMT6plex [N-Term]	6.20945	6.16189	6.13134	7.21626	7.10014	7.02569
4.02693	9.39867e-05	0.185121	1.13691	Pericentriolar material 1 protein OS	PCM1	Q15154 1xPhospho [S384(99.6)]	[R].KPSASERLPDEK.[V]	0.00608711	0.000611429	3	Q15154	Q15154 [382-393]	1	2124.17	0.0002395	0.002525	2.31	8	1xPhospho [S3(99.6)];1xTMT6plex [N-Term];2xTMT6plex [K1;K12]	6.27612	6.2891	6.3147	6.48059	6.4822	6.47249
4.02602	9.41848e-05	1.07691	2.10951	Cell division cycle protein 27 homolog OS	CDC27	P30260 1xPhospho [S220(100)]	[R].LNLESSNSK.[Y]	0.00195425	0.000218825	2	P30260	P30260 [215-223]	0	1529.8	6.64e-05	0.0007663	2.99	8	1xPhospho [S6(100)];1xTMT6plex [K9];1xTMT6plex [N-Term]	6.19377	6.08321	6.15381	7.33896	7.14364	7.17891
4.02326	9.4786e-05	0.55259	1.46672	Transcription intermediary factor 1-beta OS	TRIM28	Q13263 1xPhospho [S752(100)]	[R].LQEKLSPPYSSPQEFAQDVGR.[M]	1.09121e-08	3.00212e-05	4	Q13263	Q13263 [747-767]	1	2914.48	9.694e-06	2.117e-09	5.12	8	1xPhospho [S6(100)];1xTMT6plex [K4];1xTMT6plex [N-Term]	6.49665	6.40429	6.43463	7.00787	6.95536	7.03012
[truncated: 37,903 more rows]

## Sheet: Significant
-LOG(P-value)	P-value	LOG2(Fold-Change)	Fold-Change	Master Protein Descriptions	Gene Symbol	Modifications in Master Proteins	Annotated Sequence	Qvality PEP	Qvality q-value	# Protein Groups	# Proteins	# PSMs	Master Protein Accessions	Positions in Master Proteins	# Missed Cleavages	Theo. MH+ [Da]	Percolator q-Value (by Search Engine): Sequest HT	Percolator PEP (by Search Engine): Sequest HT	XCorr (by Search Engine): Sequest HT	Channel Occupancy [%]	Symbol color	Symbol type	Symbol size	Show label	Modifications	DMSOR1	DMSOR1	DMASOR3	d-TAGR1	d-TAGR2	d-TAGR3
[truncated: 14,207 more rows]

[truncated: 2 more sheets: Hyper-phosphorylated, Hypo-phosphorylated]
