# Supplementary material for: Mapping the substrate landscape of protein phosphatase 2A catalytic subunit PPP2CA
Source: iScience. 2024 Feb 19;27(3):109302. doi: 10.1016/j.isci.2024.109302 (PMC10915630; doi:10.1016/j.isci.2024.109302)
Supplement: Table S3. Results from bioinformatic analyses, related to Figure 3 and Figure 4 — sFull lists of results from different bioinformatic analyses conducted in this study using the hyper-phosphorylated hits are detailed in separate sheets, including for KEGG pathway analysis, biological processes, molecular functions, protein domains, subcellular localization, disease associations and comparisons with DEPOD database. [file mmc4.xlsx]

## Sheet: KEGG_2021_Human_table
Term	Overlap	P-value	Adjusted P-value	Old P-value	Old Adjusted P-value	Odds Ratio	Combined Score	Genes
Spliceosome	55/150	1.20222e-16	2.0712e-14	0	0	4.76871	174.807	TCERG1;RBM25;DDX46;EIF4A3;HNRNPU;PQBP1;SART1;SNRNP70;DHX16;TXNL4A;RBM17;NCBP1;THOC1;PRPF40A;THOC2;WBP11;RBMXL1;PRPF3;SRSF3;SRSF4;SNRPA1;SRSF5;SNRPC;SRSF6;SLU7;RBM22;DDX5;SF3B2;DHX8;RBM8A;DDX23;U2AF1;PUF60;PCBP1;TRA2B;TRA2A;SF3B1;SMNDC1;PRPF38B;HNRNPA3;SF3A1;SF3A2;FUS;ALYREF;U2SURP;CHERP;HNRNPM;HNRNPK;SNW1;ACIN1;PRPF31;HNRNPC;HNRNPA1L2;RBMX;HSPA1B
Cell cycle	49/124	1.63731e-16	2.0712e-14	0	0	5.37249	195.281	RB1;CDKN1A;MCM7;BUB1B;CDC20;CDC23;PTTG1;CDC26;CHEK2;MYC;CDC27;CHEK1;EP300;ANAPC7;CDC25C;SMC1A;YWHAZ;CDC25A;CDC25B;RBL2;DBF4;ESPL1;MCM3;ANAPC4;MCM4;ANAPC5;MCM6;TP53;ANAPC1;ANAPC2;MCM2;HDAC1;TTK;PKMYT1;CCNB2;FZR1;ORC1;ORC3;RAD21;ORC2;ABL1;E2F3;BUB1;CREBBP;PLK1;CDC7;CDK7;CDC16;MDM2
RNA transport	60/186	4.84363e-15	4.08479e-13	0	0	3.92457	129.358	NUP107;NUP188;FMR1;EIF4A3;PHAX;CASC3;PNN;SUMO2;NUP214;NDC1;EIF5B;UPF1;NUP210;NCBP1;NUP133;PABPC4;THOC1;THOC2;TRNT1;RANGAP1;THOC7;SRRM1;NUP93;NUP50;GEMIN5;NUP98;PABPC1;GEMIN8;RBM8A;DDX20;AAAS;FXR1;POM121C;NUP42;TPR;EIF4EBP1;EIF4EBP2;NUP88;EIF4B;RANBP2;EIF2B4;EIF2B2;NUP155;FUS;ALYREF;PYM1;UPF3B;NUP153;EIF2S2;EIF5;EIF3J;TACC3;ACIN1;EIF3H;NUP35;EIF3E;EIF4G3;EIF3A;EIF4G1;EIF3B
Ubiquitin mediated proteolysis	34/140	6.60544e-06	0.000417794	0	0	2.61482	31.1885	MGRN1;XIAP;BRCA1;CBL;UBE2J1;CDC20;FZR1;CDC23;HERC1;CDC26;CDC27;UBR5;ELOB;PPIL2;ANAPC7;HUWE1;SYVN1;UBE4B;PML;DDB2;UBE2S;CDC16;MDM2;UBA3;ANAPC4;UBE2O;ANAPC5;UBA1;STUB1;TRIP12;SAE1;ANAPC1;ANAPC2;UBE2M
Endocytosis	50/252	2.61256e-05	0.00132196	0	0	2.0218	21.3352	SH3GL3;WIPF1;ZFYVE9;WIPF3;ARPC5L;WASHC2C;WASHC2A;EEA1;PSD3;GIT1;RAB8A;SH3GL1;USP8;VPS37A;EPS15L1;ARFGAP3;RBSN;ARFGAP1;EPN1;ARFGAP2;ZFYVE16;BIN1;HGS;PARD3;AMPH;CHMP5;AGAP1;ASAP1;AGAP3;VPS26B;CBL;SNX3;SNX4;SNX1;RAB11FIP1;SNX2;MVB12A;PIP5K1A;RAB11FIP2;EPS15;IQSEC1;RAB11A;PML;EHD1;SPART;DAB2;EHD4;MDM2;SMAP2;HSPA1B
mRNA surveillance pathway	25/98	4.41036e-05	0.0018597	0	0	2.78546	27.9353	HBS1L;SMG1;RBM8A;EIF4A3;CASC3;SMG7;SMG6;PNN;FIP1L1;PABPN1;PCF11;PAPOLG;PAPOLA;UPF1;CPSF7;RNGTT;NCBP1;FUS;ALYREF;PABPC4;PYM1;UPF3B;SRRM1;ACIN1;PABPC1
DNA replication	13/36	6.81487e-05	0.0023061	0	0	4.58494	43.9871	FEN1;MCM7;LIG1;RFC1;RPA1;POLD3;POLA1;POLA2;MCM3;MCM4;MCM6;POLE;MCM2
Cellular senescence	34/156	7.29201e-05	0.0023061	0	0	2.26983	21.6228	RB1;LIN54;CDKN1A;MRE11;LIN37;GATA4;LIN9;FOXO3;FOXM1;FOXO1;ZFP36L2;CCNB2;PPP3CA;CHEK2;MYC;CHEK1;EIF4EBP1;MYBL2;E2F3;NBN;LIN52;NFATC3;TSC2;TSC1;NFATC1;HIPK1;SIRT1;CDC25A;NFATC4;RBL2;MDM2;RAF1;SQSTM1;TP53
Lysine degradation	18/63	0.000105576	0.00296785	0	0	3.24812	29.7401	KMT2D;SETD2;KMT2A;EHMT2;KMT2C;SETD1B;DOT1L;KMT2B;SETD1A;EHMT1;SETMAR;PRDM2;CAMKMT;NSD3;NSD1;NSD2;PRDM16;KMT5A
Base excision repair	12389	0.000119744	0.00302953	0	0	4.63373	41.8433	POLD3;MBD4;FEN1;PARP4;LIG1;PARP1;MPG;NTHL1;PARP2;XRCC1;LIG3;POLE
Progesterone-mediated oocyte maturation	24/100	0.000173876	0.00399914	0	0	2.56688	22.2219	HSP90AA1;ANAPC7;PLK1;ARAF;KIF22;CDC25C;PKMYT1;CDC25A;CDC25B;STK10;CCNB2;FZR1;CDC23;ADCY9;CDC26;CDC27;CDC16;ANAPC4;ANAPC5;PRKACA;RAF1;BUB1;ANAPC1;ANAPC2
Human T-cell leukemia virus 1 infection	42/219	0.000241479	0.00509118	0	0	1.93376	16.1057	RB1;ATF2;VAC14;CDKN1A;CRTC2;CRTC1;XIAP;BUB1B;ELK1;CDC20;PPP3CA;CCNB2;CDC23;PTTG1;CDC26;CHEK2;MYC;CDC27;CHEK1;EP300;E2F3;PRKACA;MAP3K3;RANBP1;CREBBP;ANAPC7;NFATC3;NFATC1;NFATC4;NFKB2;DLG1;ADCY9;ESPL1;CDC16;ANAPC4;ANAPC5;TCF3;TLN1;TP53;ANAPC1;ANAPC2;CREB5
Adherens junction	18/71	0.000537109	0.010453	0	0	2.7566	20.7553	FARP2;PTPN1;TCF7L2;CREBBP;CTNND1;LMO7;SORBS1;BAIAP2;TJP1;AFDN;FER;PARD3;CTNNA1;EP300;MAP3K7;SSX2IP;WASF2;NECTIN2
Transcriptional misregulation in cancer	36/192	0.000991601	0.0179196	0	0	1.87766	12.9863	ATF1;DDX5;CDKN1A;KMT2A;MAX;HDAC1;DOT1L;PRCC;JMJD1C;SIX1;MLLT1;MLLT3;FOXO1;HOXA9;SIX4;MYC;NSD2;H3-3A;MEN1;MEF2C;TAF15;BCL11B;FUS;MLF1;PML;DDB2;PER2;NCOR1;ZEB1;H3-4;BCL6;SP1;MDM2;BMP2K;TCF3;TP53
Ribosome biogenesis in eukaryotes	23/108	0.00139867	0.0235909	0	0	2.19734	14.4414	NOP56;NOP58;REXO1;NVL;HEATR1;SPATA5;GTPBP4;WDR43;GNL3;FBL;EMG1;LSG1;GNL3L;EIF6;NOB1;TCOF1;DKC1;BMS1;XRN2;RIOK2;RIOK1;UTP14A;UTP14C
Insulin signaling pathway	27/137	0.0019192	0.0303474	0	0	1.99408	12.4747	ARAF;IRS2;PYGL;CBL;ELK1;ACACA;FOXO1;PRKAR2B;PRKAR2A;MKNK1;EIF4EBP1;PRKACA;PTPN1;EXOC7;RPS6;TSC2;TSC1;SORBS1;PHKA2;PRKAB1;RPS6KB1;PPP1R3D;RAPGEF1;TRIP10;RAF1;SOS1;SOS2
Basal transcription factors	16772	0.00277147	0.041246	0	0	2.94675	17.3516	CDK7;TAF15;TAF12;TAF10;TAF9;TAF8;TAF7;TAF9B;GTF2F1;MNAT1;TAF3;GTF2I
Longevity regulating pathway	21/102	0.00338894	0.0444386	0	0	2.10388	11.9653	ATF2;HDAC1;EHMT2;EHMT1;TSC2;IRS2;TSC1;FOXO3;ATG13;PRKAB1;ADIPOR2;SIRT1;FOXO1;ADCY9;RPS6KB1;EIF4EBP1;EIF4EBP2;PRKACA;TP53;HSPA1B;CREB5
Oocyte meiosis	25/129	0.00348906	0.0444386	0	0	1.95176	11.0433	CAMK2D;PKMYT1;CDC20;CCNB2;PPP3CA;CDC23;SLK;PTTG1;CDC26;CDC27;PRKACA;BUB1;ANAPC7;PLK1;CDC25C;SMC1A;YWHAZ;SGO1;ADCY9;ESPL1;CDC16;ANAPC4;ANAPC5;ANAPC1;ANAPC2
Endometrial cancer	14/58	0.00351293	0.0444386	0	0	2.57916	14.5756	APC2;TCF7L2;CDKN1A;ARAF;FOXO3;ELK1;DDB2;APC;MYC;CTNNA1;RAF1;SOS1;SOS2;TP53
Nucleotide excision repair	17502	0.0040922	0.0493012	0	0	2.77805	15.2756	POLD3;CDK7;LIG1;RFC1;CETN2;RPA1;RAD23A;ERCC5;ERCC6;MNAT1;POLE;DDB2
ErbB signaling pathway	18/85	0.00468796	0.0539115	0	0	2.17887	11.6848	CDKN1A;CAMK2D;ARAF;PRKCA;CBL;ELK1;PAK1;RPS6KB1;MYC;NCK2;ABL1;EIF4EBP1;ABL2;RAF1;SOS1;SOS2;PAK2;NCK1
RNA degradation	17/79	0.00497455	0.0547201	0	0	2.22339	11.7916	PABPC4;PARN;PATL1;EDC3;EDC4;PAN2;CNOT2;XRN2;DHX36;CNOT3;MTREX;PABPC1;DCP1A;EXOSC2;DCP2;DCP1B;MPHOSPH6
Amyotrophic lateral sclerosis	56/364	0.00628148	0.0662172	0	0	1.48028	7.50523	NUP107;NUP188;PPP3CA;TUBA1B;NEFL;NEFM;RAB8A;NUP214;NDC1;NUP210;NCBP1;NUP133;ATG13;NUP93;PSMA5;ATXN2L;PSMA6;PSMA4;PSMA1;NUP50;SRSF3;MATR3;SMCR8;NUP98;ATF6;TP53;SQSTM1;OPTN;DCTN6;RAB1A;DCTN2;DCTN1;PIK3R4;KLC1;TANK;HDAC6;KLC4;ATXN2;KLC2;POM121C;TPR;NUP88;PRPH;RANBP2;HNRNPA3;NUP155;FUS;ALYREF;ADRM1;NUP153;SETX;VAPB;HNRNPA2B1;NUP35;HNRNPA1L2;ATG2B
Regulation of actin cytoskeleton	36/218	0.0087138	0.0881837	0	0	1.60705	7.622	ROCK2;PXN;ARAF;ARPC5L;IQGAP3;FGD1;ARHGAP35;MYLK;PAK1;CFL1;PIP5K1A;PAK2;WASF2;GIT1;APC2;ARHGEF12;PPP1R12A;SSH2;BAIAP2;SSH3;SSH1;ENAH;DIAPH1;PIKFYVE;DIAPH3;ABI2;APC;MYH9;ARHGEF1;RAF1;SOS1;DOCK1;PPP1R12C;SOS2;BCAR1;ARHGEF6
Hepatocellular carcinoma	29/168	0.00959519	0.0933686	0	0	1.69372	7.86985	RB1;CDKN1A;SMARCD2;ARAF;ELK1;MYC;DVL2;HMOX1;E2F3;ARID2;BRD7;APC2;SMARCE1;TCF7L2;SMARCC1;PBRM1;SMARCC2;CSNK1A1;PRKCA;ARID1A;ARID1B;SMARCA4;DDB2;APC;RPS6KB1;RAF1;SOS1;TP53;SOS2
Chronic myeloid leukemia	15/76	0.0176226	0.16513	0	0	1.99226	8.0459	RB1;CDKN1A;HDAC1;ARAF;CBL;DDB2;BCR;MYC;ABL1;MDM2;E2F3;RAF1;SOS1;SOS2;TP53
Vasopressin-regulated water reabsorption	16346	0.0192702	0.17412	0	0	2.38109	9.40341	DCTN6;DYNC1LI1;DYNC1LI2;ADCY9;DCTN2;DCTN1;STX4;PRKACA;RAB11A;CREB5
Thyroid hormone signaling pathway	21/121	0.0234328	0.204431	0	0	1.70232	6.38985	NCOA1;MED1;NCOA2;CREBBP;HDAC1;STAT1;NCOA3;TSC2;PRKCA;GATA4;FOXO1;MED13L;PLCB3;NCOR1;TBC1D4;MYC;MDM2;EP300;PRKACA;RAF1;TP53
Homologous recombination	15220	0.0317471	0.259503	0	0	2.27614	7.85257	POLD3;BLM;BRIP1;MRE11;UIMC1;RPA1;BRCA1;NBN;TOPBP1
Hepatitis B	26/162	0.0317969	0.259503	0	0	1.55013	5.34544	RB1;ATF2;CDKN1A;DDX3X;ARAF;ELK1;MYC;EP300;E2F3;MAP3K7;CREBBP;STAT1;NFATC3;PRKCA;NFATC1;YWHAZ;NFATC4;DDB2;MAVS;TRAF3;TAB2;RAF1;SOS1;TP53;SOS2;CREB5
Mismatch repair	45078	0.0345338	0.268064	0	0	2.85484	9.60887	MSH6;POLD3;LIG1;RFC1;EXO1;RPA1
Protein processing in endoplasmic reticulum	27/171	0.0349648	0.268064	0	0	1.52033	5.09828	UBXN1;SAR1A;RRBP1;UBE2J1;ATXN3;HSPH1;BAG2;BAG1;UFD1;SEC62;UBXN4;HSP90AA1;EIF2AK1;AMFR;SYVN1;MOGS;UBE4B;RAD23A;CKAP4;DNAJA1;NSFL1C;DNAJC1;SELENOS;STUB1;STT3B;ATF6;HSPA1B
Renal cell carcinoma	13/69	0.0366944	0.27305	0	0	1.8796	6.21234	CDKN1A;CREBBP;PRCC;ARAF;FLCN;PAK1;RAPGEF1;EP300;ELOB;RAF1;SOS1;SOS2;PAK2
Viral carcinogenesis	31/203	0.0379668	0.274446	0	0	1.46177	4.7815	RB1;ATF2;HDAC5;VAC14;CDKN1A;SP100;DDX3X;HDAC1;PXN;UBR4;CHD4;HDAC6;CDC20;CHEK1;EP300;PRKACA;RANBP1;CREBBP;MRPS18B;SCRIB;YWHAZ;SND1;NFKB2;RBL2;DLG1;HNRNPK;SNW1;TRAF3;MDM2;TP53;CREB5
Salmonella infection	36/249	0.0543539	0.381987	0	0	1.37074	3.99194	DCTN6;AHNAK;ARHGEF26;DCTN2;DCTN1;ROCK2;FHOD1;ARPC5L;GCC2;KLC1;PIK3C2A;KLC4;FYCO1;TUBA1B;PAK1;KLC2;MYC;FLNA;FLNB;RIPK1;KPNA3;MAP3K7;VPS18;TCF7L2;HSP90AA1;ANXA2;EXOC7;DYNC1LI1;DYNC1LI2;SNX18;ABI1;TAB3;TAB2;PKN1;RAF1;ACBD3
Prostate cancer	16/97	0.0647382	0.43177	0	0	1.5993	4.37792	RB1;TCF7L2;CREBBP;CDKN1A;HSP90AA1;ARAF;FOXO1;ZEB1;MDM2;EP300;E2F3;RAF1;SOS1;TP53;SOS2;CREB5
Proteoglycans in cancer	30/205	0.0648509	0.43177	0	0	1.38949	3.80117	CDKN1A;DDX5;CAMK2D;ROCK2;PXN;ARAF;CBL;ELK1;PAK1;MYC;FLNA;FLNB;PRKACA;EIF4B;ARHGEF12;PPP1R12A;RPS6;PRKCA;ANK3;TFAP4;CTTN;RPS6KB1;MDM2;PDCD4;ARHGEF1;RAF1;SOS1;TP53;PPP1R12C;SOS2
Shigellosis	35/246	0.0687102	0.445735	0	0	1.34483	3.60127	CALCOCO2;ROCK2;PXN;ARPC5L;PIK3R4;U2AF1;FNBP1L;FOXO3;FOXO1;RIPK1;MAP3K7;WASF2;H3-3A;CAST;FNBP1;PRKCE;PRKCD;SEPTIN9;SEPTIN7;DIAPH1;PLCB3;H3-4;CTTN;RPS6KB1;TNIP1;ATG16L1;MDM2;TAB3;TAB2;ARHGEF2;TLN1;TP53;SQSTM1;DOCK1;BCAR1
Bladder cancer	15189	0.0757746	0.465405	0	0	1.96092	5.05916	RB1;CDKN1A;MYC;ARAF;MDM2;E2F3;RAF1;TP53
Glucagon signaling pathway	17/107	0.0774816	0.465405	0	0	1.52925	3.91138	ATF2;CRTC2;CREBBP;CAMK2D;PPP4R3B;PYGL;PHKA2;PRKAB1;SIRT1;ACACA;FOXO1;PPP3CA;PLCB3;EP300;SIK2;PRKACA;CREB5
Tight junction	25/169	0.0776681	0.465405	0	0	1.40642	3.59383	ROCK2;ARPC5L;ARHGAP17;GATA4;SLC9A3R1;TUBA1B;PRKACA;MPDZ;RAB8A;PRKCE;SCRIB;PRKAB1;TJAP1;TJP1;AFDN;DLG1;OCLN;CTTN;PARD3;RAB13;MYH9;RAPGEF2;AMOTL1;ARHGEF2;RAPGEF6
Human cytomegalovirus infection	32/225	0.0791005	0.465405	0	0	1.34375	3.40915	RB1;ATF2;CDKN1A;ROCK2;PXN;ELK1;AKAP13;PPP3CA;MYC;EIF4EBP1;RIPK1;E2F3;PRKACA;ARHGEF12;NFATC3;TSC2;PRKCA;NFATC1;TSC1;NFATC4;PLCB3;ADCY9;RPS6KB1;SP1;MDM2;ARHGEF1;RAF1;SOS1;TP53;SOS2;BCAR1;CREB5
Non-small cell lung cancer	26634	0.0941902	0.538577	0	0	1.61825	3.82301	RB1;EML4;CDKN1A;ARAF;PRKCA;E2F3;RAF1;SOS1;FOXO3;SOS2;TP53;DDB2
Pathogenic Escherichia coli infection	28/197	0.0957944	0.538577	0	0	1.34212	3.14801	RAB1A;WIPF1;ROCK2;WIPF3;ARPC5L;SLC9A3R1;TUBA1B;PAK1;BAIAP2L1;ABL1;NCK2;RIPK1;PAK2;MAP3K7;WASF2;NCK1;ARHGEF12;BAIAP2;TJP1;OCLN;CTTN;NCL;ABI1;TAB3;MYH9;ARHGEF1;TAB2;ARHGEF2
Thyroid cancer	13697	0.106299	0.584196	0	0	1.88685	4.22937	TCF7L2;CDKN1A;MYC;TPR;CCDC6;TP53;DDB2
AMPK signaling pathway	18/120	0.108581	0.584196	0	0	1.42839	3.17141	CRTC2;TSC2;IRS2;TSC1;FOXO3;EEF2;PRKAB1;ADIPOR2;ELAVL1;SIRT1;ACACA;FOXO1;EEF2K;RPS6KB1;EIF4EBP1;MAP3K7;RAB8A;CREB5
Fc gamma R-mediated phagocytosis	15/97	0.110836	0.584196	0	0	1.4803	3.25622	PRKCE;PRKCD;ARPC5L;PRKCA;ASAP1;PAK1;MARCKS;RPS6KB1;BIN1;CFL1;PIP5K1A;AMPH;RAF1;DOCK1;WASF2
Glioma	27729	0.118745	0.606324	0	0	1.54093	3.28337	RB1;CDKN1A;CAMK2D;ARAF;MDM2;PRKCA;E2F3;RAF1;SOS1;SOS2;TP53;DDB2
Parathyroid hormone synthesis, secretion and action	16/106	0.119827	0.606324	0	0	1.43863	3.05236	MEF2A;ATF2;MEF2C;CDKN1A;ARAF;PRKCA;SLC9A3R1;AKAP13;PLCB3;ADCY9;NACA;SP1;ARHGEF1;PRKACA;RAF1;CREB5
Oxytocin signaling pathway	22/154	0.122843	0.609396	0	0	1.34922	2.82911	MEF2C;CDKN1A;CAMK2D;PPP1R12A;ROCK2;NFATC3;PRKCA;NFATC1;EEF2;ELK1;PRKAB1;MYLK;NFATC4;CACNB2;PPP3CA;PLCB3;ADCY9;EEF2K;MAPK7;PRKACA;RAF1;PPP1R12C
Breast cancer	21/147	0.129263	0.628915	0	0	1.34906	2.76005	RB1;APC2;NCOA1;TCF7L2;CDKN1A;CSNK1A1;NCOA3;ARAF;BRCA1;NFKB2;DDB2;APC;RPS6KB1;SP1;MYC;DVL2;E2F3;RAF1;SOS1;TP53;SOS2
Insulin resistance	16/108	0.134979	0.630006	0	0	1.4072	2.81811	MLXIP;PTPN1;CRTC2;PRKCE;PRKCD;GFPT1;IRS2;PYGL;PRKAB1;FOXO1;MLXIPL;TBC1D4;RPS6KB1;PPP1R3D;PPARGC1B;CREB5
Fanconi anemia pathway	19968	0.134991	0.630006	0	0	1.6174	3.23892	FANCI;BLM;BRIP1;SLX4;RMI1;USP1;RPA1;BRCA1;ATRIP
Bacterial invasion of epithelial cells	28460	0.136958	0.630006	0	0	1.49335	2.9689	ARHGAP10;CTTN;ARHGEF26;PXN;ARPC5L;CTNNA1;CBL;SEPTIN9;DOCK1;WASF2;BCAR1;CD2AP
Colorectal cancer	13/86	0.148552	0.671135	0	0	1.44051	2.74679	APC2;TCF7L2;CDKN1A;ARAF;DDB2;MSH6;APC;RPS6KB1;MYC;RAF1;SOS1;SOS2;TP53
Spinocerebellar ataxia	20/143	0.157617	0.699596	0	0	1.31578	2.43102	NOP56;ADRM1;PIK3R4;PRKCA;PUM1;ATG13;PUM2;ATXN2L;PSMA5;ATXN3;PSMA6;ATXN2;PLCB3;PSMA4;OPA1;PSMA1;SP1;ATXN10;CIC;ATG2B
Non-homologous end-joining	41334	0.165654	0.722593	0	0	2.42426	4.35847	FEN1;XRCC6;MRE11
Autophagy	19/137	0.174251	0.743755	0	0	1.30273	2.2762	RUBCN;RAB1A;MTMR3;PRKCD;PIK3R4;TSC2;IRS2;TSC1;ATG13;TANK;RPS6KB1;ATG16L1;SMCR8;PRKACA;RAF1;MAP3K7;SQSTM1;RAB8A;ATG2B
Inositol phosphate metabolism	26969	0.176384	0.743755	0	0	1.43473	2.48938	ITPKC;MTMR1;PLCB3;PIKFYVE;MTMR3;INPP5F;SYNJ1;PIP5K1A;PI4KB;PIK3C2A;MTMR6
Notch signaling pathway	21794	0.197567	0.812706	0	0	1.45525	2.35995	TLE4;NCOR2;TLE3;NUMBL;CREBBP;SNW1;HDAC1;DVL2;EP300
Acute myeloid leukemia	24746	0.199161	0.812706	0	0	1.41846	2.28889	PER2;TCF7L2;RPS6KB1;MYC;ARAF;EIF4EBP1;RAF1;SOS1;SOS2;PML
Axon guidance	24/182	0.203448	0.817019	0	0	1.22899	1.95697	CAMK2D;BMPR2;ARHGEF12;ROCK2;NFATC3;PRKCA;SSH2;SSH3;NFATC4;SSH1;ENAH;EFNB1;PPP3CA;ABLIM1;PAK1;DPYSL5;PARD3;CFL1;ABL1;NCK2;RAF1;SRGAP2;PAK2;NCK1
Wnt signaling pathway	22/166	0.208923	0.822644	0	0	1.23595	1.93523	TLE4;APC2;TLE3;TCF7L2;CREBBP;CAMK2D;ROCK2;CSNK1A1;CHD8;NFATC3;PRKCA;NFATC1;NFATC4;PPP3CA;PLCB3;APC;MYC;DVL2;EP300;PRKACA;MAP3K7;TP53
MicroRNAs in cancer	39/310	0.211351	0.822644	0	0	1.16492	1.81056	HDAC5;CDKN1A;DNMT1;BMPR2;HDAC1;CDCA5;IRS2;BRCA1;MAPK7;MYC;STMN1;ABL1;DNMT3B;IGF2BP1;HMOX1;EP300;E2F3;SOX4;APC2;CREBBP;PRKCE;PRKCA;KIF23;DICER1;CDC25C;SIRT1;CDC25A;CDC25B;MARCKS;HNRNPK;ZEB1;APC;MDM2;PDCD4;VIM;RAF1;SOS1;TP53;SOS2
MAPK signaling pathway	37/294	0.217888	0.835238	0	0	1.16524	1.77556	ATF2;MAX;ARAF;IL1RAP;ELK1;DUSP16;PPP3CA;PAK1;MAPK7;MYC;MKNK1;STMN1;FLNA;FLNB;PRKACA;PAK2;MAP3K7;MAP3K4;MAP4K4;MAP3K3;MEF2C;NFATC3;PRKCA;NFATC1;MAPK8IP3;CDC25B;NFKB2;CACNB2;TAOK2;RAPGEF2;TAB2;MAPT;RAF1;SOS1;TP53;SOS2;HSPA1B
GnRH signaling pathway	13/93	0.221623	0.836874	0	0	1.31394	1.97982	MAP3K3;CAMK2D;PRKCD;PRKCA;ELK1;PLCB3;ADCY9;MAPK7;PRKACA;RAF1;SOS1;SOS2;MAP3K4
Yersinia infection	18/137	0.248965	0.921093	0	0	1.22316	1.70074	ARHGEF12;WIPF1;ROCK2;WIPF3;PXN;ARPC5L;NFATC3;NFATC1;BAIAP2;PIP5K1A;TAB2;ARHGEF1;PKN2;PKN1;MAP3K7;DOCK1;WASF2;BCAR1
RNA polymerase	11444	0.251946	0.921093	0	0	1.55403	2.14229	POLR1A;POLR2C;POLR1D;POLR1E;POLR1F
Basal cell carcinoma	23255	0.254848	0.921093	0	0	1.34715	1.84168	APC2;TCF7L2;CDKN1A;APC;DVL2;KIF7;TP53;GLI2;DDB2
Phosphatidylinositol signaling system	13/97	0.269015	0.958604	0	0	1.25109	1.64267	MTMR1;MTMR3;PRKCA;PIK3C2A;MTMR6;ITPKC;PLCB3;PIKFYVE;INPP5F;SYNJ1;PIP5K1A;PI4KB;IP6K1
FoxO signaling pathway	17/131	0.273738	0.961886	0	0	1.20567	1.56204	CREBBP;CDKN1A;PLK1;ARAF;IRS2;FOXO3;PRKAB1;SIRT1;FOXO1;RBL2;CCNB2;BCL6;MDM2;EP300;RAF1;SOS1;SOS2
p53 signaling pathway	26938	0.281361	0.975129	0	0	1.28294	1.62691	CCNB2;CDKN1A;ZMAT3;CHEK2;CHEK1;MDM2;TSC2;GTSE1;TP53;DDB2
Legionellosis	21033	0.289046	0.979282	0	0	1.31943	1.63764	EEF1G;HBS1L;RAB1A;BCL2L13;SAR1A;HSF1;HSPA1B;NFKB2
Focal adhesion	25/201	0.290301	0.979282	0	0	1.14862	1.42065	ROCK2;PXN;XIAP;ARHGAP5;ELK1;ARHGAP35;MYLK;PAK1;PIP5K1A;FLNA;FLNB;PAK2;PPP1R12A;PRKCA;PARVA;DIAPH1;RAPGEF1;ZYX;TLN1;RAF1;SOS1;DOCK1;PPP1R12C;SOS2;BCAR1
Long-term potentiation	24716	0.316701	0.999996	0	0	1.25396	1.4418	PPP3CA;PLCB3;CAMK2D;CREBBP;ARAF;EP300;PRKCA;PRKACA;RAF1
Pancreatic cancer	28034	0.3257	0.999996	0	0	1.22441	1.37352	RB1;CDKN1A;RPS6KB1;STAT1;ARAF;E2F3;RAF1;TP53;DDB2;ARHGEF6
Growth hormone synthesis, secretion and action	15/119	0.330608	0.999996	0	0	1.16571	1.29023	ATF2;CREBBP;STAT1;IRS2;PRKCA;PLCB3;ADCY9;EP300;PRKACA;RAF1;SOS1;JUNB;SOS2;BCAR1;CREB5
Mitophagy	25082	0.332656	0.999996	0	0	1.23264	1.3567	USP8;BCL2L13;USP15;CALCOCO2;SP1;FOXO3;SQSTM1;TP53;OPTN
Estrogen signaling pathway	17/137	0.339549	0.999996	0	0	1.14499	1.23675	NCOA1;ATF2;NCOA2;HSP90AA1;NCOA3;PRKCD;PLCB3;ADCY9;KRT18;KRT17;SP1;PRKACA;RAF1;SOS1;SOS2;HSPA1B;CREB5
Cushing syndrome	19/155	0.346885	0.999996	0	0	1.12916	1.19551	RB1;APC2;ATF2;USP8;KMT2D;TCF7L2;CDKN1A;CAMK2D;KMT2A;ASH2L;PLCB3;ADCY9;APC;SP1;DVL2;E2F3;PRKACA;MEN1;CREB5
T cell receptor signaling pathway	13/104	0.358623	0.999996	0	0	1.1544	1.18382	NFATC3;NFATC1;PPP3CA;DLG1;PAK1;NCK2;RAF1;NFKBIE;SOS1;MAP3K7;SOS2;PAK2;NCK1
Ribosome	19/158	0.379201	0.999996	0	0	1.1046	1.07112	RPL4;RPL30;RPL3;RPL31;RPL34;RPL12;RPS6;RPL10A;RPS17;RPS27;RPL13;RPL37;RPL26;RPS2;FAU;RPL29;RPL18;RPS10;RSL24D1
Vascular smooth muscle contraction	16/133	0.39439	0.999996	0	0	1.10495	1.02807	ARHGEF12;PPP1R12A;ROCK2;PRKCE;PRKCD;ARAF;PRKCA;MYLK;PLCB3;ADCY9;CALD1;MYH9;ARHGEF1;PRKACA;RAF1;PPP1R12C
Proteasome	16954	0.396703	0.999996	0	0	1.21174	1.12033	PSMA5;PSMA6;PSMA4;PSMA1;ADRM1;PSMF1
Pyrimidine metabolism	20637	0.422659	0.999996	0	0	1.15398	0.993793	DUT;CAD;CMPK1;TK1;UMPS;NT5C2;DCK
Neurotrophin signaling pathway	14/119	0.440092	0.999996	0	0	1.07708	0.884035	MAP3K3;CAMK2D;KIDINS220;PRKCD;FOXO3;MAPK7;ABL1;RAPGEF1;RAF1;NFKBIE;SOS1;TP53;SOS2;SH2B1
Protein export	44986	0.473012	0.999996	0	0	1.21145	0.906933	SRP72;SRP68;SEC62
cGMP-PKG signaling pathway	19/167	0.477731	0.999996	0	0	1.0369	0.765965	MEF2A;ATF2;MEF2C;PPP1R12A;ROCK2;PRKCE;NFATC3;IRS2;GATA4;NFATC1;ATP2B1;MYLK;NFATC4;PPP3CA;PLCB3;ADCY9;RAF1;GTF2I;CREB5
Gastric cancer	17/149	0.478113	0.999996	0	0	1.0402	0.76757	RB1;APC2;TCF7L2;CDKN1A;CSNK1A1;ARAF;DDB2;APC;RPS6KB1;MYC;DVL2;CTNNA1;E2F3;RAF1;SOS1;TP53;SOS2
Coronavirus disease	26/232	0.494847	0.999996	0	0	1.01933	0.717103	RPL4;RPL30;RPL3;RPL31;RPL34;RPL12;ADAR;RPL10A;RPS17;RPL13;RPL37;RPS2;RPL18;RPS10;MAP3K7;STAT1;RPS6;PRKCA;MAVS;RPS27;TRAF3;TAB2;RPL26;FAU;RPL29;RSL24D1
Amphetamine addiction	25416	0.495755	0.999996	0	0	1.05915	0.743181	ATF2;PPP3CA;CAMK2D;HDAC1;PRKCA;PRKACA;SIRT1;CREB5
SNARE interactions in vesicular transport	12145	0.500477	0.999996	0	0	1.11392	0.771048	GOSR2;SNAP23;STX4;VTI1B
Gap junction	32417	0.509126	0.999996	0	0	1.03534	0.698917	TJP1;TUBA1B;PLCB3;ADCY9;MAPK7;PRKCA;PRKACA;RAF1;SOS1;SOS2
Choline metabolism in cancer	36100	0.521891	0.999996	0	0	1.02101	0.663958	RPS6KB1;SP1;EIF4EBP1;TSC2;PIP5K1A;PRKCA;TSC1;RAF1;SOS1;SOS2;WASF2
mTOR signaling pathway	17/154	0.535299	0.999996	0	0	1.00195	0.626147	ATP6V1G1;RPS6;TSC2;PRKCA;TSC1;FLCN;CLIP1;RPS6KB1;GRB10;DVL2;EIF4EBP1;RICTOR;LAMTOR1;RAF1;SOS1;SOS2;EIF4B
Endocrine and other factor-regulated calcium reabsorption	19511	0.536677	0.999996	0	0	1.03086	0.641564	PLCB3;ADCY9;PRKCA;ATP2B1;PRKACA;RAB11A
Melanoma	26512	0.545794	0.999996	0	0	1.00934	0.611166	RB1;CDKN1A;ARAF;MDM2;E2F3;RAF1;TP53;DDB2
Hepatitis C	17/157	0.568726	0.999996	0	0	0.980312	0.553246	RB1;CDKN1A;STAT1;EIF2AK1;ARAF;YWHAZ;MAVS;OCLN;TRAF3;MYC;RIPK1;E2F3;EIF3E;RAF1;SOS1;TP53;SOS2
Hedgehog signaling pathway	20607	0.59239	0.999996	0	0	0.968844	0.507278	MGRN1;KIF3A;CSNK1A1;PRKACA;KIF7;GLI2
Thyroid hormone synthesis	27607	0.593713	0.999996	0	0	0.963978	0.502579	ATF2;PLCB3;ADCY9;PRKCA;TTF2;TTF1;PRKACA;CREB5
C-type lectin receptor signaling pathway	11/104	0.60404	0.999996	0	0	0.954812	0.481335	PPP3CA;PAK1;ARHGEF12;STAT1;PRKCD;NFATC3;MDM2;NFATC1;RAF1;NFATC4;NFKB2
Apoptosis	15/142	0.609076	0.999996	0	0	0.953353	0.472683	DFFA;PARP4;PARP1;PARP2;DAB2IP;XIAP;PTPN13;LMNB2;LMNB1;TUBA1B;LMNA;CASP2;RIPK1;RAF1;TP53
Hippo signaling pathway	17/163	0.632648	0.999996	0	0	0.939706	0.430236	APC2;YAP1;TCF7L2;BMPR2;SCRIB;LIMD1;YWHAZ;GLI2;DLG1;PAK1;APC;MYC;PARD3;DVL2;TP53BP2;CTNNA1;TEAD1
Aldosterone synthesis and secretion	36069	0.649763	0.999996	0	0	0.917171	0.395437	ATF1;ATF2;PLCB3;CAMK2D;ADCY9;PRKCE;PRKCA;ATP2B1;PRKACA;CREB5
PD-L1 expression and PD-1 checkpoint pathway in cancer	32752	0.658032	0.999996	0	0	0.907995	0.379998	EML4;PPP3CA;MAP3K3;RPS6KB1;STAT1;NFATC3;NFATC1;RAF1;NFKBIE
Vibrio cholerae infection	18384	0.65809	0.999996	0	0	0.896923	0.375285	TJP1;ATP6V1G1;ADCY9;PRKCA;PRKACA
Apelin signaling pathway	14/137	0.658392	0.999996	0	0	0.918521	0.3839	MEF2A;HDAC5;MEF2C;PRKCE;RPS6;PIK3R4;PRKAB1;MYLK;PLCB3;ADCY9;RPS6KB1;TFAM;PRKACA;RAF1
RIG-I-like receptor signaling pathway	25750	0.664015	0.999996	0	0	0.896829	0.367208	OTUD5;MAVS;DDX3X;TRAF3;RIPK1;MAP3K7;TANK
HIF-1 signaling pathway	11/109	0.666982	0.999996	0	0	0.905841	0.366859	CREBBP;CDKN1A;CAMK2D;RPS6KB1;MKNK1;RPS6;EIF4EBP1;EP300;HMOX1;PRKCA;ELOB
Ferroptosis	15067	0.675916	0.999996	0	0	0.872678	0.341816	PCBP1;PCBP2;HMOX1;TP53
Circadian rhythm	11383	0.679415	0.999996	0	0	0.864932	0.334316	PER2;PER1;PRKAB1
Melanogenesis	10/101	0.687292	0.999996	0	0	0.886784	0.332541	TCF7L2;CREBBP;PLCB3;CAMK2D;ADCY9;DVL2;EP300;PRKCA;PRKACA;RAF1
Sulfur metabolism	45200	0.688969	0.999996	0	0	0.89711	0.334227	BPNT1
Human papillomavirus infection	34/331	0.695127	0.999996	0	0	0.923158	0.335716	RB1;CDKN1A;HDAC1;PXN;UBR4;CHD4;FOXO1;SLC9A3R1;DVL2;EIF4EBP1;EP300;PRKACA;APC2;TCF7L2;ATP6V1G1;CREBBP;CSNK1A1;STAT1;TSC2;SCRIB;TSC1;RBL2;DLG1;APC;RPS6KB1;NFX1;TRAF3;PARD3;MDM2;RAF1;SOS1;TP53;SOS2;CREB5
Small cell lung cancer	33848	0.696832	0.999996	0	0	0.875028	0.31607	RB1;CDKN1A;TRAF3;MAX;MYC;XIAP;E2F3;TP53;DDB2
NOD-like receptor signaling pathway	18/181	0.713185	0.999996	0	0	0.890761	0.30109	HSP90AA1;STAT1;PRKCD;XIAP;TANK;MAVS;PLCB3;ATG16L1;TRAF3;TRIP6;TAB3;RIPK1;TAB2;PKN2;TP53BP1;PKN1;SUGT1;MAP3K7
Platelet activation	12/124	0.725557	0.999996	0	0	0.864377	0.277305	PLCB3;ADCY9;ARHGEF12;PPP1R12A;STIM1;ROCK2;SNAP23;ARHGEF1;PRKACA;TLN1;ARHGAP35;MYLK
Epstein-Barr virus infection	20/202	0.727554	0.999996	0	0	0.886266	0.281892	RB1;CDKN1A;STAT1;HDAC1;ADRM1;DDB2;NFKB2;NCOR2;MAVS;SNW1;TRAF3;MYC;MDM2;RIPK1;TAB2;E2F3;VIM;NFKBIE;TP53;MAP3K7
Cortisol synthesis and secretion	23894	0.735424	0.999996	0	0	0.820638	0.252189	ATF2;PLCB3;ADCY9;SP1;PRKACA;CREB5
Nicotinate and nicotinamide metabolism	12844	0.757344	0.999996	0	0	0.756645	0.2103	NT5C2;SIRT1;NADK
Rap1 signaling pathway	20/210	0.787312	0.999996	0	0	0.848564	0.202918	FARP2;DOCK4;MAGI3;CTNND1;PRKCA;SIPA1L2;SIPA1L3;ENAH;AFDN;PLCB3;ADCY9;SIPA1L1;PARD3;RAPGEF1;RAPGEF2;EVL;TLN1;RAF1;RAPGEF6;BCAR1
Aldosterone-regulated sodium reabsorption	13575	0.790168	0.999996	0	0	0.712056	0.167696	SLC9A3R2;PRKCA;NR3C2
Prolactin signaling pathway	25720	0.797596	0.999996	0	0	0.756313	0.171043	STAT1;RAF1;SOS1;FOXO3;SOCS6;SOS2
Human immunodeficiency virus 1 infection	20/212	0.800741	0.999996	0	0	0.839629	0.186581	PXN;NFATC3;PRKCA;NFATC1;CDC25C;SAMHD1;NFATC4;DCAF1;PPP3CA;CCNB2;PAK1;RPS6KB1;CHEK1;CFL1;ELOB;RIPK1;TAB2;RAF1;PAK2;MAP3K7
TNF signaling pathway	10/112	0.802497	0.999996	0	0	0.790659	0.173967	ATF2;BAG4;TRAF3;DAB2IP;TAB3;RIPK1;TAB2;JUNB;MAP3K7;CREB5
B cell receptor signaling pathway	29768	0.802786	0.999996	0	0	0.763043	0.167616	PPP3CA;NFATC3;NFATC1;RAF1;SOS1;NFKBIE;SOS2
Cocaine addiction	17989	0.803441	0.999996	0	0	0.717212	0.156963	GPSM1;ATF2;PRKACA;CREB5
Signaling pathways regulating pluripotency of stem cells	13/143	0.806693	0.999996	0	0	0.806298	0.173203	APC2;ZFHX3;BMPR2;RIF1;PAX6;KLF4;APC;MYC;KAT6A;DVL2;SMARCAD1;TCF3;RAF1
Leukocyte transendothelial migration	10/114	0.819595	0.999996	0	0	0.775366	0.154256	AFDN;OCLN;ROCK2;CTNND1;PXN;CTNNA1;PRKCA;ARHGAP5;ARHGAP35;BCAR1
NF-kappa B signaling pathway	9/104	0.822636	0.999996	0	0	0.76398	0.14916	PARP1;TRAF3;TAB3;XIAP;RIPK1;TAB2;ERC1;MAP3K7;NFKB2
IL-17 signaling pathway	34547	0.826623	0.999996	0	0	0.750201	0.142843	HSP90AA1;MAPK7;TRAF3;TAB3;ANAPC5;TAB2;ELAVL1;MAP3K7
TGF-beta signaling pathway	34547	0.826623	0.999996	0	0	0.750201	0.142843	CREBBP;BMPR2;ZFYVE16;RPS6KB1;ZFYVE9;SP1;MYC;EP300
Insulin secretion	31594	0.849252	0.999996	0	0	0.714547	0.116757	ATF2;PLCB3;CAMK2D;ADCY9;PRKCA;PRKACA;CREB5
Circadian entrainment	35643	0.851504	0.999996	0	0	0.724791	0.116511	PER2;PER1;PLCB3;CAMK2D;ADCY9;NOS1AP;PRKCA;PRKACA
Gastric acid secretion	27912	0.856564	0.999996	0	0	0.691252	0.107024	PLCB3;CAMK2D;ADCY9;PRKCA;PRKACA;MYLK
Thermogenesis	21/232	0.85853	0.999996	0	0	0.801725	0.122291	SMARCE1;ATF2;SMARCC1;SMARCD2;SMARCC2;KDM3B;RPS6;TSC2;TSC1;ARID1A;PRKAB1;ARID1B;SMARCA4;ADCY9;RPS6KB1;PRDM16;ZNF516;PRKACA;SOS1;SOS2;CREB5
Inflammatory mediator regulation of TRP channels	36008	0.859134	0.999996	0	0	0.716697	0.108817	PLCB3;CAMK2D;ADCY9;PRKCE;PRKCD;PRKCA;IL1RAP;PRKACA
Influenza A	15/172	0.863776	0.999996	0	0	0.769874	0.112742	CREBBP;CALCOCO2;STAT1;PRKCA;ADAR;PML;RAB11A;MAVS;PABPN1;TRAF3;KPNA6;EP300;NUP98;KPNA2;RAF1
Arrhythmogenic right ventricular cardiomyopathy	28277	0.86487	0.999996	0	0	0.681477	0.0989344	DSP;CACNB2;TCF7L2;LMNA;PKP2;CTNNA1
Pathways in cancer	51/531	0.871054	0.999996	0	0	0.85454	0.11797	RB1;CDKN1A;ARAF;ELK1;GLI2;MYC;EP300;ELOB;PRKACA;APC2;NCOA1;HSP90AA1;ARHGEF12;NCOA3;PRKCA;KIF7;DDB2;BCR;EML4;MSH6;PLCB3;ADCY9;TRAF3;ARHGEF1;SOS1;RAF1;SOS2;TP53;CAMK2D;MAX;HDAC1;ROCK2;XIAP;CBL;FOXO1;TPR;ABL1;DVL2;CTNNA1;HMOX1;E2F3;TCF7L2;CREBBP;STAT1;PML;NFKB2;APC;RPS6KB1;SP1;CCDC6;MDM2
AGE-RAGE signaling pathway in diabetic complications	8/100	0.873441	0.999996	0	0	0.701037	0.0948604	DIAPH1;PLCB3;STAT1;PRKCE;PRKCD;PRKCA;NFATC1;FOXO1
Fatty acid biosynthesis	43101	0.877861	0.999996	0	0	0.474727	0.0618415	ACACA
Alcoholism	16/186	0.882997	0.999996	0	0	0.758189	0.0943444	H2AX;ATF2;HDAC5;HDAC1;ARAF;MACROH2A2;MACROH2A1;CAMKK1;HDAC6;H3-4;PRKACA;RAF1;SOS1;SOS2;H3-3A;CREB5
Herpes simplex virus 1 infection	47/498	0.889533	0.999996	0	0	0.838003	0.0980956	ZNF331;ZNF573;ZNF430;ZNF551;ZNF324B;SP100;ZNF8;ZNF808;ZFP30;ZNF605;EIF4EBP1;ZNF548;ZNF768;ZNF746;ZNF689;ZNF623;ZNF700;ZNF544;MAP3K7;ZFP37;ZNF101;EIF2B4;EIF2B2;POU2F1;ZNF282;STAT1;EIF2AK1;ALYREF;TSC2;TSC1;ZFP90;PML;HCFC1;MAVS;TRAF3;ZNF74;ZNF714;ZNF317;ZNF658;SRSF3;ZNF316;SRSF4;TAB2;SRSF5;SRSF6;TP53;NECTIN2
Type II diabetes mellitus	16862	0.895308	0.999996	0	0	0.562736	0.0622315	PRKCE;PRKCD;IRS2
VEGF signaling pathway	21641	0.902181	0.999996	0	0	0.586479	0.0603724	PPP3CA;PXN;PRKCA;RAF1
Steroid biosynthesis	43831	0.903319	0.999996	0	0	0.424708	0.0431843	LBR
Long-term depression	22007	0.909111	0.999996	0	0	0.575974	0.0548833	PLCB3;ARAF;PRKCA;RAF1
Viral myocarditis	22007	0.909111	0.999996	0	0	0.575974	0.0548833	ABL1;ABL2;EIF4G3;EIF4G1
Fluid shear stress and atherosclerosis	11/139	0.910064	0.999996	0	0	0.692359	0.0652483	MEF2A;MEF2C;HSP90AA1;BMPR2;MAPK7;SUMO2;HMOX1;ARHGEF2;MAP3K7;SQSTM1;TP53
N-Glycan biosynthesis	18323	0.924515	0.999996	0	0	0.514727	0.0403988	DPM1;MOGS;STT3B
African trypanosomiasis	13547	0.925941	0.999996	0	0	0.460906	0.0354643	PLCB3;PRKCA
Alanine, aspartate and glutamate metabolism	13547	0.925941	0.999996	0	0	0.460906	0.0354643	CAD;GFPT1
Chemical carcinogenesis	20/239	0.926889	0.999996	0	0	0.734984	0.0558007	RB1;ATF2;HSP90AA1;XIAP;PRKCA;KLF4;CDC25A;ADCY9;BCL6;RPS6KB1;MYC;KPNA6;EIF4EBP1;PRKACA;KPNA2;RAF1;SOS1;KPNA3;SOS2;CREB5
Cytosolic DNA-sensing pathway	23102	0.927352	0.999996	0	0	0.546595	0.0412251	MAVS;POLR1D;ADAR;RIPK1
Pathways of neurodegeneration	43/475	0.93102	0.999996	0	0	0.799797	0.0571653	DCTN6;RAB1A;CAMK2D;DCTN2;DCTN1;ARAF;PIK3R4;KLC1;TANK;UBE2J1;ATXN3;KLC4;PPP3CA;TUBA1B;ATXN2;KLC2;DVL2;NEFL;NEFM;RAB8A;PRPH;APC2;CSNK1A1;FUS;ADRM1;PRKCA;ATG13;PSMA5;ATXN2L;PSMA6;PLCB3;PSMA4;PSMA1;APC;VAPB;SMCR8;UBA1;MAPT;RAF1;ATF6;SQSTM1;OPTN;ATG2B
Proximal tubule bicarbonate reclamation	44927	0.931915	0.999996	0	0	0.366731	0.0258597	SLC4A4
Vitamin digestion and absorption	45292	0.939426	0.999996	0	0	0.350767	0.0219181	MMACHC
Pancreatic secretion	7/102	0.941893	0.999996	0	0	0.593666	0.0355388	PLCB3;ADCY9;PRKCA;ATP2B1;SLC4A4;RAB8A;RAB11A
Necroptosis	12/159	0.943607	0.999996	0	0	0.657269	0.0381518	H2AX;HSP90AA1;CAMK2D;PARP1;STAT1;XIAP;RIPK1;PYGL;MACROH2A2;SQSTM1;MACROH2A1;CHMP5
Kaposi sarcoma-associated herpesvirus infection	15/193	0.946896	0.999996	0	0	0.678238	0.0370085	RB1;TCF7L2;CREBBP;CDKN1A;STAT1;NFATC3;NFATC1;NFATC4;PPP3CA;TRAF3;MYC;EP300;E2F3;RAF1;TP53
Lipid and atherosclerosis	17/215	0.947913	0.999996	0	0	0.690873	0.0369564	HSP90AA1;CAMK2D;POU2F1;ROCK2;NFATC3;PRKCA;NFATC1;TANK;PPP3CA;PLCB3;TRAF3;ARHGEF1;TAB2;ATF6;TP53;MAP3K7;HSPA1B
Osteoclast differentiation	9/127	0.94845	0.999996	0	0	0.61427	0.0325111	PPP3CA;STAT1;NFATC1;TAB2;JUNB;MAP3K7;SQSTM1;FOSL2;NFKB2
Measles	10/139	0.950327	0.999996	0	0	0.624218	0.0318036	MAVS;TRAF3;STAT1;EIF2AK1;EIF3H;TAB2;ADAR;MAP3K7;TP53;HSPA1B
Regulation of lipolysis in adipocytes	20149	0.950482	0.999996	0	0	0.465103	0.0236207	ADCY9;IRS2;PRKACA
Fc epsilon RI signaling pathway	24929	0.950535	0.999996	0	0	0.50375	0.0255556	PRKCA;RAF1;SOS1;SOS2
Folate biosynthesis	46023	0.952055	0.999996	0	0	0.322669	0.0158535	GPHN
Maturity onset diabetes of the young	46023	0.952055	0.999996	0	0	0.322669	0.0158535	PAX6
Relaxin signaling pathway	9/129	0.95421	0.999996	0	0	0.603964	0.0283084	ATF2;PLCB3;ADCY9;PRKCA;PRKACA;RAF1;SOS1;SOS2;CREB5
Adipocytokine signaling pathway	25294	0.954265	0.999996	0	0	0.495972	0.0232186	IRS2;NFKBIE;PRKAB1;ADIPOR2
Collecting duct acid secretion	46388	0.957345	0.999996	0	0	0.310241	0.0135238	ATP6V1G1
Central carbon metabolism in cancer	25659	0.957734	0.999996	0	0	0.48843	0.0210931	MYC;SLC1A5;RAF1;TP53
Epithelial cell signaling in Helicobacter pylori infection	25659	0.957734	0.999996	0	0	0.48843	0.0210931	TJP1;ATP6V1G1;PAK1;GIT1
Th17 cell differentiation	7/107	0.957948	0.999996	0	0	0.563823	0.0242227	PPP3CA;HSP90AA1;STAT1;NFATC3;NFATC1;IL1RAP;NFKBIE
Porphyrin and chlorophyll metabolism	15738	0.958397	0.999996	0	0	0.393323	0.0167134	EPRS1;HMOX1
Huntington disease	25/306	0.959734	0.999996	0	0	0.715133	0.0293912	DCTN6;DCTN2;DCTN1;HDAC1;PIK3R4;KLC1;KLC4;TUBA1B;KLC2;POLR2C;EP300;CREBBP;ADRM1;ATG13;PSMA5;PSMA6;PLCB3;PSMA4;PSMA1;SP1;TFAM;TP53;RCOR1;ATG2B;CREB5
Chemokine signaling pathway	14/192	0.968003	0.999996	0	0	0.632733	0.0205764	ROCK2;STAT1;PRKCD;PXN;FOXO3;PLCB3;PAK1;ADCY9;PARD3;PRKACA;RAF1;SOS1;SOS2;BCAR1
Pentose phosphate pathway	10959	0.969965	0.999996	0	0	0.2781	0.00848075	PGD
Amino sugar and nucleotide sugar metabolism	17564	0.974551	0.999996	0	0	0.350472	0.00903466	GMDS;GFPT1
Leishmaniasis	28216	0.975972	0.999996	0	0	0.44142	0.0107361	STAT1;TAB2;ELK1;MAP3K7
Sphingolipid metabolism	17930	0.976957	0.999996	0	0	0.342996	0.00799617	SMPD4;SGPP1
GnRH secretion	23437	0.977496	0.999996	0	0	0.39628	0.0090199	PLCB3;PRKCA;RAF1
Antigen processing and presentation	28581	0.977871	0.999996	0	0	0.43543	0.00974368	HSP90AA1;KLRC4;RFXAP;HSPA1B
Fructose and mannose metabolism	12055	0.978852	0.999996	0	0	0.251986	0.00538613	GMDS
Cholesterol metabolism	18295	0.979142	0.999996	0	0	0.335831	0.00707887	OSBPL5;VAPB
Cysteine and methionine metabolism	18295	0.979142	0.999996	0	0	0.335831	0.00707887	DNMT1;DNMT3B
Th1 and Th2 cell differentiation	33725	0.97918	0.999996	0	0	0.462828	0.0097376	PPP3CA;STAT1;NFATC3;NFATC1;NFKBIE
Salivary secretion	34090	0.980738	0.999996	0	0	0.457543	0.00889929	PLCB3;ADCY9;PRKCA;ATP2B1;PRKACA
Natural killer cell mediated cytotoxicity	8/131	0.981002	0.999996	0	0	0.523435	0.0100398	PPP3CA;PAK1;ARAF;PRKCA;NFATC1;RAF1;SOS1;SOS2
Ovarian steroidogenesis	18660	0.981125	0.999996	0	0	0.328959	0.00626828	ADCY9;PRKACA
Propanoate metabolism	12420	0.981186	0.999996	0	0	0.244336	0.00464069	ACACA
Sphingolipid signaling pathway	7/119	0.98144	0.999996	0	0	0.503072	0.0094249	PLCB3;ROCK2;PRKCE;PRKCA;RAF1;TP53;SGPP1
Starch and sucrose metabolism	13150	0.98511	0.999996	0	0	0.230348	0.00345564	PYGL
Renin secretion	25263	0.985678	0.999996	0	0	0.366156	0.00528184	PPP3CA;PLCB3;PRKACA
Phospholipase D signaling pathway	9/148	0.9862	0.999996	0	0	0.520847	0.00723791	PLCB3;ADCY9;TSC2;PIP5K1A;PRKCA;TSC1;RAF1;SOS1;SOS2
JAK-STAT signaling pathway	10/162	0.987768	0.999996	0	0	0.529075	0.00651166	CREBBP;CDKN1A;STAT1;MYC;EP300;RAF1;SOCS6;SOS1;SOS2;PTPN2
Adrenergic signaling in cardiomyocytes	9/150	0.987922	0.999996	0	0	0.513401	0.00623849	ATF2;CACNB2;PLCB3;CAMK2D;ADCY9;PRKCA;ATP2B1;PRKACA;CREB5
Primary immunodeficiency	13881	0.988216	0.999996	0	0	0.217872	0.00258268	RFXAP
Cholinergic synapse	6/113	0.988692	0.999996	0	0	0.451277	0.00513229	PLCB3;CAMK2D;ADCY9;PRKCA;PRKACA;CREB5
Various types of N-glycan biosynthesis	14246	0.989517	0.999996	0	0	0.212127	0.00223553	STT3B
Neutrophil extracellular trap formation	12/189	0.989867	0.999996	0	0	0.54494	0.00554987	H2AX;HDAC5;PLCB3;H3-4;HDAC1;PRKCA;RAF1;MACROH2A2;MAP3K7;MACROH2A1;H3-3A;HDAC6
Purine metabolism	7/129	0.990976	0.999996	0	0	0.461576	0.0041843	NUDT9;ADCY9;IMPDH2;AMPD2;NT5C2;PAICS;DCK
GABAergic synapse	32599	0.99127	0.999996	0	0	0.378845	0.00332177	ADCY9;PRKCA;PRKACA;GPHN
Toll-like receptor signaling pathway	5/104	0.992	0.999996	0	0	0.406452	0.0032648	TRAF3;STAT1;RIPK1;TAB2;MAP3K7
Mineral absorption	21947	0.992413	0.999996	0	0	0.277773	0.00211549	HMOX1;ATP2B1
Dopaminergic synapse	7/132	0.992776	0.999996	0	0	0.450421	0.00326551	ATF2;PPP3CA;PLCB3;CAMK2D;PRKCA;PRKACA;CREB5
Drug metabolism	5/108	0.994244	0.999996	0	0	0.390579	0.00225469	DUT;IMPDH2;CMPK1;TK1;UMPS
Parkinson disease	16/249	0.995249	0.999996	0	0	0.551208	0.00262524	CAMK2D;ADRM1;KLC1;UBE2J1;PSMA5;PSMA6;KLC4;TUBA1B;PSMA4;KLC2;PSMA1;UBA1;MAPT;PRKACA;ATF6;TP53
Dilated cardiomyopathy	35156	0.995267	0.999996	0	0	0.349881	0.00166	CACNB2;ADCY9;LMNA;PRKACA
Inflammatory bowel disease	23774	0.995464	0.999996	0	0	0.255655	0.00116239	STAT1;NFATC1
PI3K-Akt signaling pathway	25/354	0.995615	0.999996	0	0	0.609123	0.00267686	ATF2;CDKN1A;CRTC2;PKN3;BRCA1;FOXO3;MYC;EIF4EBP1;EIF4B;HSP90AA1;RPS6;TSC2;PRKCA;TSC1;YWHAZ;RBL2;RPS6KB1;MDM2;PKN2;PKN1;RAF1;SOS1;TP53;SOS2;CREB5
Toxoplasmosis	5/112	0.995878	0.999996	0	0	0.375893	0.00155275	STAT1;XIAP;TAB2;MAP3K7;HSPA1B
Carbohydrate digestion and absorption	17168	0.995888	0.999996	0	0	0.175156	0.000721782	PLCB3
Pyruvate metabolism	17168	0.995888	0.999996	0	0	0.175156	0.000721782	ACACA
Aminoacyl-tRNA biosynthesis	24139	0.995909	0.999996	0	0	0.251646	0.00103149	EPRS1;YARS1
cAMP signaling pathway	13/216	0.996037	0.999996	0	0	0.514215	0.002042	CREBBP;CAMK2D;PPP1R12A;ROCK2;NFATC1;ATP2B1;AFDN;PAK1;ADCY9;EP300;PRKACA;RAF1;CREB5
Serotonergic synapse	5/113	0.99621	0.999996	0	0	0.372391	0.00141391	PLCB3;ARAF;PRKCA;PRKACA;RAF1
Tuberculosis	10/180	0.99635	0.999996	0	0	0.472572	0.00172792	EEA1;PPP3CA;CREBBP;CAMK2D;ARHGEF12;STAT1;RFXAP;CEBPG;EP300;RAF1
Glutamatergic synapse	5/114	0.996517	0.999996	0	0	0.368954	0.00128727	PPP3CA;PLCB3;ADCY9;PRKCA;PRKACA
Alzheimer disease	25/369	0.997995	0.999996	0	0	0.582062	0.00116796	ARAF;PIK3R4;IRS2;KLC1;RTN4;PPP3CA;KLC4;TUBA1B;KLC2;DVL2;APBB1;APC2;CSNK1A1;ADRM1;ATG13;PSMA5;PSMA6;PLCB3;PSMA4;PSMA1;APC;MAPT;RAF1;ATF6;ATG2B
Bile secretion	32933	0.99802	0.999996	0	0	0.277444	0.000549962	ADCY9;PRKACA;SLC4A4
Hypertrophic cardiomyopathy	32933	0.99802	0.999996	0	0	0.277444	0.000549962	CACNB2;LMNA;PRKAB1
Systemic lupus erythematosus	6/135	0.99803	0.999996	0	0	0.373849	0.000737087	H2AX;SSB;H3-4;MACROH2A2;MACROH2A1;H3-3A
Morphine addiction	33298	0.998202	0.999996	0	0	0.274276	0.000493477	ADCY9;PRKCA;PRKACA
Phagosome	7/152	0.998462	0.999996	0	0	0.387855	0.000597166	EEA1;DYNC1LI1;ATP6V1G1;DYNC1LI2;TUBA1B;PIKFYVE;HGS
Ras signaling pathway	13/232	0.998612	0.999996	0	0	0.476213	0.000661302	BRAP;PRKCA;RASAL2;ELK1;AFDN;PAK1;ABL1;ABL2;PRKACA;RAF1;SOS1;PAK2;SOS2
Glutathione metabolism	20821	0.998723	0.999996	0	0	0.143797	0.00018378	PGD
Prion disease	16/273	0.998914	0.999996	0	0	0.49905	0.00054249	ATF2;PRKCD;ADRM1;KLC1;PSMA5;PPP3CA;PSMA6;KLC4;STIP1;TUBA1B;PSMA4;KLC2;PSMA1;PRKACA;HSPA1B;CREB5
Calcium signaling pathway	13/240	0.999194	0.999996	0	0	0.459221	0.000370092	CAMK2D;PRKCA;ATP2B1;PHKA2;MYLK;PPP3CA;ITPKC;PLCB3;ADCY9;STIM1;ASPH;STIM2;PRKACA
Peroxisome	29983	0.999234	0.999996	0	0	0.201135	0.00015407	PEX19;PEX1
Amoebiasis	3/102	0.999387	0.999996	0	0	0.24365	0.000149404	PLCB3;PRKCA;PRKACA
Taste transduction	31444	0.999498	0.999996	0	0	0.191514	9.60701e-05	PLCB3;PRKACA
Cardiac muscle contraction	31809	0.999549	0.999996	0	0	0.18925	8.53906e-05	CACNB2;ASPH
Staphylococcus aureus infection	34731	0.999807	0.999996	0	0	0.172893	3.34285e-05	KRT18;KRT17
PPAR signaling pathway	27030	0.999823	0.999996	0	0	0.110205	1.94963e-05	SORBS1
Metabolism of xenobiotics by cytochrome P450	27760	0.999859	0.999996	0	0	0.107254	1.50787e-05	AKR7A2
Pertussis	27760	0.999859	0.999996	0	0	0.107254	1.50787e-05	CFL1
Synaptic vesicle cycle	28491	0.999888	0.999996	0	0	0.104456	1.16847e-05	ATP6V1G1
Non-alcoholic fatty liver disease	5/155	0.999906	0.999996	0	0	0.267485	2.50853e-05	MLXIP;MLXIPL;IRS2;PRKAB1;ADIPOR2
Diabetic cardiomyopathy	8/203	0.999921	0.999996	0	0	0.328822	2.59134e-05	PLCB3;CAMK2D;PARP1;TBC1D4;SP1;PRKCD;GFPT1;PRKCA
Retrograde endocannabinoid signaling	4/148	0.999961	0.999996	0	0	0.222879	8.79396e-06	PLCB3;ADCY9;PRKCA;PRKACA
ECM-receptor interaction	32143	0.999963	0.999996	0	0	0.0923975	3.40629e-06	HMMR
Rheumatoid arthritis	33970	0.999978	0.999996	0	0	0.0873512	1.92043e-06	ATP6V1G1
Glycerophospholipid metabolism	35796	0.999986	0.999996	0	0	0.0828252	1.13749e-06	PNPLA6
Chagas disease	1/102	0.99999	0.999996	0	0	0.079527	7.85656e-07	PLCB3
Protein digestion and absorption	1/103	0.999991	0.999996	0	0	0.0787429	7.22037e-07	SLC1A5
Lysosome	2/128	0.999991	0.999996	0	0	0.127373	1.12887e-06	AP3B1;AP4B1
Olfactory transduction	2/440	0.999995	0.999996	0	0	0.0359947	1.94224e-07	CAMK2D;PRKACA
Neuroactive ligand-receptor interaction	2/341	0.999995	0.999996	0	0	0.0467716	2.34331e-07	PARD3;NR3C1
Cytokine-cytokine receptor interaction	2/295	0.999995	0.999996	0	0	0.0542572	2.6024e-07	BMPR2;IL1RAP
Cell adhesion molecules	2/148	0.999996	0.999996	0	0	0.109801	4.84049e-07	OCLN;NECTIN2
Oxidative phosphorylation	1/133	0.999996	0.999996	0	0	0.0607436	2.351e-07	ATP6V1G1

## Sheet: Biological processes
Term	Overlap	P-value	Adjusted P-value	Old P-value	Old Adjusted P-value	Odds Ratio	Combined Score	Genes
Regulation Of Transcription By RNA Polymerase II (GO:0006357)	413/2028	5.59885e-39	2.15612e-35	0	0	2.3104	203.496	ATF1;RB1;ATF2;ZNF296;ZNF174;EHMT2;ZNF292;HNRNPU;EHMT1;NOC2L;ELK1;BACH1;BACH2;DCAF6;DCAF1;HOXA9;ZMIZ1;MYC;ZXDB;ZC3H12A;HOXA3;BBX;JUNB;DDX17;MEF2A;MED1;MEF2C;MRTFB;SOX13;MRTFA;DICER1;HCFC1;RFX7;BIN1;ATF6;CGGBP1;ZSCAN29;ZNF397;SRCAP;PRDM15;GATA4;BAZ2B;PRDM12;MTDH;RAD21;PRDM16;ALX1;ZNF148;RREB1;PPARGC1B;ZNF143;CREBBP;PLK1;IRF2BP1;NFATC3;LARP7;NFATC1;FOSL2;NFATC4;SETX;MLLT10;HNRNPK;CDK12;PHF20;TCF25;P…
Regulation Of DNA-templated Transcription (GO:0006355)	391/1922	1.24035e-36	2.24423e-33	0	0	2.29117	189.429	ATF1;RB1;ATF2;ZNF296;ZNF174;ZNF292;EHMT1;ELK1;BACH1;RRP8;BACH2;HOXA9;ZMIZ1;MYC;ZXDB;GPBP1;HOXA3;BBX;JUNB;CDK5RAP2;DDX17;MED1;MEF2C;ZNF282;SOX13;HCFC1;RFX7;ATF6;ZSCAN29;ZNF397;SET;SRCAP;PRDM15;BAZ2A;GATA4;BAZ2B;MTDH;RAD21;PRDM16;ALX1;ZNF148;RREB1;PPARGC1B;ZNF146;CDK17;CDK18;ZNF143;CREBBP;IRF2BP1;NFATC3;TRIP4;NFATC1;PA2G4;FOSL2;NFATC4;HNRNPL;MLLT10;HNRNPK;HNRNPD;MMS19;LIN54;SETD5;PHF20;PHF1;TCF20;C…
Chromatin Organization (GO:0006325)	109/268	1.74829e-36	2.24423e-33	0	0	5.77125	475.173	RB1;EHMT1;HNRNPU;NUCKS1;YY1;TRIM28;MYC;CHEK1;SMARCAD1;KAT7;ARID2;HMGN1;SMARCC1;SUPT16H;SMARCC2;KDM2B;HCFC1;CFDP1;KAT6B;GRWD1;HDGFL2;HDGFL3;INO80B;INO80E;BAZ2A;BAZ2B;MACROH2A1;SUDS3;MORC2;BPTF;CHTOP;PHC1;BRPF1;CBX5;SMARCA5;SMARCA4;NASP;HNRNPC;H2AX;USP36;PHF1;CHD8;CHD7;CHD6;HMGB2;PSIP1;RSF1;CHD4;CTCF;CHD1;MYSM1;ING5;CHAF1B;CHAF1A;H3-3A;BRD2;PBRM1;ATRX;BAZ1A;BAZ1B;ARID1A;SAFB;SIRT1;ARID1B;SFPQ;MTF2;…
Positive Regulation Of DNA-templated Transcription (GO:0045893)	279/1243	3.84909e-33	3.70571e-30	0	0	2.53065	188.881	ATF1;ATF2;TCERG1;HNRNPU;ELK1;DCAF6;ZNF609;TRIM28;ZMIZ1;MYC;CHEK2;ZC3H12A;KAT7;ATXN7L3;JUNB;SOX4;CDK5RAP2;MEF2A;DDX17;MED1;MEF2C;SMARCC1;SMARCC2;MRTFB;MRTFA;HCFC1;TFAM;ATF6;TP53;ZFPM1;PRDM15;GATA4;PCBP1;DHX36;PRDM16;HIVEP1;ALX1;TP53BP1;LYAR;RREB1;PPARGC1B;ZNF143;CREBBP;XRCC6;BCL11B;SMARCA5;NFATC3;TRIP4;NFATC1;SMARCA4;FOSL2;SETX;MLLT10;SNW1;FUBP3;HNRNPD;MMS19;CDK12;PHF20;TCF20;RSF1;CTCF;BRCA1;ING1;…
Negative Regulation Of DNA-templated Transcription (GO:0045892)	237/1025	4.23418e-30	2.71764e-27	0	0	2.60058	175.889	RB1;ATF2;TCERG1;ZNF174;EHMT2;ZMYND8;EHMT1;HNRNPU;NOC2L;BACH1;CCAR2;BACH2;RRP8;DCAF1;TRIM28;MYC;SOX4;MEF2A;MED1;MEF2C;SMARCC2;ZNF282;SOX13;DICER1;HCFC1;BIN1;FLYWCH1;TP53;ZFPM1;CGGBP1;L3MBTL3;SET;TSHZ3;BAZ2A;GATA4;RTF1;PRDM12;ZBTB5;ZBTB2;MTDH;PRDM16;HIVEP1;ALX1;ZNF148;PATZ1;LYAR;RREB1;CREBBP;XRCC6;BCL11A;PLK1;SMARCA5;IRF2BP1;NFATC3;LARP7;PA2G4;SMARCA4;NFATC4;HNRNPL;SNW1;HNRNPK;MAGED2;RCOR1;TCF25;RS…
mRNA Splicing, Via Spliceosome (GO:0000398)	84/211	1.34528e-27	7.40096e-25	0	0	5.51254	341.078	DBR1;DDX46;EIF4A3;GPATCH1;HNRNPU;HNRNPR;CASC3;CWC27;PQBP1;COIL;PNN;RBM4;SART1;RSRC1;RBMX2;SNRNP70;DHX16;MTREX;TXNL4A;RBM5;RBM6;DDX17;SRRM2;RBM17;RBM14;NCBP1;SCAF11;METTL3;RBM19;PRPF40A;PRPF4B;TFIP11;SRRM1;SFPQ;DDX39A;SCNM1;PRPF3;GEMIN5;SRSF3;SRSF4;SNRPA1;HNRNPH3;PABPC1;SRSF5;GEMIN8;SRSF6;SLU7;RBM22;ZCCHC8;SF3B2;DDX5;TSSC4;DHX8;RBM8A;YTHDC1;DDX23;CWF19L2;DDX20;U2AF1;HTATSF1;ESS2;PUF60;TRA2B;TRA2A;…
mRNA Processing (GO:0006397)	84/214	4.33339e-27	2.08599e-24	0	0	5.38441	326.852	TCERG1;DBR1;DDX46;EIF4A3;GPATCH1;HNRNPU;HNRNPR;CASC3;CWC27;PNN;RBM4;SART1;ALKBH5;RSRC1;RBMX2;SNRNP70;PAPOLA;DHX16;MTREX;PRKACA;TXNL4A;CMTR1;RBM5;RBM6;SRRM2;RBM14;NCBP1;SCAF11;METTL3;RBM19;PRPF40A;PRPF4B;TFIP11;SRRM1;SFPQ;DDX39A;PRPF3;GEMIN5;SRSF3;SRSF4;SNRPA1;HNRNPH3;PABPC1;SRSF5;SRSF6;SLU7;RBM22;ZCCHC8;SF3B2;DDX5;DHX8;RBM8A;YTHDC1;DDX23;CWF19L2;U2AF1;HTATSF1;ESS2;TRA2B;TRA2A;SF3B1;RBM10;SRSF12;S…
RNA Splicing, Via Transesterification Reactions With Bulged Adenosine As Nucleophile (GO:0000377)	72/180	5.4846e-24	2.3468e-21	0	0	5.53096	296.239	DBR1;DDX46;EIF4A3;GPATCH1;HNRNPU;HNRNPR;CASC3;CWC27;PNN;RBM4;SART1;RBMX2;RSRC1;SNRNP70;DHX16;MTREX;TXNL4A;RBM5;RBM6;SRRM2;RBM14;NCBP1;METTL3;RBM19;PRPF4B;PRPF40A;TFIP11;SRRM1;DDX39A;PRPF3;GEMIN5;SRSF3;SRSF4;SNRPA1;SRSF5;HNRNPH3;PABPC1;SRSF6;SLU7;RBM22;ZCCHC8;DDX5;SF3B2;DHX8;RBM8A;YTHDC1;DDX23;CWF19L2;U2AF1;HTATSF1;ESS2;TRA2B;TRA2A;SF3B1;RBM10;SRSF12;HNRNPA3;SF3A1;SF3A2;GPKOW;HNRNPM;HNRNPK;SNW1;MF…
Positive Regulation Of Transcription By RNA Polymerase II (GO:0045944)	206/938	3.35025e-23	1.29018e-20	0	0	2.40349	124.381	ATF1;ATF2;MDC1;TCERG1;ZMYND8;HNRNPU;ELK1;DCAF6;ZNF609;ZMIZ1;MYC;ZC3H12A;JUNB;SOX4;MEF2A;DDX17;MED1;MEF2C;MRTFB;MRTFA;HCFC1;ATF6;TP53;ZFPM1;MEPCE;PRDM15;GATA4;PCBP1;DHX36;HIVEP1;ALX1;TP53BP1;RREB1;PPARGC1B;ZNF143;CREBBP;XRCC6;BCL11B;SMARCA5;NFATC3;LARP7;NFATC1;SMARCA4;FOSL2;SETX;MLLT10;SNW1;FUBP3;CDK12;TCF20;BRCA1;GLI2;PHF8;PPP3CA;NKRF;TEAD1;GABPA;NCOA1;NCOA2;ANXA2;PARP1;NCOA6;NCOA3;PAX6;BAZ1B;MED…
DNA Damage Response (GO:0006974)	111/384	2.46399e-22	8.62619e-20	0	0	3.40408	169.37	ATF2;SMARCAL1;MRE11;FMR1;SMC5;SMC6;BACH1;YY1;TRIM28;CHEK2;MYC;HMCES;CHEK1;ZC3H12A;PCLAF;MTREX;MEN1;WDHD1;LIG1;METTL3;PRKCD;RECQL;VRK1;PPP4R3B;MSH6;FLYWCH1;TP53;HDGFL2;BLM;DCUN1D5;STXBP4;BOD1L1;PDS5B;PDS5A;MACROH2A1;CDKN2AIP;FOXO1;RAD51AP1;MRNIP;UBR5;ABL1;EP400;TP53BP1;ATRIP;MORC2;CBX5;NEK4;SMARCA5;SETX;POLA1;BCL6;MMS19;UBA1;MNAT1;RAD18;H2AX;TOP2A;CDKN1A;FEN1;SMG1;MCM7;PHF1;MCM9;ASH2L;BRCA1;NIPBL;…
Negative Regulation Of Transcription By RNA Polymerase II (GO:0000122)	175/763	6.46769e-22	2.07559e-19	0	0	2.52411	123.152	RB1;ATF2;ZNF451;TCERG1;ZNF174;EHMT2;ZMYND8;ATN1;ZBTB21;EHMT1;HNRNPU;ARID4A;ARID4B;PRDM2;NOC2L;NR3C1;BACH1;BACH2;DCAF1;YY1;DACH1;SALL1;MYC;EP300;KMT5A;ZFP37;SOX4;MEN1;MEF2A;MED1;MEF2C;MORC3;ZGPAT;KDM2B;SOX13;DICER1;ZBTB33;HCFC1;HIC2;BRMS1;BIN1;FLYWCH1;TP53;ZFPM1;CGGBP1;DDX5;MAX;MAZ;GATA4;PRDM12;RTF1;FOXO3;MACROH2A2;ZBTB5;MACROH2A1;PHF21A;MTDH;ZBTB2;BAG3;PRDM16;ORC2;TPR;HIVEP1;ALX1;DMAP1;SUDS3;ZNF1…
Mitotic Sister Chromatid Segregation (GO:0000070)	52/111	1.94577e-21	5.76397e-19	0	0	7.26422	346.421	PINX1;KIF14;KIF11;CDC23;CHEK2;NUSAP1;KMT5A;CEP55;DLGAP5;DIS3L2;OFD1;ARHGEF10;NUDC;SPICE1;KIF23;KIF22;SMC1A;KNSTRN;EML3;EML4;SGO1;PSRC1;ESPL1;KIFC1;KIF2C;CHMP5;DCTN2;CDCA5;CDCA8;NCAPG;ABRAXAS2;NCAPH;NSL1;DSN1;FLNA;CEP192;CLASP1;CLASP2;SPAG5;NCAPH2;PLK1;NDC80;WAPL;RAB11A;TPX2;CENPE;KIF18A;KIF18B;PRC1;PHF13;NCAPD2;NCAPD3
RNA Processing (GO:0006396)	68/183	1.27346e-20	3.50292e-18	0	0	4.89459	224.221	TCERG1;TUT7;TUT4;HNRNPU;HNRNPR;ADAR;CCAR2;PPP1R9B;RBM3;RBM4;ALKBH5;RSRC1;DHX16;PRKACA;RBM5;RBM6;DDX17;NCBP1;SCAF11;PABPC4;METTL3;THOC1;DNTTIP2;PRPF4B;TFIP11;SRRM1;SFPQ;SCNM1;DKC1;PRPF3;XRN2;LUC7L3;RBMS1;SRSF4;SNRPA1;PPIG;SRSF5;HNRNPH3;SLU7;RBMS2;ZCCHC8;SF3B2;DHX8;RBM8A;DDX23;DDX20;U2AF1;PABPN1;EXOSC2;SF3B1;IVNS1ABP;SRPK2;RBM39;SF3A1;RNGTT;SF3A2;FUS;YJU2;HNRNPL;SETX;LIN28B;HNRNPK;SON;HNRNPF;HNRNPA…
Negative Regulation Of Nucleic Acid-Templated Transcription (GO:1903507)	117/456	6.78048e-19	1.74078e-16	0	0	2.88691	120.774	RB1;ZNF174;ZBTB21;EHMT1;ARID4A;NR3C1;RRP8;CCAR2;DACH1;SALL1;TRIM28;SCMH1;KMT5A;MEN1;SMARCC2;ZGPAT;ZNF282;SOX13;ZBTB33;POU3F3;HIC2;ILF3;BRMS1;KAT6B;KAT6A;ZNF318;TP53;L3MBTL3;SET;TSHZ3;FOXO1;PRDM16;NACC1;ALX1;DMAP1;SUDS3;ZNF148;PATZ1;XRCC6;CBX5;NIBAN2;POU2F1;NONO;HMGA1;PA2G4;SMARCA4;HNRNPL;MLXIPL;HNRNPK;SNW1;BCL6;MDM2;ZNF658;RCOR1;CREBZF;CHD8;HMGB2;ZC3H8;RSF1;CHD4;CTCF;BRCA1;FOXM1;LIMD1;MECP2;NIPBL…
DNA Metabolic Process (GO:0006259)	85/288	5.21022e-18	1.1942e-15	0	0	3.47642	138.347	TOP2A;SMARCAL1;TOP2B;FEN1;MRE11;MCM7;FMR1;MCM9;HMGB2;BRCA1;BACH1;YY1;TRIM28;EXO1;CHEK1;PCLAF;SMARCAD1;NBN;TOPBP1;KPNA2;POLE;MEN1;WDHD1;UPF1;PARP4;PARP1;LIG1;PARP2;RMI1;ATRX;RECQL;SETMAR;LIG3;SMC1A;DDB2;MSH6;GRWD1;MCM3;MCM4;RBMS1;TERF2IP;MCM6;TOP1;MCM2;INO80B;SP100;BLM;INO80E;SET;PNKP;DOT1L;PDS5B;PDS5A;SAMHD1;MACROH2A1;RAD51AP1;POLD3;WRN;RECQL5;SLX4;ORC1;NTHL1;RAD21;ORC3;ORC2;EP400;ATRIP;MBD4;TCF7…
Positive Regulation Of Nucleic Acid-Templated Transcription (GO:1903508)	132/557	5.27174e-18	1.1942e-15	0	0	2.60387	103.593	ELK1;YY1;HMGN5;SALL1;TRIM28;ZMIZ1;MYC;CHEK2;EP300;ATXN7L3;SOX4;CDK5RAP2;MED1;MEF2C;SMARCC1;SMARCC2;POU3F3;HCFC1;ILF3;KAT6B;KAT6A;ZNF318;TFAM;PHIP;TP53;INO80B;BLM;INO80E;KMT2A;MAX;KMT2B;MAZ;GATA4;FOXO3;FOXO1;ATXN7;PRDM16;EP400;ALX1;TP53BP1;DMAP1;RREB1;CREBBP;XRCC6;ZFHX3;BRPF1;NIBAN2;NEK4;HMGA1;TRIP4;NFATC1;SMARCA4;MLXIPL;FUBP3;HNRNPD;MMS19;TCF3;CALCOCO1;PHF20;RNF14;CHD8;HMGB2;SIX1;RSF1;CHD4;CTCF;B…
Nucleosome Organization (GO:0034728)	38/75	1.66546e-17	3.56317e-15	0	0	8.42058	325.319	H2AX;LIN54;SETD2;SMARCD2;SET;HMGB2;RSF1;SPTY2D1;CHD1;MACROH2A1;SUPT6H;HIRA;CHAF1B;CHAF1A;UBN1;ARID2;H3-3A;SMARCE1;BRD2;SMARCC1;SUPT16H;NPM1;SMARCC2;ATRX;HMGA1;SMARCA5;NAP1L1;BAZ1A;SSRP1;ARID1A;NAP1L4;SMARCA4;MCM3AP;H3-4;NASP;KAT6B;GRWD1;DNAJC9
Regulation Of Cell Cycle Process (GO:0010564)	51/130	5.69392e-17	1.15407e-14	0	0	5.31238	198.707	AHCTF1;SETD2;CETN2;KIF11;MKI67;RRP8;FLCN;MYC;CHEK1;KIF13A;ARID2;GIT1;SMARCC1;TIPIN;PBRM1;SMARCC2;PRPF40A;CDC25C;ARID1A;KNSTRN;ARID1B;SND1;DBF4;BIN1;KIF2C;KIF20A;KIF20B;MCM2;SMARCD2;CDCA2;PIK3R4;PKMYT1;AURKB;RACGAP1;ENTR1;FSD1;ECT2;BRD7;BUB1;SMARCE1;SPAG5;PLK1;PUM1;RAB11A;PUM2;SMARCA4;APC;MYBBP1A;PRC1;CCDC8;CEP85
mRNA Export From Nucleus (GO:0006406)	33/62	3.22068e-16	6.20142e-14	0	0	9.31258	332.196	SMG1;NUP107;RBM8A;POLDIP3;YTHDC1;FMR1;EIF4A3;CASC3;SMG7;IWS1;SMG6;ALKBH5;RBM15B;PABPN1;TPR;NUP88;NUP214;UPF1;CHTOP;NCBP1;NUP133;ALYREF;THOC1;THOC2;THOC7;NUP93;MCM3AP;DDX39A;SARNP;ZC3H11A;HNRNPA2B1;SRSF3;NCBP3
Regulation Of Gene Expression (GO:0010468)	212/1127	1.17867e-15	2.16146e-13	0	0	1.96347	67.493	RB1;ATF2;JMJD1C;BACH1;MYC;CHEK2;GPBP1;ZC3H12A;DIP2A;KAT7;SOX6;ATXN7L3;SOX4;MED1;MEF2C;ZNF282;SOX13;DICER1;ANK3;PRKAB1;HCFC1;MARF1;ZNF714;TP53;CGGBP1;SRCAP;BAZ2A;GATA4;HNRNPLL;ZBTB2;LARP1;PCBP3;DHX36;PCBP2;ZNF148;PATZ1;RREB1;PPARGC1B;ZNF146;SRPK2;ZNF143;CREBBP;SMARCA5;TRIP4;LARP4;PUM1;PUM2;HNRNPL;OCLN;FUBP3;HNRNPF;FUBP1;HNRNPD;LIN54;SETD2;PHF20;PHF1;RSF1;CTCF;BRCA1;LIMD1;PQBP1;MECP2;ZNF280D;ING5;Z…
RNA Export From Nucleus (GO:0006405)	33/65	2.03126e-15	3.55564e-13	0	0	8.4381	285.462	SMG1;NUP107;NUP188;RBM8A;YTHDC1;FMR1;EIF4A3;CASC3;SMG7;SMG6;ALKBH5;RBM15B;POM121C;TPR;NUP88;NUP214;UPF1;CHTOP;NCBP1;NUP133;NUP155;ALYREF;THOC1;NUP153;THOC2;THOC7;MCM3AP;DDX39A;SARNP;HNRNPA2B1;SRSF3;NCBP3;NUP98
Mitotic Spindle Organization (GO:0007052)	38/85	3.29937e-15	5.52429e-13	0	0	6.62523	220.919	DCTN6;GPSM2;DCTN2;CDCA8;ABRAXAS2;TTK;KIF11;AURKB;MECP2;SPAST;CHEK2;STMN1;FLNA;CEP192;MAP4;PCNT;DLGAP5;CLASP1;CLASP2;OFD1;ARHGEF10;NUDC;STIL;MAP1S;PLK1;SPICE1;KIF23;SMC1A;CKAP5;NDC80;RAB11A;CENPE;TPX2;INCENP;KIFC1;PRC1;KIF4A;TBCE
Gene Expression (GO:0010467)	80/296	1.18204e-14	1.89668e-12	0	0	3.06549	98.3072	RPL4;HBS1L;RPL30;SMG1;NUP107;RPL3;RPL31;RPL34;FMR1;EIF4A3;HNRNPU;ADAR;CASC3;SMG7;RPL10A;SMG6;RBM3;RBM4;ALKBH5;RPS17;RPL37;RPS10;RBM5;RBM6;DDX17;NUP214;UPF1;NCBP1;NUP133;PABPC4;RPS6;MRPS18B;THOC1;DNTTIP2;TFIP11;THOC2;THOC7;DDX39A;DKC1;SARNP;XRN2;SRSF3;RBMS1;NCBP3;RPL26;HNRNPH3;RPL29;RBMS2;DHX8;RBM8A;YTHDC1;RPL12;DDX20;RRBP1;RBM15B;PABPN1;TPR;RPL13;EIF4EBP2;NUP88;RPS2;RPL18;EXOSC2;RBM39;CHTOP;RNGTT…
Positive Regulation Of Cell Cycle Process (GO:0090068)	45/118	1.32081e-14	1.9701e-12	0	0	5.06028	161.716	GPSM2;FEN1;UBXN2B;NUMA1;KIF14;CDCA8;NCAPG;WIZ;SMC5;SMC6;NCAPH;AURKB;SPAST;RACGAP1;CSPP1;RAD21;TPR;NUSAP1;ECT2;RANBP1;SVIL;STIL;CENPV;SPAG5;PRKCE;NCAPH2;ATRX;CDC7;KIF23;NDC80;CDC25B;CIT;DYNC1LI1;NSFL1C;DBF4;INCENP;CENPJ;SASS6;PHIP;PKP4;NCAPD2;PKN2;NCAPD3;KIF20B;RAD18
DNA Repair (GO:0006281)	79/291	1.33011e-14	1.9701e-12	0	0	3.08354	98.5221	H2AX;SMARCAL1;FEN1;SETD2;MRE11;MPG;CETN2;FMR1;NUCKS1;BRCA1;BACH1;TRIM28;EXO1;CHEK2;CHEK1;UIMC1;TNKS1BP1;NBN;TOPBP1;POLE;MEN1;WDHD1;UPF1;USP47;PARP4;PARP1;LIG1;PARP2;ATRX;RECQL;LIG3;WRNIP1;RAD23A;SMC1A;SIRT1;DDB2;MSH6;RNF169;TP53;FTO;BLM;CDCA5;PNKP;DOT1L;PDS5B;PDS5A;MACROH2A1;RAD51AP1;POLD3;ATXN3;WRN;RECQL5;SLX4;MTA1;NTHL1;RAD21;NSD2;EP400;ASCC2;ATRIP;FANCI;MBD4;XRCC6;NPM1;ERCC6L2;EYA3;SMARCA5;HUW…
Regulation Of Nucleic Acid-Templated Transcription (GO:1903506)	106/452	2.25505e-14	3.21637e-12	0	0	2.54812	80.0696	RB1;ZNF331;ATF2;JMJD1C;JADE3;PRDM2;NR3C1;BACH1;HMGN5;ZMIZ1;CHEK2;GPBP1;KAT7;SOX6;ZFP37;SOX4;MEF2C;ZNF282;SOX13;HCFC1;KAT6B;KAT6A;ZNF714;TP53;ZNF430;KMT2D;SRCAP;BAZ2A;GATA4;SBNO1;DVL2;DMAP1;PATZ1;RREB1;PPARGC1B;ZNF146;BPTF;ZNF143;CREBBP;ZFHX3;BRPF1;FUS;DENND4A;NONO;SMARCA5;HMGA1;TRIP4;NFXL1;ZBTB11;NFKB2;MLXIPL;GON4L;HNRNPD;TCF3;LIN54;RNF14;PHF1;CHD7;HP1BP3;SIX1;RSF1;LIMD1;ELAVL2;PQBP1;ZNF280D;ING5…
RNA Metabolic Process (GO:0016070)	43/111	2.6545e-14	3.65088e-12	0	0	5.18758	162.163	FTO;DDX3X;DHX8;DDX20;PARN;HNRNPU;ADAR;RBM3;RBM4;ATXN2;PCBP3;PABPN1;PAPOLG;ZC3H12A;DHX36;PCBP2;PPP1R8;PAPOLA;MTREX;EXOSC2;RBM5;RBM6;DDX17;RBM39;RNGTT;NCBP1;PABPC4;THOC1;WDR74;DNTTIP2;TFIP11;DICER1;ATXN2L;HNRNPL;SETX;HNRNPK;DKC1;HNRNPF;XRN2;HNRNPD;RBMS1;HNRNPH3;RBMS2
Regulation Of mRNA Splicing, Via Spliceosome (GO:0048024)	39/94	2.95132e-14	3.91915e-12	0	0	5.81062	181.024	RBM25;DDX5;RBM8A;YTHDC1;FMR1;HNRNPU;RBM3;FXR1;PTBP1;RBM4;RBM15B;PUF60;TRA2B;TRA2A;RBM7;RBM5;SRSF12;DDX17;SRPK2;RBM39;RBM15;NCBP1;WTAP;CIRBP;LARP7;SRRM1;HNRNPL;RBMXL1;HNRNPK;SNW1;SON;THRAP3;NCL;RBM20;SRSF3;SRSF4;NUP98;SRSF6;RBMX
mRNA Transport (GO:0051028)	29/58	1.70025e-13	2.18256e-11	0	0	8.16874	240.184	SLBP;SMG1;NUP107;RBM8A;YTHDC1;FMR1;EIF4A3;CASC3;SMG7;SMG6;ALKBH5;RBM15B;TPR;NUP88;NUP214;UPF1;CHTOP;NCBP1;NUP133;ALYREF;THOC1;THOC2;THOC7;MCM3AP;DDX39A;SARNP;HNRNPA2B1;SRSF3;NCBP3
Ribosome Biogenesis (GO:0042254)	50/155	9.01341e-13	1.1197e-10	0	0	3.911	108.471	NVL;PAK1IP1;C1ORF131;NOC2L;WDR43;RRP9;FBL;RPS17;NOB1;MTREX;RIOK2;RIOK1;PELP1;NGDN;RPS6;WDR74;DNTTIP2;TSC1;GTPBP4;EBNA1BP2;DKC1;GRWD1;MRTO4;XRN2;CINP;RPL26;DDX27;HEATR1;NOLC1;NOL8;SPATA5;EMG1;BMS1;SURF6;LYAR;EXOSC2;NOP56;NOP14;NOP58;NPM1;NOP16;UTP3;RPS27;TNIP1;ZNF658;ESF1;DHX29;RBIS;RSL24D1;NOP53
Regulation Of Translation (GO:0006417)	59/202	1.03601e-12	1.24677e-10	0	0	3.39553	93.7018	DDX3X;FMR1;EIF4A3;BZW1;ELAVL1;RBM3;EIF4ENIF1;RBM4;SOX4;UPF1;EIF5B;NCBP1;METTL3;CIRBP;TSC1;LARP4B;PUS7;ILF3;IMPACT;NCL;GEMIN5;RPL26;DUS3L;MTPN;POLDIP3;NOLC1;FOXO3;GIGYF2;FXR1;ATXN2;LARP1;TCOF1;DHX36;EIF4H;IGF2BP1;EIF4B;EIF2B4;NPM1;YTHDF1;EIF2B2;SSB;SAMD4A;PYM1;UPF3B;LARP4;EEF2;LARP6;EIF5;EIF6;EPRS1;RPS6KB1;SERBP1;HNRNPD;EIF3H;EIF3E;VIM;EIF4G3;EIF4G1;EIF3B
Regulation Of DNA Metabolic Process (GO:0051052)	43/124	2.27369e-12	2.61405e-10	0	0	4.35181	116.67	ANKRD17;INO80B;INO80E;SMG1;USP37;EHMT2;TAF9;JADE3;NUCKS1;SMC5;BAZ2A;SMC6;BRCA1;SMG6;YY1;ING5;ATXN7;MYC;ORC3;UIMC1;USP1;SMARCAD1;KAT7;RBBP6;KPNA2;ATXN7L3;UPF1;TAF12;ALYREF;MCRS1;TAF10;NSMCE2;THOC1;SMARCA5;YLPM1;BAZ1A;CCDC88A;SUB1;HNRNPD;TERF2IP;TAF7;MPHOSPH8;OBI1
Microtubule Cytoskeleton Organization Involved In Mitosis (GO:1902850)	28/59	2.30791e-12	2.61405e-10	0	0	7.37399	197.584	DCTN6;GPSM2;SETD2;DCTN2;CDCA8;TTK;KIF11;AURKB;MECP2;STMN1;NUSAP1;MAP4;PCNT;DLGAP5;CLASP1;CLASP2;NUDC;STIL;MAP1S;PLK1;CKAP5;NDC80;CENPE;ESPL1;INCENP;KIF4A;TBCE;TACC3
Regulation Of DNA Repair (GO:0006282)	44/129	2.42792e-12	2.67141e-10	0	0	4.24447	113.514	H2AX;INO80B;INO80E;SMARCD2;CEBPG;TAF9;BRCA1;YY1;SMCHD1;PPP4R2;TRIM28;ATXN7;VPS72;UBR5;UIMC1;EP400;USP1;KAT7;DMAP1;BRD8;ARID2;BRD7;ATXN7L3;ATRIP;SMARCE1;SMARCC1;PBRM1;SMARCC2;PARP1;TAF12;EYA3;MCRS1;TAF10;PPP4R3B;CCDC117;DEK;ARID1A;ARID1B;SIRT1;PML;SMARCA4;TAF7;TRIP12;ERCC6
Nuclear-Transcribed mRNA Catabolic Process (GO:0000956)	34/85	4.53525e-12	4.85146e-10	0	0	5.45161	142.391	HBS1L;SMG1;DDX5;NBAS;TUT7;RBM8A;TUT4;EIF4A3;PARN;SMG9;SMG7;SMG6;ZC3H12A;TNKS1BP1;DIS3L2;UPF1;NCBP1;PYM1;SAMD4A;SAMD4B;UPF3B;PATL1;RC3H2;PAN2;THRAP3;CNOT2;MRTO4;XRN2;CNOT3;TUT1;EIF3E;DCP1A;DCP2;DCP1B
DNA Replication (GO:0006260)	31/73	6.0906e-12	6.33917e-10	0	0	6.03044	155.732	FEN1;BLM;SET;MCM7;MCM9;PNKP;POLD3;WRN;RECQL5;ORC3;CHEK1;PCLAF;MCMBP;POLE;UPF1;WDHD1;DUT;RFC1;RPA1;WRNIP1;NAP1L1;BAZ1A;TICRR;POLA1;POLA2;GRWD1;MCM4;RBMS1;MCM6;TOP1;MCM2
Mitotic Cytokinesis (GO:0000281)	27/59	1.66508e-11	1.68742e-09	0	0	6.88488	170.873	RTKN;ROCK2;CDCA8;AURKB;SPAST;RACGAP1;CFL1;STMN1;NUSAP1;ECT2;CEP55;SPTBN1;USP8;EXOC7;PLK1;CKAP2;KIF23;CIT;ANLN;SNX18;SON;ESPL1;APC;INCENP;KIF4A;EXOC3;KIF20A
Protein Localization To Nucleus (GO:0034504)	41/122	2.30631e-11	2.27734e-09	0	0	4.14556	101.536	RPAIN;NUP107;NUP188;PPP1R10;PINX1;HNRNPU;TOR1AIP2;SIX1;NOL8;TOR1AIP1;LMNB2;LMNB1;EIF4ENIF1;WRN;POM121C;SIX4;TPR;LMNA;KPNA6;NUP88;E2F3;KPNA2;KPNA3;NUP214;AKIRIN2;MORC3;NUP155;NUP133;PLK1;TSC2;NUP153;PML;NUP93;PIKFYVE;ARL2BP;NUP50;MDM2;TAF8;NUP98;NOP53;TAF3
Regulation Of Mitotic Metaphase/Anaphase Transition (GO:0030071)	24/49	3.67409e-11	3.53723e-09	0	0	7.82576	188.031	RB1;SMARCE1;PBRM1;SMARCC1;SMARCD2;SMARCC2;ANAPC7;NSMCE2;PLK1;ARID1A;ARID1B;SMARCA4;CDC20;CENPE;CDC23;ESPL1;HECW2;CDC16;RIOK2;ANAPC5;ARID2;BRD7;DLGAP5;CDK5RAP2
Nuclear Transport (GO:0051169)	21/39	6.08395e-11	5.71447e-09	0	0	9.50115	223.493	NDC1;NUP214;RANBP2;AHCTF1;NPM1;NUP107;NUP188;NUP133;NUP155;NUP210;NUP153;RANGAP1;NUP93;RBM15B;NUP42;RSRC1;NUP50;TPR;NUP35;NUP88;NUP98
Regulation Of Cell Cycle (GO:0051726)	72/298	8.01772e-11	7.35149e-09	0	0	2.62548	61.0339	RB1;CDKN1A;PPP1R13B;HNRNPU;JADE3;BRCA1;FOXM1;PKD2;RRP8;PPP1R9B;TTC28;CDC20;YY1;ING5;CDC23;VPS72;CDC26;MYC;CDC27;CHEK1;PCLAF;KAT7;NBN;PRKACA;JUNB;DLGAP5;MEN1;PHACTR4;ANAPC7;METTL3;TSC2;TSC1;RAD23A;MASTL;SIRT1;SND1;RNF40;HCFC1;BIN1;ANAPC4;ANAPC5;KIF20B;PRR11;TP53;ANAPC1;ANAPC2;MCM2;ANKRD17;INO80B;INO80E;PRCC;XIAP;LIN9;FZR1;TP53BP2;EP400;BRD8;DMAP1;BRD7;SRPK2;CDT1;NEK9;MCRS1;PLK1;DAB2IP;PUM1;PER2;CD…
Metaphase Plate Congression (GO:0051310)	24/51	1.07067e-10	9.5887e-09	0	0	7.24526	166.334	NUDC;DCTN2;MAP1S;CDCA5;PINX1;KIF14;SPICE1;CDCA8;KIF22;NDC80;RAB11A;EML3;EML4;CENPE;CENPF;KIF18A;CDC23;PSRC1;INCENP;KIFC1;KIF2C;FAM83D;CEP55;CHMP5
Cytoskeleton-Dependent Cytokinesis (GO:0061640)	31/81	1.50238e-10	1.31493e-08	0	0	5.06329	114.525	RTKN;ROCK2;CDCA8;AURKB;CECR2;SPAST;RACGAP1;CFL1;STMN1;NUSAP1;ECT2;CEP55;SPTBN1;USP8;EXOC7;PLK1;CKAP2;KIF23;ANK3;SEPTIN9;SEPTIN7;CIT;ANLN;SNX18;SON;ESPL1;APC;INCENP;KIF4A;EXOC3;KIF20A
rRNA Processing (GO:0006364)	35/101	2.52441e-10	2.16033e-08	0	0	4.33484	95.7993	DDX27;NVL;NOP2;NOLC1;NOL8;RRP9;FBL;SART1;RPS17;EMG1;NOB1;MTREX;RIOK2;RIOK1;LYAR;EXOSC2;RRP15;PELP1;NOP56;NOP14;NOP58;RIOK3;RPS6;WDR74;DDX52;EBNA1BP2;RPS27;EIF6;DKC1;MRTO4;XRN2;ESF1;RPL26;NOP53;MPHOSPH6
Regulation Of mRNA Stability (GO:0043488)	29/74	3.00443e-10	2.48432e-08	0	0	5.25956	115.32	FTO;ROCK2;FMR1;HNRNPU;ELAVL1;GIGYF2;ZFP36L2;FXR1;EIF4ENIF1;LARP1;DHX36;IGF2BP1;ZC3H14;NPM1;YTHDF1;TAF15;FUS;METTL3;PRKCD;CIRBP;PRKCA;PUM1;PUM2;CARHSP1;THRAP3;SERBP1;PABPC1;VIM;DCP2
Double-Strand Break Repair (GO:0006302)	48/168	3.03202e-10	2.48432e-08	0	0	3.27941	71.8735	H2AX;SMARCAL1;BLM;FEN1;MRE11;ZMYND8;CDCA5;MCM9;PNKP;HMGB2;NUCKS1;SMC5;CHD4;SMC6;BRCA1;SAMHD1;YY1;RAD51AP1;WRN;MTA1;RECQL5;SLX4;CHEK2;RAD21;SWI5;UIMC1;NSD2;SMARCAD1;TNKS1BP1;NBN;TP53BP1;XRCC6;KDM2A;PARP1;PARP2;RMI1;EYA3;NSMCE2;RECQL;RPA1;SETMAR;LIG3;IFFO1;SETX;POLA1;SFPQ;RNF169;ERCC5
RNA Splicing (GO:0008380)	34/98	4.37616e-10	3.48855e-08	0	0	4.34107	93.5487	TCERG1;DBR1;SF3B2;DHX8;RBM8A;DDX23;U2AF1;CCAR2;PPP1R9B;RSRC1;TRA2B;DHX16;TXNL4A;SF3B1;SMNDC1;IVNS1ABP;SRPK2;NCBP1;SCAF11;FUS;YJU2;PRPF4B;SRRM1;SFPQ;SCNM1;PRPF3;LUC7L3;SRSF4;SNRPA1;PPIG;CDK12;HNRNPC;HNRNPH3;SLU7
Mitotic Metaphase Plate Congression (GO:0007080)	23/50	4.63782e-10	3.48855e-08	0	0	6.94019	149.156	CDT1;NUDC;DCTN2;CDCA5;PINX1;KIF14;CDCA8;KIF22;NDC80;RAB11A;EML3;CENPC;EML4;CENPE;KIF18A;CDC23;PSRC1;KIFC1;CHAMP1;KIF2C;MAPRE1;CEP55;CHMP5
Nucleocytoplasmic Transport (GO:0006913)	23/50	4.63782e-10	3.48855e-08	0	0	6.94019	149.156	NDC1;NUP214;RANBP2;AHCTF1;NPM1;NUP107;NUP188;NUP133;NUP210;NUP155;NUP153;RANGAP1;BACH2;NUP93;LSG1;RBM15B;RSRC1;NUP42;NUP50;TPR;NUP35;NUP88;NUP98
Nucleosome Assembly (GO:0006334)	24/54	4.70081e-10	3.48855e-08	0	0	6.51963	140.029	H2AX;BRD2;SUPT16H;NPM1;ATRX;HMGB2;SMARCA5;RSF1;NAP1L1;BAZ1A;SSRP1;SPTY2D1;MACROH2A1;NAP1L4;HIRA;CHAF1B;CHAF1A;H3-4;NASP;KAT6B;GRWD1;UBN1;DNAJC9;H3-3A
Transcription By RNA Polymerase II (GO:0006366)	52/192	4.71058e-10	3.48855e-08	0	0	3.04737	65.4455	SETD2;ICE1;CCDC124;ZC3H8;CDC73;PCF11;TRIM24;ELOA;ELOB;NCOA1;MED1;NCOA2;SUPT16H;PBRM1;ANXA2;NCBP1;PARP1;TSC22D1;GTF2F1;MED26;NFX1;SUB1;XRN2;NCBP3;NFAT5;CTDP1;NFIX;SRCAP;MAZ;TAF9;DDX21;RTF1;SUPT6H;POLR2C;E2F3;RREB1;TAF12;TAF10;ADRM1;DEK;SETX;CDK7;NFIC;TAF8;TAF7;TCEA1;TRIP11;CDK12;ERCC6;MNAT1;RBMX;TAF3
mRNA Metabolic Process (GO:0016071)	31/85	6.17415e-10	4.48616e-08	0	0	4.68717	99.3937	TCERG1;DDX5;SF3B2;HNRNPR;U2AF1;ZFP36L2;ALKBH5;PCBP3;PCF11;HSF1;PCBP2;PRKACA;DIS3L2;SF3A1;SF3A2;SSB;NCBP1;SCAF11;METTL3;HNRNPAB;SND1;ATXN2L;SFPQ;SON;PRPF3;HNRNPA2B1;SRSF4;SRSF5;TP53;DCP2;HSPA1B
Positive Regulation Of Microtubule Polymerization (GO:0031116)	17/29	6.9292e-10	4.94154e-08	0	0	11.5199	242.956	NUMA1;DCTN1;PDE4DIP;SLAIN2;SLAIN1;CKAP5;MECP2;PAK1;CLIP1;OCLN;PSRC1;MAPT;MAPRE1;CLASP1;GIT1;HSPA1B;CDK5RAP2
protein-DNA Complex Assembly (GO:0065004)	25/59	7.09069e-10	4.96478e-08	0	0	5.99371	126.27	H2AX;HMGB2;RSF1;SPTY2D1;MACROH2A1;HIRA;CHAF1B;CHAF1A;UBN1;H3-3A;BRD2;SUPT16H;CENPV;NPM1;ATRX;SMARCA5;NAP1L1;BAZ1A;SSRP1;NAP1L4;H3-4;NASP;KAT6B;GRWD1;DNAJC9
Negative Regulation Of Gene Expression, Epigenetic (GO:0045814)	23/51	7.56803e-10	5.20438e-08	0	0	6.69195	140.544	CREBZF;RB1;HELLS;HDAC5;KMT2D;DNMT1;UHRF1;SMARCA5;BAZ2A;PPHLN1;MACROH2A2;SPTY2D1;SIRT1;MACROH2A1;H1-0;LMNB2;LMNB1;CHEK1;SCMH1;LMNA;TASOR;MORC2;MPHOSPH8
Positive Regulation Of Mitotic Sister Chromatid Separation (GO:1901970)	42339	1.03168e-09	6.97016e-08	0	0	32.469	671.851	RB1;CDC20;CDC23;ANAPC7;ESPL1;INCENP;NSMCE2;CDC16;CDCA8;ANAPC5;AURKB;DLGAP5
Mitotic Spindle Assembly (GO:0090307)	21/44	1.13498e-09	7.47056e-08	0	0	7.43359	153.107	OFD1;ARHGEF10;SPICE1;CDCA8;ABRAXAS2;KIF23;KIF11;SMC1A;AURKB;RAB11A;TPX2;RACGAP1;INCENP;KIFC1;PRC1;CHEK2;KIF4A;FLNA;CEP192;CLASP1;CLASP2
Double-Strand Break Repair Via Homologous Recombination (GO:0000724)	36/111	1.14454e-09	7.47056e-08	0	0	3.92347	80.7774	BLM;FEN1;MRE11;MCM7;ZMYND8;MCM9;NUCKS1;SMC5;CHD4;SMC6;BRCA1;SAMHD1;YY1;RAD51AP1;NIPBL;WRN;RECQL5;SLX4;RAD21;SWI5;NBN;RMI1;NSMCE2;ATRX;RECQL;RPA1;XRCC1;LIG3;CDC7;SFPQ;RNF169;MCM3;MCM4;ERCC5;MCM6;MCM2
Regulation Of RNA Splicing (GO:0043484)	34/102	1.46474e-09	9.26287e-08	0	0	4.08479	83.0912	AHNAK;YTHDC1;TAF9;HNRNPLL;PQBP1;PTBP1;ATXN7;SNRNP70;TRA2B;HABP4;ZNF326;ATXN7L3;SRPK2;RBM39;TAF12;FUS;TAF10;LARP7;RRP1B;SRRM1;HNRNPL;SETX;HNRNPK;SON;HNRNPF;ZNF638;RBM12B;SRSF3;RBM20;HNRNPH2;HNRNPH3;MCM2;RBM22;FAM50A
Regulation Of Translational Initiation (GO:0006446)	26/65	1.46724e-09	9.26287e-08	0	0	5.43526	110.553	DDX3X;FMR1;BZW1;RBM4;LARP1;TPR;HABP4;NCK2;EIF4EBP1;EIF4H;EIF4EBP2;EIF4B;NCK1;EIF5B;NPM1;YTHDF1;EIF2B2;NCBP1;IMPACT;EIF5;RPS6KB1;EIF3H;EIF3E;EIF4G3;EIF3B;EIF4G1
Epigenetic Regulation Of Gene Expression (GO:0040029)	30/83	1.49361e-09	9.27722e-08	0	0	4.61969	93.8817	CREBZF;ATF2;HDAC5;KMT2A;PHF1;ASH2L;CTCF;NOC2L;MACROH2A2;MACROH2A1;HDAC6;MECP2;MTA1;VPS72;CHEK1;TASOR;EP300;KAT7;BRD7;MORC2;MEN1;RBM14;PPHLN1;ARID1B;SMARCA4;MTF2;TP53;MPHOSPH8;CGGBP1;GLYR1
Regulation Of Microtubule Polymerization Or Depolymerization (GO:0031110)	16/27	1.77993e-09	1.08801e-07	0	0	11.8232	238.198	MAP1S;SKA3;CAMSAP1;CAMSAP2;SKA2;CAMSAP3;MAP2;MAP1B;STMN1;MAP1A;MAPRE3;MAPT;MAPRE1;MAPRE2;CLASP1;CLASP2
Positive Regulation Of Protein Polymerization (GO:0032273)	27/70	1.85779e-09	1.11786e-07	0	0	5.12046	102.941	NUMA1;CRACD;DCTN1;SLAIN2;SLAIN1;PAK1;BAIAP2L1;NCK2;TPPP;CLASP1;CDK5RAP2;NCK1;CARMIL1;HSP90AA1;PRKCE;BAIAP2;CLIP1;FER;OCLN;PSRC1;CTTN;BIN1;CDC42EP4;CDC42EP1;EVL;MAPT;MAPRE1
Mitotic Nuclear Division (GO:0140014)	21/45	1.90728e-09	1.12999e-07	0	0	7.12345	143.022	CTDP1;SPAG5;NDE1;PLK1;SMC1A;KNSTRN;NSL1;NDC80;WAPL;SGO1;DSN1;KIF18A;SPAST;KIF18B;ESPL1;KIFC1;UBE2S;NUSAP1;CLASP1;CLASP2;NDEL1
Positive Regulation Of DNA Metabolic Process (GO:0051054)	35/108	1.9852e-09	1.14105e-07	0	0	3.91763	78.4996	OTUD4;H2AX;INO80B;INO80E;MRE11;PPP1R10;CEBPG;BRCA1;GLI2;YY1;MECP2;SMCHD1;WRN;SLX4;TRIM28;MYC;DHX36;UIMC1;KAT7;NBN;CDT1;ATAD5;USP9X;EYA3;MCRS1;ATRX;SMARCA5;BAZ1A;CCDC117;SIRT1;HNRNPAB;PML;GNL3;TERF2IP;ERCC6
Positive Regulation Of Translation (GO:0045727)	35/108	1.9852e-09	1.14105e-07	0	0	3.91763	78.4996	DDX3X;USP16;POLDIP3;FMR1;EIF4A3;HNRNPU;ELAVL1;FXR1;RBM3;LARP1;DHX36;HABP4;IGF2BP1;SOX4;NPM1;YTHDF1;SSB;CNBP;METTL3;CIRBP;PYM1;SAMD4A;UPF3B;LARP4B;EEF2;LARP4;LARP6;EIF6;RPS6KB1;HNRNPD;EIF3E;RPL26;PABPC1;VIM;EIF4G3
Sister Chromatid Segregation (GO:0000819)	18/34	2.07466e-09	1.17493e-07	0	0	9.15027	182.946	RB1;TOP2A;TOP2B;SPAG5;PLK1;SMC1A;KNSTRN;NSL1;NDC80;WAPL;SGO1;DSN1;KIF18A;KIF18B;ESPL1;KIFC1;CHAMP1;NUSAP1
protein-RNA Complex Assembly (GO:0022618)	43/150	2.24561e-09	1.25331e-07	0	0	3.28953	65.5086	TSSC4;YTHDC1;NOP2;DDX23;PPAN;DDX20;ADAR;CDC73;COIL;SART1;PUF60;LUC7L;EIF2D;TXNL4A;SF3B1;RBM5;SRPK2;CPSF7;HSP90AA1;SF3A2;NCBP1;SCAF11;DICER1;EIF2S2;SETX;TRAF7;EIF5;RPS27;EIF6;TNIP1;EIF3J;GEMIN5;LUC7L3;EIF3H;EIF3E;SRSF5;DHX29;HNRNPC;GEMIN8;SRSF6;NOP53;LUC7L2;EIF3B
Negative Regulation Of Transcription By RNA Polymerase I (GO:0016479)	45178	2.36174e-09	1.29929e-07	0	0	160164	3.18148e+06	CREBBP;BEND3;SMARCA5;FLNA;BAZ2A;MACROH2A2;MAF1;MACROH2A1;NOP53
Positive Regulation Of Amide Metabolic Process (GO:0034250)	30/85	2.8777e-09	1.56085e-07	0	0	4.4512	87.5385	DDX3X;POLDIP3;ROCK2;FMR1;EIF4A3;ELAVL1;RBM3;FXR1;LARP1;SOX4;NPM1;YTHDF1;SSB;METTL3;PRKCD;CIRBP;PYM1;SAMD4A;UPF3B;LARP4B;EEF2;LARP4;LARP6;EIF6;RPS6KB1;HNRNPD;EIF3E;RPL26;VIM;EIF4G3
Alternative mRNA Splicing, Via Spliceosome (GO:0000380)	42705	3.70985e-09	1.98425e-07	0	0	24.3504	472.696	DDX17;RBM17;HNRNPM;DDX5;SFPQ;SCNM1;NCBP1;PUF60;RSRC1;SRSF6;SLU7;PQBP1
rRNA Metabolic Process (GO:0016072)	31/91	4.22917e-09	2.23103e-07	0	0	4.21703	81.3096	GTF3C1;DDX27;NVL;NOL8;NOLC1;RRP9;FBL;RPS17;EMG1;NOB1;SPIN1;MTREX;EXOSC2;LYAR;PELP1;NOP56;NOP14;NOP58;NIFK;RPS6;WDR74;EBNA1BP2;RPS27;DKC1;MRTO4;XRN2;ESF1;MAPT;POLR1G;RPL26;NOP53
Regulation Of Transcription By RNA Polymerase I (GO:0006356)	17/32	5.45348e-09	2.83802e-07	0	0	9.21436	175.322	CREBBP;HEATR1;SMARCA5;DDX21;BAZ2A;DEK;BAZ1B;WDR43;PHF8;MYBBP1A;BEND3;UBTF;FLNA;ERCC6;MAF1;LYAR;SF3B1
Organelle Organization (GO:0006996)	86/418	6.83883e-09	3.51151e-07	0	0	2.13589	40.156	RB1;USP6NL;NUMA1;UBXN2B;MIA3;AUP1;FNBP1L;LIMD1;PKD2;SIPA1L3;SYNE1;SMPD4;OPA1;ZMYM3;ZMYM4;MYC;CFL1;CEP55;RAB8A;VPS18;BCAS3;DST;PARP1;PRPF40A;PEX1;ZFYVE16;BIN1;GORASP2;PALLD;KAT6A;RAB34;PHIP;MTFR2;OPTN;BLZF1;CHMP5;RAB1A;SAR1A;CDCA8;TOR1AIP2;FGD1;CAMSAP1;SLC9A3R1;CECR2;ARHGAP21;FGD6;ATXN7;KIF3A;MICAL1;RAB29;PACSIN2;RICTOR;STX4;ZNF501;EPS15;PDZD8;LNPK;CLASP1;MARK1;CLASP2;YTHDF1;PEX19;NAA10;CSNK1A1;SE…
Ribonucleoprotein Complex Biogenesis (GO:0022613)	36/118	7.29382e-09	3.69586e-07	0	0	3.58712	67.2092	NVL;PAK1IP1;HEATR1;C1ORF131;NOC2L;SPATA5;WDR43;RRP9;FBL;RPS17;EMG1;BMS1;SURF6;RIOK2;RIOK1;NOP56;NOP14;NOP58;NPM1;NOP16;UTP3;NGDN;RPS6;WDR74;DNTTIP2;GTPBP4;EBNA1BP2;RPS27;TNIP1;GRWD1;MRTO4;CINP;ZNF658;RPL26;RBIS;RSL24D1
Regulation Of Microtubule Polymerization (GO:0031113)	19/40	7.79675e-09	3.89939e-07	0	0	7.36025	137.413	NUMA1;DCTN1;SLAIN2;SLAIN1;CAMSAP1;CAMSAP2;CAMSAP3;PAK1;CLIP1;OCLN;PSRC1;MAP2;STMN1;AKAP9;MAPRE3;MAPT;MAPRE1;CLASP1;CDK5RAP2
Positive Regulation Of Chromosome Organization (GO:2001252)	17/33	1.00912e-08	4.98222e-07	0	0	8.63797	159.039	FEN1;MRE11;PPP1R10;NCAPH2;ATRX;NCAPG;AURKB;NCAPH;PML;GNL3;SLX4;RAD21;DHX36;TERF2IP;NCAPD2;NBN;NCAPD3
Regulation Of Mitotic Cell Cycle (GO:0007346)	37/125	1.126e-08	5.39145e-07	0	0	3.43581	62.8823	RB1;FOXC1;CDCA2;HNRNPU;MKI67;PKMYT1;TTC28;CDC20;SLC9A3R1;FZR1;CDC23;CDC26;CDC27;HSF1;EIF4EBP1;BRD7;DLGAP5;NEK9;ANAPC7;PLK1;PRKCA;SCRIB;CDC25C;SIRT1;RNF40;CDC25B;TFAP4;RPS6KB1;CCDC8;CDC16;MDM2;ANAPC4;ANAPC5;PKN2;KIF20B;ANAPC1;ANAPC2
Positive Regulation Of Peptidyl-Lysine Acetylation (GO:2000758)	43070	1.13401e-08	5.39145e-07	0	0	19.4792	356.37	MYBBP1A;SMARCA5;DDX21;DIP2A;BRCA1;DEK;DIP2B;ERCC6;BAZ1B;SF3B1;SOX4;GLYR1
Regulation Of DNA-templated DNA Replication (GO:0090329)	43070	1.13401e-08	5.39145e-07	0	0	19.4792	356.37	CDT1;BLM;TIPIN;MCM7;MCM3;MCM4;WRNIP1;KAT7;MCM6;NBN;TICRR;MCM2
Regulation Of Alternative mRNA Splicing, Via Spliceosome (GO:0000381)	22/53	1.17884e-08	5.52455e-07	0	0	5.77792	105.483	DDX17;RBM25;DDX5;RBM15;RBM8A;WTAP;YTHDC1;FMR1;HNRNPU;FXR1;HNRNPL;PTBP1;RBM4;RBM15B;PUF60;THRAP3;TRA2B;RBM7;SRSF6;RBMX;RBM5;SRSF12
Regulation Of Cytokinesis (GO:0032465)	28/80	1.1907e-08	5.52455e-07	0	0	4.39084	80.1158	SETD2;CETN2;KIF14;PIK3R4;AURKB;FLCN;SPAST;RACGAP1;CSPP1;KIF13A;ENTR1;FSD1;ECT2;GIT1;SVIL;CENPV;PRKCE;PLK1;KIF23;PRPF40A;RAB11A;CDC25B;CIT;PRC1;PKP4;PKN2;KIF20A;KIF20B
ncRNA Processing (GO:0034470)	32/100	1.36485e-08	6.25717e-07	0	0	3.84097	69.5586	ZCCHC8;INTS12;DDX27;NVL;NOLC1;NOL8;TSEN54;RRP9;FBL;RPS17;EMG1;NOB1;MTREX;LYAR;EXOSC2;PELP1;NOP56;NOP14;NOP58;SSB;RPS6;WDR74;EBNA1BP2;RPS27;DKC1;MRTO4;XRN2;TUT1;ESF1;RPL26;INTS9;NOP53
Histone Modification (GO:0016570)	28/81	1.62956e-08	7.38287e-07	0	0	4.30775	77.2481	HDAC5;HDAC1;TAF9;CHD4;JADE3;AURKB;HDAC6;ING5;MTA1;VPS72;EP400;EP300;KAT7;BRD8;DMAP1;RBBP7;SUDS3;MTA2;ATXN7L3;MBD3;CREBBP;TAF12;TAF10;MBD2;SIRT1;GATAD2B;GATAD2A;BRMS1
Establishment Of Mitotic Spindle Localization (GO:0040001)	17/34	1.81079e-08	8.01536e-07	0	0	8.1294	144.922	GPSM1;GPSM2;NUMA1;UBXN2B;DCTN1;NDE1;PLK1;NDC80;NSFL1C;ESPL1;SAPCD2;NUSAP1;MAPRE1;CLASP1;CDK5RAP2;CLASP2;NDEL1
Transcription Initiation-Coupled Chromatin Remodeling (GO:0045815)	17/34	1.81079e-08	8.01536e-07	0	0	8.1294	144.922	ATF2;RBM14;NIBAN2;KMT2A;PHF1;ASH2L;NOC2L;MACROH2A1;ARID1B;SMARCA4;VPS72;EP300;KAT7;BRD7;TP53;MEN1;GLYR1
Regulation Of Telomere Maintenance (GO:0032204)	18/38	2.04556e-08	8.95167e-07	0	0	7.31857	129.575	UPF1;SMG1;MRE11;PPP1R10;ATRX;NSMCE2;YLPM1;SMC5;SMC6;PML;SMG6;GNL3;SLX4;MYC;DHX36;HNRNPD;TERF2IP;NBN
Regulation Of mRNA Catabolic Process (GO:0061013)	20/46	2.09692e-08	9.07329e-07	0	0	6.25881	110.657	UPF1;YTHDF1;RBM8A;FMR1;EIF4A3;PRKCD;PRKCA;CASC3;ZC3HAV1;PUM1;ZFP36L2;PUM2;FXR1;CARHSP1;DHX36;ZC3H12A;SERBP1;VIM;ZC3H14;DCP2
Positive Regulation Of Transcription By RNA Polymerase III (GO:0045945)	42309	2.54387e-08	1.0885e-06	0	0	22.311	390.152	ZNF143;ICE1;MYBBP1A;CHD8;SMARCA5;DDX21;ZC3H8;DEK;ERCC6;BAZ1B;SF3B1
Regulation Of Double-Strand Break Repair (GO:2000779)	29/88	3.09098e-08	1.30806e-06	0	0	4.00836	69.3134	SETD2;SMARCD2;FOXM1;RAD51AP1;MRNIP;PPP4R2;VPS72;CHEK1;UBR5;EP400;BRD8;DMAP1;ARID2;BRD7;ATRIP;SMARCE1;PBRM1;SMARCC1;SMARCC2;PPP4R3B;DEK;ARID1A;ARID1B;SIRT1;PML;SMARCA4;RNF169;TERF2IP;TRIP12
Regulation Of Chromosome Organization (GO:0033044)	19/43	3.42827e-08	1.43503e-06	0	0	6.43913	110.68	RB1;INO80B;UPF1;INO80E;SMG1;CENPV;MCRS1;NSMCE2;YLPM1;SETMAR;SMC5;SMC6;SMG6;YY1;MYC;HNRNPD;TERF2IP;MAPT;BUB1
Regulation Of Chromosome Segregation (GO:0051983)	15/28	3.7799e-08	1.5652e-06	0	0	9.37362	160.204	CDCA2;NUMA1;NCAPH2;NCAPG;SMC5;SMC6;MKI67;PUM1;NCAPH;PUM2;KIF2C;NCAPD2;NCAPD3;BUB1;RAD18
DNA-templated Transcription (GO:0006351)	49/199	4.28928e-08	1.75724e-06	0	0	2.67488	45.3781	PHF3;DIDO1;CCDC124;RSF1;PWP1;TRIM24;UBTF;MEF2A;SUPT16H;PARP1;TSC22D1;NCOA6;GTF2F1;MLF1;NFX1;TFAM;TP53;GTF3C1;GTF3C2;NFAT5;DDX5;NFIX;GTF3C4;DDX21;BAZ2A;SPTY2D1;FOXO3;ZFP36L2;POLR2C;HSF1;RREB1;IVNS1ABP;TAF12;TAF10;SMARCA5;DEK;SETX;CDK7;FUBP3;NFIC;MKRN2;TCEA1;TRIP11;TAF7;MMS19;CDK12;ERCC6;MNAT1;RBMX
Chromosome Condensation (GO:0030261)	16/32	4.7779e-08	1.91663e-06	0	0	8.12614	136.98	TOP2A;CDCA5;NCAPH2;PLK1;NCAPG;H1-0;H1-10;NCAPH;H1-3;H1-2;H1-4;NUSAP1;PHF13;NCAPD2;KMT5A;NCAPD3
miRNA Processing (GO:0035196)	16/32	4.7779e-08	1.91663e-06	0	0	8.12614	136.98	DDX5;TUT7;NCBP1;TUT4;SRRT;METTL3;BCDIN3D;DICER1;PUM1;PUM2;LIN28B;ZC3H7A;ZC3H7B;HNRNPA2B1;DGCR8;SRSF3
Mitotic Cell Cycle Phase Transition (GO:0044772)	33/111	6.10775e-08	2.42484e-06	0	0	3.45282	57.3552	CDKN1A;USP37;CTDP1;PKMYT1;FOXM1;PHF8;CCNB2;CDC23;SPAST;PPME1;CHEK2;MYC;CDC27;ENSA;EIF4EBP1;E2F3;POLE;CLASP1;CLASP2;PLK1;CDC7;CDC25C;MASTL;CDC25A;CDC25B;MELK;DBF4;RPS6KB1;UBE2S;TACC3;NES;ANAPC1;ANAPC2
Positive Regulation Of Macromolecule Biosynthetic Process (GO:0010557)	35/122	6.63965e-08	2.60911e-06	0	0	3.28461	54.2867	MTPN;DDX3X;POLDIP3;FMR1;EIF4A3;IRS2;ELAVL1;FXR1;RBM3;HSPH1;LARP1;SOX4;NPM1;YTHDF1;SSB;METTL3;CIRBP;PYM1;SAMD4A;UPF3B;LARP4B;SORBS1;EEF2;LARP4;KLF4;SIRT1;LARP6;EIF6;RPS6KB1;RFXAP;HNRNPD;EIF3E;RPL26;VIM;EIF4G3
Regulation Of RNA Metabolic Process (GO:0051252)	29/91	7.12935e-08	2.77324e-06	0	0	3.81376	62.761	USP36;AHNAK;TAF9;HNRNPLL;PQBP1;PTBP1;PCBP3;SNRNP70;ATXN7;TRA2B;PCBP2;ZNF326;ATXN7L3;MED1;TAF12;FUS;TAF10;RRP1B;RC3H2;HNRNPL;SON;ZNF638;HNRNPF;RBM12B;RBM20;HNRNPH2;HNRNPH3;MCM2;FAM50A
Chromosome Organization (GO:0051276)	19/45	8.39952e-08	3.23465e-06	0	0	5.94314	96.8287	RB1;TOP2A;TOP2B;TCF7L2;CENPV;NAA10;NUP133;NUP155;DOT1L;CDCA8;H1-0;H1-10;H1-3;H1-2;MSH6;H1-4;MYC;KAT6A;H3-3A
Positive Regulation Of Protein Localization To Nucleus (GO:1900182)	25/72	8.54629e-08	3.25859e-06	0	0	4.3327	70.5155	YAP1;PINX1;MEPCE;TRIM28;BAG3;ZC3H12A;TPR;UBR5;EP300;FLNA;KAT7;DMAP1;ECT2;TCF7L2;CREBBP;MCRS1;PRKCD;PLK1;LARP7;CCT6A;MAVS;DKC1;TCP1;FERMT2;RBM22
Positive Regulation Of Mitotic Cell Cycle Phase Transition (GO:1901992)	23/63	9.6831e-08	3.65585e-06	0	0	4.6812	75.6028	RB1;ANKRD17;STIL;DDX3X;ANAPC7;CDCA5;NSMCE2;CDC7;CDC25C;CDC25A;RAB11A;CDC25B;CDC20;MECP2;CDC23;ESPL1;CENPJ;CDC16;SASS6;ANAPC5;DLGAP5;BRD4;EIF4G1
Regulation Of Transcription By RNA Polymerase III (GO:0006359)	14/26	9.96985e-08	3.72756e-06	0	0	9.47397	152.731	ZNF143;ICE1;CHD8;SMARCA5;DDX21;ZC3H8;DEK;BAZ1B;ZFP36L2;MYBBP1A;DHX36;ERCC6;MAF1;SF3B1
Positive Regulation Of Metaphase/Anaphase Transition Of Cell Cycle (GO:1902101)	45239	1.05511e-07	3.86973e-06	0	0	36.4797	586.027	CDC20;RB1;CDC23;ANAPC7;ESPL1;CDC16;NSMCE2;ANAPC5;DLGAP5
Positive Regulation Of Mitotic Metaphase/Anaphase Transition (GO:0045842)	45239	1.05511e-07	3.86973e-06	0	0	36.4797	586.027	CDC20;RB1;CDC23;ANAPC7;ESPL1;CDC16;NSMCE2;ANAPC5;DLGAP5
Microtubule Polymerization (GO:0046785)	16/34	1.41155e-07	5.1282e-06	0	0	7.22243	113.922	NDE1;SLAIN2;SLAIN1;CKAP5;NEDD1;TPX2;MAP7D3;CENPJ;TUBGCP3;MAP4;TPPP;MAPT;CLASP1;HDGFL3;CLASP2;NDEL1
DNA-templated DNA Replication (GO:0006261)	24/69	1.48592e-07	5.34792e-06	0	0	4.34275	68.277	WDHD1;BLM;MCM7;RFC1;PNKP;RECQL;HMGA1;RPA1;WRNIP1;POLD3;POLA1;WRN;POLA2;RECQL5;ORC1;ORC3;ORC2;MCM3;MCM4;MCMBP;TOPBP1;MCM6;POLE;MCM2
Positive Regulation Of DNA Repair (GO:0045739)	28/89	1.61718e-07	5.76645e-06	0	0	3.74111	58.5013	H2AX;INO80B;INO80E;SMARCD2;CEBPG;BRCA1;FOXM1;YY1;SMCHD1;TRIM28;UIMC1;USP1;ARID2;BRD7;SMARCE1;PBRM1;SMARCC1;SMARCC2;PARP1;EYA3;MCRS1;XRCC1;CCDC117;ARID1A;ARID1B;SIRT1;SMARCA4;ERCC6
protein-DNA Complex Disassembly (GO:0032986)	44166	1.6783e-07	5.91838e-06	0	0	12.1724	189.894	SMARCE1;SMARCC1;SMARCD2;SUPT16H;SET;SMARCC2;GRWD1;MYC;HMGA1;SSRP1;ARID2;SMARCA4
Establishment Of Chromosome Localization (GO:0051303)	41913	1.70589e-07	5.91838e-06	0	0	20.2735	315.942	CENPF;MAP1S;INCENP;NDE1;SPICE1;KIF2C;KIF22;FAM83D;NDC80;NDEL1
Nuclear Pore Organization (GO:0006999)	41913	1.70589e-07	5.91838e-06	0	0	20.2735	315.942	NDC1;FXR1;NUP93;NUP107;NUP133;TPR;NUP35;NUP153;NUP98;RTN4
Dosage Compensation (GO:0007549)	45177	1.74626e-07	6.00433e-06	0	0	64.827	1008.75	RBM15B;SMCHD1;RBM15;YTHDC1;METTL3;HNRNPU;MACROH2A2;MACROH2A1
Mitotic DNA Damage Checkpoint Signaling (GO:0044773)	21/56	2.04402e-07	6.96594e-06	0	0	4.88163	75.1926	ATF2;MDC1;CDKN1A;TIPIN;BLM;MRE11;PLK1;BRCA1;TICRR;FZR1;STK33;MRNIP;CHEK2;CHEK1;UIMC1;TAOK2;WAC;NBN;TOPBP1;TP53;NOP53
Membrane Organization (GO:0061024)	42/167	2.07196e-07	6.99924e-06	0	0	2.74628	42.2641	UBXN2B;SAR1A;SNAP23;TOR1AIP2;FNBP1L;PIK3C2A;TOR1AIP1;LMNB2;NAPG;LMNB1;SNX3;SLC9A3R1;SPAST;OPA1;LMNA;MVB12A;CERT1;SPTBN1;CEP55;VTI1B;DBNL;NUP155;ANXA2;EXOC7;VPS37A;ANK3;LEMD2;MTSS2;NUP93;CCDC88A;NSFL1C;SYNJ1;BIN1;HGS;VAPB;EXOC3;UBAP1;KIF20A;TMCC1;ESYT1;NEMP1;CHMP5
Heterochromatin Organization (GO:0070828)	17/39	2.30329e-07	7.64654e-06	0	0	6.28004	95.9826	RB1;HDAC5;KMT2D;UHRF1;HP1BP3;SMARCA5;BAZ2A;SPTY2D1;H1-0;SIRT1;LMNB2;LMNB1;LMNA;PRDM16;SCMH1;UBR5;TRIP12
Regulation Of Mitotic Spindle Organization (GO:0060236)	17/39	2.30329e-07	7.64654e-06	0	0	6.28004	95.9826	GPSM2;STIL;NUMA1;DCTN1;PLK1;HNRNPU;EML3;TPX2;PSRC1;CENPJ;TPR;SASS6;TACC3;FSD1;CEP97;HSPA1B;CHMP5
Regulation Of mRNA Processing (GO:0050684)	16/35	2.3342e-07	7.68292e-06	0	0	6.84191	104.479	SRPK2;RBM39;RBM8A;NCBP1;YTHDC1;LARP7;SAFB;SUPT6H;IWS1;SRRM1;HNRNPK;SON;SLTM;PAPOLA;RBM20;SRSF3
Post-Transcriptional Regulation Of Gene Expression (GO:0010608)	21/57	2.90165e-07	9.46969e-06	0	0	4.74576	71.4371	MTPN;EIF2B4;YTHDC1;NOLC1;TSC1;TDRD7;FOXO3;LARP4;PUM1;GIGYF2;PUM2;RBM3;PER1;ATXN2;LARP1;ZC3H7A;TCOF1;ZC3H7B;GEMIN5;MATR3;DUS3L
Regulation Of Cell Differentiation (GO:0045595)	46/193	3.05344e-07	9.88133e-06	0	0	2.55923	38.3931	PHLDB1;DDX5;SMARCD2;HDAC1;SIX1;CHD4;SUPT6H;BICRA;PTBP1;MTA1;PPP1R13L;MCRIP1;TRPS1;RBBP7;PRKACA;BRD7;ARID2;MTA2;CLASP1;CDK5RAP2;CLASP2;DDX17;APC2;MBD3;SUZ12;SMARCE1;TBX1;SMARCC1;PBRM1;ZFHX3;SMARCC2;NSUN2;TRIP4;PA2G4;ARID1A;KLF4;ARID1B;GATAD2B;SMARCA4;GATAD2A;APC;BIN1;OCIAD1;TAF8;RAF1;PHLDB2
Spliceosomal Complex Assembly (GO:0000245)	22/62	3.26542e-07	1.04047e-05	0	0	4.47562	66.8421	SRPK2;SF3B2;SF3A1;SF3A2;DDX46;NCBP1;SCAF11;YTHDC1;DDX23;HTATSF1;SETX;PUF60;RBMX2;LUC7L;LUC7L3;SNRPA1;SRSF5;TXNL4A;SRSF6;SF3B1;RBM5;LUC7L2
Nucleus Organization (GO:0006997)	18/44	3.2692e-07	1.04047e-05	0	0	5.62777	84.0426	NDC1;USP36;NUMA1;NUP133;NUP155;LEMD2;LMNB2;LMNB1;SYNE1;NUP93;ATXN7;BIN1;LMNA;TPR;NUP35;NUP98;CEP55;CHMP5
Regulation Of Microtubule Cytoskeleton Organization (GO:0070507)	17/40	3.59495e-07	1.13477e-05	0	0	6.00666	89.1302	PHLDB1;TRAF3IP1;SKA3;BICD2;SKA2;CAMSAP3;STMN1;MAPRE3;TPPP;MAPT;MAPRE1;MPDZ;MAPRE2;PHLDB2;CLASP1;MARK2;CLASP2
Heterochromatin Formation (GO:0031507)	15/32	3.71352e-07	1.14406e-05	0	0	7.16645	106.107	RB1;HDAC5;KMT2D;UHRF1;SMARCA5;BAZ2A;SPTY2D1;H1-0;SIRT1;LMNB2;LMNB1;LMNA;SCMH1;UBR5;TRIP12
Histone Lysine Methylation (GO:0034968)	15/32	3.71352e-07	1.14406e-05	0	0	7.16645	106.107	KMT2D;KMT2A;NCOA6;EHMT2;KMT2C;SETD1B;BOD1L1;DOT1L;KMT2B;SETD1A;CXXC1;HCFC1;PAGR1;MLLT10;MEN1
Regulation Of Metaphase/Anaphase Transition Of Cell Cycle (GO:1902099)	15/32	3.71352e-07	1.14406e-05	0	0	7.16645	106.107	SMARCE1;SMARCD2;PBRM1;SMARCC1;SMARCC2;PLK1;ARID1A;ARID1B;SMARCA4;CENPE;CDC23;HECW2;RIOK2;ARID2;BRD7
Positive Regulation Of RNA Splicing (GO:0033120)	16/36	3.7719e-07	1.15282e-05	0	0	6.49945	96.1302	NCBP1;CIRBP;HNRNPLL;RBM3;SETX;RBMXL1;SNW1;THRAP3;TRA2B;NCL;TRA2A;HABP4;RBM20;NUP98;RBMX;RBM22
Regulation Of DNA-templated DNA Replication Initiation (GO:0030174)	45269	3.80433e-07	1.15358e-05	0	0	24.3185	359.474	MCM7;MCM3;MCM4;KAT7;WRNIP1;MCM6;NBN;MCM2;TICRR
Nucleosome Disassembly (GO:0006337)	43405	4.32111e-07	1.30005e-05	0	0	12.747	186.802	SMARCE1;SMARCC1;SMARCD2;SUPT16H;SET;SMARCC2;GRWD1;HMGA1;SSRP1;ARID2;SMARCA4
miRNA Metabolic Process (GO:0010586)	42278	4.60896e-07	1.36532e-05	0	0	16.2179	236.62	DDX17;DDX5;LIN28B;TUT7;TUT4;ZC3H12A;PARN;DICER1;SND1;DIS3L2
Mitotic Chromosome Condensation (GO:0007076)	42278	4.60896e-07	1.36532e-05	0	0	16.2179	236.62	CDCA5;NCAPH2;PLK1;NUSAP1;NCAPG;PHF13;NCAPD2;KMT5A;NCAPD3;NCAPH
Endomembrane System Organization (GO:0010256)	46/196	4.90175e-07	1.44096e-05	0	0	2.50762	36.4319	USP6NL;RAB1A;UBXN2B;TOR1AIP2;MIA3;LMNB2;LMNB1;SYNE1;ARHGAP21;SLC9A3R1;SMPD4;LMNA;RAB29;ZNF501;SPTBN1;RAB8A;LNPK;CLASP1;CLASP2;VPS18;USP8;BCAS3;NUP155;CSNK1A1;SEC16A;PLEKHA3;ANK3;HOOK3;LYSMD3;LEMD2;TJAP1;NUP93;NSFL1C;SEC23IP;GOLPH3;HOOK1;GORASP2;DOP1B;VAPB;GOLGB1;TRIP11;TMCC1;LAMTOR1;SQSTM1;BLZF1;OPTN
Ribosomal Large Subunit Biogenesis (GO:0042273)	20/54	5.0228e-07	1.46536e-05	0	0	4.78399	69.3875	NPM1;NOP16;NVL;PAK1IP1;NOP2;PPAN;WDR74;NOC2L;SPATA5;GTPBP4;TRAF7;EBNA1BP2;EIF6;CINP;MRTO4;SURF6;RPL26;NOP53;RSL24D1;RRP15
mRNA Splice Site Recognition (GO:0006376)	14/29	5.8058e-07	1.66852e-05	0	0	7.5779	108.813	SF3A1;SF3A2;YTHDC1;PSIP1;SETX;PUF60;LUC7L;LUC7L3;HNRNPC;SRSF5;SRSF6;SLU7;LUC7L2;SRSF12
Regulation Of Spindle Assembly (GO:0090169)	14/29	5.8058e-07	1.66852e-05	0	0	7.5779	108.813	GPSM2;STIL;NUMA1;SPAG5;PLK1;HNRNPU;EML3;SENP6;CENPJ;TPR;SASS6;CEP97;HSPA1B;CHMP5
RNA Stabilization (GO:0043489)	16/37	5.96642e-07	1.70198e-05	0	0	6.18961	88.7091	TAF15;FUS;NSUN2;PARN;CIRBP;HNRNPU;PHAX;ZCCHC17;ELAVL1;EIF4ENIF1;LARP1;TNIP1;DKC1;THRAP3;DHX36;PABPC1
Positive Regulation Of Double-Strand Break Repair (GO:2000781)	26/84	6.31817e-07	1.78906e-05	0	0	3.65083	52.1144	SMARCD2;PNKP;FOXM1;RAD51AP1;SMCHD1;MRNIP;VPS72;EP400;BRD8;DMAP1;ARID2;BRD7;SMARCE1;PBRM1;SMARCC1;SMARCC2;PARP1;FUS;SETMAR;ARID1A;ARID1B;SIRT1;SMARCA4;MMS19;ERCC6;HDGFL2
Endosomal Transport (GO:0016197)	43/180	6.858e-07	1.92775e-05	0	0	2.56483	36.4019	ZFYVE9;DCTN1;WIPF3;WASHC2C;WASH6P;GCC2;VPS26B;PTPN23;WASHC2A;SNX3;SNX4;SNX1;SNX2;SNX27;MICALL1;TOM1;RAB29;ERC1;ENTR1;EPS15;TBC1D10B;VTI1B;REPS1;SPAG9;ANKRD27;PLEKHA3;EPS15L1;RBSN;EHD1;PIKFYVE;SNX18;ZFYVE16;EHD4;HGS;HEATR5B;TBC1D5;SNX17;RAB13;UBE2O;TBC1D23;TMCC1;LAMTOR1;SQSTM1
Regulation Of Histone Acetylation (GO:0035065)	44896	6.96825e-07	1.94455e-05	0	0	9.73686	138.037	FLCN;SET;MYBBP1A;SMARCA5;DDX21;BRCA1;DEK;ERCC6;BAZ1B;NOC2L;SF3B1;GLYR1
Mitotic DNA Replication (GO:1902969)	45207	7.88007e-07	2.16758e-05	0	0	32.4117	455.506	POLA1;RECQL5;LIG1;MCM3;MCM4;MCM6;TK1;MCM2
Nuclear Pore Complex Assembly (GO:0051292)	45207	7.88007e-07	2.16758e-05	0	0	32.4117	455.506	FXR1;NDC1;NUP93;NUP107;TPR;NUP153;NUP98;RTN4
Regulation Of DNA Replication (GO:0006275)	24/75	8.60539e-07	2.35031e-05	0	0	3.83055	53.4963	ANKRD17;INO80B;CDT1;USP37;BLM;INO80E;ATAD5;EHMT2;MCRS1;SMARCA5;JADE3;NUCKS1;BAZ1A;PDS5A;GTPBP4;WAPL;GLI2;YY1;ING5;CCDC88A;ORC3;KAT7;RBBP6;OBI1
Mitotic G2 DNA Damage Checkpoint Signaling (GO:0007095)	14/30	9.78114e-07	2.64647e-05	0	0	7.10388	98.3009	BLM;CDKN1A;MRE11;PLK1;BRCA1;TICRR;FZR1;MRNIP;CHEK1;UIMC1;TAOK2;NBN;TOPBP1;NOP53
Positive Regulation Of Transcription By RNA Polymerase I (GO:0045943)	15/34	9.82721e-07	2.64647e-05	0	0	6.41136	88.688	HEATR1;SMARCA5;DDX21;DEK;BAZ1B;PWP1;WDR43;PHF8;SMARCA4;MYBBP1A;NCL;UBTF;ERCC6;LYAR;SF3B1
Activation Of GTPase Activity (GO:0090630)	29/102	1.06119e-06	2.83795e-05	0	0	3.23708	44.5296	USP6NL;TBC1D9B;ARHGEF26;DOCK7;AGAP1;AGAP3;SIPA1L2;SIPA1L3;SIPA1L1;PIP5K1A;TBC1D12;ECT2;TBC1D10B;RAP1GAP2;APC2;ARHGEF10;BCAS3;RALGAPA1;ARHGEF16;ARHGAP29;SCRIB;TSC1;GMIP;RANGAP1;MTSS2;BCR;TBC1D4;TBC1D5;TAX1BP3
Nuclear Chromosome Segregation (GO:0098813)	42644	1.10699e-06	2.91988e-05	0	0	13.5141	185.331	TOP2A;TOP2B;CENPF;MAP1S;INCENP;SPICE1;KIF2C;KIF22;FAM83D;NDC80
Nuclear Migration (GO:0007097)	42644	1.10699e-06	2.91988e-05	0	0	13.5141	185.331	SLC9A3R1;DCTN1;CLMN;MBD1;DOCK7;LMNA;HOOK3;LMNB2;SYNE2;LMNB1
Cellular Response To Ionizing Radiation (GO:0071479)	19/52	1.229e-06	3.19788e-05	0	0	4.68063	63.7002	YAP1;CDKN1A;BLM;XRCC6;NUCKS1;BRCA1;SIRT1;TANK;RAD51AP1;NIPBL;WRN;HSF1;SWI5;TLK2;MDM2;TNKS1BP1;RPL26;ECT2;TP53
Positive Regulation Of Telomere Maintenance (GO:0032206)	19/52	1.229e-06	3.19788e-05	0	0	4.68063	63.7002	INO80B;INO80E;MRE11;PPP1R10;PNKP;MCRS1;ATRX;AURKB;PML;GNL3;YY1;SLX4;TNIP1;DHX36;HNRNPA2B1;HNRNPD;TERF2IP;NBN;MAP3K4
Positive Regulation Of Protein Metabolic Process (GO:0051247)	45/196	1.24221e-06	3.21058e-05	0	0	2.43559	33.1207	MTPN;RAB1A;DDX3X;POLDIP3;ROCK2;UHRF1;FMR1;EIF4A3;ELAVL1;FOXO1;DCAF1;FXR1;RBM3;LARP1;MAPK7;SOX4;APC2;USP8;NPM1;YTHDF1;HSP90AA1;SSB;METTL3;PLK1;CIRBP;DAB2IP;SAMD4A;PYM1;UPF3B;LARP4B;LARP4;EEF2;KLF4;LARP6;EIF6;ASPH;APC;RPS6KB1;HNRNPD;EIF3E;STUB1;RPL26;VIM;EIF4G3;EIF4G1
Positive Regulation Of Cytokinesis (GO:0032467)	16/39	1.40871e-06	3.61663e-05	0	0	5.65074	76.1315	SVIL;CENPV;PRKCE;KIF14;CDCA8;KIF23;CDC25B;CIT;SPAST;RACGAP1;INCENP;CSPP1;PKN2;PKP4;ECT2;KIF20B
Regulation Of Proteasomal Ubiquitin-Dependent Protein Catabolic Process (GO:0032434)	30/109	1.47765e-06	3.7685e-05	0	0	3.09474	41.5471	UBXN1;RNF14;TAF9;ARAF;CCAR2;SH3RF1;BAG6;HECTD1;BAG2;DDRGK1;SUMO2;TLK2;ELOB;N4BP1;PABIR1;USP5;CSNK1A1;USP9X;PLK1;RAD23A;SH3RF3;DAB2;RYBP;MAP1A;MDM2;WAC;EIF3H;STUB1;NOP53;HSPA1B
Microtubule Polymerization Or Depolymerization (GO:0031109)	13/27	1.53721e-06	3.888e-05	0	0	7.53622	100.876	NCKAP5L;KIF14;KIF24;CKAP5;KIF18A;KIF18B;MAP7D3;STMN1;KIF2C;MAP4;TPPP;MAPT;HDGFL3
Establishment Of Spindle Orientation (GO:0051294)	15/35	1.5447e-06	3.888e-05	0	0	6.09045	81.4944	GPSM1;GPSM2;NUMA1;UBXN2B;DCTN1;NDE1;PLK1;NDC80;NSFL1C;SAPCD2;MAP4;MAPRE1;CLASP1;CDK5RAP2;NDEL1
Regulation Of DNA Recombination (GO:0000018)	17/44	1.80471e-06	4.51296e-05	0	0	5.11563	67.6548	BLM;SETD2;MRE11;THOC1;SUPT6H;H1-0;H1-10;H1-3;H1-2;RAD51AP1;MSH6;H1-4;PPP4R2;CHEK1;SMARCAD1;TERF2IP;KPNA2
Regulation Of Meiotic Cell Cycle (GO:0051445)	44136	1.84738e-06	4.54343e-05	0	0	9.91321	130.872	CDC20;FZR1;CDC23;ANAPC7;CDC26;METTL3;CDC16;CDC27;ANAPC4;ANAPC5;ANAPC2
Regulation Of Spindle Organization (GO:0090224)	44136	1.84738e-06	4.54343e-05	0	0	9.91321	130.872	SENP6;GPSM2;TPX2;STIL;PSRC1;NUMA1;DCTN1;CENPJ;SASS6;TACC3;FSD1
Cytosolic Transport (GO:0016482)	33/127	1.85229e-06	4.54343e-05	0	0	2.86252	37.7827	DCTN1;WIPF3;PIK3R4;WASHC2C;WASH6P;GCC2;VPS26B;PTPN23;WASHC2A;EEA1;SNX1;SNX2;WDR91;RAB29;ERC1;EPS15;TBC1D10B;VTI1B;SPAG9;MON2;ANKRD27;PLEKHA3;HOOK3;RBSN;PIKFYVE;KIF16B;HOOK1;HEATR5B;TBC1D5;DOP1B;UBE2O;TBC1D23;CORO7
Protein Localization To Chromosome (GO:0034502)	16/40	2.10819e-06	5.13839e-05	0	0	5.41499	70.7722	RB1;PARP1;MCM9;ZMYND8;PINX1;ATRX;PLK1;RPA1;CTCF;HASPIN;LEMD2;IFFO1;WAPL;MRNIP;RAD21;TERF2IP
Negative Regulation Of DNA Metabolic Process (GO:0051053)	18/49	2.13431e-06	5.16933e-05	0	0	4.71874	61.6143	CDKN1A;DFFA;BLM;BMPR2;NIBAN2;KMT2A;PDS5A;H1-0;H1-10;GTPBP4;H1-3;WAPL;H1-2;MSH6;H1-4;DACH1;SUB1;TERF2IP
Response To UV (GO:0009411)	28/100	2.2575e-06	5.43353e-05	0	0	3.16759	41.1826	FEN1;NOC2L;CCAR2;AURKB;YY1;WRN;MYC;DHX36;PCLAF;USP1;EP300;MAP3K4;N4BP1;MEN1;USP47;CREBBP;NPM1;PARP1;METTL3;PRKCD;CIRBP;UBE4B;CDC25A;DDB2;MSH6;ERCC5;RPL26;TP53
Regulation Of Microtubule Depolymerization (GO:0031114)	45627	2.35766e-06	5.63935e-05	0	0	8.11314	105.129	APC2;TPX2;MAP1S;ATXN7;MAP1B;MAP1A;CKAP2;ARHGEF2;CLASP1;HDGFL3;CAMSAP2;CLASP2
Protein Import Into Nucleus (GO:0006606)	24/79	2.4465e-06	5.81572e-05	0	0	3.55116	45.884	RPAIN;NUP214;RANBP2;NUP107;NUP188;NUP133;NUP155;PPP1R10;TSC2;RGPD5;NUP153;RGPD1;NUP93;EIF4ENIF1;POM121C;NUP50;TPR;KPNA6;NUP35;E2F3;NUP88;NUP98;KPNA2;KPNA3
Recombinational Repair (GO:0000725)	27/95	2.48686e-06	5.87539e-05	0	0	3.23338	41.7251	FEN1;BLM;MRE11;MCM9;ZMYND8;CHD4;NUCKS1;SMC5;BRCA1;SMC6;SAMHD1;YY1;RAD51AP1;WRN;RECQL5;SLX4;SWI5;NBN;XRCC6;RMI1;NSMCE2;RECQL;RPA1;LIG3;SFPQ;RNF169;ERCC5
Dosage Compensation By Inactivation Of X Chromosome (GO:0009048)	45238	2.60803e-06	6.1241e-05	0	0	21.6066	277.794	RBM15B;SMCHD1;RBM15;YTHDC1;METTL3;RLIM;HNRNPU;CDYL
Non-Membrane-Bounded Organelle Assembly (GO:0140694)	34/135	2.7889e-06	6.50911e-05	0	0	2.74504	35.1087	DDX3X;FMR1;AUP1;LIMD1;EDC3;CENPC;FXR1;EIF4ENIF1;ATXN2;RNF213;HAUS8;SH3PXD2B;UBAP2L;DLGAP5;FARP2;RBM14;NPM1;YTHDF1;DBNL;TMOD3;CIRBP;PRRC2C;HAUS6;PATL1;ATXN2L;CENPE;CENPF;NCOR1;TUBGCP3;MAPRE3;DHX29;MAPT;MAPRE1;MAPRE2
Positive Regulation Of Histone Acetylation (GO:0035066)	41883	2.81395e-06	6.52802e-05	0	0	14.5894	186.466	MYBBP1A;SMARCA5;DDX21;BRCA1;DEK;ERCC6;BAZ1B;SF3B1;GLYR1
Negative Regulation Of Translation (GO:0017148)	29/107	3.08159e-06	7.1061e-05	0	0	3.02872	38.4346	FTO;DDX3X;ROCK2;FMR1;EIF4A3;GIGYF2;FXR1;EIF4ENIF1;RBM4;LARP1;DHX36;TPR;EIF4EBP1;IGF2BP1;EIF4EBP2;YTHDF1;METTL3;TSC1;PUS7;PUM1;ILF3;EIF6;EPRS1;NCL;SERBP1;EIF3E;TNRC6A;EIF4G1;TNRC6B
Positive Regulation Of Supramolecular Fiber Organization (GO:1902905)	27/96	3.10009e-06	7.10623e-05	0	0	3.18634	40.4157	RB1;NUMA1;CRACD;DCTN1;SLAIN2;SLAIN1;PAK1;BAIAP2L1;NCK2;CLASP1;CDK5RAP2;NCK1;USP8;CARMIL1;PRKCE;BAIAP2;CLIP1;FER;OCLN;PSRC1;CTTN;BIN1;CDC42EP4;CDC42EP1;EVL;MAPT;MAPRE1
Anaphase-Promoting Complex-Dependent Catabolic Process (GO:0031145)	44501	3.49212e-06	7.95748e-05	0	0	8.92139	112.097	CDC20;FZR1;CDC23;ANAPC7;UBE2S;CDC26;CDC16;CDC27;ANAPC4;ANAPC5;ANAPC2
Positive Regulation Of Gene Expression (GO:0010628)	86/480	3.5566e-06	8.05674e-05	0	0	1.79339	22.5012	ATF2;CALCOCO1;BMPR2;DDX3X;PHF1;FMR1;EIF4A3;ASH2L;CTCF;BRCA1;NOC2L;ELAVL1;RBM3;HMGN5;VPS72;MYC;ZC3H12A;DNMT3B;HABP4;EP300;KAT7;SOX4;MEN1;MED1;MEF2C;RBM14;METTL3;CIRBP;PAX6;LARP4B;ANK3;OXSR1;ARID1A;PRKAB1;MED26;ARID1B;POU3F3;HCFC1;HGS;NOS1AP;RBM20;RPL26;TP53;GLYR1;RBM22;YAP1;DNMT1;KMT2A;HDAC1;ROCK2;POLDIP3;MAZ;HNRNPLL;MACROH2A1;FXR1;LARP1;DDRGK1;UBR5;DHX36;RIPK1;BRD7;MARK1;SRPK2;YTHDF1;NPM1;SSB;ZNF…
Establishment Of Mitotic Spindle Orientation (GO:0000132)	13/29	4.20416e-06	9.46796e-05	0	0	6.59345	81.6232	GPSM1;GPSM2;NUMA1;UBXN2B;DCTN1;NDE1;PLK1;NDC80;NSFL1C;SAPCD2;MAPRE1;CDK5RAP2;NDEL1
Maintenance Of Protein Location In Nucleus (GO:0051457)	43374	4.90864e-06	0.000109902	0	0	10.1345	123.889	MORC3;SP100;SUN1;ARL2BP;TAF8;HNRNPU;RANGAP1;TAF3;PML;SYNE1
Protein Phosphorylation (GO:0006468)	88/500	5.74587e-06	0.000127904	0	0	1.75477	21.1748	ATF2;SMG1;BMPR2;PRAG1;STK10;EEF2K;CHEK2;CHEK1;PBK;TLK2;NEK1;RIOK2;MAP3K9;ERC1;PRKACA;MAP3K7;BRD2;MORC3;PRKCE;PRKCD;MINK1;CAD;PRKCA;PRPF4B;VRK1;VRK2;OXSR1;VRK3;HASPIN;MASTL;ATG13;PRKAB1;YWHAZ;CDC25B;ILF3;MELK;INCENP;PEAK1;SIK3;TOP1;SIK2;CAMK2D;USP15;PKN3;ROCK2;TAF9;PIK3R4;CDCA8;TTK;AURKB;STK33;PAK1;MKNK1;ABL1;ABL2;RICTOR;RIPK1;MAP4K5;PAK2;MARK3;MARK2;MAP4K4;MARK1;CDK17;SRPK2;CDK18;MAP3K3;NEK4;TAF1…
DNA Alkylation (GO:0006305)	42248	6.34357e-06	0.000140397	0	0	12.1572	145.498	HELLS;MTRR;EHMT2;ATRX;BEND3;DNMT3B;EHMT1;BAZ2A;GATAD2A
Cytoplasmic Translational Initiation (GO:0002183)	13/30	6.67115e-06	0.000146804	0	0	6.20525	73.9524	SLBP;NCBP1;EIF2S2;RBM4;EIF5;EIF6;EIF3J;EIF3H;EIF2D;EIF3E;DHX29;EIF3B;EIF4G1
Histone H3-K4 Methylation (GO:0051568)	46357	6.81489e-06	0.000148272	0	0	6.95334	82.7197	PAGR1;KMT2D;KMT2A;NCOA6;KMT2C;SETD1B;BOD1L1;KMT2B;SETD1A;CXXC1;MEN1;HCFC1
Positive Regulation Of Microtubule Polymerization Or Depolymerization (GO:0031112)	46357	6.81489e-06	0.000148272	0	0	6.95334	82.7197	PAK1;CLIP1;OCLN;PSRC1;NUMA1;DCTN1;SLAIN2;SLAIN1;MAPT;MAPRE1;CLASP1;CDK5RAP2
Microtubule Anchoring At Microtubule Organizing Center (GO:0072393)	45268	7.06328e-06	0.000152813	0	0	16.204	192.189	NIN;CCDC120;DCTN1;KIF3A;MAP1S;MBD1;HOOK3;BICD2
Cytoplasmic Microtubule Organization (GO:0031122)	17/48	7.24892e-06	0.000155953	0	0	4.45455	52.7181	NUMA1;MBD1;SLAIN2;TBCB;SLAIN1;HOOK3;RAB11A;CCDC88A;CLIP1;DLG1;HOOK1;KATNA1;TUBGCP3;FSD1;TPPP;MAPT;CLASP1
Vesicle-Mediated Transport (GO:0016192)	75/411	7.52336e-06	0.000160958	0	0	1.83059	21.5964	USP6NL;ZFYVE9;WIPF3;SNAP23;WASH6P;MIA2;WASHC2C;MIA3;FNBP1L;PIK3C2A;WASHC2A;EEA1;GOLGA4;KIF13A;TOM1;KIF1C;KIF1B;KIF1A;VPS18;RUBCN;ANXA2;EXOC7;SYTL1;TSC2;SCRIB;RAB3IL1;AP3B1;EPS15L1;ARFGAP3;RBSN;MAPK8IP3;EPN1;ZFYVE16;TBC1D4;BIN1;HEATR5B;HGS;RAB34;EXOC3;AMPH;TBC1D23;SQSTM1;CHMP5;RAB1A;MGRN1;GOSR2;PIK3R4;TRAK1;CECR2;HMGXB4;SNX27;MICALL1;STX4;CHML;EPS15;EXPH5;VTI1B;REPS1;SPAG9;RAB3IP;HOOK3;SEPTIN9;AP4…
Negative Regulation Of Proteasomal Protein Catabolic Process (GO:1901799)	15/39	7.78721e-06	0.000164772	0	0	5.07423	59.6884	UBXN1;USP9X;TAF9;CCAR2;BAG6;RYBP;DDRGK1;MAP1A;TLK2;WAC;MARCHF7;EIF3H;PSMF1;NOP53;N4BP1
Nuclear-Transcribed mRNA Catabolic Process, Deadenylation-Dependent Decay (GO:0000288)	15/39	7.78721e-06	0.000164772	0	0	5.07423	59.6884	TUT7;TUT4;PARN;SAMD4A;SAMD4B;PATL1;RC3H2;PAN2;CNOT2;CNOT3;TNKS1BP1;DCP1A;EXOSC2;DCP2;DCP1B
Regulation Of DNA-templated Transcription Elongation (GO:0032784)	16/44	9.09138e-06	0.000191316	0	0	4.64038	53.8663	INTS12;SETD5;SUPT16H;SRCAP;PARP1;ZC3H4;THOC1;HTATSF1;CCAR2;WDR43;KAT7;ZNF326;ERCC6;INTS9;ZMYND11;HMGN1
Regulation Of Cell Cycle G1/S Phase Transition (GO:1902806)	22/74	9.37266e-06	0.000196164	0	0	3.44046	39.8326	SMARCE1;CDKN1A;PBRM1;SMARCC1;SMARCD2;SMARCC2;STXBP4;KIF14;ARID1A;ARID1B;CDC73;MLF1;SMARCA4;PAGR1;CDK7;APC;DDRGK1;APBB1;ARID2;BRD7;FAM83D;MNAT1
Establishment Of Protein Localization To Organelle (GO:0072594)	24/85	9.99911e-06	0.000207984	0	0	3.20078	36.8506	RPAIN;NUP214;LRSAM1;NUP107;PEX19;NUP188;NUP133;NUP155;PPP1R10;TSC2;SCRIB;NUP153;RAB11A;NUP93;EIF4ENIF1;POM121C;NUP50;TPR;KPNA6;E2F3;NUP88;NUP98;KPNA2;KPNA3
Neuron Projection Development (GO:0031175)	42/192	1.00454e-05	0.000207984	0	0	2.28533	26.3005	RB1;TRIO;DOCK7;PRDM12;PPP1R9A;ARHGAP35;CAMSAP1;CAMSAP2;PPP1R9B;PQBP1;PAK1;MAP2;STMN1;BLOC1S3;EPB41L3;MICALL1;DIP2A;MAP4;MARK2;MAP4K4;ANKRD27;DBNL;MAP1S;MINK1;DAB2IP;DICER1;MAPK8IP3;RAB11A;GPRIN3;EHD1;SHTN1;IFT88;CTTN;MAP1B;RAB13;RAPGEF2;TBC1D23;MAPT;ATXN10;ERCC6;KIF20B;HDGFL3
Protein Localization To Chromatin (GO:0071168)	13/31	1.03317e-05	0.000212767	0	0	5.86019	67.2766	PARP1;MCM9;ZMYND8;PLK1;PPHLN1;MACROH2A2;MACROH2A1;LEMD2;WAPL;NIPBL;MRNIP;RAD21;TASOR
DNA-templated Transcription Initiation (GO:0006352)	19/59	1.05288e-05	0.000215672	0	0	3.86	44.241	GTF3C1;RRN3;TAF12;NCOA6;TAF10;MAZ;SMARCA5;RSF1;GTF2F1;MED26;ZFP36L2;CDK7;UBTF;TAF8;ELOA;TFAM;TAF7;ELOB;E2F3
Microtubule Nucleation (GO:0007020)	45231	1.08497e-05	0.000219906	0	0	7.43365	84.9769	NEDD1;TPX2;NDE1;CENPJ;SLAIN2;TUBGCP3;SLAIN1;TPPP;CLASP1;CLASP2;NDEL1
Positive Regulation Of mRNA Splicing, Via Spliceosome (GO:0048026)	45231	1.08497e-05	0.000219906	0	0	7.43365	84.9769	RBM3;RBMXL1;SNW1;NCBP1;THRAP3;NCL;TRA2B;TRA2A;CIRBP;NUP98;RBMX
Regulation Of Chromatin Organization (GO:1902275)	46722	1.10371e-05	0.0002222	0	0	6.48942	74.0718	SETD5;PHF20;MCRS1;SETD1A;TLK2;RLIM;HNRNPU;SSRP1;MKI67;MLLT3;HCFC1;MSL1
Intracellular Protein Transport (GO:0006886)	62/325	1.10783e-05	0.0002222	0	0	1.92962	22.018	RPAIN;C17ORF75;NUP107;NUP188;PPP1R10;PTPN23;EIF4ENIF1;XPO6;KIF13A;KIF13B;KPNA6;ARFIP1;EIF2D;KPNA2;KPNA3;NUP214;NUP133;TSC2;AP3B1;VPS37A;ARFGAP3;NUP93;CTTN;HGS;NUP50;PHIP;NUP98;ARHGEF2;SLU7;RAB1A;COPA;SAR1A;VPS26B;TRAK1;NAPG;HDAC6;SNX1;POM121C;SNX27;BAG3;NUP42;TPR;MVB12A;RAB29;NUP88;STX4;E2F3;AKIRIN2;NPM1;NUP155;SYNRG;SEC16A;NUP153;SEPTIN9;AP4B1;ARCN1;EHD1;CAMSAP3;SEC23IP;IFT22;SNX17;UBAP1
Positive Regulation Of Microtubule Nucleation (GO:0090063)	45113	1.12862e-05	0.000224398	0	0	48.576	553.374	MECP2;PAK1;DCTN1;PDE4DIP;GIT1;HSPA1B
Positive Regulation Of Cellular Biosynthetic Process (GO:0031328)	39/174	1.13044e-05	0.000224398	0	0	2.35661	26.8426	DDX3X;POLDIP3;FMR1;EIF4A3;IRS2;PKD2;ELAVL1;FOXO1;FXR1;RBM3;LARP1;SOX4;TCF7L2;HSP90AA1;NPM1;YTHDF1;SSB;METTL3;CIRBP;PYM1;SAMD4A;UPF3B;LARP4B;SORBS1;EEF2;LARP4;KLF4;SIRT1;LARP6;MLXIPL;EIF6;RPS6KB1;NOS1AP;HNRNPD;EIF3E;RPL26;VIM;EIF4G3;PTPN2
Regulation Of Mitotic Cell Cycle Phase Transition (GO:1901990)	24/86	1.24345e-05	0.000245566	0	0	3.14898	35.5678	SMARCE1;CDKN1A;PBRM1;SMARCC1;SMARCD2;SMARCC2;PLK1;KIF14;ARID1A;ARID1B;ZFP36L2;PPP1R9B;SMARCA4;ANLN;CENPE;CDK7;CENPF;CDC23;TFAP4;HECW2;RIOK2;ARID2;BRD7;MNAT1
Positive Regulation Of mRNA Catabolic Process (GO:0061014)	16/45	1.26709e-05	0.000247693	0	0	4.48011	50.5187	FTO;UPF1;YTHDF1;ROCK2;METTL3;ZC3HAV1;PUM1;GIGYF2;ZFP36L2;FXR1;EIF4ENIF1;DHX36;ZC3H12A;PABPC1;TNRC6A;TNRC6B
Regulation Of Telomerase Activity (GO:0051972)	16/45	1.26709e-05	0.000247693	0	0	4.48011	50.5187	HSP90AA1;PARP4;NVL;PNKP;PINX1;PARN;KLF4;AURKB;SMG6;TNIP1;DKC1;MYC;TCP1;TP53;MAP3K4;MEN1
DNA Damage Response, Signal Transduction By P53 Class Mediator (GO:0030330)	14/36	1.34548e-05	0.000260374	0	0	5.16472	57.9284	CDKN1A;SP100;USP10;ATRX;FOXM1;PML;TFAP4;CHEK2;MDM2;CASP2;NBN;RPL26;GTSE1;TP53
Base-Excision Repair (GO:0006284)	14/36	1.34548e-05	0.000260374	0	0	5.16472	57.9284	USP47;FEN1;LIG1;MPG;PNKP;HUWE1;RPA1;XRCC1;LIG3;WRN;NTHL1;ERCC5;ERCC6;POLE
protein-DNA Complex Organization (GO:0071824)	19/60	1.38273e-05	0.000266245	0	0	3.76564	42.1332	USP36;HDAC5;CBX5;HDAC1;PHF1;ATRX;HMGB2;EHMT1;HNRNPU;NUCKS1;SAFB;SIRT1;HIRIP3;TRIM28;MYC;MTF2;MTA2;HMGN1;FAM50A
Negative Regulation Of Proteasomal Ubiquitin-Dependent Protein Catabolic Process (GO:0032435)	13/32	1.56489e-05	0.000299821	0	0	5.55144	61.4273	UBXN1;USP9X;TAF9;CCAR2;BAG6;RYBP;DDRGK1;MAP1A;TLK2;WAC;EIF3H;NOP53;N4BP1
DNA Duplex Unwinding (GO:0032508)	15/41	1.5862e-05	0.000300908	0	0	4.68338	51.7588	UPF1;BLM;MRE11;MCM7;MCM9;HMGA1;RECQL;WRN;RECQL5;MCM3;MCM4;ASCC2;NBN;MCM6;MCM2
Regulation Of Microtubule-Based Process (GO:0032886)	15/41	1.5862e-05	0.000300908	0	0	4.68338	51.7588	MACF1;PHLDB1;TRAF3IP1;BICD2;HDAC6;CAMSAP3;DIAPH1;TPPP;MAPT;MPDZ;PHLDB2;CLASP1;MARK2;CLASP2;MCM2
Regulation Of mRNA Export From Nucleus (GO:0010793)	45051	1.61856e-05	0.000304052	0	0	88980	981573	SETD2;NSUN2;TPR;SUPT6H;IWS1
Regulation Of Ribonucleoprotein Complex Localization (GO:2000197)	45051	1.61856e-05	0.000304052	0	0	88980	981573	SETD2;NSUN2;TPR;SUPT6H;IWS1
Positive Regulation Of Chromosome Separation (GO:1905820)	41487	1.65812e-05	0.000308475	0	0	12.9625	142.681	NUMA1;INCENP;NCAPH2;CDCA8;NCAPG;NCAPD2;NCAPD3;NCAPH
Regulation Of Cell Fate Commitment (GO:0010453)	41487	1.65812e-05	0.000308475	0	0	12.9625	142.681	MBD3;MTA1;HDAC1;CHD4;RBBP7;MTA2;GATAD2B;GATAD2A
Plasma Membrane Bounded Cell Projection Assembly (GO:0120031)	54/275	1.72478e-05	0.000314043	0	0	1.99737	21.9068	DYNC2I1;TRAF3IP1;CEP164;PTPN23;FNBP1L;MYLK;PPP1R9B;NUDCD3;NEK1;CEP290;RAB8A;OFD1;MINK1;CEP131;KIF24;CD2AP;SHTN1;IFT88;IFT81;RILPL1;RAPGEF2;PHIP;RAPGEF6;SSX2IP;ARHGEF6;RAB1A;MACIR;ASAP1;FGD1;HDAC6;SLC9A3R1;ABLIM1;FGD6;KIF3A;PIP5K1A;FLNA;PCNT;MAP4K4;CARMIL1;MBD1;RAB3IP;PARVA;SEPTIN7;AIF1L;EHD1;ATAT1;CCDC88A;IFT22;GOLPH3;EHD4;KIAA0586;CENPJ;CCDC66;CLUAP1
miRNA Catabolic Process (GO:0010587)	45206	1.73482e-05	0.000314043	0	0	18.8971	207.151	LIN28B;TUT4;ZC3H12A;PARN;ZSWIM8;ELOB;SND1
Microtubule Anchoring At Centrosome (GO:0034454)	45206	1.73482e-05	0.000314043	0	0	18.8971	207.151	NIN;CCDC120;DCTN1;KIF3A;MAP1S;MBD1;HOOK3
Regulation Of Microtubule Nucleation (GO:0010968)	45206	1.73482e-05	0.000314043	0	0	18.8971	207.151	MECP2;PAK1;DCTN1;PDE4DIP;CKAP5;GIT1;HSPA1B
Nuclear-Transcribed mRNA Catabolic Process, Nonsense-Mediated Decay (GO:0000184)	47088	1.73801e-05	0.000314043	0	0	6.08349	66.6761	UPF1;SMG1;RBM8A;NCBP1;EIF4A3;ZC3H12A;PYM1;UPF3B;SMG9;EIF3E;SMG7;SMG6
Positive Regulation Of mRNA Processing (GO:0050685)	47088	1.73801e-05	0.000314043	0	0	6.08349	66.6761	RBM3;RBMXL1;SNW1;NCBP1;THRAP3;TRA2B;NCL;DHX36;TRA2A;CIRBP;NUP98;RBMX
Mitotic G2/M Transition Checkpoint (GO:0044818)	16/46	1.74514e-05	0.000314043	0	0	4.33053	47.4457	PABIR1;BLM;CDKN1A;MRE11;PLK1;BRCA1;TICRR;FZR1;MRNIP;ORC1;CHEK1;UIMC1;TAOK2;NBN;TOPBP1;NOP53
RNA Splicing, Via Transesterification Reactions (GO:0000375)	45597	1.80353e-05	0.000323041	0	0	6.86145	74.9488	DBR1;SCAF11;PRPF3;TRA2B;DDX23;SRSF4;TXNL4A;SF3B1;SLU7;SMNDC1;SRRM1
Regulation Of Stem Cell Population Maintenance (GO:2000036)	18/56	1.84064e-05	0.000328161	0	0	3.84798	41.9538	SMARCE1;SMARCC1;HDAC1;NCOA3;ARID4A;ARID4B;ARID1A;ELAVL1;ING1;WDR43;BICRA;SMARCA4;BRMS1;MYC;CNOT2;CNOT3;RBBP7;SUDS3
Regulation Of Cellular Component Organization (GO:0051128)	35/153	1.96732e-05	0.000349131	0	0	2.41746	26.1962	OGFR;SETD5;CAMK2D;DCUN1D5;ROCK2;HJURP;KIF14;HNRNPU;JADE3;MKI67;MLLT3;CAMSAP2;ING5;PACSIN2;TLK2;ABL2;KAT7;PTPN1;HSP90AA1;SETD1A;DAB2IP;TSC2;SSRP1;ARFGAP3;HCFC1;CAMSAP3;TJP1;ZFYVE16;SNX17;TAOK2;RAPGEF1;RAPGEF2;LAMTOR1;BCAR1;MCM2
Cytoskeleton Organization (GO:0007010)	28/111	1.97725e-05	0.000349284	0	0	2.74608	29.7434	LIMD1;SIPA1L3;CAMSAP1;FGD1;ARHGAP21;CECR2;FGD6;ZMYM3;ZMYM4;MICAL1;CFL1;EPB41L3;PACSIN2;RICTOR;PDZD8;MARK1;DST;MICAL3;PRPF40A;LARP4;DIAPH1;DIAPH3;BIN1;PALLD;PHIP;BRWD1;LRCH3;NECTIN2
Regulation Of G1/S Transition Of Mitotic Cell Cycle (GO:2000045)	27/106	2.28885e-05	0.000402481	0	0	2.78143	29.7193	RB1;ANKRD17;CDKN1A;SMARCD2;DDX3X;KIF14;PKD2;CDC73;ARID2;BRD7;SMARCE1;SMARCC1;STIL;PBRM1;SMARCC2;ARID1A;KLF4;ARID1B;SMARCA4;RBL2;CDK7;DLG1;APC;CENPJ;SASS6;MNAT1;EIF4G1
Actin Filament Bundle Assembly (GO:0051017)	13/33	2.3223e-05	0.000404585	0	0	5.27357	56.271	SHROOM2;PAWR;SHROOM1;ESPN;BAIAP2;ADD2;AIF1L;LIMA1;BAIAP2L1;CALD1;MICAL1;DPYSL3;PLS3
Actin Filament Bundle Organization (GO:0061572)	13/33	2.3223e-05	0.000404585	0	0	5.27357	56.271	SHROOM2;PAWR;SHROOM1;ESPN;BAIAP2;ADD2;AIF1L;LIMA1;BAIAP2L1;CALD1;MICAL1;DPYSL3;PLS3
Regulation Of Embryonic Development (GO:0045995)	19/62	2.33232e-05	0.000404585	0	0	3.59009	38.2921	INO80B;PHLDB1;INO80E;NIBAN2;MCRS1;RBM19;EHMT1;NR2C2;SEPTIN7;YY1;BAG6;NIPBL;RACGAP1;CFL1;DHX36;TRIP12;PHLDB2;CLASP1;CLASP2
ncRNA Metabolic Process (GO:0034660)	42979	2.5063e-05	0.000430883	0	0	9.11686	96.585	DDX17;ZCCHC8;TUT7;NIFK;TUT4;MEPCE;PARN;DICER1;MAPT
Protein Localization To Centrosome (GO:0071539)	42979	2.5063e-05	0.000430883	0	0	9.11686	96.585	STIL;NUDCD3;DCTN2;SPAG5;MBD1;GOLGB1;CEP131;CEP192;HOOK3
Ribosomal Small Subunit Biogenesis (GO:0042274)	23/84	2.62199e-05	0.000448768	0	0	3.06601	32.3433	NOP56;NOP14;NOP58;NPM1;RIOK3;UTP3;NGDN;RPS6;HEATR1;C1ORF131;DNTTIP2;DDX52;WDR43;RRP9;FBL;RPS17;EMG1;RPS27;NOB1;BMS1;SURF6;RIOK2;RIOK1
Positive Regulation Of Cytoskeleton Organization (GO:0051495)	22/79	2.92783e-05	0.000498897	0	0	3.13778	32.7542	GPSM2;BCAS3;CARMIL1;STIL;NUMA1;SPAG5;CRACD;PRKCE;BAIAP2;SORBS3;FER;BAIAP2L1;CTTN;BIN1;CDC42EP4;CENPJ;NCK2;SASS6;CDC42EP1;EVL;NES;NCK1
mRNA Destabilization (GO:0061157)	15/43	3.05991e-05	0.00051683	0	0	4.34837	45.1993	FTO;UPF1;YTHDF1;TUT7;ROCK2;TUT4;METTL3;PUM1;GIGYF2;ZFP36L2;RC3H2;FXR1;DHX36;ZC3H12A;DIS3L2
mRNA Transcription (GO:0009299)	15/43	3.05991e-05	0.00051683	0	0	4.34837	45.1993	NCOA1;MED1;NCOA2;DDX5;NCBP1;TAF12;TAF10;TAF9;SUPT6H;HSF1;TAF8;TAF7;NCBP3;TAF3;TP53
Import Into Nucleus (GO:0051170)	21/74	3.23935e-05	0.000544749	0	0	3.22045	33.2916	RPAIN;NUP214;NUP107;NUP188;NUP133;NUP155;PPP1R10;TSC2;NUP153;BACH2;NUP93;EIF4ENIF1;POM121C;NUP50;TPR;KPNA6;E2F3;NUP88;NUP98;KPNA2;KPNA3
Protein-Containing Complex Organization (GO:0043933)	30/126	3.37366e-05	0.000564868	0	0	2.54427	26.1982	YAP1;KMT2A;WIPF1;IL1RAP;NAPG;SLC9A3R2;SLC9A3R1;TPR;HSF1;ELOB;KPNA3;TEAD1;NDC1;CREBBP;NUP133;NIFK;PDE4DIP;PML;CD2AP;OCLN;TFAP4;EPRS1;APC;PARD3;MDM2;GEMIN5;NUP35;NUP98;MNAT1;TP53
Centromere Complex Assembly (GO:0034508)	41852	3.49378e-05	0.000579937	0	0	10.8015	110.844	CENPE;CENPV;CENPF;MIS18A;NASP;HJURP;DLGAP5;CENPC
Regulation Of Cell Fate Specification (GO:0042659)	41852	3.49378e-05	0.000579937	0	0	10.8015	110.844	MBD3;MTA1;HDAC1;CHD4;RBBP7;MTA2;GATAD2B;GATAD2A
Negative Regulation Of Ubiquitin-Dependent Protein Catabolic Process (GO:2000059)	14/39	3.88449e-05	0.000642025	0	0	4.54418	46.1504	UBXN1;USP9X;TAF9;CCAR2;PML;BAG6;RYBP;DDRGK1;MAP1A;TLK2;WAC;EIF3H;NOP53;N4BP1
Regulation Of Anatomical Structure Morphogenesis (GO:0022603)	30/127	3.95768e-05	0.000651326	0	0	2.5179	25.5246	PHLDB1;SP100;ARHGAP35;CAMSAP1;PAK1;SIPA1L1;ZMYM3;ZMYM4;CFL1;KIF13B;HMOX1;KIF1A;PDLIM5;PDZD8;PAK2;MARK2;CLASP1;BCL9L;CLASP2;TBX1;MEF2C;LARP4;SRCIN1;BCL6;HECW2;PHIP;CCM2;MAPT;PHLDB2;FERMT2
Negative Regulation Of Chromosome Organization (GO:2001251)	45144	4.09003e-05	0.000667403	0	0	24.2866	245.401	TOP2A;ESPL1;SUB1;SETMAR;TERF2IP;WAPL
Regulation Of Sister Chromatid Cohesion (GO:0007063)	45144	4.09003e-05	0.000667403	0	0	24.2866	245.401	FEN1;ESPL1;RAD21;CTCF;BUB1;WAPL
Spindle Assembly (GO:0051225)	22/81	4.46102e-05	0.000724869	0	0	3.03107	30.3639	OFD1;ARHGEF10;NUMA1;SPICE1;HAUS6;ABRAXAS2;KIF11;SMC1A;RAB11A;TPX2;NCOR1;HAUS8;KIFC1;CHEK2;FLNA;MAPRE3;CEP192;TUBGCP3;MAPRE1;MAPRE2;CLASP1;CLASP2
Positive Regulation Of Chromosome Segregation (GO:0051984)	43344	4.52176e-05	0.000729454	0	0	8.10342	81.0668	NUMA1;NCAPH2;NCAPG;SMC5;NCAPD2;SMC6;NCAPD3;NCAPH;RAD18
Regulation Of Nucleotide-Excision Repair (GO:2000819)	46327	4.52712e-05	0.000729454	0	0	5.94592	59.4761	SMARCE1;SMARCD2;PBRM1;SMARCC1;SMARCC2;KAT7;ARID2;BRD7;ARID1A;ARID1B;SMARCA4
Response To Gamma Radiation (GO:0010332)	44835	4.78304e-05	0.000764294	0	0	6.75479	67.1956	YAP1;XRCC6;WRN;MYC;HSF1;MDM2;TLK2;RPL26;TP53;MEN1
Vesicle Transport Along Microtubule (GO:0047496)	44835	4.78304e-05	0.000764294	0	0	6.75479	67.1956	RAB1A;FYCO1;KIF3A;NDE1;KIF13A;KIF1C;CDR2L;KIF1A;TRAK1;NDEL1
Intrinsic Apoptotic Signaling Pathway By P53 Class Mediator (GO:0072332)	13/35	4.83981e-05	0.000767	0	0	4.79362	47.6296	DDX5;PPP1R13B;HIPK1;SIRT1;RRP8;PML;BAG6;SNW1;MYBBP1A;JMY;TP53BP2;EP300;TP53
Regulation Of G2/M Transition Of Mitotic Cell Cycle (GO:0010389)	13/35	4.83981e-05	0.000767	0	0	4.79362	47.6296	AVEN;USP47;CDKN1A;PINX1;KIF14;CDC7;CDC25C;CDC25A;RAB11A;CDC25B;MECP2;CENPF;BRD4
Protein Deacetylation (GO:0006476)	14/40	5.37336e-05	0.000848066	0	0	4.36916	42.9553	MBD3;HDAC5;HDAC1;MBD2;CHD4;SIRT1;HDAC6;GATAD2B;GATAD2A;MTA1;FLNA;RBBP7;SUDS3;MTA2
Regulation Of Double-Strand Break Repair Via Homologous Recombination (GO:0010569)	20/71	5.56364e-05	0.000874513	0	0	3.18627	31.2149	SETD2;PARP1;FUS;SENP3;RAD51AP1;SMCHD1;MRNIP;PPP4R2;VPS72;CHEK1;EP400;TERF2IP;MMS19;KMT5A;BRD8;DMAP1;TP53BP1;ERCC6;ARID2;HDGFL2
Regulation Of Stem Cell Differentiation (GO:2000736)	15/45	5.62505e-05	0.000880065	0	0	4.05802	39.7105	MBD3;HDAC1;NSUN2;METTL3;SETD1A;HNRNPU;CHD4;PUS7;ZFP36L2;GATAD2B;GATAD2A;MTA1;OCIAD1;RBBP7;MTA2
Plasma Membrane Bounded Cell Projection Morphogenesis (GO:0120039)	16/50	5.64467e-05	0.000880065	0	0	3.8202	37.37	TRIO;DBNL;ANKRD27;MAP1S;MINK1;DAB2IP;MYO9B;DICER1;SHTN1;PAK1;SNX1;SNX2;CTTN;EPB41L3;KIF20B;MAP4K4
Negative Regulation Of Microtubule Polymerization Or Depolymerization (GO:0031111)	11658	5.87718e-05	0.000912621	0	0	5.12207	49.8984	APC2;TPX2;ATXN7;MAP2;STMN1;CKAP2;ARHGEF2;MAPRE1;CLASP1;HDGFL3;CAMSAP2;CLASP2
Negative Regulation Of Gene Expression (GO:0010629)	61/336	5.99418e-05	0.000927052	0	0	1.81357	17.6318	RB1;CREBZF;DDX3X;FMR1;EIF4A3;CHD4;MECP2;YY1;EIF4ENIF1;FLCN;PTBP1;RBM4;CHEK1;ZC3H12A;DIP2A;DIS3L2;MEF2C;METTL3;TSC1;DICER1;PPHLN1;PUS7;SIRT1;SND1;RBL2;ILF3;NCL;SMCR8;MAPT;PABPC1;DCP2;YAP1;DNMT1;HDAC1;ROCK2;MACROH2A2;MACROH2A1;GIGYF2;ZFP36L2;FXR1;LARP1;DDRGK1;DHX36;TASOR;IGF2BP1;ZNF503;ZNF148;MORC2;N4BP1;MARK1;KDM4A;ATP2B1;PUM1;KLF4;OCLN;EPRS1;KRT17;SERBP1;MPHOSPH8;HSPA1B;TNRC6B
Cellular Component Assembly (GO:0022607)	50/260	6.08984e-05	0.000937876	0	0	1.94389	18.868	WIPF1;IL1RAP;ESPN;BAIAP2L1;DPYSL3;PLS3;ELOB;TEAD1;KPNA3;SHROOM2;PAWR;ANK3;SHROOM1;YWHAZ;CD2AP;MTSS2;GORASP2;PARD3;PKP2;GEMIN5;TP53;YAP1;RTN1;KMT2A;NAPG;RTN4;ADD1;ADD2;BAG6;SLC9A3R2;LIMA1;SLC9A3R1;CALD1;MICAL1;HSF1;SPTBN1;CREBBP;YTHDF1;NIFK;PDE4DIP;BAIAP2;MYO9A;PML;AIF1L;OCLN;TFAP4;EPRS1;APC;MDM2;MNAT1
Positive Regulation Of Developmental Process (GO:0051094)	46/233	6.11288e-05	0.000937876	0	0	2.00724	19.4753	PHLDB1;SMARCD2;BMPR2;NUMA1;HDAC1;FMR1;ARID4A;ARID4B;MFF;NR2C2;ING1;RTN4;BICRA;CDC20;PPP1R13L;HMCES;CFL1;DVL2;TP53BP1;SUDS3;RBBP7;SOX6;BRD7;ARID2;RREB1;TAPT1;CLASP1;CLASP2;NCOA1;SMARCE1;NCOA2;SMARCC1;PBRM1;SMARCC2;NIBAN2;NCOA3;RBM19;DAB2IP;PA2G4;ARID1A;SIRT1;ARID1B;SMARCA4;BRMS1;PHLDB2;ANAPC2
Regulation Of Small GTPase Mediated Signal Transduction (GO:0051056)	28/118	6.47873e-05	0.000990063	0	0	2.5315	24.4148	ARHGAP11A;TRIO;ARHGAP19;ARHGAP39;ARHGAP5;FOXM1;ARHGAP35;FGD1;ARHGAP12;ARHGAP21;AKAP13;FLCN;RACGAP1;ECT2;PLEKHG3;ARHGEF10;ARHGEF12;ARHGEF17;ARHGAP29;MYO9B;GMIP;MYO9A;CD2AP;ARHGAP23;BCR;ARHGEF1;ARHGEF2;SQSTM1
Positive Regulation Of Organelle Assembly (GO:1902117)	18/61	6.63662e-05	0.00101018	0	0	3.39958	32.7051	GPSM2;LRSAM1;STIL;NUMA1;SPAG5;PPP1R35;SNX4;CCDC88A;IFT88;SNX18;CENPJ;CNOT2;CROCC;SASS6;UBAP2L;ENTR1;TAPT1;RAB3GAP1
Regulation Of miRNA-mediated Gene Silencing (GO:0060964)	42217	6.76171e-05	0.00102117	0	0	9.25787	88.8908	FXR1;TIAL1;FMR1;LIMD1;PUM1;ELAVL1;PUM2;EIF4G1
Positive Regulation Of GTPase Activity (GO:0043547)	46/234	6.81029e-05	0.00102117	0	0	1.99645	19.1549	USP6NL;ARHGAP11A;TBC1D9B;ARHGEF26;DOCK7;AGAP1;AGAP3;SIPA1L2;SIPA1L3;FLCN;SIPA1L1;PIP5K1A;TBC1D12;RAB11FIP2;ECT2;ZC3H15;TBC1D10B;NDEL1;MAP4K4;APC2;RAP1GAP2;ARHGEF10;BCAS3;RALGAPA1;ARHGEF16;ARHGAP29;SCRIB;TSC1;GMIP;RANGAP1;MTSS2;BCR;SNX18;TBC1D4;TBC1D5;RAPGEF1;RAPGEF2;TAX1BP3;PKP4;SMCR8;SOS1;MAPRE2;RAPGEF6;SOS2;FERMT2;RAB3GAP1
Histone Deacetylation (GO:0016575)	13/36	6.81487e-05	0.00102117	0	0	4.58494	43.9871	MBD3;HDAC5;HDAC1;MBD2;CHD4;SIRT1;HDAC6;GATAD2B;GATAD2A;MTA1;RBBP7;SUDS3;MTA2
Regulation Of Intracellular Protein Transport (GO:0033157)	13/36	6.81487e-05	0.00102117	0	0	4.58494	43.9871	BCAS3;PTPN1;ICE1;MBD1;CEP131;GCC2;PTPN14;TPR;RAB29;PCNT;KIF20B;CEP290;NDEL1
Response To Ionizing Radiation (GO:0010212)	20/72	6.91374e-05	0.00103197	0	0	3.12482	29.934	H2AX;CDKN1A;BLM;EYA3;AEN;BRCA1;SIRT1;TANK;TICRR;RAD51AP1;MRNIP;MTA1;MYC;UIMC1;SWI5;TNKS1BP1;TOPBP1;ECT2;TP53;MEN1
Negative Regulation Of mRNA Catabolic Process (GO:1902373)	14/41	7.33709e-05	0.00108598	0	0	4.2071	40.0516	NBAS;TAF15;FUS;FMR1;CIRBP;HNRNPU;ELAVL1;HNRNPAB;EIF4ENIF1;LARP1;THRAP3;IGF2BP1;HNRNPD;PABPC1
Positive Regulation Of Actin Filament Polymerization (GO:0030838)	14/41	7.33709e-05	0.00108598	0	0	4.2071	40.0516	CARMIL1;CRACD;PRKCE;WASHC2C;BAIAP2;FER;BAIAP2L1;CTTN;BIN1;CDC42EP4;NCK2;CDC42EP1;EVL;NCK1
Protein Stabilization (GO:0050821)	42/208	7.36016e-05	0.00108598	0	0	2.06318	19.635	USP13;USP36;STXBP4;USP33;CTNND1;TAF9;WIZ;NAPG;RTN4;BAG6;BAG4;BAG2;BAG3;CHEK2;BAG1;FLNA;MARCHF7;EP300;TAF9B;SOX4;ATF7IP;MORC3;HSP90AA1;PEX19;USP9X;SEC16A;PRKCD;SYVN1;PARVA;TSC1;ASDURF;MAPK8IP3;GTPBP4;HYPK;HCFC1;CCT6A;CDK7;TCP1;SPAG1;STUB1;NOP53;HSPA1B
Negative Regulation Of Protein Depolymerization (GO:1901880)	45200	7.62773e-05	0.00111746	0	0	6.23484	59.1133	APC2;LIMA1;TPX2;ATXN7;CKAP2;ARHGEF2;CLASP1;HDGFL3;CAMSAP2;CLASP2
Regulation Of Cellular Response To Stress (GO:0080135)	26/107	7.63154e-05	0.00111746	0	0	2.61079	24.7519	INO80B;INO80E;ROCK2;TAF9;BRCA1;YY1;ATXN7;CHORDC1;UIMC1;HSF1;USP1;EP300;KMT5A;ATXN7L3;SOX4;CREBBP;NPM1;TAF12;AMFR;MCRS1;TAF10;SIRT1;DNAJC2;TAF7;MAPT;EIF4G1
RNA Destabilization (GO:0050779)	43709	7.75108e-05	0.00111796	0	0	7.29267	69.0258	FTO;RBM27;FXR1;YTHDF1;LIN28B;ROCK2;METTL3;PUM1;GIGYF2
Mitotic Sister Chromatid Cohesion (GO:0007064)	43709	7.75108e-05	0.00111796	0	0	7.29267	69.0258	RB1;SGO1;NIPBL;CDCA5;RAD21;PDS5B;HASPIN;PDS5A;SMC1A
Pore Complex Assembly (GO:0046931)	43709	7.75108e-05	0.00111796	0	0	7.29267	69.0258	NDC1;FXR1;NUP93;AHCTF1;NUP107;TPR;NUP153;NUP98;RTN4
Regulation Of Centriole Replication (GO:0046599)	43709	7.75108e-05	0.00111796	0	0	7.29267	69.0258	NPM1;RBM14;STIL;CENPJ;SPICE1;SASS6;BRCA1;CDK5RAP2;MDM1
Positive Regulation Of Proteasomal Protein Catabolic Process (GO:1901800)	23/90	8.51505e-05	0.00122356	0	0	2.7905	26.15	USP13;PABIR1;USP5;RNF14;CSNK1A1;FMR1;PLK1;DAB2IP;RAD23A;SH3RF1;BAG6;SH3RF3;ATXN3;DAB2;HECTD1;BAG2;DDRGK1;SUMO2;MDM2;ELOB;STUB1;NOP53;HSPA1B
Positive Regulation Of Spindle Assembly (GO:1905832)	45082	8.82146e-05	0.00126288	0	0	40.4616	377.739	GPSM2;STIL;NUMA1;SPAG5;SASS6
DNA Strand Elongation (GO:0022616)	45267	9.36572e-05	0.00132115	0	0	11.337	105.161	POLD3;POLA1;MRE11;MCM7;MCM3;MCM4;NBN
DNA Strand Elongation Involved In DNA Replication (GO:0006271)	45267	9.36572e-05	0.00132115	0	0	11.337	105.161	POLD3;POLA1;MCM7;MCM3;MCM4;LIG3;POLE
Attachment Of Mitotic Spindle Microtubules To Kinetochore (GO:0051315)	45267	9.36572e-05	0.00132115	0	0	11.337	105.161	CDT1;CENPE;CHAMP1;KIF2C;MAPRE1;NDC80;CENPC
Regulation Of Chromosome Separation (GO:1905818)	45267	9.36572e-05	0.00132115	0	0	11.337	105.161	NUMA1;NCAPH2;TPR;NCAPG;NCAPD2;NCAPD3;NCAPH
Peptidyl-Serine Phosphorylation (GO:0018105)	34/158	9.51664e-05	0.00133754	0	0	2.23297	20.6771	SMG1;CAMK2D;PKN3;ROCK2;TTK;MKNK1;PBK;TLK2;RIPK1;RICTOR;PRKACA;MARK3;PAK2;MARK2;MARK1;SRPK2;MORC3;CSNK1A1;PRKCE;PRKCD;PLK1;PRKCA;VRK1;CDC7;VRK2;VRK3;MASTL;HIPK1;PIKFYVE;RPS6KB1;WNK1;PKN2;TOP1;PKN1
Golgi To Plasma Membrane Transport (GO:0006893)	15/47	9.90513e-05	0.00138708	0	0	3.80396	35.0721	MACF1;OSBPL5;EXOC7;SEC16A;GCC2;ANK3;GOLGA4;GOLPH3;KRT18;RAB34;KIF13A;GOPC;SPTBN1;BLZF1;OPTN
Regulation Of Apoptotic Process (GO:0042981)	110/705	0.000100659	0.00140449	0	0	1.51863	13.9771	ANKLE2;MRE11;RTKN;ARAF;CCAR2;HMGN5;MYC;CFL1;TRIM24;SOX4;MED1;MEF2C;RPS6;SCRIB;MAPK8IP3;POU3F3;MELK;BRMS1;BIN1;PHIP;RAF1;ATF6;SQSTM1;TP53;FOXO3;FOXO1;RTN4;MTDH;ARHGAP21;BAG4;BAG3;DDRGK1;BAG1;ABL1;EP400;ABL2;RIPK1;DMAP1;ECT2;STIL;NIBAN2;API5;PLK1;PA2G4;SETX;DAB2;HNRNPK;SON;BCL6;WNK3;JMY;MDM2;TOP2A;AVEN;USP36;RBM25;DDX3X;KIF14;SH3RF1;ING5;FLCN;OPA1;SIX4;VPS72;CASP2;RBM5;USP47;DFFA;HSP90AA1;TSC22D1;P…
Golgi To Plasma Membrane Protein Transport (GO:0043001)	47058	0.000102084	0.00140905	0	0	5.24581	48.2075	MACF1;GOLGA4;GOLPH3;KRT18;RAB34;KIF13A;GCC2;ANK3;SPTBN1;BLZF1;OPTN
Positive Regulation Of Protein Import Into Nucleus (GO:0042307)	47058	0.000102084	0.00140905	0	0	5.24581	48.2075	MAVS;TRIM28;TPR;UBR5;ZC3H12A;PRKCD;EP300;FLNA;DMAP1;ECT2;RBM22
Transcription Elongation By RNA Polymerase II (GO:0006368)	47058	0.000102084	0.00140905	0	0	5.24581	48.2075	SETD2;USP15;PBRM1;SUPT16H;CTDP1;SRCAP;RTF1;GTF2F1;SUPT6H;CDC73;IWS1
Microtubule Anchoring (GO:0034453)	45175	0.00011119	0.00150772	0	0	16.1902	147.4	CAMSAP3;MBD1;GCC2;BICD2;CLASP1;CLASP2
Positive Regulation Of miRNA-mediated Gene Silencing (GO:2000637)	45175	0.00011119	0.00150772	0	0	16.1902	147.4	FXR1;TIAL1;FMR1;LIMD1;PUM1;PUM2
Protein Localization To Microtubule (GO:0035372)	45175	0.00011119	0.00150772	0	0	16.1902	147.4	DIAPH1;HNRNPU;MAPRE3;KIF20B;MAPRE1;MAPRE2
Protein Localization To Microtubule Cytoskeleton (GO:0072698)	45175	0.00011119	0.00150772	0	0	16.1902	147.4	DIAPH1;MAPRE3;FAM83D;KIF20B;MAPRE1;MAPRE2
Protein Localization To Nuclear Envelope (GO:0090435)	45175	0.00011119	0.00150772	0	0	16.1902	147.4	NUP155;LMNA;PLK1;TOR1AIP2;LMNB2;LMNB1
Regulation Of Supramolecular Fiber Organization (GO:1902903)	45566	0.000117879	0.00159281	0	0	5.78917	52.3679	CAMSAP3;AKAP13;MAP1S;MAP2;MAP1B;MAP1A;MAPRE3;MAPT;CAMSAP1;CAMSAP2
ncRNA Catabolic Process (GO:0034661)	12389	0.000119744	0.00160674	0	0	4.63373	41.8433	ZCCHC8;LIN28B;ZC3H4;TUT4;ZC3H12A;PARN;MTREX;DICER1;RBM7;EXOSC2;SND1;DIS3L2
Regulation Of G0 To G1 Transition (GO:0070316)	12389	0.000119744	0.00160674	0	0	4.63373	41.8433	SMARCE1;SMARCD2;PBRM1;SMARCC1;SMARCC2;CHEK1;DAB2IP;ARID2;BRD7;ARID1A;ARID1B;SMARCA4
Cellular Response To Gamma Radiation (GO:0071480)	42583	0.000122158	0.00162779	0	0	8.10018	72.9842	YAP1;XRCC6;WRN;HSF1;MDM2;TLK2;RPL26;TP53
Positive Regulation By Host Of Viral Transcription (GO:0043923)	42583	0.000122158	0.00162779	0	0	8.10018	72.9842	CTDP1;SNW1;TFAP4;EP300;NUCKS1;RRP1B;CHD1;SMARCA4
DNA Methylation (GO:0006306)	44075	0.000127163	0.00167134	0	0	6.62932	59.4653	HELLS;MTRR;EHMT2;ATRX;BEND3;DNMT3B;EHMT1;BAZ2A;GATAD2A
DNA Unwinding Involved In DNA Replication (GO:0006268)	44075	0.000127163	0.00167134	0	0	6.62932	59.4653	WRN;RECQL5;MCM7;HMGA1;RECQL;MCM3;MCM4;MCM6;MCM2
Negative Regulation Of Microtubule Depolymerization (GO:0007026)	44075	0.000127163	0.00167134	0	0	6.62932	59.4653	APC2;TPX2;ATXN7;CKAP2;ARHGEF2;CLASP1;HDGFL3;CAMSAP2;CLASP2
Nuclear-Transcribed mRNA poly(A) Tail Shortening (GO:0000289)	44075	0.000127163	0.00167134	0	0	6.62932	59.4653	PAN2;TUT7;TUT4;CNOT2;CNOT3;PARN;SAMD4A;SAMD4B;TNKS1BP1
Regulation Of Stress Fiber Assembly (GO:0051492)	20/75	0.000128675	0.00167621	0	0	2.95388	26.4615	ARHGEF10;CARMIL1;ROCK2;FHOD1;PXN;TSC1;PPM1E;SORBS3;TJP1;CCDC88A;PAK1;STMN1;PPFIA1;EVL;PHLDB2;PAK2;WASF2;CLASP1;FERMT2;CLASP2
G2/M Transition Of Mitotic Cell Cycle (GO:0000086)	13/38	0.000129274	0.00167621	0	0	4.21767	37.7633	PLK1;FOXM1;PKMYT1;CDC25C;MASTL;BACH1;CDC25A;CDC25B;MELK;PPME1;CHEK2;ENSA;NES
Establishment Of Protein Localization To Plasma Membrane (GO:0061951)	13/38	0.000129274	0.00167621	0	0	4.21767	37.7633	MACF1;GCC2;ANK3;GOLGA4;GOLPH3;KRT18;GORASP2;RILPL1;RAB34;KIF13A;SPTBN1;BLZF1;OPTN
Positive Regulation Of Myoblast Differentiation (GO:0045663)	13/38	0.000129274	0.00167621	0	0	4.21767	37.7633	SMARCE1;SMARCD2;AKIRIN1;MEF2C;PBRM1;SMARCC1;SMARCC2;ARID1A;ARID1B;SMARCA4;ARID2;BRD7;SOX4
mRNA Catabolic Process (GO:0006402)	14/43	0.000131977	0.00169982	0	0	3.91652	34.9858	UPF1;DDX5;NBAS;TUT7;TUT4;METTL3;ZFP36L2;SND1;THRAP3;MRTO4;XRN2;DCP2;HSPA1B;DIS3L2
Positive Regulation Of Cell Division (GO:0051781)	14/43	0.000131977	0.00169982	0	0	3.91652	34.9858	SVIL;CENPV;PRKCE;KIF14;KIF23;CDC25B;CIT;SPAST;RACGAP1;CSPP1;PKN2;PKP4;ECT2;KIF20B
Regulation Of Actin Filament Polymerization (GO:0030833)	19/70	0.000145824	0.00187189	0	0	3.02558	26.7252	MTPN;CARMIL1;PLEKHG2;CRACD;PRKCE;PRKCD;BAIAP2;SSH2;SSH3;SSH1;FER;BAIAP2L1;CTTN;BIN1;CDC42EP4;NCK2;CDC42EP1;EVL;NCK1
Regulation Of Intracellular Signal Transduction (GO:1902531)	54/297	0.000148325	0.00189767	0	0	1.81426	15.9947	ARHGAP11A;TRIO;JPT2;PAK1IP1;ARAF;ARHGAP39;ARHGAP5;ARHGAP35;AKAP12;AKAP13;FLCN;CHEK2;CHEK1;EP300;KMT5A;PLEKHG3;ARHGEF10;ARHGEF12;ARHGEF17;MINK1;VRK2;GMIP;MLF1;BCR;TRAF3;KAT6A;ARHGEF1;ARHGEF2;MAPT;SQSTM1;OPTN;NOP2;ARHGAP19;GATA4;FGD1;AURKB;ARHGAP21;PAK1;RACGAP1;PIP5K1A;ANKRD54;RICTOR;ECT2;FAM83D;PAK2;MAP4K4;DAB2IP;ARHGAP29;MYO9B;PTPN13;MYO9A;ARHGAP23;DLG1;NOP53
RNA Transport (GO:0050658)	13/39	0.000174489	0.00222502	0	0	4.05523	35.0925	NUP214;SLBP;NUP188;NUP155;FMR1;NUP153;CKAP5;ATXN2;DDX39A;POM121C;TPR;HNRNPA2B1;NUP98
Negative Regulation Of Translational Initiation (GO:0045947)	41456	0.00018358	0.00233322	0	0	9.44697	81.271	RBM4;LARP1;FMR1;TPR;EIF4EBP1;EIF4EBP2;EIF3E
Regulation Of Transcription Elongation By RNA Polymerase II (GO:0034243)	20/77	0.000190096	0.00240809	0	0	2.84991	24.418	INTS12;TCERG1;MED1;NCBP1;PARP1;SRCAP;ZMYND8;HNRNPU;LARP7;MED26;SUPT6H;CDC73;WDR43;RECQL5;NELFA;CDK12;EAPP;ZMYND11;INTS9;NELFE
Regulation Of Cell Division (GO:0051302)	21/83	0.000198002	0.00250002	0	0	2.75157	23.4633	SETD2;BLM;CETN2;NCOA3;PLK1;PIK3R4;PRDM15;PRPF40A;MLLT3;AURKB;RAB11A;FLCN;KIF18B;PRC1;CSPP1;MYC;KIF13A;KIF20A;ENTR1;FSD1;GIT1
DNA Replication Initiation (GO:0006270)	44440	0.000200825	0.00251914	0	0	6.07654	51.73	POLA1;POLA2;MCM7;ORC1;ORC3;ORC2;MCM3;TOPBP1;MCM2
poly(A)+ mRNA Export From Nucleus (GO:0016973)	44440	0.000200825	0.00251914	0	0	6.07654	51.73	NUP93;MCM3AP;NUP133;PABPN1;POLDIP3;SARNP;ZC3H11A;THOC2;IWS1
DNA Damage Response, Signal Transduction By P53 Class Mediator Resulting In Cell Cycle Arrest (GO:0006977)	42948	0.000208466	0.00256486	0	0	7.19976	61.0232	CDKN1A;CHEK2;MDM2;CASP2;RPL26;GTSE1;TP53;PML
Facultative Heterochromatin Formation (GO:0140718)	42948	0.000208466	0.00256486	0	0	7.19976	61.0232	MBD3;HELLS;HDAC1;MBD2;SMARCA5;BEND3;SIRT1;RRP8
Microtubule Depolymerization (GO:0007019)	42948	0.000208466	0.00256486	0	0	7.19976	61.0232	KIF18A;KIF18B;NCKAP5L;STMN1;KIF14;KIF24;KIF2C;CKAP5
Nuclear Envelope Organization (GO:0006998)	42948	0.000208466	0.00256486	0	0	7.19976	61.0232	NUP93;NUP155;LMNA;NEMP1;LEMD2;LMNB2;TOR1AIP1;LMNB1
rRNA Transcription (GO:0009303)	42948	0.000208466	0.00256486	0	0	7.19976	61.0232	GTF3C1;GTF3C2;GTF3C4;NIFK;TCOF1;SPIN1;POLR1E;POLR1G
Regulation Of DNA Methylation-Dependent Heterochromatin Formation (GO:0090308)	42948	0.000208466	0.00256486	0	0	7.19976	61.0232	ATF7IP;L3MBTL3;TRIM28;TASOR;PPHLN1;SAMD1;MORC2;MPHOSPH8
Regulation Of Epithelial Cell Migration (GO:0010632)	15/50	0.000215536	0.00263516	0	0	3.47732	29.3569	MACF1;BMPR2;PRKCE;DAB2IP;PTPN23;MCC;HDAC6;RTN4;RAB11A;EVL;DOCK1;RREB1;CLASP1;SASH1;CLASP2
Positive Regulation Of Intracellular Protein Transport (GO:0090316)	28/126	0.000215548	0.00263516	0	0	2.32379	19.6182	USP36;ICE1;SAR1A;MFF;TRIM28;BAG3;ZC3H12A;TPR;UBR5;RAB29;EP300;FLNA;DMAP1;ECT2;PCNT;CEP290;BCAS3;MBD1;CEP131;PRKCD;HUWE1;ANK3;ATG13;SREBF2;MAVS;KIF20B;SAE1;RBM22
Cell Cycle G2/M Phase Transition (GO:0044839)	13/40	0.00023263	0.00280833	0	0	3.90481	32.6679	PLK1;FOXM1;PKMYT1;CDC25C;MASTL;AURKB;CDC25A;CDC25B;MELK;PPME1;CHEK2;ENSA;NES
Cellular Response To Heat (GO:0034605)	13/40	0.00023263	0.00280833	0	0	3.90481	32.6679	HSP90AA1;ATXN3;BAG3;DHX36;HSF1;TPR;HMOX1;STUB1;RBBP7;MAPT;PRKACA;SLU7;HSPA1B
Negative Regulation Of Mitotic Cell Cycle Phase Transition (GO:1901991)	13/40	0.00023263	0.00280833	0	0	3.90481	32.6679	AVEN;RB1;USP47;CDKN1A;PINX1;PKD2;KLF4;CDC73;ZFP36L2;RBL2;DLG1;APC;BRD7
Positive Regulation Of Stem Cell Population Maintenance (GO:1902459)	13/40	0.00023263	0.00280833	0	0	3.90481	32.6679	SMARCE1;SMARCC1;HDAC1;NCOA3;ARID4A;ARID4B;ARID1A;ING1;BICRA;SMARCA4;BRMS1;RBBP7;SUDS3
Positive Regulation Of DNA-templated Transcription, Elongation (GO:0032786)	16/56	0.00025147	0.00298545	0	0	3.24607	26.904	TCERG1;MED1;SUPT16H;NCBP1;PARP1;ZMYND8;THOC1;MED26;SUPT6H;CDC73;KAT7;CDK12;ERCC6;EAPP;HMGN1;BRD4
Mitotic Spindle Elongation (GO:0000022)	45205	0.000251953	0.00298545	0	0	12.1419	100.611	RACGAP1;INCENP;PRC1;KIF4A;CDCA8;KIF23
Mitotic Spindle Midzone Assembly (GO:0051256)	45205	0.000251953	0.00298545	0	0	12.1419	100.611	RACGAP1;INCENP;PRC1;KIF4A;CDCA8;KIF23
Positive Regulation Of Post-Transcriptional Gene Silencing By RNA (GO:1900370)	45205	0.000251953	0.00298545	0	0	12.1419	100.611	FXR1;TIAL1;FMR1;LIMD1;PUM1;PUM2
Regulation Of mRNA Polyadenylation (GO:1900363)	45205	0.000251953	0.00298545	0	0	12.1419	100.611	CPSF7;NCBP1;ZC3H3;HSF1;VIRMA;ZC3H14
Regulation Of Nuclear-Transcribed mRNA Catabolic Process, Nonsense-Mediated Decay (GO:2000622)	45205	0.000251953	0.00298545	0	0	12.1419	100.611	NBAS;RBM8A;EIF4A3;CASC3;PABPC1;HNRNPAB
DNA-templated Transcription Elongation (GO:0006354)	46296	0.000259544	0.00306596	0	0	5.06495	41.8192	SETD2;PBRM1;SUPT16H;CTDP1;SRCAP;POLR1E;RTF1;GTF2F1;SUPT6H;CDC73
Regulation Of Protein Localization To Cell Cortex (GO:1904776)	45112	0.000280538	0.00330382	0	0	20.2296	165.454	GPSM2;NUMA1;SAPCD2;EPB41L2;PLK1
Negative Regulation Of DNA Biosynthetic Process (GO:2000279)	11628	0.000294375	0.00344571	0	0	4.45819	36.248	CDKN1A;BMPR2;DACH1;NIBAN2;GNL3L;PINX1;HNRNPU;HNRNPC;TP53;DCP2;MEN1
Negative Regulation Of Intracellular Steroid Hormone Receptor Signaling Pathway (GO:0033144)	11628	0.000294375	0.00344571	0	0	4.45819	36.248	NCOR2;VPS18;PER1;DAB2;NCOR1;HDAC1;CNOT2;BRCA1;SIRT1;STRN3;SMARCA4
Double-Strand Break Repair Via Nonhomologous End Joining (GO:0006303)	13/41	0.000306572	0.00355805	0	0	3.76514	30.4602	SMARCAL1;XRCC6;MRE11;KDM2A;PNKP;NSMCE2;HMGB2;SETMAR;SMC5;IFFO1;POLA1;TP53BP1;ERCC6
Cytoskeleton-Dependent Intracellular Transport (GO:0030705)	44805	0.000306745	0.00355805	0	0	5.6088	45.3723	CCDC88A;TUBA1B;HOOK1;KIF13A;KIF13B;KIF1C;KIF1B;HOOK3;KIF1A
Positive Regulation Of Cilium Assembly (GO:0045724)	44805	0.000306745	0.00355805	0	0	5.6088	45.3723	CCDC88A;IFT88;PPP1R35;CROCC;ENTR1;SEPTIN9;ARHGAP35;SEPTIN7;TAPT1
Positive Regulation Of Double-Strand Break Repair Via Homologous Recombination (GO:1905168)	13485	0.000308362	0.00356607	0	0	4.05383	32.7721	RAD51AP1;MRNIP;PARP1;VPS72;FUS;EP400;MMS19;BRD8;DMAP1;ERCC6;ARID2;HDGFL2
Negative Regulation Of Transcription Elongation By RNA Polymerase II (GO:0034244)	41821	0.000332223	0.00383051	0	0	8.09695	64.8542	TCERG1;RECQL5;PARP1;HNRNPU;LARP7;NELFA;NELFE
Negative Regulation Of DNA-templated Transcription, Elongation (GO:0032785)	43313	0.000339065	0.00389773	0	0	6.47942	51.7661	TCERG1;RECQL5;PARP1;ZC3H4;HNRNPU;LARP7;NELFA;NELFE
mRNA Modification (GO:0016556)	46661	0.000371743	0.00424801	0	0	4.76674	37.6444	PUS3;WTAP;DKC1;NSUN2;METTL3;PUS7;VIRMA;CMTR1;HNRNPAB;CBLL1
Regulation Of Androgen Receptor Signaling Pathway (GO:0060765)	46661	0.000371743	0.00424801	0	0	4.76674	37.6444	NCOR2;DDX5;NCOR1;HDAC1;RNF14;EP300;PKN1;SIRT1;HDAC6;SMARCA4
Cellular Response To Insulin Stimulus (GO:0032869)	23/99	0.000389598	0.00443889	0	0	2.45879	19.3025	HDAC5;PARP1;STXBP4;SYAP1;DENND4C;IRS2;SORBS1;PIK3C2A;BAIAP2;SOGA1;FOXO1;FER;SELENOS;EPRS1;TBC1D4;RPS6KB1;RAB13;GRB10;PHIP;ZNF106;RAB8A;BCAR1;PTPN2
Negative Regulation Of Cellular Biosynthetic Process (GO:0031327)	29/137	0.000401256	0.00454482	0	0	2.1837	17.0786	CDKN1A;BMPR2;DDX3X;ROCK2;FMR1;EIF4A3;UBR4;BRCA1;DCAF5;SOGA1;GIGYF2;FXR1;EIF4ENIF1;RBM4;DACH1;LARP1;ZC3H12A;DHX36;IGF2BP1;EP300;NIBAN2;TSC1;PUS7;SIRT1;ILF3;EPRS1;NCL;SERBP1;RAPGEF2
Protein Localization To Plasma Membrane (GO:0072659)	29/137	0.000401256	0.00454482	0	0	2.1837	17.0786	ROCK2;SLC9A3R2;SLC9A3R1;EPB41L3;MAP7;PIP5K1A;FLNA;SPTBN1;RAB8A;CLASP2;PPIL2;SEC16A;DENND4C;ANK3;RAB11A;EHD1;CACNB2;CCDC88A;DLG1;EHD4;GORASP2;PACS1;RAB34;SLMAP;WNK3;RAB13;PKP2;RAPGEF2;RAPGEF6
Positive Regulation Of Macroautophagy (GO:0016239)	17/64	0.000423021	0.00477729	0	0	2.93546	22.8029	GPSM1;LRSAM1;CALCOCO2;HSPB8;TSC2;SIRT1;FYCO1;SNX4;SNX18;LARP1;BAG3;TOM1;WAC;SMCR8;MAP3K7;OPTN;RAB3GAP1
Regulation Of Macromolecule Biosynthetic Process (GO:0010556)	15/53	0.000435193	0.00490038	0	0	3.20226	24.7846	MED1;MTPN;EIF2B4;NOLC1;JADE3;TSC1;FOXO3;ATG13;RBM3;ING5;ATXN2;TCOF1;GEMIN5;KAT7;DUS3L
Regulation Of Organelle Organization (GO:0033043)	23/100	0.000454035	0.00509764	0	0	2.42673	18.6793	USP6NL;INO80B;INO80E;CENPV;SAR1A;MCRS1;PDE4DIP;MFF;RBSN;CAMSAP2;YY1;CAMSAP3;TJP1;DIAPH1;MAVS;GOLPH3;AKAP9;TOM1;EP300;MAPT;SQSTM1;PAK2;MARK2
Retrograde Transport, Endosome To Golgi (GO:0042147)	22/94	0.000463192	0.00518533	0	0	2.48197	19.055	SPAG9;DCTN1;WIPF3;WASH6P;WASHC2C;GCC2;PLEKHA3;VPS26B;RBSN;WASHC2A;SNX3;SNX1;PIKFYVE;SNX2;HEATR5B;TBC1D5;RAB29;UBE2O;ERC1;TBC1D23;TBC1D10B;VTI1B
Regulation Of miRNA Transcription (GO:1902893)	16/59	0.000481172	0.00536215	0	0	3.01909	23.0637	DDX5;POU2F1;MRTFB;NFATC3;MRTFA;NR3C1;FOXO3;KLF4;GNL3;NFATC4;SMARCA4;NCOR2;NCOR1;MYC;TEAD1;TP53
Circulatory System Development (GO:0072359)	28/132	0.000483165	0.00536215	0	0	2.18898	16.7132	CDKN1A;FOXC1;TCF25;SMG9;PKD2;GLI2;PDLIM1;AKAP13;PDLIM3;SALL1;PDLIM2;SH3PXD2B;DVL2;PDLIM5;SOX4;PDLIM7;MEF2A;TBX1;MEF2C;NCOA6;TSC2;OXSR1;PKP2;PHIP;TAB2;CCM2;BCOR;ZFPM1
Plasma Membrane Bounded Cell Projection Organization (GO:0120036)	28/132	0.000483165	0.00536215	0	0	2.18898	16.7132	RB1;DOCK7;PRDM12;PKD2;PPP1R9A;CAMSAP1;PPP1R9B;PQBP1;SLC9A3R1;LIMA1;MAP2;STMN1;BLOC1S3;MICALL1;MAP4;CARMIL1;RAB11A;GPRIN3;EHD1;CTTN;MAP1B;RAB13;RAPGEF2;TBC1D23;MAPT;ATXN10;ERCC6;HDGFL3
Double-Strand Break Repair Via Break-Induced Replication (GO:0000727)	45236	0.000502525	0.00552922	0	0	9.71301	73.7787	MCM7;MCM3;MCM4;CDC7;MCM6;MCM2
Methylguanosine-Cap Decapping (GO:0110156)	45236	0.000502525	0.00552922	0	0	9.71301	73.7787	EDC4;DCP1A;DCP2;PATL1;DCP1B;EDC3
Regulation Of RNA Export From Nucleus (GO:0046831)	45236	0.000502525	0.00552922	0	0	9.71301	73.7787	SETD2;NSUN2;TPR;NUP153;SUPT6H;IWS1
Phosphorylation (GO:0016310)	70/429	0.000505796	0.00554935	0	0	1.59324	12.0917	SMG1;BMPR2;PRAG1;LIMD1;STK10;CHEK2;CHEK1;TLK2;NEK1;MAP3K9;PRKACA;BRD2;MORC3;PRKCE;PRKCD;MINK1;PRKCA;PRPF4B;VRK1;VRK2;OXSR1;HASPIN;ATG13;PRKAB1;YWHAZ;CDC25B;ILF3;MELK;INCENP;PEAK1;SIK3;TOP1;SIK2;CAMK2D;PKN3;ROCK2;TAF9;PIK3R4;CDCA8;AURKB;PAK1;MKNK1;ABL1;RICTOR;MAP4K5;PAK2;MARK3;NADK;MARK2;MAP4K4;MARK1;CDK17;SRPK2;CDK18;NEK4;TAF12;CSNK1A1;TAF10;PLK1;HIPK1;CDC42BPA;FER;WNK1;TAOK2;WNK3;TAF8;TAF7;PKN2;…
Proteasome-Mediated Ubiquitin-Dependent Protein Catabolic Process (GO:0043161)	55/319	0.000513432	0.0056092	0	0	1.69963	12.8736	UBXN1;UBXN2B;ZFAND2B;KIF14;AUP1;CDC20;CDC23;CDC26;CDC27;UBXN7;UFD1;UBXN4;APC2;ANAPC7;KCTD2;UBE4B;RAD23A;SIRT1;KCTD5;PSMA5;PSMA6;PSMA4;PSMA1;SELENOS;ANAPC4;ANAPC5;FAM8A1;ANAPC1;ANAPC2;AGAP3;UBE2J1;PCNP;BAG6;ATXN3;FZR1;HECTD1;MTA1;PCBP2;ZSWIM8;ASCC2;ANKZF1;AKIRIN2;CSNK1A1;AMFR;SYVN1;TRIP4;PML;NSFL1C;APC;UBE2S;CDC16;MDM2;TRIP12;STUB1;STT3B
Cellular Response To Light Stimulus (GO:0071482)	17/65	0.000514812	0.0056092	0	0	2.87414	21.7622	USP47;CREBBP;NPM1;PARP1;METTL3;PRKCD;NOC2L;CDC25A;AURKB;DDB2;YY1;MYC;DHX36;EP300;RPL26;TP53;N4BP1
Intracellular Steroid Hormone Receptor Signaling Pathway (GO:0030518)	13/43	0.000515621	0.0056092	0	0	3.51374	26.5995	YAP1;DDX17;MED1;CALCOCO1;DDX5;TMF1;RNF14;TRIP4;ARID1A;SAFB;ZMIZ1;UBR5;PPARGC1B
Negative Regulation Of G2/M Transition Of Mitotic Cell Cycle (GO:0010972)	47027	0.000521554	0.00564186	0	0	4.50167	34.0268	AVEN;PABIR1;USP47;MRE11;PINX1;CHEK1;UIMC1;BRCA1;NBN;AURKB
Protein Depolymerization (GO:0051261)	47027	0.000521554	0.00564186	0	0	4.50167	34.0268	KIF18A;KIF18B;MICAL1;NCKAP5L;STMN1;KIF14;MICAL3;KIF24;KIF2C;CKAP5
Negative Regulation Of Apoptotic Process (GO:0043066)	77/482	0.000523485	0.00564622	0	0	1.55451	11.7443	RB1;AVEN;ANKLE2;MRE11;DDX3X;ARAF;KIF14;SIX1;SH3RF1;HMGN5;OPA1;SIX4;MYC;ZC3H12A;CFL1;CASP2;MED1;USP47;MEF2C;DFFA;TSC22D1;KDM2B;PRKCD;PRKCA;OXSR1;SIRT1;MAPK8IP3;YWHAZ;POU3F3;PHIP;RAF1;TP53;YAP1;SET;HDAC1;MAZ;TAF9;XIAP;GATA4;CBL;FOXO1;MTDH;ARHGAP21;BAG4;BAG3;DDRGK1;BAG1;FLNA;RICTOR;RIPK1;TAF9B;PAK2;MAP4K4;TBX1;NPM1;STIL;NIBAN2;API5;PLK1;PA2G4;KLF4;HYPK;NFATC4;SETX;DNAJA1;TJP1;DAB2;GOLPH3;HNRNPK;SON;…
Regulation Of Cell Growth (GO:0001558)	42/227	0.000528146	0.00564622	0	0	1.84929	13.955	RB1;OGFR;YAP1;MTPN;CDKN1A;CAMK2D;BMPR2;DDX3X;DCUN1D5;KIF14;JADE3;BRCA1;ING1;CCAR2;CDKN2AIP;RTN4;PPP1R9B;ING5;FLCN;KAT7;RICTOR;RBBP7;TAF9B;TEAD1;EXOSC2;H3-3A;PABIR1;USP47;NCBP1;SIRT1;PML;SMARCA4;PSRC1;BCL6;TAOK2;LAMTOR1;TP53;CEP43;HDGFL2;HSPA1B;BCAR1;EIF4G1
RNA-templated DNA Biosynthetic Process (GO:0006278)	43678	0.000529287	0.00564622	0	0	5.89005	44.4344	HSP90AA1;MRE11;RFC1;DKC1;PINX1;RPA1;TERF2IP;TNKS1BP1
Positive Regulation Of Histone Methylation (GO:0031062)	43678	0.000529287	0.00564622	0	0	5.89005	44.4344	PHF20;MCRS1;SMARCA5;BAZ2A;BRCA1;SIRT1;RRP8;HCFC1
Telomere Maintenance Via Telomerase (GO:0007004)	43678	0.000529287	0.00564622	0	0	5.89005	44.4344	HSP90AA1;MRE11;RFC1;DKC1;PINX1;RPA1;TERF2IP;TNKS1BP1
mRNA Transcription By RNA Polymerase II (GO:0042789)	14215	0.000541035	0.00573344	0	0	3.74158	28.1442	NCOA1;MED1;NCOA2;NCBP1;TAF12;TAF10;TAF9;TAF8;TAF7;NCBP3;SUPT6H;TAF3
Regulation Of Protein Import Into Nucleus (GO:0042306)	14215	0.000541035	0.00573344	0	0	3.74158	28.1442	MAVS;TRIM28;BAG3;TPR;UBR5;ZC3H12A;PRKCD;EP300;FLNA;DMAP1;ECT2;RBM22
Negative Regulation Of Protein Ubiquitination (GO:0031397)	15/54	0.00054193	0.00573344	0	0	3.11997	23.4633	IVNS1ABP;UBXN1;PINX1;BUB1B;GTPBP4;CDC20;DNAJA1;PER2;GNL3L;BAG2;MARCHF7;SQSTM1;SOX4;N4BP1;HSPA1B
Monoubiquitinated Protein Deubiquitination (GO:0035520)	12359	0.00054648	0.00573431	0	0	4.05244	30.442	USP47;USP15;USP16;TAF12;ATXN7;USP9X;TAF10;TAF9;USP1;TAF7;ATXN7L3
Positive Regulation Of RNA Metabolic Process (GO:0051254)	12359	0.00054648	0.00573431	0	0	4.05244	30.442	RBM27;SETX;LIN28B;HEATR1;HABP4;RBM20;RIOK2;RIOK1;HNRNPLL;WDR43;RBM22
Positive Regulation Of Telomerase Activity (GO:0051973)	12359	0.00054648	0.00573431	0	0	4.05244	30.442	HSP90AA1;TNIP1;NVL;DKC1;PNKP;MYC;TCP1;PARN;KLF4;AURKB;MAP3K4
Positive Regulation Of Proteasomal Ubiquitin-Dependent Protein Catabolic Process (GO:0032436)	20/83	0.000553235	0.00577373	0	0	2.57762	19.3315	PABIR1;USP5;RNF14;CSNK1A1;PLK1;RAD23A;SH3RF1;CDC20;SH3RF3;FZR1;DAB2;HECTD1;BAG2;DDRGK1;SUMO2;MDM2;ELOB;STUB1;NOP53;HSPA1B
Vesicle-Mediated Transport To The Plasma Membrane (GO:0098876)	20/83	0.000553235	0.00577373	0	0	2.57762	19.3315	ANKRD27;OSBPL5;EXOC7;SEC16A;WIPF3;WASH6P;WASHC2C;PTPN23;SNX3;EHD1;SNX4;EHD4;SNX27;HGS;SNX17;MICALL1;RAB13;GOPC;ENTR1;EPS15
Protein Localization To Microtubule Organizing Center (GO:1905508)	42186	0.000563755	0.00583607	0	0	7.08443	52.9979	STIL;DCTN2;SPAG5;MBD1;CEP131;CEP192;HOOK3
Regulation Of Cellular Response To Heat (GO:1900034)	42186	0.000563755	0.00583607	0	0	7.08443	52.9979	DNAJC2;CREBBP;CHORDC1;HSF1;EP300;MAPT;SIRT1
Regulation Of mRNA Metabolic Process (GO:1903311)	42186	0.000563755	0.00583607	0	0	7.08443	52.9979	SRPK2;NCBP1;RBM8A;SLTM;SAFB;SUPT6H;IWS1
Positive Regulation Of miRNA Metabolic Process (GO:2000630)	14/49	0.000602607	0.00622155	0	0	3.24402	24.0519	POU2F1;MRTFB;MRTFA;NR3C1;FOXO3;KLF4;GNL3;SMARCA4;LIN28B;MYC;ZC3H12A;ZSWIM8;TEAD1;TP53
Regulation Of Protein Metabolic Process (GO:0051246)	22/96	0.00063003	0.00648729	0	0	2.41462	17.7951	MTPN;EIF2B4;ROCK2;UHRF1;NOLC1;TSC1;FOXO3;KLF4;SSH1;RBM3;ATXN2;MAPK7;TCOF1;HGS;TRAF3;CHEK2;WDR91;MDM2;GEMIN5;FAM83D;DUS3L;EIF4G1
Positive Regulation Of Translation In Response To Stress (GO:0032056)	45050	0.00067084	0.00687075	0	0	32.3545	236.414	IMPACT;NCK2;EIF4G1;NCK1
Regulation Of Protein Deubiquitination (GO:0090085)	45050	0.00067084	0.00687075	0	0	32.3545	236.414	OTUD4;TNIP1;ZC3H12A;TANK
Astral Microtubule Organization (GO:0030953)	45143	0.000679936	0.00687253	0	0	13.4857	98.3579	DLG1;NUMA1;TPPP;CLASP1;RAB11A
ncRNA Export From Nucleus (GO:0097064)	45143	0.000679936	0.00687253	0	0	13.4857	98.3579	NPM1;SSB;NCBP3;PHAX;TSC1
Regulation Of DNA Methylation (GO:0044030)	45143	0.000679936	0.00687253	0	0	13.4857	98.3579	MECP2;KMT2A;MYC;SMARCA5;MPHOSPH8
Regulation Of Mitotic Centrosome Separation (GO:0046602)	45143	0.000679936	0.00687253	0	0	13.4857	98.3579	NSFL1C;RANBP1;UBXN2B;CHEK1;KIF11
Regulation Of Nuclear Cell Cycle DNA Replication (GO:0033262)	45143	0.000679936	0.00687253	0	0	13.4857	98.3579	TIPIN;DBF4;ATRX;WIZ;CDC7
Axonal Transport (GO:0098930)	14580	0.000703945	0.00704128	0	0	3.6028	26.152	SPAST;OPA1;DST;DCTN1;KIF3A;KIF4A;BLOC1S3;NEFL;KIF1B;KIF1A;MAPT;HDAC6
Internal Peptidyl-Lysine Acetylation (GO:0018393)	14580	0.000703945	0.00704128	0	0	3.6028	26.152	BAG6;ATAT1;CREBBP;TAF12;VPS72;TAF10;TAF9;EP400;EP300;KAT7;BRD8;DMAP1
Positive Regulation Of Intracellular Transport (GO:0032388)	14580	0.000703945	0.00704128	0	0	3.6028	26.152	EHD1;BCAS3;ICE1;NUMA1;SPAG5;MBD1;TPR;CEP131;RAB29;PCNT;KIF20B;CEP290
Positive Regulation Of Lymphocyte Differentiation (GO:0045621)	14580	0.000703945	0.00704128	0	0	3.6028	26.152	SMARCE1;SMARCD2;PBRM1;SMARCC1;XRCC6;SMARCC2;ZMIZ1;ARID2;BRD7;ARID1A;ARID1B;SMARCA4
RNA Biosynthetic Process (GO:0032774)	47392	0.000718075	0.00710876	0	0	4.2645	30.8705	SETX;POLA1;POLA2;TAF12;NCOA6;TAF10;SMARCA5;TAF7;RSF1;ZFP36L2
TOR Signaling (GO:0031929)	47392	0.000718075	0.00710876	0	0	4.2645	30.8705	FLCN;CCDC88A;LARP1;RPS6KB1;SYAP1;RPS6;EIF4EBP1;EIF4EBP2;RICTOR;LAMTOR1
Positive Regulation Of Viral Genome Replication (GO:0045070)	47392	0.000718075	0.00710876	0	0	4.2645	30.8705	TOP2A;SRPK2;TOP2B;DDX3X;LARP1;STAU1;VAPB;RAD23A;PKN2;PABPC1
Protein K11-linked Ubiquitination (GO:0070979)	47392	0.000718075	0.00710876	0	0	4.2645	30.8705	FZR1;CDC23;ANAPC7;UBE2S;CDC26;CDC27;CDC16;ANAPC4;ANAPC5;ANAPC2
Protein Modification Process (GO:0036211)	106/711	0.000726793	0.00717661	0	0	1.43564	10.3752	PRAG1;ARAF;JADE3;DCAF1;STK10;PPP4R2;CHEK2;CHEK1;NEK1;KAT7;MAP3K9;PRKACA;SBF1;TGM3;MORC3;PRKCE;PRKCD;PRKCA;PRPF4B;VRK1;VRK2;PPP4R3B;HASPIN;ATG13;PHKA2;PRKAB1;CDC25B;PLPP6;ILF3;MELK;SIK3;SIK2;MTMR3;PIK3R4;CDCA8;MTMR6;HLCS;ABL1;ABL2;MARK3;MARK2;MARK1;CDK17;SRPK2;CDK18;NEK4;PLK1;SSH2;SSH1;FER;WNK1;ATG16L1;UBE2S;WNK3;UBA3;STT3B;UBE2M;SMG1;BMPR2;DUSP16;TRIOBP;ING5;PPP3CA;TLK2;DSP;BRD2;PPP1R12A;PARP4;PA…
Positive Regulation Of Protein Localization (GO:1903829)	20/85	0.000765795	0.00754239	0	0	2.49803	17.9223	YAP1;TCF7L2;CREBBP;NUMA1;PLK1;VRK1;RTN4;GNL3;CCDC88A;GNL3L;APC;DDRGK1;CENPJ;CROCC;MAP1A;KAT7;STX4;MAPT;ENTR1;FERMT2
Cellular Response To UV (GO:0034644)	19/79	0.000771694	0.0075811	0	0	2.57043	18.4221	USP47;CDKN1A;CREBBP;NPM1;PARP1;METTL3;PRKCD;NOC2L;SIRT1;CDC25A;AURKB;DDB2;YY1;MYC;DHX36;EP300;RPL26;TP53;N4BP1
Nucleotide-Excision Repair (GO:0006289)	15/56	0.000823411	0.00806859	0	0	2.96744	21.0749	CETN2;PNKP;RPA1;RAD23A;SIRT1;DDB2;POLD3;POLA1;SLX4;NTHL1;ERCC5;MMS19;ERCC6;POLE;TP53
Negative Regulation Of Macromolecule Biosynthetic Process (GO:0010558)	22/98	0.000846698	0.00827572	0	0	2.35081	16.63	CDKN1A;NIBAN2;BMPR2;DDX3X;FMR1;EIF4A3;TSC1;PUS7;GIGYF2;FXR1;EIF4ENIF1;RBM4;ILF3;DACH1;LARP1;SELENOS;EPRS1;NCL;DHX36;SERBP1;IGF2BP1;TAF7
Golgi Organization (GO:0007030)	27/130	0.000849306	0.0082802	0	0	2.13044	15.0645	USP6NL;RAB1A;UBXN2B;GCC2;SYNE1;ARHGAP21;RAB29;ZNF501;RAB8A;CLASP1;VTI1B;CLASP2;BCAS3;CSNK1A1;SEC16A;VRK1;LYSMD3;YWHAZ;TJAP1;NSFL1C;GOLPH3;SEC23IP;GORASP2;GOLGB1;TRIP11;BLZF1;OPTN
Negative Regulation Of Protein Localization (GO:1903828)	14946	0.000905938	0.00877447	0	0	3.47393	24.3402	ILRUN;BTF3;FLCN;NSFL1C;UBXN2B;ROCK2;MAP1A;CTNNA1;GOPC;TAX1BP3;MACROH2A1;YWHAZ
Axonal Transport Of Mitochondrion (GO:0019896)	45266	0.000911396	0.00877447	0	0	8.09372	56.6604	SPAST;OPA1;NEFL;MAPT;TRAK1;HDAC6
Mitotic DNA Integrity Checkpoint Signaling (GO:0044774)	45266	0.000911396	0.00877447	0	0	8.09372	56.6604	STK33;ORC1;CHEK2;SETMAR;TOPBP1;TICRR
Positive Regulation Of Neuron Migration (GO:2001224)	45266	0.000911396	0.00877447	0	0	8.09372	56.6604	SHTN1;NIPBL;ZNF609;DAB2IP;RAPGEF2;KIF20B
Primary miRNA Processing (GO:0031053)	45266	0.000911396	0.00877447	0	0	8.09372	56.6604	NCBP1;HNRNPA2B1;METTL3;SRRT;DGCR8;SRSF3
Regulation Of Intracellular Estrogen Receptor Signaling Pathway (GO:0033146)	45901	0.000927112	0.00890351	0	0	4.55638	31.8192	YAP1;PAGR1;KMT2D;VPS18;PAK1;DDRGK1;UBA5;CNOT2;STRN3
RNA Modification (GO:0009451)	14/51	0.000934221	0.00890516	0	0	3.06832	21.404	PUS3;METTL2B;RBM15;SSB;NSUN2;METTL3;MEPCE;PARN;BCDIN3D;ADAR;PUS7;HNRNPAB;FTSJ3;RBM15B
Positive Regulation Of DNA Recombination (GO:0045911)	14/51	0.000934221	0.00890516	0	0	3.06832	21.404	PARP1;FUS;RAD51AP1;MRNIP;VPS72;HMCES;EP400;MMS19;BRD8;DMAP1;TP53BP1;ERCC6;ARID2;HDGFL2
Positive Regulation Of Protein Localization To Cell Periphery (GO:1904377)	14/51	0.000934221	0.00890516	0	0	3.06832	21.404	GPSM2;NUMA1;EPB41;PRKCE;ARHGEF16;ZDHHC8;SORBS1;DLG1;EPB41L2;STAC2;WNK3;STX4;SQSTM1;SPTBN1
Positive Regulation Of Mitotic Nuclear Division (GO:0045840)	13089	0.000957261	0.00910225	0	0	3.71432	25.8198	RB1;CDC20;CDC23;ANAPC7;ESPL1;NSMCE2;CDC16;NUSAP1;ANAPC5;PHIP;DLGAP5
Regulation Of Protein Binding (GO:0043393)	25/118	0.000961311	0.00911825	0	0	2.18397	15.1725	HDAC5;CDKN1A;EPB41;NVL;USP33;ADD1;AURKB;ADD2;BAG2;PRKACA;MARK3;MARK2;TCF7L2;USP9X;AMFR;PRKCD;PLK1;TFIP11;GTF2F1;DAB2;GNL3L;SUB1;RAPGEF2;ZFPM1;NES
DNA Geometric Change (GO:0032392)	11232	0.000971727	0.00917186	0	0	4.05105	28.0998	UPF1;BLM;WRN;MRE11;MCM9;DHX36;HNRNPA2B1;HMGB2;ASCC2;NBN
Nucleic Acid Metabolic Process (GO:0090304)	11232	0.000971727	0.00917186	0	0	4.05105	28.0998	FEN1;ATXN2;WRN;RECQL5;XRN2;WDR74;SETMAR;MMS19;TOPBP1;KPNA2
Protein Transport (GO:0015031)	53/313	0.000984065	0.00926561	0	0	1.66185	11.5064	C17ORF75;LRSAM1;MIA2;GCC2;MIA3;GOLGA4;KIF13A;TOM1;ARFIP1;EIF2D;CEP290;RAB8A;MEN1;NDC1;AP3B1;ANK3;ARFGAP3;CTTN;RAB34;MYH9;PHIP;ARHGEF2;SLU7;BLZF1;OPTN;MACF1;RAB1A;COPA;SAR1A;VPS26B;NAPG;HDAC6;SNX4;SNX1;SNX27;KIF3A;RAB29;STX4;SPTBN1;NPM1;SYNRG;SEPTIN9;ARCN1;EHD1;CENPF;SEC23IP;SNX18;IFT22;GOLPH3;KRT18;SNX17;RAB13;COPG1
Replication Fork Processing (GO:0031297)	13/46	0.00104696	0.00983375	0	0	3.19377	21.9152	SMARCAL1;BLM;MRE11;PARP1;BOD1L1;ATRX;THOC1;SETMAR;NUCKS1;BRCA1;SAMHD1;WRN;NBN
Telomere Organization (GO:0032200)	16/63	0.00105028	0.00984098	0	0	2.76152	18.9404	INO80B;BLM;INO80E;SP100;XRCC6;MRE11;PARP1;MCRS1;ATRX;DOT1L;RPA1;YY1;WRN;TERF2IP;NBN;H3-3A
Protein Localization (GO:0008104)	58/351	0.00107608	0.0100583	0	0	1.61452	11.0343	C17ORF75;CCDC120;AKAP10;NIPBL;AKAP11;KIF13A;SH3PXD2B;ARFIP1;EIF2D;SHROOM2;TSC2;AP3B1;ANK3;ARFGAP3;ATG13;PARD3B;CTTN;HEATR5B;HGS;PARD3;MAPRE3;PHIP;ARHGEF2;MAPRE1;TP53;SLU7;SQSTM1;RAB1A;COPA;SAR1A;VPS26B;NAPG;HDAC6;SNX1;SNX27;KIF3A;RAB29;FLNA;STX4;NPM1;USP9X;LRBA;SYNRG;HOOK3;SEPTIN9;AP4B1;ARCN1;EHD1;OCLN;SEC23IP;IFT22;NIN;SNX17;HOOK1;CROCC;GOPC;LAMTOR1;FERMT2
Regulation Of Protein-Containing Complex Assembly (GO:0043254)	25/119	0.00109198	0.0101821	0	0	2.16061	14.7349	RB1;DDX3X;ICE1;SAR1A;TRAF3IP1;HJURP;HDAC6;CHAF1B;VPS8;HSF1;EP300;TPPP;ANKS1B;ATF7IP;FARP2;VPS18;HSP90AA1;RIOK3;DAB2IP;TFIP11;SEPTIN9;HCFC1;GNL3L;RAF1;NOP53
Negative Regulation Of Programmed Cell Death (GO:0043069)	62/381	0.00109669	0.0102014	0	0	1.5858	10.8079	AVEN;ANKLE2;MRE11;DDX3X;ARAF;KIF14;SH3RF1;HMGN5;OPA1;SIX4;MYC;CFL1;CASP2;MED1;USP47;TSC22D1;OXSR1;MAPK8IP3;SIRT1;YWHAZ;POU3F3;PHIP;RAF1;TP53;HDAC1;TAF9;XIAP;CBL;FOXO1;MTDH;ARHGAP21;BAG4;BAG3;DDRGK1;BAG1;FLNA;RICTOR;RIPK1;TAF9B;PAK2;MAP4K4;NPM1;STIL;NIBAN2;API5;PLK1;PA2G4;HYPK;SETX;TJP1;DNAJA1;DAB2;GOLPH3;HNRNPK;KRT18;SON;RPS6KB1;WNK3;MDM2;ERCC5;CIAPIN1;HSPA1B
Peptidyl-Serine Modification (GO:0018209)	32/166	0.00114481	0.0106232	0	0	1.94189	13.1515	SMG1;CAMK2D;PKN3;ROCK2;TTK;MKNK1;PBK;TLK2;RICTOR;PRKACA;MARK3;PAK2;MARK2;MARK1;SRPK2;MORC3;CSNK1A1;PRKCE;PRKCD;PLK1;PRKCA;VRK1;CDC7;VRK2;VRK3;MASTL;HIPK1;RPS6KB1;WNK1;PKN2;TOP1;PKN1
Negative Regulation Of DNA Recombination (GO:0045910)	15311	0.00115395	0.0106824	0	0	3.35395	22.688	MSH6;H1-4;BLM;SMCHD1;TERF2IP;KMT5A;TP53BP1;H1-0;SENP3;H1-10;H1-3;H1-2
Focal Adhesion Assembly (GO:0048041)	44409	0.00116448	0.0107282	0	0	4.98333	33.6648	BCR;CTTN;PEAK1;TAOK2;TRIP6;PIP5K1A;SORBS1;FERMT2
snRNA Metabolic Process (GO:0016073)	44409	0.00116448	0.0107282	0	0	4.98333	33.6648	ZCCHC8;INTS12;USPL1;MEPCE;TUT1;MTREX;INTS9;RBM7
Positive Regulation Of Plasma Membrane Bounded Cell Projection Assembly (GO:0120034)	20/88	0.00121496	0.0111666	0	0	2.38742	16.0268	BCAS3;AKIRIN1;FMR1;PPP1R35;FNBP1L;ARHGAP35;ANLN;CCDC88A;IFT88;OCLN;APC;CDC42EP4;CROCC;DPYSL3;PALM;CDC42EP1;ENTR1;WASF2;TAPT1;NDEL1
Endocytic Recycling (GO:0032456)	16/64	0.00125937	0.0115198	0	0	2.70384	18.0539	ANKRD27;WIPF3;WASH6P;WASHC2C;PTPN23;SNX3;EHD1;SNX4;EHD4;SNX27;HGS;SNX17;MICALL1;RAB13;ENTR1;EPS15
Positive Regulation Of T Cell Differentiation (GO:0045582)	16/64	0.00125937	0.0115198	0	0	2.70384	18.0539	SMARCE1;PBRM1;SMARCC1;SMARCD2;SMARCC2;ARID1A;FOXO3;ARID1B;GLI2;SMARCA4;SART1;BCL6;ZMIZ1;ARID2;BRD7;SOX4
Regulation Of Cellular Biosynthetic Process (GO:0031326)	17/70	0.00127413	0.0115218	0	0	2.60226	17.3454	MED1;MTPN;EIF2B4;NOLC1;JADE3;TSC1;FOXO3;SIRT1;RBM3;ING5;ATXN2;TCOF1;EIF6;NOS1AP;GEMIN5;KAT7;DUS3L
Mitotic G1 DNA Damage Checkpoint Signaling (GO:0031571)	46266	0.00128053	0.0115218	0	0	4.28811	28.5609	CDKN1A;CHEK2;MDM2;WAC;CASP2;RPL26;GTSE1;TP53;PML
Mitotic Spindle Assembly Checkpoint Signaling (GO:0007094)	46266	0.00128053	0.0115218	0	0	4.28811	28.5609	CDC20;CENPF;TPR;PLK1;BUB1B;TTK;HASPIN;BUB1;NDC80
Mitotic Spindle Checkpoint Signaling (GO:0071174)	46266	0.00128053	0.0115218	0	0	4.28811	28.5609	CDC20;CENPF;TPR;PLK1;BUB1B;TTK;HASPIN;BUB1;NDC80
Nucleic Acid Phosphodiester Bond Hydrolysis (GO:0090305)	46266	0.00128053	0.0115218	0	0	4.28811	28.5609	EDC4;FEN1;MRE11;ZC3H12A;SETMAR;DICER1;DCP1A;EDC3;DCP1B
Regulation Of Keratinocyte Differentiation (GO:0045616)	46266	0.00128053	0.0115218	0	0	4.28811	28.5609	MED1;FOXC1;NUMA1;ROCK2;NCOA3;MACROH2A2;SRSF6;MACROH2A1;SGPP1
Spindle Assembly Checkpoint Signaling (GO:0071173)	46266	0.00128053	0.0115218	0	0	4.28811	28.5609	CDC20;CENPF;TPR;PLK1;BUB1B;TTK;HASPIN;BUB1;NDC80
Regulation Of Cell Morphogenesis (GO:0022604)	11597	0.00129428	0.0116183	0	0	3.85792	25.6544	MACF1;ZMYM3;ZMYM4;CFL1;PHIP;LARP4;PDZD8;MYO9A;CAMSAP1;FERMT2
Insulin Receptor Signaling Pathway (GO:0008286)	13/47	0.00130326	0.0116447	0	0	3.09966	20.5907	STXBP4;IRS2;SORBS1;PIK3C2A;BAIAP2;SOGA1;FOXO1;FER;GRB10;ZNF106;PHIP;BCAR1;PTPN2
Regulation Of Signal Transduction By P53 Class Mediator (GO:1901796)	13/47	0.00130326	0.0116447	0	0	3.09966	20.5907	PAK1IP1;NOP2;AURKB;MLF1;CHEK2;KAT6A;CHEK1;MDM2;EP300;KMT5A;RPL37;NOP53;SOX4
Regulation Of Cytoskeleton Organization (GO:0051493)	24/114	0.00131804	0.0117494	0	0	2.16587	14.3632	PHLDB1;TRAF3IP1;ROCK2;PRKCD;ARHGAP17;BAIAP2;SORBS3;ARHGAP35;BICD2;CAMSAP3;TJP1;CCDC88A;DIAPH1;PAK1;BAIAP2L1;TAOK2;RICTOR;TPPP;MAPT;PHLDB2;MPDZ;PAK2;MARK2;CLASP1
Homologous Recombination (GO:0035825)	45174	0.00139087	0.0122491	0	0	10.1137	66.5261	MRE11;NUCKS1;BRCA1;NBN;TOPBP1
Neurotransmitter Receptor Transport To Postsynaptic Membrane (GO:0098969)	45174	0.00139087	0.0122491	0	0	10.1137	66.5261	GRIPAP1;NCOA2;SCRIB;RAB11A;RAB8A
Regulation Of Histone Methylation (GO:0031060)	45174	0.00139087	0.0122491	0	0	10.1137	66.5261	EHMT2;SMARCA5;EHMT1;SIRT1;RRP8
NLS-bearing Protein Import Into Nucleus (GO:0006607)	42917	0.00139635	0.0122491	0	0	5.66691	37.2537	RANBP2;KPNA6;RGPD5;NUP35;KPNA2;RGPD1;KPNA3
Regulation Of Brown Fat Cell Differentiation (GO:0090335)	42917	0.00139635	0.0122491	0	0	5.66691	37.2537	FTO;FLCN;SOX13;HNRNPU;SIX1;SIRT1;RREB1
Regulation Of Mitotic Cell Cycle Spindle Assembly Checkpoint (GO:0090266)	42917	0.00139635	0.0122491	0	0	5.66691	37.2537	DYNC1LI1;INCENP;TPR;CDCA8;AURKB;NDC80;CDK5RAP2
Regulation Of Telomere Maintenance Via Telomere Lengthening (GO:1904356)	42917	0.00139635	0.0122491	0	0	5.66691	37.2537	SLX4;PARP1;TNIP1;PINX1;DHX36;HNRNPA2B1;SMG6
Actin Cytoskeleton Reorganization (GO:0031532)	14/53	0.00140738	0.0123178	0	0	2.91064	19.1113	FARP2;PTPN1;MINK1;PARVA;CDC42BPA;PAK1;FER;SIPA1L1;CTTN;MYH9;FLNA;PIP5K1A;RICTOR;BCAR1
Positive Regulation Of Ubiquitin-Dependent Protein Catabolic Process (GO:2000060)	19/83	0.00145418	0.0126542	0	0	2.40924	15.7403	PABIR1;L3MBTL3;USP5;RNF14;CSNK1A1;PLK1;RAD23A;SH3RF1;SH3RF3;DAB2;HECTD1;BAG2;DDRGK1;SUMO2;MDM2;ELOB;STUB1;NOP53;HSPA1B
DNA Integrity Checkpoint Signaling (GO:0031570)	15676	0.00145568	0.0126542	0	0	3.24197	21.1775	H2AX;CAMSAP3;CDT1;TIPIN;CHEK2;DOT1L;CHEK1;SETMAR;NBN;TP53BP1;ERCC6;ATRIP
Modulation By Host Of Symbiont Process (GO:0051851)	15676	0.00145568	0.0126542	0	0	3.24197	21.1775	EEA1;CTDP1;SNW1;TFAP4;HDAC1;ROCK2;RAB29;EP300;NUCKS1;RRP1B;CHD1;SMARCA4
Regulation Of Multicellular Organismal Development (GO:2000026)	15/59	0.00147167	0.0127644	0	0	2.76465	18.0293	INO80B;INO80E;BRPF1;MCRS1;EHMT1;MYSM1;YY1;BAG6;ING5;NIPBL;RACGAP1;KAT6B;KAT6A;DHX36;TRIP12
Negative Regulation Of Supramolecular Fiber Organization (GO:1902904)	17/71	0.00150616	0.0130342	0	0	2.55393	16.5959	APC2;PRKCD;CKAP2;SSH2;SSH3;CAMSAP2;SSH1;LIMA1;TPX2;ATXN7;MAP2;STMN1;ARHGEF2;MAPRE1;HDGFL3;CLASP1;CLASP2
Protein Autophosphorylation (GO:0046777)	31/162	0.00153199	0.0131383	0	0	1.92373	12.4681	SMG1;CAMK2D;AURKB;STK10;STK33;PAK1;EEF2K;CHEK2;MKNK1;ABL1;RIPK1;RIOK2;MAP3K9;MARK3;PAK2;MARK2;MAP3K3;CAD;MINK1;VRK1;VRK2;OXSR1;ATG13;FER;PIKFYVE;MELK;PEAK1;WNK3;TAOK2;SIK2;CDK12
Positive Regulation Of Heterochromatin Formation (GO:0031453)	41426	0.00153524	0.0131383	0	0	6.93709	44.9458	TRIM28;TASOR;TPR;PPHLN1;MORC2;MPHOSPH8
Positive Regulation Of Keratinocyte Differentiation (GO:0045618)	41426	0.00153524	0.0131383	0	0	6.93709	44.9458	MED1;FOXC1;NUMA1;NCOA3;MACROH2A2;MACROH2A1
Positive Regulation Of Protein Deacetylation (GO:0090312)	41426	0.00153524	0.0131383	0	0	6.93709	44.9458	NIPBL;BRMS1;SMARCA5;BAZ2A;SIRT1;RRP8
Regulation Of Transcription Of Nucleolar Large rRNA By RNA Polymerase I (GO:1901836)	41426	0.00153524	0.0131383	0	0	6.93709	44.9458	NCL;MACROH2A2;MACROH2A1;PWP1;NOP53;SMARCA4
Brain Development (GO:0007420)	32/169	0.00155505	0.0132782	0	0	1.89905	12.2797	RTN1;CHD8;SMG9;MACROH2A2;SPATA5;RTN4;PHF8;BAG6;NIPBL;FLNB;RBBP7;SOX6;CIC;GIT1;CDK5RAP2;BPTF;ZFHX3;KDM4B;ANAPC7;MAP1S;NCOA6;UTP3;SETD1A;MINK1;SHROOM2;CENPF;TMX2;SYNJ1;RAPGEF2;TBC1D23;NES;RAB3GAP1
Protein Localization To Cell Periphery (GO:1990778)	28/142	0.00158753	0.0135256	0	0	1.99584	12.8643	ROCK2;SLC9A3R2;SLC9A3R1;EPB41L3;MAP7;RAB29;PIP5K1A;FLNA;SPTBN1;RAB8A;CLASP2;PPIL2;SEC16A;DENND4C;ANK3;RAB11A;EHD1;CACNB2;DLG1;EHD4;PACS1;RAB34;SLMAP;WNK3;RAB13;PKP2;RAPGEF2;RAPGEF6
Post-Translational Protein Modification (GO:0043687)	13/48	0.00160965	0.0136838	0	0	3.01093	19.3655	PARP1;PARP2;PRKCD;PRKCA;ZC3HAV1;BAZ1B;AURKB;DCAF1;HLCS;UBA3;PKN1;STT3B;UBE2M
Cellular Response To Topologically Incorrect Protein (GO:0035967)	44774	0.00165461	0.0140351	0	0	4.62711	29.6329	PTPN1;BAG3;HSPB8;HSF1;DAB2IP;STUB1;HDAC6;OPTN
Regulation Of Myoblast Differentiation (GO:0045661)	14/54	0.00171029	0.0144755	0	0	2.83772	18.0794	SMARCE1;MEF2C;PBRM1;SMARCC1;SMARCD2;AKIRIN1;SMARCC2;TRIP4;ARID1A;ARID1B;SMARCA4;ARID2;BRD7;SOX4
DNA-templated DNA Replication Maintenance Of Fidelity (GO:0045005)	16041	0.00181958	0.0152388	0	0	3.13721	19.7932	CAMSAP3;SMARCAL1;BLM;WRN;TIPIN;MCM9;BOD1L1;ATRX;THOC1;SETMAR;NUCKS1;POLE
DNA Strand Resection Involved In Replication Fork Processing (GO:0110025)	45081	0.0018361	0.0152388	0	0	16.1764	101.913	MRE11;BRCA1;NBN;SAMHD1
Neurotransmitter Receptor Transport, Endosome To Postsynaptic Membrane (GO:0098887)	45081	0.0018361	0.0152388	0	0	16.1764	101.913	GRIPAP1;NCOA2;SCRIB;RAB11A
Positive Regulation Of RNA Binding (GO:1905216)	45081	0.0018361	0.0152388	0	0	16.1764	101.913	NCBP1;FMR1;EIF3E;LARP6
Positive Regulation Of Autophagosome Maturation (GO:1901098)	45081	0.0018361	0.0152388	0	0	16.1764	101.913	FYCO1;CALCOCO2;TOM1;SMCR8
Positive Regulation Of Intracellular Estrogen Receptor Signaling Pathway (GO:0033148)	45081	0.0018361	0.0152388	0	0	16.1764	101.913	PAGR1;YAP1;KMT2D;PAK1
Positive Regulation Of mRNA Binding (GO:1902416)	45081	0.0018361	0.0152388	0	0	16.1764	101.913	FMR1;EIF3E;LARP6;EIF4G1
rDNA Heterochromatin Formation (GO:0000183)	45081	0.0018361	0.0152388	0	0	16.1764	101.913	BEND3;SMARCA5;SIRT1;RRP8
Transcription-Dependent Tethering Of RNA Polymerase II Gene DNA At Nuclear Periphery (GO:0000972)	45081	0.0018361	0.0152388	0	0	16.1764	101.913	NUP107;NUP133;NUP155;NUP98
Organelle Assembly (GO:0070925)	53/322	0.00187621	0.0155383	0	0	1.60543	10.0797	DYNC2I1;UBXN2B;TRAF3IP1;FMR1;CEP164;PTPN23;FNBP1L;NUDCD3;NEK1;CEP290;RAB8A;OFD1;CEP131;KIF24;AP3B1;VPS37A;ATG13;IFT88;IFT81;RILPL1;HGS;GORASP2;PHIP;SSX2IP;CHMP5;RAB1A;MACIR;ASAP1;HDAC6;FXR1;ABLIM1;KIF3A;MVB12A;FLNA;PCNT;YTHDF1;MBD1;RAB3IP;PARVA;RAB11A;SEPTIN7;EHD1;ATAT1;NSFL1C;IFT22;EHD4;ATG16L1;KIAA0586;CENPJ;UBAP1;CCDC66;CLUAP1;ATG2B
Heart Development (GO:0007507)	32/171	0.00189449	0.015656	0	0	1.87151	11.7321	CDKN1A;FOXC1;BMPR2;TCF25;CHD7;GATA4;SMG9;PKD2;GLI2;PDLIM1;AKAP13;NIPBL;PDLIM3;SALL1;PDLIM2;SH3PXD2B;DVL2;PDLIM5;SOX4;PDLIM7;MEF2A;TBX1;MEF2C;NCOA6;TSC2;OXSR1;PKP2;PHIP;TAB2;CCM2;BCOR;ZFPM1
Ubiquitin-Dependent Protein Catabolic Process (GO:0006511)	59/367	0.00190437	0.0157039	0	0	1.56176	9.78224	UBXN1;UBXN2B;RNF14;USP33;ZFAND2B;KIF14;PTPN23;FBXO21;CDC23;WDR91;UBXN7;UFD1;APC2;KCTD2;UBE4B;RAD23A;VPS37A;SIRT1;KCTD5;RC3H2;RNF40;PSMA5;PSMA6;PSMA4;PSMA1;SQSTM1;CHMP5;UHRF1;UBR4;AGAP3;CBL;PCNP;BAG6;ATXN3;RNF213;C18ORF25;HECTD1;MTA1;PCBP2;ZSWIM8;MVB12A;RBBP6;PSMF1;CSNK1A1;USP9X;RNF25;AMFR;SYVN1;PML;NSFL1C;APC;UBE2S;RLIM;MDM2;MKRN2;UBAP1;TRIP12;UBA1;STUB1
Protein Localization To Organelle (GO:0033365)	27/137	0.0019192	0.0157924	0	0	1.99408	12.4747	DDX3X;WASHC2C;SIX1;GCC2;AUP1;TOR1AIP1;BICD2;WASHC2A;FAM83H;PAK1;SIX4;DDRGK1;LMNA;MICALL1;PACSIN2;RAB8A;SSB;RPA1;RAB11A;EHD1;DNAJA1;MAVS;PIKFYVE;CROCC;MDM2;DCP1A;OPTN
Nuclear Export (GO:0051168)	13/49	0.0019733	0.016203	0	0	2.92713	18.2303	NUP214;RANBP2;NUP188;NUP155;NUP153;RANGAP1;LSG1;DDX39A;POM121C;NUP42;XPO6;TPR;NUP98
Cilium Organization (GO:0044782)	40/228	0.00200275	0.0164098	0	0	1.73123	10.7565	DYNC2I1;RAB1A;MACIR;TRAF3IP1;CEP164;ASAP1;PTPN23;FNBP1L;PKD2;HDAC6;SLC9A3R1;NUDCD3;ABLIM1;KIF3A;FLNA;NEK1;MAP4;PCNT;CEP290;RAB8A;OFD1;MBD1;RAB3IP;CEP131;KIF24;PARVA;SEPTIN7;EHD1;ATAT1;IFT88;IFT22;EHD4;IFT81;RILPL1;KIAA0586;CENPJ;PHIP;CCDC66;SSX2IP;CLUAP1
RNA 3'-End Processing (GO:0031123)	14185	0.00202395	0.0165132	0	0	3.30106	20.4755	INTS12;CPSF7;LIN28B;TUT7;SSB;NCBP1;TUT4;PAPOLA;RPRD2;TRNT1;INTS9
Maturation Of SSU-rRNA (GO:0030490)	14185	0.00202395	0.0165132	0	0	3.30106	20.4755	NOP14;NOB1;RIOK3;UTP3;HEATR1;NGDN;RIOK2;NOL10;RIOK1;DDX52;WDR43
Cellular Response To Reactive Oxygen Species (GO:0034614)	17/73	0.00207803	0.0169186	0	0	2.46244	15.2089	OSER1;ZNF580;ERCC6L2;PRKCD;PXN;AGAP3;PKD2;SIRT1;HDAC6;SETX;FER;MAPK7;RIPK1;MAPT;ECT2;SQSTM1;ANKZF1
Protein K63-linked Deubiquitination (GO:0070536)	12328	0.00219987	0.0177977	0	0	3.52206	21.5527	OTUD4;USP13;OTUD5;ATXN3;USP8;USP9X;USP33;UIMC1;ABRAXAS2;BRCA1
Regulation Of Protein Polymerization (GO:0032271)	12328	0.00219987	0.0177977	0	0	3.52206	21.5527	CAMSAP3;HSP90AA1;PLEKHG2;MAP2;ABL1;MAPRE3;TPPP;MAPT;CAMSAP1;CAMSAP2
Signal Transduction By P53 Class Mediator (GO:0072331)	12328	0.00219987	0.0177977	0	0	3.52206	21.5527	DDX5;PPP1R13B;MYBBP1A;USP10;ATRX;JMY;TP53BP2;NBN;TP53;RRP8
Negative Regulation Of Binding (GO:0051100)	19/86	0.00225437	0.0181662	0	0	2.30097	14.0242	ILRUN;CDKN1A;SP100;PEX19;USP33;PRKCD;RSF1;TFIP11;GTF2F1;GTPBP4;AURKB;WAPL;DAB2;GNL3L;TFAP4;BAG2;HABP4;ZFPM1;NES
Positive Regulation Of Nucleocytoplasmic Transport (GO:0046824)	16407	0.00225485	0.0181662	0	0	3.03901	18.5217	MAVS;TRIM28;BAG3;TPR;UBR5;ZC3H12A;PRKCD;EP300;FLNA;DMAP1;ECT2;RBM22
U2-type Prespliceosome Assembly (GO:1903241)	45139	0.00229446	0.0182939	0	0	4.3184	26.244	SF3A1;SF3B2;SF3A2;DDX46;RBMX2;SNRPA1;HTATSF1;SF3B1
Histone mRNA Metabolic Process (GO:0008334)	45139	0.00229446	0.0182939	0	0	4.3184	26.244	SLBP;UPF1;SSB;TUT7;NCBP1;TUT4;TUT1;DCP2
Protein Localization To Cell Junction (GO:1902414)	45139	0.00229446	0.0182939	0	0	4.3184	26.244	DSP;TJP1;ILF3;STAU1;STAU2;KIF3A;PAK2;FERMT2
Regulation Of Cell Junction Assembly (GO:1901888)	45139	0.00229446	0.0182939	0	0	4.3184	26.244	TJP1;SETD5;MEF2C;ROCK2;RAPGEF1;RAPGEF2;PDLIM5;PRKACA
Rescue Of Stalled Ribosome (GO:0072344)	45139	0.00229446	0.0182939	0	0	4.3184	26.244	HBS1L;RNF14;RNF25;TCF25;USP10;TRIP4;ASCC2;ANKZF1
Cell-Substrate Junction Assembly (GO:0007044)	46997	0.00230968	0.0183394	0	0	3.8363	23.2888	BCR;DST;CTTN;PEAK1;TAOK2;TRIP6;PIP5K1A;SORBS1;FERMT2
Negative Regulation Of Mitotic Metaphase/Anaphase Transition (GO:0045841)	46997	0.00230968	0.0183394	0	0	3.8363	23.2888	CDC20;CENPF;TPR;PLK1;BUB1B;TTK;HASPIN;BUB1;NDC80
Positive Regulation Of Cellular Process (GO:0048522)	88/594	0.00236533	0.0187425	0	0	1.42106	8.5929	DDX3X;NUMA1;CDCA7L;KIF14;ASH2L;IRS2;FOXM1;MECP2;PPP3CA;FLCN;HMGN5;PPP1R13L;CSPP1;MYC;CHEK1;ARID2;TEAD1;SOX4;H3-3A;PABIR1;USP47;SMARCC1;TIPIN;PBRM1;SMARCC2;TSC22D1;NCBP1;CEP131;RPS6;PRKCA;RAD23A;DICER1;CCDC117;ARID1A;SIRT1;ARID1B;POU3F3;HCFC1;CDC25B;SAPCD2;PARD3;MAP1A;PHIP;MAPT;KIF20B;EAPP;HDGFL2;ANKRD17;YAP1;KMT2D;MTPN;SMARCD2;HDAC1;MAZ;DOT1L;NOP2;TTK;CDKN2AIP;BICRA;PAK1;DDRGK1;NACC1;DHX36;MARCHF…
Formation Of Cytoplasmic Translation Initiation Complex (GO:0001732)	41791	0.00243751	0.0191178	0	0	6.06961	36.5195	EIF5;EIF6;EIF3J;EIF3H;EIF3E;EIF3B
Histone mRNA Catabolic Process (GO:0071044)	41791	0.00243751	0.0191178	0	0	6.06961	36.5195	UPF1;SSB;TUT7;TUT4;TUT1;DCP2
miRNA-mediated Gene Silencing By Inhibition Of Translation (GO:0035278)	41791	0.00243751	0.0191178	0	0	6.06961	36.5195	EIF4ENIF1;RBM4;EIF6;TNRC6A;EIF4G1;TNRC6B
Negative Regulation Of mRNA Splicing, Via Spliceosome (GO:0048025)	41791	0.00243751	0.0191178	0	0	6.06961	36.5195	PTBP1;RBM20;SRSF4;SRSF6;RBMX;SRSF12
Smooth Muscle Contraction (GO:0006939)	41791	0.00243751	0.0191178	0	0	6.06961	36.5195	SMTN;ROCK2;APBB2;APBB1;PIK3C2A;MYLK
Telomere Maintenance (GO:0000723)	16/68	0.00247984	0.0193886	0	0	2.49529	14.9706	INO80B;BLM;INO80E;SP100;XRCC6;MRE11;PARP1;MCRS1;NSMCE2;RPA1;SMC5;SMC6;YY1;WRN;TERF2IP;NBN
calcineurin-NFAT Signaling Cascade (GO:0033173)	45204	0.0025298	0.0193886	0	0	8.0905	48.3781	NFAT5;PPP3CA;NFATC3;NFATC1;NFATC4
Cell Proliferation In Forebrain (GO:0021846)	45204	0.0025298	0.0193886	0	0	8.0905	48.3781	NUMBL;MBD1;DOCK7;KIF14;HOOK3
Formation Of Extrachromosomal Circular DNA (GO:0001325)	45204	0.0025298	0.0193886	0	0	8.0905	48.3781	SMARCAL1;WRN;SLX4;EXO1;NBN
Metanephric Mesenchyme Development (GO:0072075)	45204	0.0025298	0.0193886	0	0	8.0905	48.3781	SIX4;STAT1;SIX1;OXSR1;PKD2
Positive Regulation Of DNA Methylation-Dependent Heterochromatin Formation (GO:0090309)	45204	0.0025298	0.0193886	0	0	8.0905	48.3781	TRIM28;TASOR;PPHLN1;MORC2;MPHOSPH8
Positive Regulation Of Protein Localization To Cajal Body (GO:1904871)	45204	0.0025298	0.0193886	0	0	8.0905	48.3781	CCT6A;DKC1;MEPCE;TCP1;LARP7
Regulation Of Mitotic Sister Chromatid Separation (GO:0010965)	45204	0.0025298	0.0193886	0	0	8.0905	48.3781	INCENP;TPR;CDCA8;AURKB;CDK5RAP2
Regulation Of Protein Localization To Cajal Body (GO:1904869)	45204	0.0025298	0.0193886	0	0	8.0905	48.3781	CCT6A;DKC1;MEPCE;TCP1;LARP7
T-Circle Formation (GO:0090656)	45204	0.0025298	0.0193886	0	0	8.0905	48.3781	SMARCAL1;WRN;SLX4;EXO1;NBN
Telomere Maintenance Via Telomere Trimming (GO:0090737)	45204	0.0025298	0.0193886	0	0	8.0905	48.3781	SMARCAL1;WRN;SLX4;EXO1;NBN
Anterograde Axonal Transport (GO:0008089)	14550	0.00254252	0.0193886	0	0	3.18298	19.0171	SPAST;KIF3A;KIF4A;BLOC1S3;MAP1A;KIF1C;NEFL;KIF1B;KIF1A;TRAK1;MAPK8IP3
Histone H4 Acetylation (GO:0043967)	14550	0.00254252	0.0193886	0	0	3.18298	19.0171	ING5;PHF20;VPS72;MCRS1;EP400;JADE3;KAT7;BRD8;DMAP1;HCFC1;MSL1
Organelle Transport Along Microtubule (GO:0072384)	14550	0.00254252	0.0193886	0	0	3.18298	19.0171	RAB1A;ARHGAP21;MAP1S;NDE1;CDR2L;COPG1;MAPT;TRAK1;BICD2;BORCS5;NDEL1
Peptidyl-Lysine Modification (GO:0018205)	20/94	0.0028079	0.0212416	0	0	2.1931	12.8852	RANBP2;ZNF451;USPL1;BCL11A;NSMCE2;SMC5;SMC6;RANGAP1;SENP3;SIRT1;HDAC6;PML;SENP6;SENP7;TRIM28;ZMIZ1;SUMO2;MDM2;EP300;SAE1
Protein-Containing Complex Assembly (GO:0065003)	53/328	0.00280828	0.0212416	0	0	1.56986	9.22323	WIPF1;IL1RAP;PIK3C2A;OPA1;ZC3H12A;SH3PXD2B;NCK2;ELOB;TEAD1;KPNA3;DLGAP5;NCK1;HSP90AA1;DBNL;CD2AP;PARD3;TCP1;GEMIN5;MAPT;TP53;YAP1;KMT2D;BLM;KMT2A;PXN;NAPG;CENPC;ADD2;SLC9A3R2;SLC9A3R1;WDCP;HSF1;RIPK1;EPS15;FARP2;CREBBP;NIFK;ADRM1;TBCC;PDE4DIP;PML;ANLN;CENPE;OCLN;CENPF;TFAP4;EPRS1;APC;TBCE;MDM2;SPAG1;MNAT1;FERMT2
Cellular Response To Hydrogen Peroxide (GO:0070301)	12693	0.00281309	0.0212416	0	0	3.37511	19.8236	OSER1;SETX;MAPK7;ZNF580;PRKCD;RIPK1;ECT2;SIRT1;HDAC6;ANKZF1
Negative Regulation Of Cell Cycle Process (GO:0010948)	12693	0.00281309	0.0212416	0	0	3.37511	19.8236	TOM1L2;ESPL1;PPP1R10;CHEK1;DAB2IP;SMARCA5;BAZ1B;TP53;AURKB;WAPL
Regulation Of DNA Biosynthetic Process (GO:2000278)	12693	0.00281309	0.0212416	0	0	3.37511	19.8236	ING5;CDKN1A;BMPR2;DACH1;NIBAN2;PARP4;PINX1;JADE3;KAT7;SMG6
Microtubule Bundle Formation (GO:0001578)	13/51	0.00290415	0.0218435	0	0	2.77275	16.1974	NUMA1;MAP1S;NCKAP5L;PLK1;NAV1;CLIP1;PSRC1;SPAST;KIF20A;TPPP;CCDC66;CLASP1;CDK5RAP2
Regulation Of Telomere Maintenance Via Telomerase (GO:0032210)	13/51	0.00290415	0.0218435	0	0	2.77275	16.1974	PNKP;PINX1;PARN;HNRNPU;AURKB;SMG6;CCT6A;GNL3L;TNIP1;TCP1;HNRNPC;MAP3K4;DCP2
G1/S Transition Of Mitotic Cell Cycle (GO:0000082)	15/63	0.00295463	0.0221727	0	0	2.53369	14.7572	CDK17;CDK18;CDKN1A;USP37;CDC7;BACH1;CDC25A;PHF8;DBF4;RPS6KB1;MYC;EIF4EBP1;E2F3;POLE;BRD4
RNA Catabolic Process (GO:0006401)	14/57	0.00295943	0.0221727	0	0	2.63929	15.368	FEN1;NCBP1;PABPC4;METTL3;SND1;ZFP36L2;XRN2;PPP1R8;HNRNPD;MTREX;EXOSC2;DCP2;HSPA1B;DIS3L2
Intrinsic Apoptotic Signaling Pathway In Response To DNA Damage By P53 Class Mediator (GO:0042771)	43647	0.00296744	0.0221895	0	0	4.72189	27.4817	BAG6;SNW1;EP300;HIPK1;SIRT1;TP53;PML
Early Endosome To Late Endosome Transport (GO:0045022)	45505	0.00311314	0.0231442	0	0	4.04827	23.3671	EEA1;ANKRD27;HOOK1;KIF16B;WDR91;PIK3R4;HOOK3;PTPN23
Positive Regulation Of Cell Cycle G2/M Phase Transition (GO:1902751)	45505	0.00311314	0.0231442	0	0	4.04827	23.3671	MECP2;NPM1;CDC7;CDC25C;CDC25A;RAB11A;CDC25B;BRD4
Stress Granule Assembly (GO:0034063)	45505	0.00311314	0.0231442	0	0	4.04827	23.3671	ATXN2L;YTHDF1;DDX3X;FMR1;CIRBP;PRRC2C;UBAP2L;MAPT
Positive Regulation Of Cell Cycle G1/S Phase Transition (GO:1902808)	14916	0.0031633	0.0233817	0	0	3.07305	17.6889	ANKRD17;PAGR1;STIL;DDX3X;STXBP4;DDRGK1;CENPJ;SASS6;FAM83D;CDC73;EIF4G1
Regulation Of Autophagosome Assembly (GO:2000785)	14916	0.0031633	0.0233817	0	0	3.07305	17.6889	EFNB1;SNX4;LRSAM1;IFT88;PIKFYVE;SNX18;MTMR3;FEZ2;SMCR8;TBC1D12;RAB3GAP1
Regulation Of Protein Dephosphorylation (GO:0035304)	14916	0.0031633	0.0233817	0	0	3.07305	17.6889	PPP1R2;PTBP1;ANKLE2;CDCA2;PPP6R1;PPP1R7;ENSA;PPP1R8;PPP6R3;PRKCD;TSC1
Positive Regulation Of Epithelial Cell Migration (GO:0010634)	20/95	0.00319602	0.0235783	0	0	2.16374	12.4325	BCAS3;BMPR2;ZNF580;ROCK2;IQSEC1;PRKCE;PRKCA;HDAC6;RTN4;RAB11A;ZC3H12A;ABL1;DOCK1;MAPRE2;RREB1;CLASP1;SASH1;BCAR1;CLASP2;MAP4K4
Protein Sumoylation (GO:0016925)	17137	0.00338013	0.0248888	0	0	2.85992	16.2725	RANBP2;ZNF451;TRIM28;ZMIZ1;SUMO2;NSMCE2;MDM2;SMC5;SMC6;RANGAP1;SAE1;PML
Negative Regulation Of Cell Cycle G1/S Phase Transition (GO:1902807)	13058	0.00355542	0.0261296	0	0	3.23993	18.2709	RB1;RBL2;CDKN1A;DLG1;APC;APBB1;PKD2;BRD7;KLF4;CDC73
Negative Regulation Of mRNA Processing (GO:0050686)	42156	0.00368668	0.0269401	0	0	5.3949	30.2278	PTBP1;RBM20;SRSF4;SRSF6;RBMX;SRSF12
Negative Regulation Of Telomere Maintenance (GO:0032205)	42156	0.00368668	0.0269401	0	0	5.3949	30.2278	SLX4;PARP1;PINX1;TERF2IP;NBN;SMG6
Protein Localization To Cell-Cell Junction (GO:0150105)	42156	0.00368668	0.0269401	0	0	5.3949	30.2278	DSP;TJP1;CHAF1B;LSR;SCRIB;PAK2
Positive Regulation Of Response To Stimulus (GO:0048584)	17/77	0.00377297	0.0275184	0	0	2.29776	12.8213	H2AX;INO80B;INO80E;EYA3;MCRS1;CEBPG;TAF9;BRCA1;CCDC117;SIRT1;CDKN2AIP;YY1;SMCHD1;MAVS;TRIM28;UIMC1;ERCC6
Positive Regulation Of Viral Process (GO:0048524)	15281	0.00390006	0.0276804	0	0	2.97045	16.4764	SRPK2;DDX3X;LARP1;STAU1;VAPB;KPNA6;RSF1;RAD23A;PKN2;PABPC1;KPNA2
Regulation Of Amide Metabolic Process (GO:0034248)	15281	0.00390006	0.0276804	0	0	2.97045	16.4764	RBM3;MTPN;EIF2B4;ATXN2;TCOF1;PRKCD;NOLC1;GEMIN5;TSC1;FOXO3;DUS3L
Deadenylation-Dependent Decapping Of Nuclear-Transcribed mRNA (GO:0000290)	45111	0.00391019	0.0276804	0	0	10.7836	59.7863	DCP1A;DCP2;PATL1;DCP1B
Kidney Mesenchyme Development (GO:0072074)	45111	0.00391019	0.0276804	0	0	10.7836	59.7863	SIX4;SIX1;OXSR1;PKD2
Negative Regulation Of Cell Cycle G2/M Phase Transition (GO:1902750)	45111	0.00391019	0.0276804	0	0	10.7836	59.7863	AVEN;USP47;PINX1;MACROH2A1
Neurotransmitter Receptor Transport, Endosome To Plasma Membrane (GO:0099639)	45111	0.00391019	0.0276804	0	0	10.7836	59.7863	GRIPAP1;NCOA2;SCRIB;RAB11A
Nucleolar Chromatin Organization (GO:1990700)	45111	0.00391019	0.0276804	0	0	10.7836	59.7863	BEND3;SMARCA5;SIRT1;RRP8
Positive Regulation Of Chromosome Condensation (GO:1905821)	45111	0.00391019	0.0276804	0	0	10.7836	59.7863	NCAPH2;NCAPG;NCAPD3;NCAPH
Positive Regulation Of Intracellular Steroid Hormone Receptor Signaling Pathway (GO:0033145)	45111	0.00391019	0.0276804	0	0	10.7836	59.7863	PAGR1;YAP1;KMT2D;PAK1
Protein Desumoylation (GO:0016926)	45111	0.00391019	0.0276804	0	0	10.7836	59.7863	SENP6;SENP7;USPL1;SENP3
Regulation Of Chromosome Condensation (GO:0060623)	45111	0.00391019	0.0276804	0	0	10.7836	59.7863	NCAPH2;NCAPG;NCAPD3;NCAPH
Regulation Of Heterochromatin Formation (GO:0031445)	45111	0.00391019	0.0276804	0	0	10.7836	59.7863	L3MBTL3;TPR;SAMD1;MACROH2A1
Regulation Of Protein Localization To Nucleolus (GO:1904749)	45111	0.00391019	0.0276804	0	0	10.7836	59.7863	NVL;POLR1A;MCRS1;PINX1
Regulation Of Wound Healing, Spreading Of Epidermal Cells (GO:1903689)	45111	0.00391019	0.0276804	0	0	10.7836	59.7863	PHLDB2;RREB1;FERMT2;CLASP2
Response To UV-C (GO:0010225)	45111	0.00391019	0.0276804	0	0	10.7836	59.7863	YY1;WRN;ERCC5;MAP3K4
Termination Of RNA Polymerase II Transcription (GO:0006369)	45111	0.00391019	0.0276804	0	0	10.7836	59.7863	SETX;PCF11;MAZ;XRN2
Ras Protein Signal Transduction (GO:0007265)	27/144	0.0039827	0.028142	0	0	1.87403	10.3555	RB1;GPSM2;CDKN1A;RTKN;GARRE1;ROCK2;ARHGAP5;ARHGAP35;RACGAP1;ORC3;CFL1;PHACTR4;BRAP;FARP2;USP8;DBNL;ARHGAP29;MYO9B;SHTN1;RAPGEF1;RAPGEF2;ARHGEF1;TAX1BP3;SOS1;TP53;RAPGEF6;SOS2
Positive Regulation Of Cell Cycle (GO:0045787)	15/65	0.00406491	0.0286703	0	0	2.43207	13.3894	ANKRD17;SRPK2;PRKCA;RAD23A;PKD2;CDC25B;HCFC1;PSRC1;RPS6KB1;CHEK1;HSF1;EIF4EBP1;MDM2;MAPRE3;PKN2
Regulation Of T Cell Differentiation (GO:0045580)	17502	0.0040922	0.02881	0	0	2.77805	15.2756	SMARCE1;SMARCD2;PBRM1;SMARCC1;SMARCC2;ZMIZ1;METTL3;ARID2;BRD7;ARID1A;ARID1B;SMARCA4
Regulation Of Mitotic Spindle Assembly (GO:1901673)	44013	0.00413594	0.0289479	0	0	4.35843	23.9192	PLK1;TPR;HNRNPU;CEP97;HSPA1B;EML3;CHMP5
Mitotic Cell Cycle Checkpoint Signaling (GO:0007093)	45870	0.00414186	0.0289479	0	0	3.80992	20.9036	PABIR1;MRE11;CHEK1;UIMC1;SETMAR;BRCA1;NBN;AURKB
Negative Regulation Of Stress Fiber Assembly (GO:0051497)	45870	0.00414186	0.0289479	0	0	3.80992	20.9036	TJP1;STMN1;PPFIA1;PAK2;WASF2;PHLDB2;CLASP1;CLASP2
Vesicle-Mediated Transport Between Endosomal Compartments (GO:0098927)	45870	0.00414186	0.0289479	0	0	3.80992	20.9036	EEA1;ANKRD27;HOOK1;KIF16B;WDR91;PIK3R4;PTPN23;HOOK3
Regulation Of Cell Population Proliferation (GO:0042127)	108/766	0.00418863	0.0289628	0	0	1.34204	7.3482	TES;IRS2;TIAL1;ZNF609;HMGN5;MYC;ARID2;JUNB;SOX4;MEN1;SMARCC1;TIPIN;CEP131;RPS6;TSC2;TSC1;ATG13;GTPBP4;POU3F3;CDC25B;HGS;PHIP;KIF20B;RAF1;TP53;KMT2D;MAZ;NOP2;PDS5B;SLC9A3R1;DDRGK1;NACC1;SRPK2;XRCC6;NIBAN2;HMGA1;CDC7;CHERP;SMARCA4;MLXIPL;CCDC88A;FER;BCL6;TMEM115;MDM2;PHF14;STRN;CDKN1A;BMPR2;CDCA7L;HP1BP3;PINX1;KIF14;HMGB2;SIX1;ASH2L;CTCF;FOXM1;PKD2;ING1;CDC73;PPP1R9B;MECP2;ING5;PPP3CA;SIX4;NCK2;RBM…
Actin Crosslink Formation (GO:0051764)	45235	0.0042192	0.0289628	0	0	6.7417	36.8644	GAS2L3;BAIAP2L1;DPYSL3;FLNA;BAIAP2
Calcineurin-Mediated Signaling (GO:0097720)	45235	0.0042192	0.0289628	0	0	6.7417	36.8644	NFAT5;PPP3CA;NFATC3;NFATC1;NFATC4
Cellular Response To Fluid Shear Stress (GO:0071498)	45235	0.0042192	0.0289628	0	0	6.7417	36.8644	MEF2C;MAPK7;KLF4;PKD2;SREBF2
Exit From Mitosis (GO:0010458)	45235	0.0042192	0.0289628	0	0	6.7417	36.8644	CTDP1;SPAST;UBE2S;CLASP1;CLASP2
Negative Regulation Of Platelet-Derived Growth Factor Receptor Signaling Pathway (GO:0010642)	45235	0.0042192	0.0289628	0	0	6.7417	36.8644	SLC9A3R1;HGS;PHF14;PTPN12;PTPN2
Positive Regulation Of Mitotic Cell Cycle Spindle Assembly Checkpoint (GO:0090267)	45235	0.0042192	0.0289628	0	0	6.7417	36.8644	DYNC1LI1;INCENP;TPR;CDCA8;NDC80
Positive Regulation Of Protein Localization To Chromosome, Telomeric Region (GO:1904816)	45235	0.0042192	0.0289628	0	0	6.7417	36.8644	CCT6A;GNL3L;DKC1;TCP1;GNL3
Positive Regulation Of Spindle Checkpoint (GO:0090232)	45235	0.0042192	0.0289628	0	0	6.7417	36.8644	DYNC1LI1;INCENP;TPR;CDCA8;NDC80
Regulation Of mRNA 3'-End Processing (GO:0031440)	45235	0.0042192	0.0289628	0	0	6.7417	36.8644	NCBP1;ZC3H3;DHX36;PAPOLA;CDC73
Negative Regulation Of Organelle Assembly (GO:1902116)	13424	0.0044449	0.0304578	0	0	3.11514	16.8716	YAP1;RBM14;MPHOSPH9;USP10;FEZ2;KIF24;SMCR8;CEP97;CDK5RAP2;MDM1
Negative Regulation Of I-kappaB kinase/NF-kappaB Signaling (GO:0043124)	15646	0.00476742	0.032552	0	0	2.87447	15.3668	PER1;TNIP1;USP10;RIOK3;STAT1;ZC3H12A;DAB2IP;RIPK1;ZMYND11;TANK;SIRT1
Translational Elongation (GO:0006414)	15646	0.00476742	0.032552	0	0	2.87447	15.3668	EEF1G;HBS1L;EEF2K;RNF14;TCF25;USP10;RNF25;TRIP4;ASCC2;EEF2;ANKZF1
Neuron Projection Morphogenesis (GO:0048812)	27/146	0.00483676	0.032967	0	0	1.84233	9.82239	TRIO;DOCK7;ARHGAP35;PAK1;MAP2;EPB41L3;DIP2A;APBB1;RAB8A;MAP4K4;MEF2A;ANKRD27;DBNL;MAP1S;MINK1;DAB2IP;ANK3;DICER1;BAIAP2;SHTN1;IMPACT;CTTN;MAP1B;PARD3;MAP1A;TAOK2;KIF20B
Regulation Of DNA Binding (GO:0051101)	17868	0.00491971	0.0334732	0	0	2.70073	14.353	ILRUN;CDT1;FOXC1;SP100;TFAP4;CEBPG;DOT1L;HJURP;HMGB2;HABP4;RSF1;EDF1
Response To Insulin (GO:0032868)	17/79	0.00497455	0.0337866	0	0	2.22339	11.7916	HDAC5;PARP1;SYAP1;DENND4C;IRS2;TSC1;SORBS1;SIRT1;FOXO1;FER;SELENOS;TBC1D4;EIF6;EPRS1;RPS6KB1;RAB13;RAB8A
Positive Regulation Of Muscle Hypertrophy (GO:0014742)	42522	0.00535437	0.0363022	0	0	4.85514	25.3916	MEF2A;MTPN;CAMK2D;PARP1;ROCK2;PRKCA
miRNA-mediated Gene Silencing (GO:0035195)	46235	0.00541356	0.0365107	0	0	3.59806	18.7777	EIF4ENIF1;RBM4;NCBP1;EIF6;LIMD1;TNRC6A;EIF4G1;TNRC6B
Nuclear Membrane Organization (GO:0071763)	46235	0.00541356	0.0365107	0	0	3.59806	18.7777	NSFL1C;SPAST;UBXN2B;DCTN1;PLK1;NEMP1;TOR1AIP1;CHMP5
Telomere Maintenance Via Telomere Lengthening (GO:0010833)	46235	0.00541356	0.0365107	0	0	3.59806	18.7777	HSP90AA1;MRE11;RFC1;DKC1;PINX1;RPA1;TNKS1BP1;TERF2IP
Negative Regulation Of Transferase Activity (GO:0051348)	13789	0.00550054	0.0369678	0	0	2.99959	15.6066	CDC20;PNKP;PINX1;BUB1B;HNRNPU;XRCC1;IRS2;MAPT;TP53;MEN1
Spliceosomal snRNP Assembly (GO:0000387)	13789	0.00550054	0.0369678	0	0	2.99959	15.6066	COIL;SART1;TSSC4;PRPF3;DDX20;GEMIN5;PRPF31;HNRNPC;GEMIN8;SRSF12
Negative Regulation Of GTPase Activity (GO:0034260)	44378	0.00562168	0.0375696	0	0	4.04688	20.9674	GPSM1;BCAS3;LRCH1;WNK1;DAB2IP;RRP1B;GMIP
Positive Regulation Of Transcription Regulatory Region DNA Binding (GO:2000679)	44378	0.00562168	0.0375696	0	0	4.04688	20.9674	RB1;FOXC1;NIBAN2;DDRGK1;EP300;PAX6;H1-0
Cytoplasmic Translation (GO:0002181)	19/93	0.0056291	0.0375696	0	0	2.08249	10.7869	RPL4;RPL30;RPL3;RPL31;RPL34;RPL12;RPS6;RPL10A;RPS17;RPS27;RPL13;RPL37;RPL26;RPS2;FAU;RPL29;RPL18;RPS10;ZC3H15
Negative Regulation Of Amide Metabolic Process (GO:0034249)	19/93	0.0056291	0.0375696	0	0	2.08249	10.7869	DDX3X;RTN1;FMR1;EIF4A3;TSC1;PUS7;GIGYF2;RTN4;FXR1;EIF4ENIF1;RBM4;ILF3;LARP1;EPRS1;BIN1;NCL;DHX36;SERBP1;IGF2BP1
Positive Regulation Of miRNA Transcription (GO:1902895)	16011	0.00578074	0.0384484	0	0	2.78448	14.3491	POU2F1;MYC;MRTFB;MRTFA;FOXO3;NR3C1;KLF4;TEAD1;TP53;GNL3;SMARCA4
Positive Regulation Of Stress Fiber Assembly (GO:0051496)	16011	0.00578074	0.0384484	0	0	2.78448	14.3491	ARHGEF10;CARMIL1;CCDC88A;PAK1;ROCK2;FHOD1;PXN;EVL;PPM1E;SORBS3;FERMT2
Intrinsic Apoptotic Signaling Pathway In Response To DNA Damage (GO:0008630)	18233	0.00587531	0.03901	0	0	2.62759	13.4979	MSH6;BAG6;SNW1;CHEK2;CASP2;EP300;AEN;BRCA1;HIPK1;SIRT1;TP53;PML
Protein Modification By Small Protein Removal (GO:0070646)	22/114	0.00620435	0.0411239	0	0	1.94022	9.86119	OTUD4;USP13;USP24;OTUD5;USP8;USP36;USP47;USP37;USP15;USPL1;USP16;USP5;USP31;USP10;USP9X;USP33;COPS7A;SENP3;SENP6;SENP7;ZC3H12A;USP1
Negative Regulation Of G1/S Transition Of Mitotic Cell Cycle (GO:2000134)	11933	0.00625674	0.0413998	0	0	3.16841	16.0768	RB1;RBL2;CDKN1A;DLG1;APC;PKD2;BRD7;KLF4;CDC73
V(D)J Recombination (GO:0033151)	45265	0.00658192	0.0432542	0	0	5.77828	29.0268	DCAF1;LIG1;HMGB2;LIG3;TCF3
Base-Excision Repair, Gap-Filling (GO:0006287)	45265	0.00658192	0.0432542	0	0	5.77828	29.0268	FEN1;LIG1;PNKP;LIG3;POLE
Nuclear Body Organization (GO:0030575)	45265	0.00658192	0.0432542	0	0	5.77828	29.0268	SRPK2;USPL1;SERBP1;HABP4;PML
pre-miRNA Processing (GO:0031054)	45265	0.00658192	0.0432542	0	0	5.77828	29.0268	LIN28B;TUT7;TUT4;BCDIN3D;DICER1
RNA Methylation (GO:0001510)	14/62	0.00662916	0.0434905	0	0	2.3637	11.857	METTL2B;RBM15;WTAP;NSUN2;METTL3;MEPCE;BCDIN3D;VIRMA;FTSJ3;FBL;RBM15B;TRMT44;CMTR1;CBLL1
Regulation Of Insulin Receptor Signaling Pathway (GO:0046626)	16377	0.00695604	0.0454449	0	0	2.69995	13.4138	PTPN1;RPS6KB1;PRKCD;GRB10;TSC2;NUCKS1;SORBS1;SIK2;SIRT1;PTPN2;NCK1
DNA Synthesis Involved In DNA Repair (GO:0000731)	46600	0.00696247	0.0454449	0	0	3.40849	16.9307	POLD3;POLA1;WRN;USP10;PCLAF;WRNIP1;POLE;SIRT1
Positive Regulation Of Mitotic Cell Cycle (GO:0045931)	46600	0.00696247	0.0454449	0	0	3.40849	16.9307	RPS6KB1;PPP1R10;HSF1;EIF4EBP1;MDM2;PRKCA;PKN2;CDC25B
Neuron Development (GO:0048666)	27/150	0.00700793	0.0456642	0	0	1.78201	8.84005	RB1;DOCK7;PRDM12;PPP1R9A;CAMSAP1;GLI2;PPP1R9B;PQBP1;MAP2;STMN1;BLOC1S3;MICALL1;MAP4;MEF2C;THOC2;RAB11A;GPRIN3;EHD1;WNK1;MAP1B;RAB13;RAPGEF2;TBC1D23;MAPT;ATXN10;ERCC6;HDGFL3
DNA Topological Change (GO:0006265)	45142	0.00714046	0.0460601	0	0	8.08727	39.9671	TOP2A;TOP2B;HMGB2;TOP1
Golgi Ribbon Formation (GO:0090161)	45142	0.00714046	0.0460601	0	0	8.08727	39.9671	GOLPH3;TRIP11;GCC2;OPTN
Formation Of Translation Preinitiation Complex (GO:0001731)	45142	0.00714046	0.0460601	0	0	8.08727	39.9671	EIF5;EIF2D;DHX29;EIF2S2
Internal Protein Amino Acid Acetylation (GO:0006475)	45142	0.00714046	0.0460601	0	0	8.08727	39.9671	NAA10;EP300;KAT7;MAPT
Nuclear Membrane Disassembly (GO:0051081)	45142	0.00714046	0.0460601	0	0	8.08727	39.9671	DCTN1;PLK1;PRKCA;VRK1
Positive Regulation Of Ubiquitin Protein Ligase Activity (GO:1904668)	45142	0.00714046	0.0460601	0	0	8.08727	39.9671	CDC20;FZR1;UBE2S;PLK1
Modulation By Host Of Viral Process (GO:0044788)	44743	0.00747298	0.0475883	0	0	3.77688	18.4933	EEA1;KRT17;ROCK2;CFL1;RAB29;NUCKS1;ZDHHC8
Regulation Of Intracellular Steroid Hormone Receptor Signaling Pathway (GO:0033143)	44743	0.00747298	0.0475883	0	0	3.77688	18.4933	DDX5;RNF14;DDRGK1;UBA5;EP300;PKN1;HDAC6
DNA Biosynthetic Process (GO:0071897)	42887	0.00751329	0.0475883	0	0	4.41352	21.5869	POLD3;POLA1;WRN;WRNIP1;SIRT1;POLE
Androgen Receptor Signaling Pathway (GO:0030521)	42887	0.00751329	0.0475883	0	0	4.41352	21.5869	DDX17;DDX5;TMF1;RNF14;ZMIZ1;ARID1A
Cellular Response To Unfolded Protein (GO:0034620)	42887	0.00751329	0.0475883	0	0	4.41352	21.5869	PTPN1;BAG3;HSPB8;HSF1;DAB2IP;OPTN
Intracellular Estrogen Receptor Signaling Pathway (GO:0030520)	42887	0.00751329	0.0475883	0	0	4.41352	21.5869	DDX17;DDX5;TRIP4;ARID1A;SAFB;PPARGC1B
mRNA Cis Splicing, Via Spliceosome (GO:0045292)	42887	0.00751329	0.0475883	0	0	4.41352	21.5869	SART1;DDX23;PSIP1;HNRNPC;RBM22;SRSF12
Positive Regulation Of Cardiac Muscle Hypertrophy (GO:0010613)	42887	0.00751329	0.0475883	0	0	4.41352	21.5869	MEF2A;MTPN;CAMK2D;PARP1;ROCK2;PRKCA
Positive Regulation Of Cell Cycle Phase Transition (GO:1901989)	42887	0.00751329	0.0475883	0	0	4.41352	21.5869	PAGR1;NPM1;STXBP4;DDRGK1;FAM83D;CDC73
Regulation Of Receptor Recycling (GO:0001919)	42887	0.00751329	0.0475883	0	0	4.41352	21.5869	KIF16B;RAB29;AP1AR;SCRIB;LAMTOR1;OPTN
Regulation Of Telomerase RNA Localization To Cajal Body (GO:1904872)	42887	0.00751329	0.0475883	0	0	4.41352	21.5869	CCT6A;TNIP1;DKC1;TCP1;PARN;DCP2
Regulation Of Cellular Catabolic Process (GO:0031329)	14/63	0.00767903	0.0485582	0	0	2.31533	11.2739	USP13;MTMR3;USP10;USP33;PIK3R4;SOGA1;HDAC6;WAC;ABL1;EP300;ABL2;SMCR8;MAPT;RAB8A
Positive Regulation Of Protein Transport (GO:0051222)	15/70	0.00837088	0.0528463	0	0	2.21035	10.5721	BCAS3;ICE1;EXOC7;MBD1;CEP131;FRMD4A;CD2AP;GOLPH3;TPR;RAB29;APBB1;KIF20B;PCNT;CEP290;EXPH5
Negative Regulation Of Actin Filament Bundle Assembly (GO:0032232)	46966	0.00882358	0.0556131	0	0	3.23789	15.3163	TJP1;STMN1;PPFIA1;PAK2;WASF2;PHLDB2;CLASP1;CLASP2
Cell Morphogenesis Involved In Neuron Differentiation (GO:0048667)	16/77	0.00893398	0.0562169	0	0	2.12605	10.0305	RB1;MEF2A;MEF2C;MAP1S;DOCK7;MINK1;ANK3;BAIAP2;SHTN1;MAP2;MAP1B;PARD3;MAP1A;TAOK2;APBB1;RAB8A
Protein Polyubiquitination (GO:0000209)	37/226	0.00907462	0.0570088	0	0	1.59062	7.47953	LRSAM1;RNF14;MYCBP2;BRCA1;NT5C2;UBE2J1;DCAF15;FZR1;CDC23;RNF213;HECTD1;CDC26;CDC27;UBR5;SASH1;PPIL2;ANAPC7;RNF25;AMFR;IRF2BP1;HUWE1;SYVN1;ZFP91;UBE4B;RC3H2;DDB2;UBE2S;TRAF3;CDC16;MDM2;ANAPC4;UBE2O;TRIP12;ANAPC5;STUB1;ANAPC1;ANAPC2
Regulation Of Autophagy (GO:0010506)	39/241	0.00912125	0.0572084	0	0	1.56899	7.36977	USP13;USP36;SETD2;MTMR3;USP10;USP33;PIK3R4;FOXK2;FOXK1;VPS26B;FOXO3;PIK3C2A;SOGA1;FOXO1;HDAC6;MTDH;FLCN;ZC3H12A;TLK2;EP300;ABL2;PRKACA;RAB8A;RUBCN;KDM4A;ATP6V1G1;EXOC7;ATG13;SREBF2;WAC;TAB3;TAB2;SMCR8;MAPT;ATF6;SQSTM1;EIF4G3;OPTN;EIF4G1
Peptidyl-Threonine Phosphorylation (GO:0018107)	13/58	0.00929313	0.0581916	0	0	2.34051	10.95	ATF2;CAMK2D;ROCK2;CAD;PRKCD;PRKCA;OXSR1;CDC42BPA;HIPK1;WNK1;CHEK1;WNK3;MARK2
DNA Damage Checkpoint Signaling (GO:0000077)	12663	0.00956546	0.0596237	0	0	2.91461	13.5517	H2AX;STK33;CHEK2;DOT1L;CHEK1;NBN;TP53BP1;ERCC6;ATRIP
Positive Regulation Of Organelle Organization (GO:0010638)	12663	0.00956546	0.0596237	0	0	2.91461	13.5517	FYCO1;ANXA2;SYNJ1;CALCOCO2;TOM1;SMCR8;SORBS3;LNPK;RAB3GAP1
Rho Protein Signal Transduction (GO:0007266)	19329	0.00964438	0.0596237	0	0	2.43011	11.2791	SHTN1;RTKN;RACGAP1;ROCK2;CFL1;ARHGAP29;ARHGEF1;TAX1BP3;MYO9B;ARHGAP5;ARHGAP35;PHACTR4
Regulation Of Protein Localization To Nucleus (GO:1900180)	19329	0.00964438	0.0596237	0	0	2.43011	11.2791	ILRUN;YAP1;FLCN;TCF7L2;CREBBP;NVL;TPR;PLK1;CTNNA1;KAT7;YWHAZ;FERMT2
Positive Regulation Of Binding (GO:0051099)	18/91	0.00972431	0.0596237	0	0	1.99911	9.26213	GPSM1;CDT1;TCF7L2;FOXC1;NCBP1;NVL;EPB41;USP9X;USP33;AMFR;CEBPG;HMGB2;EDF1;ADD2;SUB1;STMN1;RAPGEF2;MARK3
Microvillus Organization (GO:0032528)	41395	0.00973611	0.0596237	0	0	5.05571	23.4176	SLC9A3R1;MINK1;RAPGEF2;RAPGEF6;MAP4K4
ncRNA Transcription (GO:0098781)	41395	0.00973611	0.0596237	0	0	5.05571	23.4176	GTF3C1;USPL1;NIFK;SPIN1;POLR1G
Positive Regulation Of Histone Deacetylation (GO:0031065)	41395	0.00973611	0.0596237	0	0	5.05571	23.4176	NIPBL;SMARCA5;BAZ2A;SIRT1;RRP8
Regulation Of Intrinsic Apoptotic Signaling Pathway In Response To DNA Damage By P53 Class Mediator (GO:1902165)	41395	0.00973611	0.0596237	0	0	5.05571	23.4176	TAF9;MARCHF7;RPL26;TAF9B;SIRT1
Response To Chemokine (GO:1990868)	41395	0.00973611	0.0596237	0	0	5.05571	23.4176	FOXC1;LRCH1;WNK1;ZC3H12A;OXSR1
Response To Nerve Growth Factor (GO:1990089)	41395	0.00973611	0.0596237	0	0	5.05571	23.4176	EHD1;KIDINS220;RAPGEF1;RAPGEF2;MAPT
Spliceosomal tri-snRNP Complex Assembly (GO:0000244)	41395	0.00973611	0.0596237	0	0	5.05571	23.4176	TSSC4;PRPF3;DDX20;PRPF31;SRSF12
Entrainment Of Circadian Clock By Photoperiod (GO:0043153)	45108	0.00973858	0.0596237	0	0	3.54062	16.399	PER2;PER1;RBM4;MTA1;CRTC1;TP53;PML
Regulation Of Nuclear-Transcribed mRNA Catabolic Process, Deadenylation-Dependent Decay (GO:1900151)	45108	0.00973858	0.0596237	0	0	3.54062	16.399	DHX36;HNRNPD;IGF2BP1;HNRNPU;PABPC1;ZFP36L2;TNRC6B
Response To Hydrogen Peroxide (GO:0042542)	17107	0.00985923	0.0602125	0	0	2.54538	11.758	OSER1;SETX;MAPK7;ZNF580;PRKCD;HMOX1;RIPK1;ECT2;SIRT1;HDAC6;ANKZF1
mRNA 3'-End Processing (GO:0031124)	14885	0.00986603	0.0602125	0	0	2.69918	12.4666	SLBP;CPSF7;NCBP1;PCF11;PAPOLG;PAPOLA;TUT1;RPRD2;PABPC1;CDC73
Negative Regulation Of Wnt Signaling Pathway (GO:0030178)	25/140	0.0101762	0.0617811	0	0	1.76397	8.09259	OTUD5;HDAC1;CHD8;CTNND1;TMEM131L;LIMD1;MLLT3;SLC9A3R1;HMGXB4;RNF213;GRB10;TLE4;APC2;TLE3;TCF7L2;CSNK1A1;AMFR;SOX13;DAB2IP;TSC2;MCC;DAB2;APC;FRMD8;TAX1BP3
Maintenance Of Protein Localization In Organelle (GO:0072595)	43252	0.0102354	0.0617811	0	0	4.0455	18.5361	MORC3;ARL2BP;TAF8;HNRNPU;TAF3;PML
ncRNA-mediated Post-Transcriptional Gene Silencing (GO:0035194)	43252	0.0102354	0.0617811	0	0	4.0455	18.5361	NCBP1;EIF6;HELZ;LIMD1;TNRC6A;TNRC6B
Positive Regulation Of Epidermal Cell Differentiation (GO:0045606)	43252	0.0102354	0.0617811	0	0	4.0455	18.5361	MED1;FOXC1;NUMA1;NCOA3;MACROH2A2;MACROH2A1
Protein Localization To Chromosome, Centromeric Region (GO:0071459)	43252	0.0102354	0.0617811	0	0	4.0455	18.5361	RB1;CHAMP1;TTK;CTCF;KNL1;HASPIN
Regulation Of RIG-I Signaling Pathway (GO:0039535)	43252	0.0102354	0.0617811	0	0	4.0455	18.5361	USP15;UFD1;PUM1;NOP53;ZCCHC3;PUM2
Regulation Of Cell Cycle G2/M Phase Transition (GO:1902749)	43252	0.0102354	0.0617811	0	0	4.0455	18.5361	CDKN1A;NPM1;CENPF;KIF14;MACROH2A1;TP53
Protein Deubiquitination (GO:0016579)	21/112	0.0102574	0.0618171	0	0	1.87163	8.57162	OTUD4;USP13;USP24;OTUD5;USP8;USP36;USP47;USP37;USP15;USP16;USP5;USP31;USP10;USP9X;USP33;ABRAXAS2;ATXN3;ZC3H12A;OTULIN;USP1;ATXN7L3
Macromolecule Catabolic Process (GO:0009057)	17/85	0.010554	0.0635053	0	0	2.02652	9.2232	LRSAM1;NCBP1;PABPC4;PIK3R4;DAB2IP;SETMAR;KIF16B;CHEK2;XRN2;PPP1R8;TRIM24;MVB12A;HNRNPD;MTREX;RIPK1;SQSTM1;EXOSC2
Protein Acetylation (GO:0006473)	47331	0.0110322	0.0649519	0	0	3.08353	13.8973	ING5;CREBBP;NAA10;KAT6A;EP300;MAPT;SIRT1;FOXO1
mRNA Stabilization (GO:0048255)	19694	0.0112481	0.0649519	0	0	2.37071	10.6387	EIF4ENIF1;LARP1;TAF15;THRAP3;FUS;CIRBP;IGF2BP1;HNRNPD;HNRNPU;PABPC1;HNRNPC;ELAVL1
DNA Replication-Dependent Chromatin Assembly (GO:0006335)	45049	0.0112567	0.0649519	0	0	12.1268	54.4102	CHAF1B;CHAF1A;NASP
PML Body Organization (GO:0030578)	45049	0.0112567	0.0649519	0	0	12.1268	54.4102	SERBP1;HABP4;PML
R-loop Processing (GO:0062176)	45049	0.0112567	0.0649519	0	0	12.1268	54.4102	SRPK2;NFAT5;DDX23
Cap-Dependent Translational Initiation (GO:0002191)	45049	0.0112567	0.0649519	0	0	12.1268	54.4102	SLBP;NCBP1;EIF4G1
Centromeric Sister Chromatid Cohesion (GO:0070601)	45049	0.0112567	0.0649519	0	0	12.1268	54.4102	SGO1;BUB1B;BUB1
Ear Development (GO:0043583)	45049	0.0112567	0.0649519	0	0	12.1268	54.4102	TBX1;NIPBL;SHROOM2
mRNA 3'-Splice Site Recognition (GO:0000389)	45049	0.0112567	0.0649519	0	0	12.1268	54.4102	SF3A1;SF3A2;SLU7
Negative Regulation Of PERK-mediated Unfolded Protein Response (GO:1903898)	45049	0.0112567	0.0649519	0	0	12.1268	54.4102	PTPN1;NCK2;NCK1
Negative Regulation Of T Cell Differentiation In Thymus (GO:0033085)	45049	0.0112567	0.0649519	0	0	12.1268	54.4102	ZC3H8;TMEM131L;PTPN2
Negative Regulation Of Nuclear-Transcribed mRNA Catabolic Process, Nonsense-Mediated Decay (GO:2000623)	45049	0.0112567	0.0649519	0	0	12.1268	54.4102	NBAS;PABPC1;HNRNPAB
Plus-End-Directed Organelle Transport Along Microtubule (GO:0072386)	45049	0.0112567	0.0649519	0	0	12.1268	54.4102	KIF3A;KIF13A;MAPT
Positive Regulation Of Focal Adhesion Disassembly (GO:0120183)	45049	0.0112567	0.0649519	0	0	12.1268	54.4102	IQSEC1;MAPRE2;MAP4K4
Positive Regulation Of Mitotic Cytokinesis (GO:1903490)	45049	0.0112567	0.0649519	0	0	12.1268	54.4102	INCENP;CDCA8;KIF20B
Positive Regulation Of Necroptotic Process (GO:0060545)	45049	0.0112567	0.0649519	0	0	12.1268	54.4102	PARP1;IGF2BP1;RIPK1
Positive Regulation Of Nuclear Cell Cycle DNA Replication (GO:0010571)	45049	0.0112567	0.0649519	0	0	12.1268	54.4102	DBF4;WIZ;CDC7
Positive Regulation Of Programmed Necrotic Cell Death (GO:0062100)	45049	0.0112567	0.0649519	0	0	12.1268	54.4102	PARP1;IGF2BP1;RIPK1
Regulation Of Focal Adhesion Disassembly (GO:0120182)	45049	0.0112567	0.0649519	0	0	12.1268	54.4102	IQSEC1;MAPRE2;MAP4K4
Regulation Of mRNA Binding (GO:1902415)	45049	0.0112567	0.0649519	0	0	12.1268	54.4102	FMR1;EIF3E;LARP6
Regulation Of Macrophage Apoptotic Process (GO:2000109)	45049	0.0112567	0.0649519	0	0	12.1268	54.4102	MEF2C;SELENOS;SIRT1
Regulation Of Non-Motile Cilium Assembly (GO:1902855)	45049	0.0112567	0.0649519	0	0	12.1268	54.4102	MAP4;SEPTIN9;SEPTIN7
Regulation Of Post-Transcriptional Gene Silencing By RNA (GO:1900368)	45049	0.0112567	0.0649519	0	0	12.1268	54.4102	FMR1;PUM1;PUM2
Regulation Of Protein Autoubiquitination (GO:1902498)	45049	0.0112567	0.0649519	0	0	12.1268	54.4102	MTA1;MARCHF7;SASH1
Regulation Of Translation In Response To Endoplasmic Reticulum Stress (GO:0036490)	45049	0.0112567	0.0649519	0	0	12.1268	54.4102	NCK2;EIF4G1;NCK1
Signal Complex Assembly (GO:0007172)	45049	0.0112567	0.0649519	0	0	12.1268	54.4102	PXN;NCK2;NCK1
Synaptic Vesicle Uncoating (GO:0016191)	45049	0.0112567	0.0649519	0	0	12.1268	54.4102	SH3GL3;SYNJ1;SH3GL1
Protein Localization To Membrane (GO:0072657)	32/192	0.0112667	0.0649519	0	0	1.62394	7.28485	ROCK2;SLC9A3R2;SLC9A3R1;EPB41L3;SH3PXD2B;MAP7;RAB29;PIP5K1A;FLNA;SPTBN1;RAB8A;CLASP2;PPIL2;NUP155;SEC16A;DENND4C;ANK3;RAB11A;EHD1;CACNB2;DLG1;EHD4;HGS;PACS1;RAB34;SLMAP;WNK3;RAB13;PKP2;RAPGEF2;RAPGEF6;FERMT2
Negative Regulation Of Cellular Component Organization (GO:0051129)	16/79	0.0114263	0.0656754	0	0	2.05833	9.20451	RUBCN;CARMIL1;LRSAM1;DDX3X;TRAF3IP1;CRACD;RIOK3;WASHC2C;TFIP11;HDAC6;HSF1;EP300;RAF1;NOP53;HSPA1B;ANKS1B
Regulation Of Cyclin-Dependent Protein Serine/Threonine Kinase Activity (GO:0000079)	16/79	0.0114263	0.0656754	0	0	2.05833	9.20451	CDKN1A;BLM;PLK1;PKD2;CDC25C;PKMYT1;CDC25A;GTPBP4;CCNB2;CDK7;PSRC1;TFAP4;APC;MAPRE3;MNAT1;MEN1
Positive Regulation Of Telomere Maintenance Via Telomere Lengthening (GO:1904358)	13028	0.0116459	0.0665851	0	0	2.80235	12.4783	CCT6A;TNIP1;PNKP;DHX36;HNRNPA2B1;TCP1;PARN;AURKB;MAP3K4
Cell Differentiation Involved In Metanephros Development (GO:0072202)	45173	0.0117401	0.0665851	0	0	6.46945	28.7551	SALL1;STAT1;OXSR1;POU3F3
Kinetochore Assembly (GO:0051382)	45173	0.0117401	0.0665851	0	0	6.46945	28.7551	CENPE;CENPF;DLGAP5;CENPC
Peptidyl-Lysine Acetylation (GO:0018394)	45173	0.0117401	0.0665851	0	0	6.46945	28.7551	CREBBP;EP300;KAT7;SIRT1
Positive Regulation Of RIG-I Signaling Pathway (GO:1900246)	45173	0.0117401	0.0665851	0	0	6.46945	28.7551	USP15;PUM1;ZCCHC3;PUM2
Positive Regulation Of rRNA Processing (GO:2000234)	45173	0.0117401	0.0665851	0	0	6.46945	28.7551	HEATR1;RIOK2;RIOK1;WDR43
Regulation Of RNA Polymerase II Regulatory Region Sequence-Specific DNA Binding (GO:1903025)	45173	0.0117401	0.0665851	0	0	6.46945	28.7551	ZNF593;DDRGK1;NSD1;EP300
Regulation Of Attachment Of Spindle Microtubules To Kinetochore (GO:0051988)	45173	0.0117401	0.0665851	0	0	6.46945	28.7551	RACGAP1;SPAG5;ECT2;KNSTRN
Response To Platelet-Derived Growth Factor (GO:0036119)	45173	0.0117401	0.0665851	0	0	6.46945	28.7551	FER;HDAC1;SYAP1;MTSS2
Central Nervous System Development (GO:0007417)	44/283	0.0118539	0.0671314	0	0	1.49641	6.63674	SH3GL3;ANKLE2;RTN1;CHD8;CHD7;ATN1;SMG9;MACROH2A2;SPATA5;PKD2;RTN4;PHF8;BAG6;NIPBL;FLNB;TPPP;RBBP7;SOX6;CIC;SOX4;SPTBN1;GIT1;CDK5RAP2;SH3GL1;BPTF;ZFHX3;KDM4B;EIF2B2;ANAPC7;MAP1S;NCOA6;UTP3;SETD1A;MINK1;SHROOM2;PAX6;LSR;POU3F3;MARCKS;TMX2;SYNJ1;TBC1D23;NES;RAB3GAP1
Histone Acetylation (GO:0016573)	13/60	0.0123719	0.0699624	0	0	2.24067	9.84173	CREBBP;TAF12;TAF10;TAF9;VPS72;ATXN7;EP400;EP300;TAF7;BRD8;DMAP1;ATXN7L3;MAP3K7
Photoperiodism (GO:0009648)	45474	0.0124667	0.0703949	0	0	3.33216	14.6105	PER2;PER1;RBM4;MTA1;CRTC1;TP53;PML
Negative Regulation Of Protein Modification By Small Protein Conjugation Or Removal (GO:1903321)	20059	0.0130494	0.0734696	0	0	2.31413	10.041	IVNS1ABP;DNAJA1;PER2;UBXN1;GNL3L;BAG2;PINX1;SQSTM1;SOX4;GTPBP4;N4BP1;HSPA1B
Regulation Of Focal Adhesion Assembly (GO:0051893)	20059	0.0130494	0.0734696	0	0	2.31413	10.041	CAMSAP3;BCAS3;MACF1;PEAK1;ROCK2;TSC1;TLN1;PHLDB2;CLASP1;FERMT2;CLASP2;MAP4K4
Supramolecular Fiber Organization (GO:0097435)	48/316	0.0134593	0.0756669	0	0	1.4561	6.27298	KIF14;SLAIN2;SLAIN1;PPP1R9A;ARHGAP12;CAMSAP2;PPP1R9B;KATNA1;STMN1;NEFL;RIPK1;MAP4;TPPP;FSD1;DSP;CARMIL1;USP9X;FUS;MBD1;TMOD3;NCKAP5L;SHROOM2;KIF24;TBCB;HOOK3;CKAP5;CD2AP;CCDC88A;CLIP1;DLG1;KIF18A;MARCKS;KIF18B;KRT17;MAP7D3;HOOK1;CENPJ;MDM2;KIF2C;TUBGCP3;EVL;ARHGEF2;MAPT;VIM;INA;DBN1;HDGFL3;BCAR1
Cellular Response To Lectin (GO:1990858)	43617	0.0135898	0.0757614	0	0	3.73409	16.0508	CREBBP;PAK1;KLRC4;EP300;MAP3K7;PAK2
Inositol Phosphate-Mediated Signaling (GO:0048016)	43617	0.0135898	0.0757614	0	0	3.73409	16.0508	NFAT5;PPP3CA;DHX8;NFATC3;NFATC1;NFATC4
Negative Regulation Of RNA Splicing (GO:0033119)	43617	0.0135898	0.0757614	0	0	3.73409	16.0508	PTBP1;RBM20;SRSF4;SRSF6;RBMX;SRSF12
Regulation Of Nuclear Division (GO:0051783)	43617	0.0135898	0.0757614	0	0	3.73409	16.0508	CDCA2;CCDC8;CDC25C;MKI67;PKMYT1;KIF20B
Stimulatory C-type Lectin Receptor Signaling Pathway (GO:0002223)	43617	0.0135898	0.0757614	0	0	3.73409	16.0508	CREBBP;PAK1;KLRC4;EP300;MAP3K7;PAK2
Lamellipodium Organization (GO:0097581)	11171	0.0136235	0.0757614	0	0	2.9432	12.6439	CARMIL1;CCDC88A;SNX1;GOLPH3;SNX2;CTTN;MYO9B;ARHGEF6
Maturation Of SSU-rRNA From Tricistronic rRNA Transcript (SSU-rRNA, 5.8S rRNA, LSU-rRNA) (GO:0000462)	11171	0.0136235	0.0757614	0	0	2.9432	12.6439	NOP14;UTP3;BMS1;HEATR1;NGDN;NOL10;KRI1;WDR43
Establishment Of Spindle Localization (GO:0051293)	41760	0.0137909	0.0757614	0	0	4.49371	19.2499	ESPL1;NUSAP1;MAP4;CLASP1;CLASP2
Microvillus Assembly (GO:0030033)	41760	0.0137909	0.0757614	0	0	4.49371	19.2499	SLC9A3R1;MINK1;RAPGEF2;RAPGEF6;MAP4K4
Mitochondrion Transport Along Microtubule (GO:0047497)	41760	0.0137909	0.0757614	0	0	4.49371	19.2499	SPAST;OPA1;MAP1S;NEFL;MAPT
Negative Regulation Of Androgen Receptor Signaling Pathway (GO:0060766)	41760	0.0137909	0.0757614	0	0	4.49371	19.2499	NCOR2;NCOR1;HDAC1;SIRT1;SMARCA4
Negative Regulation Of Cilium Assembly (GO:1902018)	41760	0.0137909	0.0757614	0	0	4.49371	19.2499	YAP1;MPHOSPH9;KIF24;MAP4;CEP97
Odontogenesis Of Dentin-Containing Tooth (GO:0042475)	41760	0.0137909	0.0757614	0	0	4.49371	19.2499	TBX1;FOXC1;HDAC1;ANKRD11;GLI2
Positive Regulation Of Cytoplasmic Translation (GO:2000767)	41760	0.0137909	0.0757614	0	0	4.49371	19.2499	DHX36;HNRNPD;IGF2BP1;HNRNPU;PABPC1
Positive Regulation Of Protein-Containing Complex Disassembly (GO:0043243)	41760	0.0137909	0.0757614	0	0	4.49371	19.2499	SETX;FYCO1;CALCOCO2;TOM1;SMCR8
Regulation Of Hemopoiesis (GO:1903706)	41760	0.0137909	0.0757614	0	0	4.49371	19.2499	ING5;BRPF1;KAT6B;KAT6A;MYSM1
DNA Recombination (GO:0006310)	15615	0.0139853	0.0767197	0	0	2.5302	10.8033	BLM;XRCC6;MRE11;EXO1;RMI1;RAD21;RPA1;BRCA1;NBN;TOPBP1
Negative Regulation Of Autophagy (GO:0010507)	13/61	0.0141797	0.0776759	0	0	2.19386	9.33694	USP36;RUBCN;KDM4A;FOXK2;TSC1;FOXK1;SNRNP70;TLK2;TAB3;SMCR8;TAB2;EIF4G3;EIF4G1
Protein Modification By Small Protein Conjugation (GO:0032446)	54/364	0.0143898	0.0787146	0	0	1.41672	6.00865	ZNF451;RNF14;SMC5;SMC6;BRCA1;SH3RF1;TRIM28;ZMIZ1;SUMO2;TRIM24;VPS18;ANAPC7;USP5;NSMCE2;LMO7;RANGAP1;SIRT1;TRAF7;GAN;NFX1;HECW2;CBLL1;PDZRN3;DCUN1D5;MGRN1;UBA5;DCUN1D4;MYCBP2;COPS7A;CBL;PCNP;DCAF15;RNF213;DDRGK1;ZSWIM8;RBBP6;BRAP;RANBP2;BCL11A;USP9X;RNF25;PLK1;SYVN1;PML;SH3RF3;OTULIN;RLIM;MDM2;MKRN2;UBA3;UBA1;STUB1;SAE1;UBE2M
Negative Regulation Of Developmental Process (GO:0051093)	20/109	0.0151325	0.0826599	0	0	1.82193	7.63556	SUZ12;TBX1;ZNF296;SMARCC1;FOXC1;PARP1;BCL11A;HDAC1;ROCK2;HUWE1;ARID4A;ARID4B;ING1;SMARCA4;BICRA;BRMS1;PHF14;SUDS3;MAPT;RBBP7
Mismatch Repair (GO:0006298)	45839	0.0157042	0.0854191	0	0	3.14687	13.0715	POLD3;MSH6;SETD2;LIG1;EXO1;MCM9;RPA1
Negative Regulation Of Telomere Maintenance Via Telomere Lengthening (GO:1904357)	45839	0.0157042	0.0854191	0	0	3.14687	13.0715	SLX4;GNL3L;PARP1;PINX1;HNRNPU;HNRNPC;DCP2
Regulation Of Double-Strand Break Repair Via Nonhomologous End Joining (GO:2001032)	45839	0.0157042	0.0854191	0	0	3.14687	13.0715	SMCHD1;MRNIP;PNKP;HSF1;SETMAR;TFIP11;ERCC6
Regulation Of JUN Kinase Activity (GO:0043506)	15980	0.0164715	0.0894664	0	0	2.45339	10.0739	DNAJA1;PTPN1;PAK1;DVL2;DAB2IP;PDCD4;DUSP16;MAP3K7;MAP3K4;SASH1
Cellular Response To Oxidative Stress (GO:0034599)	21/117	0.0165254	0.0896328	0	0	1.77365	7.27703	PARP1;ERCC6L2;PRKCD;PXN;VRK2;AGAP3;FOXO3;PKD2;FOXO1;ZFP36L2;SETX;FER;SELENOS;ZC3H12A;ABL1;HMOX1;STX4;MAPT;SQSTM1;TP53;HSPA1B
Negative Regulation Of Stress-Activated MAPK Cascade (GO:0032873)	13759	0.016793	0.0908662	0	0	2.60189	10.6334	PER1;DLG1;NCOR1;MYC;FOXM1;ZMYND11;FOXO1;ANKS1B;MEN1
Cilium Assembly (GO:0060271)	38/243	0.0168	0.0908662	0	0	1.50543	6.15177	DYNC2I1;RAB1A;MACIR;TRAF3IP1;DCTN1;CEP164;ASAP1;PTPN23;FNBP1L;HDAC6;NUDCD3;ABLIM1;KIF3A;FLNA;NEK1;PCNT;CEP290;RAB8A;OFD1;MBD1;RAB3IP;CEP131;KIF24;PARVA;SEPTIN7;EHD1;ATAT1;IFT88;IFT22;EHD4;IFT81;RILPL1;KIAA0586;CENPJ;PHIP;CCDC66;SSX2IP;CLUAP1
Macromolecule Biosynthetic Process (GO:0009059)	30/183	0.0171292	0.0925169	0	0	1.59127	6.47163	RPL4;HBS1L;RPL30;RPL3;RPL31;RPL34;RPL12;RRBP1;RPL10A;POLD3;RPS17;EEF2K;EIF4EBP2;RPL13;RPL37;RPS2;RPL18;RPS10;PABPC4;RPS6;MRPS18B;EEF2;EEF1G;GOLPH3;RPS27;TNIP1;RPL26;FAU;RPL29;EIF4G1
Ameboidal-Type Cell Migration (GO:0001667)	43983	0.0176414	0.0945843	0	0	3.46718	13.9987	PDLIM1;CENPV;PKN3;PKN2;AMOTL1;PKN1
Maturation Of LSU-rRNA (GO:0000470)	43983	0.0176414	0.0945843	0	0	3.46718	13.9987	DDX18;NIFK;EIF6;NOP2;RRP15;FTSJ3
Negative Regulation Of Stem Cell Population Maintenance (GO:1902455)	43983	0.0176414	0.0945843	0	0	3.46718	13.9987	BRMS1;HDAC1;ARID4B;RBBP7;SUDS3;ING1
CRD-mediated mRNA Stabilization (GO:0070934)	45203	0.0178804	0.0945843	0	0	5.39091	21.6933	HNRNPD;IGF2BP1;HNRNPU;PABPC1
Atrial Septum Morphogenesis (GO:0060413)	45203	0.0178804	0.0945843	0	0	5.39091	21.6933	BMPR2;GATA4;ZFPM1;SOX4
Establishment Of Endothelial Intestinal Barrier (GO:0090557)	45203	0.0178804	0.0945843	0	0	5.39091	21.6933	TJP1;RAB1A;RAPGEF2;RAPGEF6
Kinetochore Organization (GO:0051383)	45203	0.0178804	0.0945843	0	0	5.39091	21.6933	CENPE;CENPF;DLGAP5;CENPC
Meiotic Sister Chromatid Cohesion (GO:0051177)	45203	0.0178804	0.0945843	0	0	5.39091	21.6933	SGO2;RAD21;BUB1B;SMC1A
Negative Regulation Of Centrosome Duplication (GO:0010826)	45203	0.0178804	0.0945843	0	0	5.39091	21.6933	NPM1;RBM14;CDK5RAP2;MDM1
Negative Regulation Of Sodium Ion Transmembrane Transporter Activity (GO:2000650)	45203	0.0178804	0.0945843	0	0	5.39091	21.6933	CAMK2D;HECW2;PRKCE;OXSR1
Negative Regulation Of Vascular Endothelial Growth Factor Receptor Signaling Pathway (GO:0030948)	45203	0.0178804	0.0945843	0	0	5.39091	21.6933	PTPN1;NIBAN2;HGS;DAB2IP
Positive Regulation Of DNA-templated DNA Replication (GO:2000105)	45203	0.0178804	0.0945843	0	0	5.39091	21.6933	CDT1;DBF4;WIZ;CDC7
Protein Localization To Endosome (GO:0036010)	45203	0.0178804	0.0945843	0	0	5.39091	21.6933	MICALL1;PACSIN2;WASHC2C;WASHC2A
Regulation Of ERAD Pathway (GO:1904292)	45203	0.0178804	0.0945843	0	0	5.39091	21.6933	BAG6;USP13;ATXN3;UBXN1
Regulation Of Synapse Maturation (GO:0090128)	45203	0.0178804	0.0945843	0	0	5.39091	21.6933	CDC20;DAB2IP;YWHAZ;ANAPC2
Regulation Of Transforming Growth Factor Beta Receptor Signaling Pathway (GO:0017015)	20/111	0.018256	0.0964389	0	0	1.78169	7.13257	ZNF451;CREBBP;HDAC1;ARID4A;ARID4B;LEMD3;ING1;SIRT1;BCL9;FLCN;DAB2;BRMS1;SNW1;PRDM16;EP300;STUB1;SUDS3;RBBP7;MEN1;BCL9L
DNA Double-Strand Break Processing (GO:0000729)	42125	0.018843	0.098593	0	0	4.04411	16.0616	MRE11;SLX4;SETMAR;SMARCAD1;NBN
Golgi To Endosome Transport (GO:0006895)	42125	0.018843	0.098593	0	0	4.04411	16.0616	MON2;DOP1B;KIF16B;CORO7;EPS15
Histone H4-K5 Acetylation (GO:0043981)	42125	0.018843	0.098593	0	0	4.04411	16.0616	ING5;PHF20;MCRS1;JADE3;KAT7
Histone H4-K8 Acetylation (GO:0043982)	42125	0.018843	0.098593	0	0	4.04411	16.0616	ING5;PHF20;MCRS1;JADE3;KAT7
mRNA Methylation (GO:0080009)	42125	0.018843	0.098593	0	0	4.04411	16.0616	WTAP;NSUN2;METTL3;VIRMA;CMTR1
Regulation Of rRNA Processing (GO:2000232)	42125	0.018843	0.098593	0	0	4.04411	16.0616	USP36;HEATR1;RIOK2;RIOK1;WDR43
Retrograde Axonal Transport (GO:0008090)	42125	0.018843	0.098593	0	0	4.04411	16.0616	DST;MAP1A;KIF1C;NEFL;KIF1A
Response To Unfolded Protein (GO:0006986)	16346	0.0192702	0.100691	0	0	2.38109	9.40341	DNAJA1;PTPN1;HSP90AA1;HSPH1;HSPB8;DNAJB4;HSF1;DAB2IP;STT3B;OPTN
Negative Regulation Of Catalytic Activity (GO:0043086)	46204	0.0194954	0.101455	0	0	2.98107	11.7382	PPP1R12A;NOSIP;SIRT1;NES;TP53;CCAR2;HDAC6
Negative Regulation Of Insulin Receptor Signaling Pathway (GO:0046627)	46204	0.0194954	0.101455	0	0	2.98107	11.7382	PTPN1;RPS6KB1;PRKCD;GRB10;TSC2;PTPN2;NCK1
Negative Regulation Of Protein Polymerization (GO:0032272)	46204	0.0194954	0.101455	0	0	2.98107	11.7382	MAP2;STMN1;PRKCD;SSH2;MAPRE1;SSH3;SSH1
Regulation Of Protein Kinase Activity (GO:0045859)	21/119	0.0197457	0.102619	0	0	1.73726	6.81841	RB1;XRCC6;CDKN1A;TSC2;SIRT1;PPM1E;CAMKK1;SLC9A3R1;CENPE;MRNIP;ORC3;RAPGEF2;ANKRD54;TAF7;TAB2;MAPRE3;SMCR8;CEP85;ECT2;PAK2;CEP43
Membrane Fission (GO:0090148)	14124	0.0199122	0.103345	0	0	2.51203	9.83815	SPAST;EXOC7;HGS;MVB12A;EXOC3;UBAP1;VPS37A;TMCC1;CHMP5
NIK/NF-kappaB Signaling (GO:0038061)	11902	0.0200901	0.103683	0	0	2.69763	10.5411	CREBBP;AMFR;ZFP91;TAB3;TAB2;DICER1;MAP3K7;NFKB2
Negative Regulation Of Fat Cell Differentiation (GO:0045599)	11902	0.0200901	0.103683	0	0	2.69763	10.5411	YAP1;ASXL1;FLCN;TRIO;SIRT1;FOXO1;ZFP36L2;FERMT2
MAPK Cascade (GO:0000165)	18/98	0.0202544	0.103683	0	0	1.82347	7.1104	MEF2A;BRAP;MAP3K3;MEF2C;MINK1;ZFP36L2;SETX;PAK1;PABPN1;MYC;HSF1;TAOK2;RAPGEF2;CCM2;MAP3K7;MAP3K4;MEN1;MAP4K4
CENP-A Containing Chromatin Assembly (GO:0034080)	45080	0.0206774	0.103683	0	0	8.08405	31.3557	MIS18A;NASP;HJURP
G-quadruplex DNA Unwinding (GO:0044806)	45080	0.0206774	0.103683	0	0	8.08405	31.3557	WRN;DHX36;HNRNPA2B1
Cellular Response To Laminar Fluid Shear Stress (GO:0071499)	45080	0.0206774	0.103683	0	0	8.08405	31.3557	MAPK7;KLF4;SREBF2
Chromatin Remodeling At Centromere (GO:0031055)	45080	0.0206774	0.103683	0	0	8.08405	31.3557	MIS18A;NASP;HJURP
Clathrin Coat Disassembly (GO:0072318)	45080	0.0206774	0.103683	0	0	8.08405	31.3557	SH3GL3;SYNJ1;SH3GL1
Desmosome Organization (GO:0002934)	45080	0.0206774	0.103683	0	0	8.08405	31.3557	DSP;PKP2;PRKCA
Establishment Of Mitotic Sister Chromatid Cohesion (GO:0034087)	45080	0.0206774	0.103683	0	0	8.08405	31.3557	NIPBL;RAD21;SMC1A
Histone H4-K12 Acetylation (GO:0043983)	45080	0.0206774	0.103683	0	0	8.08405	31.3557	ING5;JADE3;KAT7
Intraciliary Transport Involved In Cilium Assembly (GO:0035735)	45080	0.0206774	0.103683	0	0	8.08405	31.3557	IFT81;MBD1;SSX2IP
Membrane Invagination (GO:0010324)	45080	0.0206774	0.103683	0	0	8.08405	31.3557	SNX3;HGS;FNBP1L
Mitotic Nuclear Membrane Disassembly (GO:0007077)	45080	0.0206774	0.103683	0	0	8.08405	31.3557	PLK1;PRKCA;VRK1
Negative Regulation Of Centriole Replication (GO:0046600)	45080	0.0206774	0.103683	0	0	8.08405	31.3557	RBM14;CDK5RAP2;MDM1
Negative Regulation Of Double-Strand Break Repair Via Nonhomologous End Joining (GO:2001033)	45080	0.0206774	0.103683	0	0	8.08405	31.3557	HSF1;TFIP11;ERCC6
Nuclear-Transcribed mRNA Catabolic Process, Deadenylation-Independent Decay (GO:0031086)	45080	0.0206774	0.103683	0	0	8.08405	31.3557	EDC4;DCP1B;EDC3
Positive Regulation Of Synaptic Plasticity (GO:0031915)	45080	0.0206774	0.103683	0	0	8.08405	31.3557	CDC20;DBN1;ANAPC2
Pyrimidine Ribonucleotide Biosynthetic Process (GO:0009220)	45080	0.0206774	0.103683	0	0	8.08405	31.3557	CAD;CMPK1;UMPS
Regulation Of TORC2 Signaling (GO:1903939)	45080	0.0206774	0.103683	0	0	8.08405	31.3557	OTUD5;USP9X;SIK3
Regulation Of Cellular Response To Insulin Stimulus (GO:1900076)	45080	0.0206774	0.103683	0	0	8.08405	31.3557	NCOA1;NCOA2;ATP2B1
Regulation Of Mitotic Cytokinesis (GO:1902412)	45080	0.0206774	0.103683	0	0	8.08405	31.3557	INCENP;CDCA8;AURKB
Regulation Of Striated Muscle Tissue Development (GO:0016202)	45080	0.0206774	0.103683	0	0	8.08405	31.3557	MTPN;CENPF;MRTFB
Regulation Of Vascular Associated Smooth Muscle Cell Differentiation (GO:1905063)	45080	0.0206774	0.103683	0	0	8.08405	31.3557	NFATC3;PDCD4;NFATC1
Synaptic Signaling (GO:0099536)	45080	0.0206774	0.103683	0	0	8.08405	31.3557	KCMF1;DTNA;UTRN
Tubulin Complex Assembly (GO:0007021)	45080	0.0206774	0.103683	0	0	8.08405	31.3557	TBCE;TCP1;TBCC
Positive Regulation Of Actin Filament Bundle Assembly (GO:0032233)	18933	0.0211461	0.105896	0	0	2.22658	8.58638	ARHGEF10;CARMIL1;CCDC88A;PAK1;ROCK2;FHOD1;PXN;EVL;PPM1E;SORBS3;FERMT2
Regulation Of Cilium Assembly (GO:1902017)	14/71	0.0215481	0.107768	0	0	1.98947	7.63454	USP6NL;YAP1;TBC1D9B;PPP1R35;KIF24;CCDC88A;IFT88;MPHOSPH9;TBC1D5;CROCC;ENTR1;CEP97;TAPT1;TBC1D10B
Regulation Of Protein Ubiquitination (GO:0031396)	20/113	0.021859	0.109181	0	0	1.74318	6.66441	FANCI;IVNS1ABP;HSP90AA1;UBXN1;MYCBP2;PINX1;HUWE1;XIAP;BRCA1;GTPBP4;DNAJA1;PER2;GNL3L;BAG2;STUB1;SQSTM1;SOX4;N4BP1;SASH1;HSPA1B
Negative Regulation Of Protein Modification Process (GO:0031400)	15/78	0.0220116	0.109802	0	0	1.9288	7.36066	CDKN1A;TRAF3IP1;DAB2IP;CDYL;PTPN13;SIRT1;IMPACT;OCLN;ENSA;ZC3H12A;PPP1R8;TERF2IP;MAPT;TPPP;MEN1
Positive Regulation Of Cell Growth (GO:0030307)	19/106	0.022118	0.110189	0	0	1.77001	6.74617	YAP1;PABIR1;MACF1;USP47;MTPN;DDX3X;NCBP1;CDKN2AIP;SHTN1;GOLGA4;RICTOR;MAPT;TAF9B;HDGFL2;TEAD1;EXOSC2;CEP43;H3-3A;EIF4G1
Axon Development (GO:0061564)	18/99	0.0222874	0.11089	0	0	1.80085	6.84997	MAP1S;DOCK7;ANK3;BAIAP2;MAPK8IP3;ARHGAP35;RTN4;CAMSAP2;SHTN1;GAP43;MAP1B;PARD3;MAP1A;TAOK2;MAPT;APBB1;MARK2;RAB8A
Modulation By Host Of Viral Genome Replication (GO:0044827)	44348	0.0224494	0.111121	0	0	3.23585	12.2849	FMR1;YTHDC2;ZC3H12A;NUCKS1;SMC5;SMC6
Positive Regulation Of G2/M Transition Of Mitotic Cell Cycle (GO:0010971)	44348	0.0224494	0.111121	0	0	3.23585	12.2849	MECP2;CDC7;CDC25C;CDC25A;RAB11A;CDC25B
Regulation Of Cell-Substrate Junction Assembly (GO:0090109)	44348	0.0224494	0.111121	0	0	3.23585	12.2849	CAMSAP3;MACF1;ROCK2;PEAK1;TLN1;CLASP1
Regulation Of Histone Deacetylation (GO:0031063)	44348	0.0224494	0.111121	0	0	3.23585	12.2849	CAMK2D;NIPBL;SMARCA5;BAZ2A;SIRT1;RRP8
Eye Development (GO:0001654)	21520	0.0225217	0.111336	0	0	2.11242	8.01301	NIPBL;FOXC1;SH3PXD2B;BLOC1S3;SHROOM2;SMG9;PAX6;HIPK1;SIPA1L3;CEP290;ATF6;RAB3GAP1
Positive Regulation Of DNA Biosynthetic Process (GO:2000573)	13/65	0.0234884	0.115966	0	0	2.02465	7.59495	HSP90AA1;NVL;PNKP;PARN;KLF4;AURKB;CCT6A;TNIP1;DKC1;MYC;TCP1;USP1;MAP3K4
Negative Regulation Of Canonical Wnt Signaling Pathway (GO:0090090)	20/114	0.0238538	0.117159	0	0	1.72453	6.44254	TLE4;APC2;OTUD5;TLE3;TCF7L2;HDAC1;CSNK1A1;CHD8;AMFR;CTNND1;SOX13;DAB2IP;TMEM131L;MCC;LIMD1;MLLT3;SLC9A3R1;DAB2;APC;FRMD8
Establishment Of Protein Localization To Vacuole (GO:0072666)	46569	0.023882	0.117159	0	0	2.83186	10.576	HGS;VPS8;PIK3R4;MVB12A;UBAP1;VPS37A;PTPN23
Negative Regulation Of Cellular Response To Insulin Stimulus (GO:1900077)	46569	0.023882	0.117159	0	0	2.83186	10.576	PTPN1;RPS6KB1;PRKCD;GRB10;TSC2;PTPN2;NCK1
Positive Regulation Of Ubiquitin-Protein Transferase Activity (GO:0051443)	46569	0.023882	0.117159	0	0	2.83186	10.576	CDC20;FZR1;DCUN1D5;UBE2S;DCUN1D4;PLK1;RPS2
Protein Quality Control For Misfolded Or Incompletely Synthesized Proteins (GO:0006515)	46569	0.023882	0.117159	0	0	2.83186	10.576	BAG6;ATXN3;UFD1;STUB1;AUP1;HDAC6;ANKZF1
Negative Regulation Of Double-Strand Break Repair (GO:2000780)	12267	0.0240299	0.117734	0	0	2.58958	9.65514	SMCHD1;RNF169;HSF1;TFIP11;KMT5A;TP53BP1;ERCC6;SENP3
Cell Cycle G1/S Phase Transition (GO:0044843)	19299	0.024232	0.118423	0	0	2.17216	8.0806	CDKN1A;USP37;DBF4;RPS6KB1;MYC;EIF4EBP1;E2F3;CDC7;POLE;CDC25A;PHF8
Regulation Of Cell Development (GO:0060284)	19299	0.024232	0.118423	0	0	2.17216	8.0806	YAP1;FXR1;PER2;ING5;BRPF1;ANXA2;KAT6B;KAT6A;DOCK7;HMGB2;MYSM1
Protein Complex Oligomerization (GO:0051259)	18/100	0.0244722	0.119446	0	0	1.77879	6.5997	BLM;CPSF7;FUS;FOXM1;PKD2;ELAVL1;EHD1;WDCP;SPAST;EHD4;OPA1;ZC3H12A;BEND3;ZNF746;TP53BP1;ECT2;SAMD1;RBMX
DNA Repair-Dependent Chromatin Remodeling (GO:0140861)	42491	0.0249742	0.120521	0	0	3.67626	13.5651	PARP2;PHF1;UBR5;TRIP12;HDGFL2
Cellular Response To Nitrogen Compound (GO:1901699)	42491	0.0249742	0.120521	0	0	3.67626	13.5651	BLM;RIOK3;DDI2;ATRX;HSF1
Intraciliary Anterograde Transport (GO:0035720)	42491	0.0249742	0.120521	0	0	3.67626	13.5651	IFT22;IFT88;TRAF3IP1;IFT81;CLUAP1
Maturation Of 5.8S rRNA (GO:0000460)	42491	0.0249742	0.120521	0	0	3.67626	13.5651	EIF6;MTREX;RRP15;FTSJ3;MPHOSPH6
Mesonephric Tubule Development (GO:0072164)	42491	0.0249742	0.120521	0	0	3.67626	13.5651	FOXC1;SALL1;SIX1;OXSR1;PKD2
Negative Regulation Of Intrinsic Apoptotic Signaling Pathway By P53 Class Mediator (GO:1902254)	42491	0.0249742	0.120521	0	0	3.67626	13.5651	TAF9;MDM2;MARCHF7;TAF9B;SIRT1
Regulation Of DNA Strand Elongation (GO:0060382)	42491	0.0249742	0.120521	0	0	3.67626	13.5651	YY1;INO80B;INO80E;MCRS1;NUCKS1
Regulation Of Golgi Organization (GO:1903358)	42491	0.0249742	0.120521	0	0	3.67626	13.5651	USP6NL;CAMSAP3;PDE4DIP;RBSN;CAMSAP2
Regulation Of Autophagosome Maturation (GO:1901096)	42491	0.0249742	0.120521	0	0	3.67626	13.5651	RUBCN;FYCO1;CALCOCO2;TOM1;SMCR8
Negative Regulation Of Protein-Containing Complex Assembly (GO:0031333)	21885	0.0255279	0.122577	0	0	2.06736	7.58305	DDX3X;TRAF3IP1;CSNK1A1;RIOK3;HSF1;KIF14;EP300;TFIP11;RAF1;NOP53;HDAC6;ANKS1B
Regulation Of Type I Interferon Production (GO:0032479)	21885	0.0255279	0.122577	0	0	2.06736	7.58305	ILRUN;OTUD5;POLA1;MAVS;DDX3X;TRAF3IP1;TRAF3;UFD1;XIAP;TANK;ZCCHC3;PQBP1
DNA Methylation-Dependent Heterochromatin Formation (GO:0006346)	45234	0.0256868	0.122577	0	0	4.62052	16.9193	MBD3;HELLS;MBD2;SIRT1
P-body Assembly (GO:0033962)	45234	0.0256868	0.122577	0	0	4.62052	16.9193	EIF4ENIF1;LIMD1;PATL1;EDC3
Negative Regulation Of Nuclear-Transcribed mRNA Catabolic Process, Deadenylation-Dependent Decay (GO:1900152)	45234	0.0256868	0.122577	0	0	4.62052	16.9193	HNRNPD;IGF2BP1;HNRNPU;PABPC1
Post-Transcriptional Gene Silencing (GO:0016441)	45234	0.0256868	0.122577	0	0	4.62052	16.9193	HELZ;DICER1;PUM1;GIGYF2
Regulation Of Adipose Tissue Development (GO:1904177)	45234	0.0256868	0.122577	0	0	4.62052	16.9193	NCOA1;NCOA2;PARP1;SIRT1
Regulation Of Mesenchymal Cell Proliferation (GO:0010464)	45234	0.0256868	0.122577	0	0	4.62052	16.9193	TBX1;STAT1;MYC;PHF14
sno(s)RNA 3'-End Processing (GO:0031126)	45234	0.0256868	0.122577	0	0	4.62052	16.9193	FBL;PARN;LARP7;EXOSC2
Regulation Of Neuron Projection Development (GO:0010975)	28/174	0.0258688	0.123293	0	0	1.55558	5.68519	PRAG1;MYCBP2;ARHGAP35;CAMSAP2;SNX3;PAK1;SIPA1L1;CFL1;DPYSL3;KIF13B;RAB29;EP300;ABL2;KIF1A;PDLIM5;PAK2;MARK2;MARK1;NDEL1;YTHDF1;KIDINS220;DAB2IP;SRCIN1;SETX;CCDC88A;RAPGEF1;RAPGEF2;DBN1
Peptidyl-Threonine Modification (GO:0018210)	13/66	0.0263957	0.125649	0	0	1.98633	7.21944	ATF2;CAMK2D;ROCK2;CAD;PRKCD;PRKCA;OXSR1;CDC42BPA;HIPK1;WNK1;CHEK1;WNK3;MARK2
Proteasomal Protein Catabolic Process (GO:0010498)	34/220	0.0265378	0.126169	0	0	1.48343	5.38363	UBXN1;UBXN2B;ZFAND2B;KIF14;AGAP3;PCNP;BAG6;ATXN3;HECTD1;MTA1;DDI2;PCBP2;ZSWIM8;UBXN7;SOCS6;APC2;CSNK1A1;SYVN1;KCTD2;UBE4B;RAD23A;SIRT1;KCTD5;PML;PSMA5;PSMA6;NSFL1C;PSMA4;PSMA1;APC;MDM2;TRIP12;STUB1;ATF6
Nucleic Acid-Templated Transcription (GO:0097659)	14855	0.0273664	0.129948	0	0	2.3497	8.45524	PHF3;MEF2A;DIDO1;FUBP3;MKRN2;TCEA1;MMS19;PWP1;MLF1
Actin Polymerization Or Depolymerization (GO:0008154)	19664	0.0276325	0.130889	0	0	2.12032	7.60932	ENAH;SVIL;DIAPH1;DIAPH3;ABI2;WIPF1;MICAL1;CFL1;MICAL3;EVL;CORO7
Tight Junction Assembly (GO:0120192)	19664	0.0276325	0.130889	0	0	2.12032	7.60932	CHAF1B;DLG1;OCLN;APC;PARD3;RAB13;LSR;STRN;ECT2;MPDZ;PAK2
Negative Regulation Of Macroautophagy (GO:0016242)	44713	0.0280655	0.132289	0	0	3.03344	10.8391	RUBCN;USP36;FEZ2;TSC2;TSC1;SMCR8
Organelle Fission (GO:0048285)	44713	0.0280655	0.132289	0	0	3.03344	10.8391	PEX19;OPA1;MTFR1L;MTFR2;TMCC1;MFF
Regulation Of Protein Export From Nucleus (GO:0046825)	44713	0.0280655	0.132289	0	0	3.03344	10.8391	SP100;BAG3;TPR;RANGAP1;PTPN14;RBM22
Regulation Of Telomere Capping (GO:1904353)	44713	0.0280655	0.132289	0	0	3.03344	10.8391	PNKP;HNRNPD;NBN;AURKB;MAP3K4;SMG6
Histone Deubiquitination (GO:0016578)	12632	0.0284805	0.133917	0	0	2.48984	8.86019	TAF12;ATXN7;TAF10;TAF9;UIMC1;TAF7;BRCA1;ATXN7L3
Negative Regulation Of JNK Cascade (GO:0046329)	12632	0.0284805	0.133917	0	0	2.48984	8.86019	DNAJA1;PER1;NCOR1;PDCD4;ZMYND11;DUSP16;ANKS1B;MEN1
Cellular Response To Osmotic Stress (GO:0071470)	46935	0.0289015	0.135566	0	0	2.69686	9.5573	NFAT5;DDX3X;WNK3;OXSR1;ARHGEF2;PKD2;MYLK
Regulation Of DNA Damage Response, Signal Transduction By P53 Class Mediator (GO:0043516)	46935	0.0289015	0.135566	0	0	2.69686	9.5573	DDX5;YJU2;MDM2;MARCHF7;KMT5A;SIRT1;SOX4
Regulation Of Viral Genome Replication (GO:0045069)	13/67	0.0295585	0.138479	0	0	1.94944	6.86472	SRPK2;DDX3X;STAU1;RAD23A;ZC3HAV1;ILF3;MAVS;LARP1;TNIP1;VAPB;PKN2;PABPC1;N4BP1
Protein Monoubiquitination (GO:0006513)	17441	0.0297409	0.139164	0	0	2.18766	7.69014	MGRN1;UHRF1;HUWE1;WAC;MARCHF7;UBE2O;STUB1;RNF40;RAD18;OBI1
Negative Regulation Of Protein Kinase Activity (GO:0006469)	16/88	0.0299782	0.140104	0	0	1.80012	6.31354	RB1;PTPN1;CDKN1A;NPM1;DAB2IP;TSC2;ADAR;SRCIN1;MACROH2A1;PPM1E;SH3BP5;TAF7;SMCR8;CEP85;PAK2;CEP43
Positive Regulation Of Growth (GO:0045927)	15/81	0.0300723	0.140374	0	0	1.84082	6.45049	YAP1;PABIR1;USP47;MTPN;DDX3X;NCBP1;CDKN2AIP;RICTOR;TAF9B;TEAD1;HDGFL2;EXOSC2;CEP43;H3-3A;EIF4G1
Regulation Of Canonical Wnt Signaling Pathway (GO:0060828)	32/207	0.0305306	0.14234	0	0	1.48348	5.17591	OTUD5;DDX3X;RNF14;HDAC1;CHD8;CTNND1;PRDM15;XIAP;TMEM131L;LIMD1;MLLT3;CCAR2;SLC9A3R1;UBR5;SOX4;APC2;TLE4;TLE3;USP8;USP47;TCF7L2;CSNK1A1;AMFR;SOX13;DAB2IP;PLEKHA4;MCC;DAB2;APC;WNK1;FRMD8;OTULIN
Apical Junction Assembly (GO:0043297)	20029	0.0313631	0.145869	0	0	2.07089	7.16968	CHAF1B;DLG1;OCLN;APC;PARD3;RAB13;CTNNA1;PKN2;STRN;ECT2;PAK2
Organelle Disassembly (GO:1903008)	20029	0.0313631	0.145869	0	0	2.07089	7.16968	HBS1L;DDRGK1;UBA5;TRIP4;EIF2D;VRK1;ASCC2;MAP4;KLC1;HDAC6;ATG2B
Regulation Of Macromolecule Metabolic Process (GO:0060255)	26/162	0.0317969	0.146183	0	0	1.55013	5.34544	MTMR1;SETD2;MTMR3;ROCK2;CHD7;CHD6;AFF4;PCBP3;ZNF507;MYC;ZC3H12A;PCBP2;IGF2BP1;ZNF462;HNRNPAB;SSH1;MARF1;FUBP3;KIF16B;FUBP1;ZFP64;HNRNPD;MDM2;UBAP2;LAMTOR1;CGGBP1
Positive Regulation Of Apoptotic Process (GO:0043065)	40/270	0.0320675	0.146183	0	0	1.41172	4.85618	TOP2A;DDX3X;DDX20;FOXO3;CCAR2;FOXO1;C3ORF38;ING5;FLCN;BCLAF1;ZC3H12A;TP53BP2;IGF2BP1;CASP2;RIPK1;APBB1;ECT2;SOX4;RBM5;SRPK2;RPS6;DAB2IP;PAWR;SCRIB;RRP1B;SIRT1;DNAJA1;TRAF7;RYBP;TFAP4;BRMS1;MELK;MYBBP1A;BCL6;APC;BIN1;JMY;ATF6;TP53;SQSTM1
DNA Modification (GO:0006304)	42856	0.0322496	0.146183	0	0	3.36971	11.5724	MBD4;PARP1;MPG;PARP2;NTHL1
DNA Replication Checkpoint Signaling (GO:0000076)	42856	0.0322496	0.146183	0	0	3.36971	11.5724	CDT1;TIPIN;ORC1;TOPBP1;TICRR
Cellular Response To dsRNA (GO:0071359)	42856	0.0322496	0.146183	0	0	3.36971	11.5724	NPM1;MAVS;RIOK3;ZCCHC3;PQBP1
Mesenchyme Development (GO:0060485)	42856	0.0322496	0.146183	0	0	3.36971	11.5724	BMPR2;ZFP64;GATA4;PKD2;SOX4
Negative Regulation Of Fibroblast Proliferation (GO:0048147)	42856	0.0322496	0.146183	0	0	3.36971	11.5724	MORC3;MYC;DAB2IP;TP53;CDC73
Positive Regulation By Host Of Viral Process (GO:0044794)	42856	0.0322496	0.146183	0	0	3.36971	11.5724	KRT17;YTHDC2;CFL1;NUCKS1;ZDHHC8
Regulation Of Establishment Of Cell Polarity (GO:2000114)	42856	0.0322496	0.146183	0	0	3.36971	11.5724	PLEKHG3;BCAS3;SHTN1;ROCK2;KIF20B
Regulation Of Hematopoietic Progenitor Cell Differentiation (GO:1901532)	42856	0.0322496	0.146183	0	0	3.36971	11.5724	FOXC1;METTL3;SETD1A;DHX36;PUS7
Regulation Of Single Stranded Viral RNA Replication Via Double Stranded DNA Intermediate (GO:0045091)	42856	0.0322496	0.146183	0	0	3.36971	11.5724	TOP2A;TOP2B;TASOR;MORC2;MPHOSPH8
Regulation Of Vacuole Organization (GO:0044088)	42856	0.0322496	0.146183	0	0	3.36971	11.5724	EFNB1;IFT88;PIKFYVE;MTMR3;TBC1D12
Transcription By RNA Polymerase I (GO:0006360)	42856	0.0322496	0.146183	0	0	3.36971	11.5724	RRN3;TCOF1;UBTF;POLR1E;SPTY2D1
Negative Regulation Of Cell Growth (GO:0030308)	21/125	0.0323644	0.146183	0	0	1.63647	5.61424	RB1;CDKN1A;BMPR2;DDX3X;BRCA1;ING1;SIRT1;CCAR2;CDKN2AIP;RTN4;PML;SMARCA4;PPP1R9B;FLCN;PSRC1;BCL6;MAP2;DIP2B;RBBP7;TP53;HSPA1B
Negative Regulation Of Intrinsic Apoptotic Signaling Pathway (GO:2001243)	22616	0.0324015	0.146183	0	0	1.98276	6.79996	DNAJA1;PTPN1;DDX3X;MAPK7;OPA1;SELENOS;SYVN1;MDM2;ARHGEF2;NOC2L;SIRT1;CCAR2
Cellular Response To Growth Factor Stimulus (GO:0071363)	25/155	0.0329498	0.146183	0	0	1.55911	5.3209	FOXC1;BMPR2;HDAC1;SYAP1;NR3C1;ZFP36L2;MAPK7;SOX6;TBX1;MED1;MEF2C;KIDINS220;DAB2IP;PTPN12;KLF4;KNSTRN;MTSS2;EHD1;SETX;SLC4A7;RPS6KB1;RAPGEF1;RAPGEF2;MAPT;BCAR1
DNA Dealkylation (GO:0035510)	45110	0.0332528	0.146183	0	0	6.0627	20.6351	FTO;MPG;ASCC2
DNA Dealkylation Involved In DNA Repair (GO:0006307)	45110	0.0332528	0.146183	0	0	6.0627	20.6351	FTO;MPG;ASCC2
DNA Ligation (GO:0006266)	45110	0.0332528	0.146183	0	0	6.0627	20.6351	TOP2A;XRCC6;PNKP
ER Overload Response (GO:0006983)	45110	0.0332528	0.146183	0	0	6.0627	20.6351	SELENOS;TP53;TMCO1
Establishment Of Golgi Localization (GO:0051683)	45110	0.0332528	0.146183	0	0	6.0627	20.6351	SLC9A3R1;COPG1;YWHAZ
Establishment Of Centrosome Localization (GO:0051660)	45110	0.0332528	0.146183	0	0	6.0627	20.6351	DLG1;PARD3;PARD3B
Intermediate Filament Bundle Assembly (GO:0045110)	45110	0.0332528	0.146183	0	0	6.0627	20.6351	PKP2;NEFL;NEFM
Negative Regulation Of B Cell Apoptotic Process (GO:0002903)	45110	0.0332528	0.146183	0	0	6.0627	20.6351	BCL6;IRS2;NOC2L
Negative Regulation Of DNA-templated DNA Replication (GO:2000104)	45110	0.0332528	0.146183	0	0	6.0627	20.6351	CDT1;TIPIN;LIG3
Negative Regulation Of RNA Catabolic Process (GO:1902369)	45110	0.0332528	0.146183	0	0	6.0627	20.6351	TNIP1;PHAX;ZCCHC17
Negative Regulation Of cAMP-dependent Protein Kinase Activity (GO:2000480)	45110	0.0332528	0.146183	0	0	6.0627	20.6351	PRKAR2B;PRKAR2A;SIRT1
Negative Regulation Of miRNA-mediated Gene Silencing (GO:0060965)	45110	0.0332528	0.146183	0	0	6.0627	20.6351	ZSWIM8;ELOB;ELAVL1
Negative Regulation Of Peptidyl-Lysine Acetylation (GO:2000757)	45110	0.0332528	0.146183	0	0	6.0627	20.6351	SET;NOC2L;SIRT1
Negative Regulation Of Vascular Associated Smooth Muscle Cell Differentiation (GO:1905064)	45110	0.0332528	0.146183	0	0	6.0627	20.6351	NFATC3;PDCD4;NFATC1
Osteoblast Development (GO:0002076)	45110	0.0332528	0.146183	0	0	6.0627	20.6351	LIMD1;GLI2;MEN1
Peptidyl-Serine Autophosphorylation (GO:0036289)	45110	0.0332528	0.146183	0	0	6.0627	20.6351	PIKFYVE;RIPK1;MARK3
Positive Regulation Of DNA Demethylation (GO:1901537)	45110	0.0332528	0.146183	0	0	6.0627	20.6351	OTUD4;USP9X;HNRNPAB
Positive Regulation Of Adipose Tissue Development (GO:1904179)	45110	0.0332528	0.146183	0	0	6.0627	20.6351	NCOA1;NCOA2;SIRT1
Positive Regulation Of Attachment Of Mitotic Spindle Microtubules To Kinetochore (GO:1902425)	45110	0.0332528	0.146183	0	0	6.0627	20.6351	INCENP;CDCA8;HNRNPU
Positive Regulation Of Execution Phase Of Apoptosis (GO:1900119)	45110	0.0332528	0.146183	0	0	6.0627	20.6351	ZC3H12A;TP53BP2;TP53
Positive Regulation Of Gluconeogenesis (GO:0045722)	45110	0.0332528	0.146183	0	0	6.0627	20.6351	SIRT1;FOXO1;PTPN2
Positive Regulation Of Isomerase Activity (GO:0010912)	45110	0.0332528	0.146183	0	0	6.0627	20.6351	UHRF1;HNRNPU;SETMAR
Protein Localization To Cytoplasmic Stress Granule (GO:1903608)	45110	0.0332528	0.146183	0	0	6.0627	20.6351	PAK1;DDX3X;SSB
Regulation Of Attachment Of Mitotic Spindle Microtubules To Kinetochore (GO:1902423)	45110	0.0332528	0.146183	0	0	6.0627	20.6351	INCENP;CDCA8;HNRNPU
Regulation Of Endodeoxyribonuclease Activity (GO:0032071)	45110	0.0332528	0.146183	0	0	6.0627	20.6351	NPM1;PRKCD;SIRT1
Regulation Of Protein Localization To Cilium (GO:1903564)	45110	0.0332528	0.146183	0	0	6.0627	20.6351	CCDC88A;CROCC;ENTR1
Regulation Of Stem Cell Division (GO:2000035)	45110	0.0332528	0.146183	0	0	6.0627	20.6351	NCOA3;PRDM15;MLLT3
Somatic Hypermutation Of Immunoglobulin Genes (GO:0016446)	45110	0.0332528	0.146183	0	0	6.0627	20.6351	MSH6;MCM3AP;SAMHD1
Stress-Induced Premature Senescence (GO:0090400)	45110	0.0332528	0.146183	0	0	6.0627	20.6351	CDKN1A;SIRT1;TP53
Transcription Initiation At RNA Polymerase I Promoter (GO:0006361)	45110	0.0332528	0.146183	0	0	6.0627	20.6351	RRN3;UBTF;POLR1E
Translocation Of Molecules Into Host (GO:0044417)	45110	0.0332528	0.146183	0	0	6.0627	20.6351	THOC1;THOC2;THOC7
Viral mRNA Export From Host Cell Nucleus (GO:0046784)	45110	0.0332528	0.146183	0	0	6.0627	20.6351	THOC1;THOC2;THOC7
Regulation Of Axon Extension (GO:0030516)	12997	0.0334685	0.146964	0	0	2.39749	8.14463	MACF1;SHTN1;GOLGA4;CTTN;MAP2;DIP2B;MAPT;RTN4
Cellular Response To Radiation (GO:0071478)	17807	0.0339849	0.149061	0	0	2.12997	7.20322	RAD51AP1;BLM;CDKN1A;SWI5;TNKS1BP1;BRCA1;ECT2;TANK;SIRT1;TP53
Hepaticobiliary System Development (GO:0061008)	45078	0.0345338	0.151125	0	0	2.85484	9.60887	NIPBL;PHF1;CEBPG;LSR;PKD2;GFER
Regulation Of Cardiac Muscle Hypertrophy (GO:0010611)	45078	0.0345338	0.151125	0	0	2.85484	9.60887	MEF2A;MTPN;CAMK2D;PARP1;ROCK2;PRKCA
Regulation Of Neuron Migration (GO:2001222)	47300	0.0345871	0.151186	0	0	2.57413	8.66008	SHTN1;NIPBL;ZNF609;DAB2IP;RAPGEF2;ARHGEF2;KIF20B
DNA Conformation Change (GO:0071103)	45264	0.0352392	0.151967	0	0	4.04273	13.5253	TOP2A;TOP2B;HMGB2;TOP1
UV-damage Excision Repair (GO:0070914)	45264	0.0352392	0.151967	0	0	4.04273	13.5253	POLD3;POLA1;SIRT1;DDB2
Histone Monoubiquitination (GO:0010390)	45264	0.0352392	0.151967	0	0	4.04273	13.5253	UHRF1;WAC;BRCA1;RNF40
Negative Regulation Of Cell Cycle Phase Transition (GO:1901988)	45264	0.0352392	0.151967	0	0	4.04273	13.5253	APC;APBB2;MACROH2A1;ZFP36L2
Negative Regulation Of Intrinsic Apoptotic Signaling Pathway In Response To DNA Damage By P53 Class Mediator (GO:1902166)	45264	0.0352392	0.151967	0	0	4.04273	13.5253	TAF9;MARCHF7;TAF9B;SIRT1
Positive Regulation Of Histone H3-K4 Methylation (GO:0051571)	45264	0.0352392	0.151967	0	0	4.04273	13.5253	PHF20;MCRS1;BRCA1;HCFC1
Positive Regulation Of Nuclear-Transcribed mRNA poly(A) Tail Shortening (GO:0060213)	45264	0.0352392	0.151967	0	0	4.04273	13.5253	EIF4ENIF1;PABPC1;TNRC6A;TNRC6B
Regulation Of Actomyosin Structure Organization (GO:0110020)	45264	0.0352392	0.151967	0	0	4.04273	13.5253	AKAP13;ROCK2;FHOD1;TSC1
Regulation Of Dosage Compensation By Inactivation Of X Chromosome (GO:1900095)	45264	0.0352392	0.151967	0	0	4.04273	13.5253	PHF20;MCRS1;RLIM;MSL1
Regulation Of Hematopoietic Stem Cell Differentiation (GO:1902036)	45264	0.0352392	0.151967	0	0	4.04273	13.5253	FOXC1;METTL3;SETD1A;PUS7
Regulation Of Transcription From RNA Polymerase II Promoter In Response To Stress (GO:0043618)	45264	0.0352392	0.151967	0	0	4.04273	13.5253	MAPK7;BAG3;HMOX1;TP53
Ribosome Disassembly (GO:0032790)	45264	0.0352392	0.151967	0	0	4.04273	13.5253	HBS1L;TRIP4;ASCC2;EIF2D
Lysosome Localization (GO:0032418)	15585	0.0365912	0.157621	0	0	2.20704	7.30077	SPAG9;FLCN;KLC2;RAB34;MYH9;LAMTOR1;HDAC6;BORCS5;NDEL1
Establishment Of Protein Localization To Membrane (GO:0090150)	13/69	0.0366944	0.157762	0	0	1.8796	6.21234	RAB3IP;VPS37A;ZDHHC14;RAB11A;RABGEF1;PIKFYVE;GORASP2;NACA;PARD3;MICALL1;TAOK2;NACAD;RAB3GAP1
Regulation Of Ras Protein Signal Transduction (GO:0046578)	14/76	0.0367468	0.157762	0	0	1.82852	6.04088	DENND4A;DENND4C;KIF14;DAB2IP;ARHGAP17;MYO9B;FOXM1;ARFGAP3;BCR;FLCN;ARHGEF2;RAF1;SQSTM1;GIT1
Transcription Initiation At RNA Polymerase II Promoter (GO:0006367)	14/76	0.0367468	0.157762	0	0	1.82852	6.04088	MED1;TAF12;TAF10;MAZ;TAF9;GTF2F1;MED26;CDK7;TAF8;ELOA;TAF7;ELOB;E2F3;TAF3
Neurogenesis (GO:0022008)	18172	0.0386339	0.165678	0	0	2.07524	6.75205	SIX4;METTL3;SIX1;THOC2;MAPT;PRDM12;ERCC6;TRAK1;CDK5RAP2;CIT
Protein Destabilization (GO:0031648)	13363	0.0390178	0.167138	0	0	2.31174	7.49866	CREBBP;PLK1;MDM2;EP300;RAD23A;SIRT1;CDC73;SERF2
Positive Regulation Of DNA-templated Transcription Initiation (GO:2000144)	20760	0.0398711	0.170226	0	0	1.97863	6.37535	SETX;MDC1;MED1;TAF12;TAF10;TAF9;DHX36;TAF8;TAF7;MED26;TAF3
post-Golgi Vesicle-Mediated Transport (GO:0006892)	20760	0.0398711	0.170226	0	0	1.97863	6.37535	MON2;OSBPL5;EXOC7;KIF16B;DOP1B;SEC16A;SNAP23;GOPC;CORO7;EPS15;VTI1B
Regulation Of Mitotic Nuclear Division (GO:0007088)	20760	0.0398711	0.170226	0	0	1.97863	6.37535	TOM1L2;CDCA2;CCDC8;CHEK1;NUSAP1;PHIP;MKI67;CDC25C;KIF20B;PKMYT1;CDK5RAP2
Peptide Biosynthetic Process (GO:0043043)	25/158	0.0403008	0.17187	0	0	1.52369	4.89314	RPL4;HBS1L;RPL30;RPL3;RPL31;RPL34;RPL12;RRBP1;RPL10A;RPS17;EIF4EBP2;RPL13;RPL37;RPS2;RPL18;RPS10;PABPC4;RPS6;MRPS18B;RPS27;TNIP1;RPL26;FAU;RPL29;EIF4G1
Negative Regulation Of Extrinsic Apoptotic Signaling Pathway (GO:2001237)	13/70	0.040688	0.172687	0	0	1.84653	5.91224	TCF7L2;DDX3X;EYA3;BRCA1;SH3RF1;MAPK7;HMOX1;PHIP;RIPK1;ARHGEF2;ZMYND11;HSPA1B;MEN1
Neural Crest Cell Differentiation (GO:0014033)	43221	0.0407167	0.172687	0	0	3.11033	9.95653	OTUD5;MEF2C;TCOF1;NOLC1;TAPT1
Positive Regulation Of DNA Replication (GO:0045740)	43221	0.0407167	0.172687	0	0	3.11033	9.95653	CDT1;SMARCA5;KAT7;BAZ1A;GLI2
Regulation Of Establishment Or Maintenance Of Cell Polarity (GO:0032878)	43221	0.0407167	0.172687	0	0	3.11033	9.95653	PLEKHG3;BCAS3;SHTN1;ROCK2;KIF20B
Ureteric Bud Development (GO:0001657)	43221	0.0407167	0.172687	0	0	3.11033	9.95653	FOXC1;SALL1;SIX1;OXSR1;PKD2
Embryonic Skeletal System Morphogenesis (GO:0048704)	11140	0.0409674	0.172988	0	0	2.46207	7.86627	TBX1;DYNC2I1;HOXA9;EIF4A3;HOXA3;SIX1;OXSR1
Positive Regulation Of JUN Kinase Activity (GO:0043507)	11140	0.0409674	0.172988	0	0	2.46207	7.86627	PTPN1;PAK1;DVL2;DAB2IP;MAP3K7;MAP3K4;SASH1
Regulation Of Dendritic Spine Morphogenesis (GO:0061001)	11140	0.0409674	0.172988	0	0	2.46207	7.86627	SIPA1L1;CFL1;DHX36;KIF1A;PDLIM5;SRCIN1;DBN1
Response To Epidermal Growth Factor (GO:0070849)	11140	0.0409674	0.172988	0	0	2.46207	7.86627	MED1;FOXC1;SYAP1;TPR;PTPN12;KNSTRN;ZFP36L2
Negative Regulation Of Cell Population Proliferation (GO:0008285)	53/379	0.0410663	0.173216	0	0	1.32042	4.21552	CDKN1A;TES;BMPR2;PINX1;CTCF;PKD2;ING1;CDC73;TIAL1;ING5;FLCN;MYC;NCK2;ARID2;SOX4;RBM5;MEN1;DIS3L2;PBRM1;MORC3;KDM2B;TSC2;TSC1;ATG13;GTPBP4;HGS;RAPGEF2;RAF1;TP53;PDS5B;SLC9A3R1;PAK1;CLMN;LMNA;HMOX1;ZNF503;E2F3;NPM1;NIBAN2;DAB2IP;HMGA1;MCC;PTPN14;PML;CHERP;PER2;TFAP4;TMEM115;APC;PHF14;STRN;HSPA1B;PTPN2
Endocytosis (GO:0006897)	29/189	0.0412964	0.173996	0	0	1.46967	4.6838	RAB1A;LRSAM1;ZFYVE9;PIK3C2A;EEA1;MICALL1;TOM1;PACSIN2;PIP5K1A;RAB11FIP2;EPS15;PDLIM7;REPS1;TSC2;EPS15L1;EPN1;EHD1;DAB2;NECAP2;PIKFYVE;SNX18;EHD4;CTTN;BIN1;HEATR5B;RAB34;OCIAD1;AMPH;PI4KB
mRNA Polyadenylation (GO:0006378)	45444	0.0418896	0.175269	0	0	2.69609	8.55393	PCF11;PAPOLG;PAPOLA;TUT1;PABPC1;CDC73
Positive Regulation Of Cellular Response To Transforming Growth Factor Beta Stimulus (GO:1903846)	45444	0.0418896	0.175269	0	0	2.69609	8.55393	FLCN;CREBBP;DAB2;SNW1;EP300;MEN1
Positive Regulation Of Transforming Growth Factor Beta Receptor Signaling Pathway (GO:0030511)	45444	0.0418896	0.175269	0	0	2.69609	8.55393	FLCN;CREBBP;DAB2;SNW1;EP300;MEN1
Protein K48-linked Deubiquitination (GO:0071108)	45444	0.0418896	0.175269	0	0	2.69609	8.55393	OTUD4;OTUD5;USP8;USP37;USP5;USP33
Regulation Of Cytoplasmic Translation (GO:2000765)	45444	0.0418896	0.175269	0	0	2.69609	8.55393	FMR1;DHX36;HNRNPD;IGF2BP1;HNRNPU;PABPC1
Regulation Of Endoplasmic Reticulum Stress-Induced Intrinsic Apoptotic Signaling Pathway (GO:1902235)	45444	0.0418896	0.175269	0	0	2.69609	8.55393	PTPN1;OPA1;SELENOS;SYVN1;NCK2;NCK1
Positive Regulation Of Transcription Elongation By RNA Polymerase II (GO:0032968)	15950	0.0419171	0.175269	0	0	2.14201	6.79458	TCERG1;MED1;NCBP1;ZMYND8;CDK12;EAPP;SUPT6H;MED26;CDC73
Golgi Vesicle Transport (GO:0048193)	30/197	0.0419674	0.175289	0	0	1.45671	4.61903	RAB1A;NBAS;COPA;SAR1A;GOSR2;SNAP23;MIA2;GCC2;MIA3;NAPG;BICD2;SNX3;GOLGA4;SNX1;SNX2;SPAST;RAB29;KIF1C;RAB8A;VTI1B;SEC16A;RBSN;ARCN1;GOLPH3;TMEM115;VAPB;RAB13;TRIP11;GOPC;COPG1
Negative Regulation Of Cell Cycle (GO:0045786)	15/85	0.0439395	0.183327	0	0	1.73523	5.42251	RB1;CDT1;CDKN1A;FOXC1;PPP1R13B;PLK1;SCRIB;BRCA1;SIRT1;RRP8;SLC9A3R1;TFAP4;APC;TP53BP2;MEN1
Cellular Response To Nutrient Levels (GO:0031669)	14/78	0.0445803	0.185789	0	0	1.77118	5.50918	CREBBP;BMPR2;EHMT2;USP33;TSC1;PRKAB1;SIRT1;SREBF2;FOXO1;FLCN;WRN;JMY;RICTOR;EIF4G1
Regulation Of Transcription Initiation By RNA Polymerase II (GO:0060260)	21125	0.0446743	0.185789	0	0	1.93551	6.01624	MDC1;ZNF451;MED1;TAF12;TAF10;TAF9;DHX36;TAF8;TAF7;MED26;TAF3
Signal Transduction In Response To DNA Damage (GO:0042770)	21125	0.0446743	0.185789	0	0	1.93551	6.01624	H2AX;USP10;CHEK2;CHEK1;ATRX;DOT1L;NBN;TP53BP1;ERCC6;TP53;ATRIP
Kidney Development (GO:0001822)	13/71	0.044978	0.186649	0	0	1.81459	5.62809	HELLS;FOXC1;TRAF3IP1;SIX1;OXSR1;GLI2;BAG6;NIPBL;IFT88;CENPF;SALL1;CEP290;SOX4
Protein Autoubiquitination (GO:0051865)	13/71	0.044978	0.186649	0	0	1.81459	5.62809	LRSAM1;UHRF1;BRCA1;SH3RF1;DDB2;SH3RF3;RNF213;NFX1;MDM2;MARCHF7;STUB1;RAD18;OBI1
Positive Regulation Of Type I Interferon Production (GO:0032481)	23712	0.0450475	0.186736	0	0	1.86805	5.79103	SETD2;HSP90AA1;MAVS;DDX3X;TRAF3;RIOK3;STAT1;DHX36;XIAP;TANK;ZCCHC3;PQBP1
Protein Acylation (GO:0043543)	13728	0.0451488	0.186754	0	0	2.23189	6.91395	ING5;CREBBP;NAA10;KAT6A;EP300;ZDHHC8;FOXO1;ZDHHC14
Regulation Of Cellular Component Biogenesis (GO:0044087)	13728	0.0451488	0.186754	0	0	2.23189	6.91395	TJP1;HSP90AA1;ROCK2;HJURP;DAB2IP;RAPGEF1;RAPGEF2;HCFC1
Negative Regulation Of Cellular Process (GO:0048523)	72/537	0.0454025	0.187602	0	0	1.25868	3.89208	RB1;CDKN1A;TES;BMPR2;PPP1R13B;DDX3X;PINX1;MIA3;CTCF;BRCA1;PKD2;ING1;RRP8;CDC73;CCAR2;PPP1R9B;TIAL1;ING5;FLCN;MYC;NCK2;ARID2;SOX4;RBM5;MEN1;DIS3L2;SMARCC1;PBRM1;TSC2;TSC1;ATG13;SIRT1;GTPBP4;CTTNBP2NL;PSRC1;HGS;RAPGEF2;MYH9;RAF1;CBLL1;TP53;CHMP5;BLM;PDS5B;CDKN2AIP;RTN4;BICRA;SLC9A3R1;CLMN;LMNA;TP53BP2;ZNF503;RBBP7;TBX1;SUZ12;CDT1;NPM1;NIBAN2;DAB2IP;HMGA1;PTPN14;PML;CHERP;SMARCA4;TFAP4;BCL6;APC;TMEM…
Regulation Of GTPase Activity (GO:0043087)	32/214	0.0455099	0.187844	0	0	1.42586	4.40566	USP6NL;ARHGAP11A;GPSM1;DOCK7;FGD1;ARHGAP12;FLCN;SIPA1L1;FGD6;RAB11FIP2;ECT2;ZC3H15;TBC1D10B;NDEL1;MAP4K4;BCAS3;DAB2IP;RRP1B;GMIP;SNX18;LRCH1;WNK1;RAPGEF1;RAPGEF2;PKP4;SMCR8;SOS1;MAPRE2;RAPGEF6;SOS2;FERMT2;RAB3GAP1
Cellular Response To Arsenic-Containing Substance (GO:0071243)	41365	0.046574	0.190399	0	0	3.59333	11.0197	DDX3X;DHX36;HSF1;ZC3H12A
Cytoplasmic Sequestering Of Protein (GO:0051220)	41365	0.046574	0.190399	0	0	3.59333	11.0197	FLNA;PKD2;NFKBIE;DBN1
Mitochondrial Fission (GO:0000266)	41365	0.046574	0.190399	0	0	3.59333	11.0197	OPA1;MTFR1L;MTFR2;MFF
Negative Regulation Of DNA Damage Response, Signal Transduction By P53 Class Mediator (GO:0043518)	41365	0.046574	0.190399	0	0	3.59333	11.0197	YJU2;MDM2;MARCHF7;SIRT1
Negative Regulation Of Endoplasmic Reticulum Unfolded Protein Response (GO:1900102)	41365	0.046574	0.190399	0	0	3.59333	11.0197	PTPN1;DDRGK1;NCK2;NCK1
Plasma Membrane Tubulation (GO:0097320)	41365	0.046574	0.190399	0	0	3.59333	11.0197	SNX18;MICALL1;PACSIN2;FNBP1L
Positive Regulation Of Brown Fat Cell Differentiation (GO:0090336)	41365	0.046574	0.190399	0	0	3.59333	11.0197	SOX13;HNRNPU;SIX1;RREB1
Regulation Of cAMP-dependent Protein Kinase Activity (GO:2000479)	41365	0.046574	0.190399	0	0	3.59333	11.0197	PRKAR2B;PRKAR2A;RAPGEF2;SIRT1
Regulation Of Gastrulation (GO:0010470)	41365	0.046574	0.190399	0	0	3.59333	11.0197	PHLDB1;OXSR1;PHLDB2;CLASP2
Exocytosis (GO:0006887)	15/86	0.0480155	0.19608	0	0	1.7107	5.19407	EXOC7;SNAP23;WIPF3;RAB3IP;SYTL1;WASH6P;MIA3;RAB3IL1;PIK3C2A;RAB11A;RAB11FIP1;EXOC3;MYH9;STX4;RAB11FIP2
Regulation Of Centrosome Duplication (GO:0010824)	11505	0.0480653	0.19608	0	0	2.35935	7.1611	NPM1;STIL;CENPJ;CEP131;SPICE1;SIRT1;CHMP5
DNA Damage Response, Signal Transduction By P53 Class Mediator Resulting In Transcription Of P21 Class Mediator (GO:0006978)	45141	0.0489202	0.196856	0	0	4.84989	14.6349	SP100;TFAP4;TP53
Cellular Response To Platelet-Derived Growth Factor Stimulus (GO:0036120)	45141	0.0489202	0.196856	0	0	4.84989	14.6349	HDAC1;SYAP1;MTSS2
Constitutive Heterochromatin Formation (GO:0140719)	45141	0.0489202	0.196856	0	0	4.84989	14.6349	HELLS;CENPV;SMCHD1
Establishment Of Protein Localization To Chromatin (GO:0071169)	45141	0.0489202	0.196856	0	0	4.84989	14.6349	NIPBL;MACROH2A2;MACROH2A1
Negative Regulation By Host Of Viral Genome Replication (GO:0044828)	45141	0.0489202	0.196856	0	0	4.84989	14.6349	ZC3H12A;SMC5;SMC6
Negative Regulation Of Smooth Muscle Cell Differentiation (GO:0051151)	45141	0.0489202	0.196856	0	0	4.84989	14.6349	NFATC3;PDCD4;NFATC1
Positive Regulation Of Centriole Replication (GO:0046601)	45141	0.0489202	0.196856	0	0	4.84989	14.6349	STIL;PPP1R35;SASS6
Positive Regulation Of Extracellular Matrix Assembly (GO:1901203)	45141	0.0489202	0.196856	0	0	4.84989	14.6349	PHLDB1;PHLDB2;CLASP2
Positive Regulation Of Synapse Maturation (GO:0090129)	45141	0.0489202	0.196856	0	0	4.84989	14.6349	CDC20;DAB2IP;ANAPC2
Protein Localization To Perinuclear Region Of Cytoplasm (GO:1905719)	45141	0.0489202	0.196856	0	0	4.84989	14.6349	HOOK1;HOOK3;SQSTM1
Regulation Of DNA Demethylation (GO:1901535)	45141	0.0489202	0.196856	0	0	4.84989	14.6349	OTUD4;USP9X;HNRNPAB
Regulation Of Helicase Activity (GO:0051095)	45141	0.0489202	0.196856	0	0	4.84989	14.6349	MSH6;SIRT1;TP53
Regulation Of Skeletal Muscle Cell Differentiation (GO:2001014)	45141	0.0489202	0.196856	0	0	4.84989	14.6349	DDX17;DDX5;MEF2C
Positive Regulation Of Protein Localization To Plasma Membrane (GO:1903078)	18902	0.0492042	0.197793	0	0	1.97379	5.9446	DLG1;PRKCE;ARHGEF16;STAC2;WNK3;STX4;ZDHHC8;SORBS1;SQSTM1;SPTBN1
Protein Targeting To Membrane (GO:0006612)	13/72	0.049573	0.199067	0	0	1.78373	5.35888	PEX19;RAB3IP;VPS37A;ZDHHC14;BAG6;RABGEF1;PIKFYVE;NACA;PARD3;MICALL1;TAOK2;NACAD;SEC62
Renal System Development (GO:0072001)	21490	0.049859	0.199799	0	0	1.89422	5.67992	BAG6;HELLS;IFT88;FOXC1;CENPF;SALL1;TRAF3IP1;STAT1;SIX1;CEP290;GLI2
Selective Autophagy (GO:0061912)	21490	0.049859	0.199799	0	0	1.89422	5.67992	SNX18;RNF213;CALCOCO2;DDRGK1;UBA5;LRBA;WDFY3;AUP1;ATG13;SQSTM1;ATG2B
RNA Polyadenylation (GO:0043631)	45809	0.0501586	0.19996	0	0	2.55404	7.64314	PCF11;PAPOLG;PAPOLA;TUT1;PABPC1;CDC73
Late Endosome To Vacuole Transport Via Multivesicular Body Sorting Pathway (GO:0032511)	45809	0.0501586	0.19996	0	0	2.55404	7.64314	HGS;MVB12A;UBAP1;VPS37A;PTPN23;CHMP5
Regulation Of Cell Cycle Phase Transition (GO:1901987)	45809	0.0501586	0.19996	0	0	2.55404	7.64314	CDKN1A;DBF4;TFAP4;PLK1;TP53;MLF1
Regulation Of Postsynapse Organization (GO:0099175)	45809	0.0501586	0.19996	0	0	2.55404	7.64314	TANC1;SIPA1L1;CFL1;KIF1A;PDLIM5;SRCIN1
Regulation Of Synapse Organization (GO:0050807)	45809	0.0501586	0.19996	0	0	2.55404	7.64314	SETD5;GRIPAP1;TANC1;MEF2C;PDLIM5;YWHAZ
Cellular Response To Misfolded Protein (GO:0071218)	43586	0.0504049	0.200112	0	0	2.888	8.62839	BAG6;ATXN3;UFD1;STUB1;AUP1
Establishment Of Epithelial Cell Polarity (GO:0090162)	43586	0.0504049	0.200112	0	0	2.888	8.62839	SLC9A3R1;GOLPH3;PARD3;MYO9A;SIPA1L3
Negative Regulation Of Telomere Maintenance Via Telomerase (GO:0032211)	43586	0.0504049	0.200112	0	0	2.888	8.62839	GNL3L;PINX1;HNRNPU;HNRNPC;DCP2
Oligodendrocyte Differentiation (GO:0048709)	43586	0.0504049	0.200112	0	0	2.888	8.62839	EIF2B4;EIF2B2;SOX13;TPPP;SOX6
Vesicle Organization (GO:0016050)	16/94	0.0510396	0.202424	0	0	1.66109	4.94199	USP8;VPS18;ANXA2;SAR1A;GOSR2;PLEKHA3;HOOK3;FNBP1L;EEA1;ZFYVE16;HOOK1;STX4;LAMTOR1;SQSTM1;EPS15;CHMP5
Regulation Of Intracellular Transport (GO:0032386)	14093	0.0518785	0.205539	0	0	2.15738	6.38336	NUP214;RBM4;GRIPAP1;PTPN1;NUMA1;SPAG5;MAP2;NDEL1
Positive Regulation Of Cell Migration (GO:0030335)	39/272	0.0521074	0.206102	0	0	1.35784	4.01168	BMPR2;ROCK2;MAZ;MIA3;RTN4;SYNE2;HDAC6;MYLK;FAM83H;PPP3CA;ZNF609;NIPBL;PAK1;DDRGK1;STX4;RREB1;CLASP1;MAP4K4;CLASP2;SPAG9;CARMIL1;PRKCE;DAB2IP;PRKCA;RAB11A;TJP1;SHTN1;DAB2;FER;APC;TRIP6;RAPGEF2;ARHGEF2;KIF20B;CBLL1;CEP43;DOCK1;FERMT2;BCAR1
Negative Regulation Of Growth (GO:0045926)	20/124	0.0521277	0.206102	0	0	1.55783	4.60193	RB1;CDKN1A;BMPR2;DDX3X;BRCA1;ING1;SIRT1;CCAR2;CDKN2AIP;RTN4;PML;SMARCA4;PPP1R9B;FLCN;ING5;PSRC1;BCL6;RBBP7;TP53;HSPA1B
Glucose Homeostasis (GO:0042593)	15/87	0.0523489	0.206765	0	0	1.68684	4.97589	TCF7L2;CRTC2;RPS6;FOXK2;NUCKS1;PAX6;FOXK1;PYGL;SIRT1;ADIPOR2;FOXO1;MLXIPL;HECTD4;SOX4;PTPN2
Regulation Of Organelle Assembly (GO:1902115)	14/80	0.0535164	0.21116	0	0	1.71731	5.02788	USP6NL;NPM1;STIL;MTMR3;TBC1D9B;SPICE1;SENP6;EFNB1;IFT88;PIKFYVE;TBC1D5;CENPJ;TBC1D12;TBC1D10B
Negative Regulation Of Macromolecule Metabolic Process (GO:0010605)	28/186	0.0543116	0.214078	0	0	1.43645	4.18441	RB1;YAP1;DNMT1;HDAC1;ROCK2;CHD4;YY1;MECP2;FLCN;DDRGK1;ZC3H12A;ZNF503;DIP2A;ZNF148;MARK1;KDM4A;MEF2C;AP1AR;DICER1;KLF4;SIRT1;RBL2;OCLN;KRT17;SUB1;SMCR8;MAPT;OPTN
Negative Regulation Of Innate Immune Response (GO:0045824)	19268	0.05515	0.21675	0	0	1.92668	5.58295	USP15;PARP1;METTL3;PCBP2;TRAFD1;SAMHD1;YWHAZ;LYAR;AURKB;PTPN2
Positive Regulation Of Transcription Initiation By RNA Polymerase II (GO:0060261)	19268	0.05515	0.21675	0	0	1.92668	5.58295	MDC1;MED1;TAF12;TAF10;TAF9;TAF8;TAF7;MED26;TP53;TAF3
Regulation Of Endocytosis (GO:0030100)	24442	0.0551584	0.21675	0	0	1.79866	5.21171	RUBCN;PTPN1;LRSAM1;DAB2;ZFYVE16;SNX17;ABL1;PACSIN2;TSC2;ABL2;ARFGAP3;CBLL1
Positive Regulation Of Protein Binding (GO:0032092)	21855	0.0554349	0.217614	0	0	1.85465	5.36466	TCF7L2;NVL;EPB41;USP9X;USP33;SUB1;AMFR;RAPGEF2;MARK3;ADD1;ADD2
Positive Regulation Of Telomere Maintenance Via Telomerase (GO:0032212)	11871	0.0558984	0.21921	0	0	2.26485	6.53233	CCT6A;TNIP1;PNKP;TCP1;PARN;AURKB;MAP3K4
Positive Regulation Of ATP-dependent Activity (GO:0032781)	14458	0.0592204	0.229855	0	0	2.08767	5.90077	MSH6;CHTOP;UHRF1;HNRNPU;TOR1AIP2;SETMAR;DNAJC9;TOR1AIP1
Positive Regulation Of Erythrocyte Differentiation (GO:0045648)	46174	0.0593576	0.229855	0	0	2.42621	6.85203	MED1;STAT1;HMGB2;ANKRD54;FOXO3;HSPA1B
Mitotic intra-S DNA Damage Checkpoint Signaling (GO:0031573)	41730	0.0596872	0.229855	0	0	3.23382	9.11496	MDC1;TIPIN;MRE11;CHEK2
Negative Regulation Of Defense Response To Virus (GO:0050687)	41730	0.0596872	0.229855	0	0	3.23382	9.11496	ILRUN;TRAF3IP1;PCBP2;NT5C2
Negative Regulation Of Fatty Acid Biosynthetic Process (GO:0045717)	41730	0.0596872	0.229855	0	0	3.23382	9.11496	UBR4;BRCA1;DCAF5;SIRT1
Negative Regulation Of Nucleocytoplasmic Transport (GO:0046823)	41730	0.0596872	0.229855	0	0	3.23382	9.11496	SP100;TPR;NUP153;RANGAP1
Polarized Epithelial Cell Differentiation (GO:0030859)	41730	0.0596872	0.229855	0	0	3.23382	9.11496	YAP1;SLC9A3R1;SCRIB;MYO9A
Positive Regulation Of Nuclear-Transcribed mRNA Catabolic Process, Deadenylation-Dependent Decay (GO:1900153)	41730	0.0596872	0.229855	0	0	3.23382	9.11496	DHX36;PABPC1;ZFP36L2;TNRC6B
Positive Regulation Of Telomerase RNA Localization To Cajal Body (GO:1904874)	41730	0.0596872	0.229855	0	0	3.23382	9.11496	CCT6A;TNIP1;DKC1;TCP1
Positive Regulation Of Telomere Maintenance In Response To DNA Damage (GO:1904507)	41730	0.0596872	0.229855	0	0	3.23382	9.11496	YY1;INO80B;INO80E;MCRS1
Protein Transport To Vacuole Involved In Ubiquitin-Dependent Protein Catabolic Process Via The Multivesicular Body Sorting Pathway (GO:0043328)	41730	0.0596872	0.229855	0	0	3.23382	9.11496	MVB12A;UBAP1;VPS37A;PTPN23
Regulation Of Establishment Of Protein Localization (GO:0070201)	41730	0.0596872	0.229855	0	0	3.23382	9.11496	DNAJA1;KIAA0586;GAPVD1;CEP290
Regulation Of Histone H3-K4 Methylation (GO:0051569)	41730	0.0596872	0.229855	0	0	3.23382	9.11496	PHF20;MCRS1;BRCA1;HCFC1
Regulation Of Macrophage Differentiation (GO:0045649)	41730	0.0596872	0.229855	0	0	3.23382	9.11496	HSF1;PRKCA;RIPK1;PTPN2
Regulation Of Neuron Projection Arborization (GO:0150011)	41730	0.0596872	0.229855	0	0	3.23382	9.11496	MACF1;NCOA2;DVL2;MYO9A
Regulation Of Nuclear-Transcribed mRNA poly(A) Tail Shortening (GO:0060211)	41730	0.0596872	0.229855	0	0	3.23382	9.11496	EIF4ENIF1;PABPC1;TNRC6A;TNRC6B
Resolution Of Meiotic Recombination Intermediates (GO:0000712)	41730	0.0596872	0.229855	0	0	3.23382	9.11496	TOP2A;TOP2B;SLX4;RMI1
Telomere Capping (GO:0016233)	41730	0.0596872	0.229855	0	0	3.23382	9.11496	MRE11;TERF2IP;TFIP11;NBN
Negative Regulation Of Protein Phosphorylation (GO:0001933)	23/149	0.0601017	0.23122	0	0	1.4789	4.15824	RB1;CDKN1A;TRAF3IP1;PRKCD;DAB2IP;TSC2;PTPN13;PPM1E;MLXIPL;OCLN;IMPACT;PARD3;ZC3H12A;NCK2;TERF2IP;TAF7;SMCR8;CEP85;PAK2;CEP43;MEN1;EIF4G1;NCK1
Regulation Of Neurogenesis (GO:0050767)	24807	0.0607438	0.233457	0	0	1.76586	4.94633	YAP1;FXR1;SPEN;PER2;NUMBL;SNW1;MBD1;DOCK7;HMGB2;PAX6;NAP1L1;HOOK3
Regulation Of Epidermal Growth Factor Receptor Signaling Pathway (GO:0042058)	17046	0.0609322	0.233948	0	0	1.968	5.50645	CCDC88A;FER;SHKBP1;MVB12A;DAB2IP;PTPN12;CBL;FAM83B;PTPN2
Positive Regulation Of Embryonic Development (GO:0040019)	43952	0.061326	0.234991	0	0	2.69532	7.52411	NIBAN2;RBM19;CFL1;OXSR1;NR2C2
Transport Along Microtubule (GO:0010970)	43952	0.061326	0.234991	0	0	2.69532	7.52411	CAMSAP3;ARHGAP21;BAG3;COPG1;BORCS5
Endosome Organization (GO:0007032)	19633	0.0615494	0.235379	0	0	1.88177	5.24622	EEA1;SNX3;USP8;VPS18;HOOK1;PLEKHA3;HOOK3;LAMTOR1;TMCC1;SQSTM1
Regulation Of Proteasomal Protein Catabolic Process (GO:0061136)	19633	0.0615494	0.235379	0	0	1.88177	5.24622	TMF1;BAG2;DDRGK1;FMR1;ARAF;DAB2IP;MARCHF7;RAD23A;PSMF1;PRKACA
ERAD Pathway (GO:0036503)	15/89	0.0618111	0.235911	0	0	1.64107	4.5682	USP13;SYVN1;UBE4B;AUP1;UBE2J1;BAG6;ATXN3;SELENOS;UFD1;STUB1;STT3B;UBXN4;ATF6;FAM8A1;ANKZF1
Cellular Response To Peptide Hormone Stimulus (GO:0071375)	15/89	0.0618111	0.235911	0	0	1.64107	4.5682	HDAC5;PARP1;SYAP1;PRKCD;DENND4C;IRS2;SORBS1;FOXO1;FER;SELENOS;TBC1D4;EPRS1;RPS6KB1;RAB13;RAB8A
Positive Regulation Of DNA Binding (GO:0043388)	12236	0.0644784	0.245848	0	0	2.17762	5.96978	RB1;FOXC1;NIBAN2;PINX1;HMGB2;EDF1;H1-0
Regulation Of Protein Serine/Threonine Kinase Activity (GO:0071900)	18/112	0.0647362	0.246587	0	0	1.55066	4.24483	RB1;BLM;CDKN1A;DDX3X;SYAP1;DAB2IP;CDC25C;PKMYT1;MACROH2A1;SIRT1;CDC25A;GTPBP4;CCNB2;CDK7;HGS;CDK12;MNAT1;SOS1
Negative Regulation Of Phosphorylation (GO:0042326)	13/75	0.0652612	0.248341	0	0	1.69713	4.63208	CDKN1A;TRAF3IP1;DAB2IP;HNRNPU;IRS2;PTPN13;SIRT1;IMPACT;OCLN;ZC3H12A;TERF2IP;MAPT;MEN1
Positive Regulation Of Programmed Cell Death (GO:0043068)	35/245	0.0656072	0.248786	0	0	1.35131	3.68107	TOP2A;DDX3X;DDX20;FOXO3;CCAR2;FOXO1;HDAC6;C3ORF38;ING5;FLCN;BCLAF1;IGF2BP1;CASP2;RIPK1;APBB1;ECT2;SOX4;RBM5;RPS6;DAB2IP;PAWR;SCRIB;RRP1B;SIRT1;DNAJA1;RYBP;TFAP4;MELK;BCL6;APC;BIN1;JMY;ATF6;TP53;SQSTM1
Establishment Or Maintenance Of Epithelial Cell Apical/Basal Polarity (GO:0045197)	14824	0.0671839	0.248786	0	0	2.02231	5.4609	CAMSAP3;SLC9A3R1;DLG1;PARD3;SCRIB;MYO9A;MARK2;PARD3B
Positive Regulation Of Monoatomic Ion Transport (GO:0043270)	14824	0.0671839	0.248786	0	0	2.02231	5.4609	CACNB2;DLG1;STIM2;WNK3;PKP2;ANK3;ATP2B1;MYLK
Intrinsic Apoptotic Signaling Pathway (GO:0097193)	17/105	0.0672572	0.248786	0	0	1.56418	4.22209	DDX5;CDKN1A;DDX3X;PPP1R13B;PRKCD;DAB2IP;BRCA1;RRP8;PML;MSH6;BAG6;MYBBP1A;CHEK2;JMY;TP53BP2;CASP2;TP53
DNA Damage Response, Signal Transduction Resulting In Transcription (GO:0042772)	45172	0.0675102	0.248786	0	0	4.04134	10.8934	SP100;TFAP4;TP53
I-kappaB Phosphorylation (GO:0007252)	45172	0.0675102	0.248786	0	0	4.04134	10.8934	DAB2IP;ERC1;MAP3K7
Histone Ubiquitination (GO:0016574)	45172	0.0675102	0.248786	0	0	4.04134	10.8934	UHRF1;WAC;RNF40
Mitotic DNA Replication Checkpoint Signaling (GO:0033314)	45172	0.0675102	0.248786	0	0	4.04134	10.8934	ORC1;TOPBP1;TICRR
Mitral Valve Morphogenesis (GO:0003183)	45172	0.0675102	0.248786	0	0	4.04134	10.8934	BMPR2;ZFPM1;SOX4
Myelin Assembly (GO:0032288)	45172	0.0675102	0.248786	0	0	4.04134	10.8934	EPB41L3;DICER1;TPPP
Negative Regulation Of Establishment Of Protein Localization (GO:1904950)	45172	0.0675102	0.248786	0	0	4.04134	10.8934	DNAJA1;SNX3;MAPT
Negative Regulation Of Heterotypic Cell-Cell Adhesion (GO:0034115)	45172	0.0675102	0.248786	0	0	4.04134	10.8934	MAPK7;WNK1;KLF4
Negative Regulation Of Lymphocyte Apoptotic Process (GO:0070229)	45172	0.0675102	0.248786	0	0	4.04134	10.8934	BCL6;IRS2;NOC2L
Negative Regulation Of Phosphatidylinositol 3-Kinase Signaling (GO:0014067)	45172	0.0675102	0.248786	0	0	4.04134	10.8934	SLC9A3R1;TSC2;NOP53
Negative Regulation Of Sodium Ion Transmembrane Transport (GO:1902306)	45172	0.0675102	0.248786	0	0	4.04134	10.8934	HECW2;PRKCE;OXSR1
Negative Regulation Of Telomerase Activity (GO:0051974)	45172	0.0675102	0.248786	0	0	4.04134	10.8934	PINX1;TP53;MEN1
Nerve Growth Factor Signaling Pathway (GO:0038180)	45172	0.0675102	0.248786	0	0	4.04134	10.8934	KIDINS220;RAPGEF1;RAPGEF2
Peptidyl-Lysine Dimethylation (GO:0018027)	45172	0.0675102	0.248786	0	0	4.04134	10.8934	SETD2;EHMT2;EHMT1
Positive Regulation Of RNA Biosynthetic Process (GO:1902680)	45172	0.0675102	0.248786	0	0	4.04134	10.8934	TOP2A;TOP2B;ZMIZ1
Positive Regulation Of Establishment Of Protein Localization To Telomere (GO:1904851)	45172	0.0675102	0.248786	0	0	4.04134	10.8934	CCT6A;DKC1;TCP1
Positive Regulation Of Keratinocyte Migration (GO:0051549)	45172	0.0675102	0.248786	0	0	4.04134	10.8934	IQSEC1;MAPRE2;MAP4K4
Positive Regulation Of Leukocyte Apoptotic Process (GO:2000108)	45172	0.0675102	0.248786	0	0	4.04134	10.8934	MEF2C;RAPGEF2;SIRT1
Positive Regulation Of mRNA 3'-End Processing (GO:0031442)	45172	0.0675102	0.248786	0	0	4.04134	10.8934	NCBP1;DHX36;HSF1
Positive Regulation Of Mesenchymal Cell Proliferation (GO:0002053)	45172	0.0675102	0.248786	0	0	4.04134	10.8934	TBX1;STAT1;MYC
Positive Regulation Of Protein Acetylation (GO:1901985)	45172	0.0675102	0.248786	0	0	4.04134	10.8934	DDX3X;DIP2A;DIP2B
Positive Regulation Of Transcription Of Nucleolar Large rRNA By RNA Polymerase I (GO:1901838)	45172	0.0675102	0.248786	0	0	4.04134	10.8934	NCL;PWP1;SMARCA4
Protein K6-linked Ubiquitination (GO:0085020)	45172	0.0675102	0.248786	0	0	4.04134	10.8934	RNF25;UBE2S;BRCA1
Regulation Of PERK-mediated Unfolded Protein Response (GO:1903897)	45172	0.0675102	0.248786	0	0	4.04134	10.8934	PTPN1;NCK2;NCK1
Regulation Of Cell-Cell Adhesion Involved In Gastrulation (GO:0070587)	45172	0.0675102	0.248786	0	0	4.04134	10.8934	MAPK7;WNK1;KLF4
Regulation Of Protein Localization To Chromatin (GO:1905634)	45172	0.0675102	0.248786	0	0	4.04134	10.8934	SETD2;VRK1;WAPL
Response To Hydroxyurea (GO:0072710)	45172	0.0675102	0.248786	0	0	4.04134	10.8934	BLM;DDI2;KAT7
Response To Laminar Fluid Shear Stress (GO:0034616)	45172	0.0675102	0.248786	0	0	4.04134	10.8934	MAPK7;KLF4;SREBF2
Telomere Maintenance Via Recombination (GO:0000722)	45172	0.0675102	0.248786	0	0	4.04134	10.8934	NSMCE2;SMC5;SMC6
Bicellular Tight Junction Assembly (GO:0070830)	17411	0.0683197	0.251141	0	0	1.9161	5.14197	CHAF1B;DLG1;OCLN;APC;PARD3;RAB13;STRN;ECT2;PAK2
Positive Regulation Of TOR Signaling (GO:0032008)	17411	0.0683197	0.251141	0	0	1.9161	5.14197	OTUD5;FLCN;GOLPH3;USP9X;SIK3;WAC;RICTOR;SMCR8;LAMTOR1
Endoplasmic Reticulum Organization (GO:0007029)	19998	0.0684099	0.251141	0	0	1.8389	4.93236	SHTN1;SMPD4;DOP1B;VAPB;SEC16A;TOR1AIP2;MIA3;TMCC1;RTN4;LNPK
Mesenchymal Cell Differentiation (GO:0048762)	19998	0.0684099	0.251141	0	0	1.8389	4.93236	DDX17;OTUD5;MEF2C;DDX5;FOXC1;TRIM28;ROCK2;ZFP64;FAM83D;HNRNPAB
Cellular Response To Epidermal Growth Factor Stimulus (GO:0071364)	46539	0.0694935	0.254391	0	0	2.31054	6.16111	MED1;FOXC1;SYAP1;PTPN12;KNSTRN;ZFP36L2
Monoubiquitinated Histone H2A Deubiquitination (GO:0035522)	46539	0.0694935	0.254391	0	0	2.31054	6.16111	TAF12;ATXN7;TAF10;TAF9;TAF7;ATXN7L3
Monoubiquitinated Histone Deubiquitination (GO:0035521)	46539	0.0694935	0.254391	0	0	2.31054	6.16111	TAF12;ATXN7;TAF10;TAF9;TAF7;ATXN7L3
Actin Filament Organization (GO:0007015)	22/144	0.0709491	0.259473	0	0	1.46064	3.86455	CARMIL1;SVIL;GAS2L3;WIPF1;SHROOM2;PPP1R9A;BAIAP2;CD2AP;ARHGAP12;PPP1R9B;ENAH;DLG1;MARCKS;BAIAP2L1;ABI2;DPYSL3;PLS3;FLNA;EVL;ARHGEF2;DBN1;BCAR1
Cellular Response To Nerve Growth Factor Stimulus (GO:1990090)	44317	0.073475	0.267947	0	0	2.52672	6.59678	EHD1;KIDINS220;RAPGEF1;RAPGEF2;MAPT
Positive Regulation Of Interferon-Alpha Production (GO:0032727)	44317	0.073475	0.267947	0	0	2.52672	6.59678	SETD2;MAVS;DDX3X;STAT1;DHX36
Positive Regulation Of Translational Initiation (GO:0045948)	44317	0.073475	0.267947	0	0	2.52672	6.59678	YTHDF1;DDX3X;LARP1;RPS6KB1;HABP4
Negative Regulation Of Mitotic Cell Cycle (GO:0045930)	12601	0.0738111	0.26841	0	0	2.09685	5.4649	SLC9A3R1;TOM1L2;FOXC1;BCL6;CHEK1;SCRIB;ZFP36L2
Protein Targeting To Vacuole (GO:0006623)	12601	0.0738111	0.26841	0	0	2.09685	5.4649	ZFYVE16;HGS;VPS8;PIK3R4;GCC2;VPS37A;SQSTM1
Response To Estrogen (GO:0043627)	12601	0.0738111	0.26841	0	0	2.09685	5.4649	KMT2D;BCAS3;TRIM24;EP300;ASH2L;BRCA1;PELP1
3'-UTR-mediated mRNA Destabilization (GO:0061158)	42095	0.0745396	0.26844	0	0	2.93967	7.63263	UPF1;DHX36;ZC3H12A;ZFP36L2
N-terminal Protein Amino Acid Acetylation (GO:0006474)	42095	0.0745396	0.26844	0	0	2.93967	7.63263	CREBBP;NAA30;NAA10;EP300
Negative Regulation Of DNA Replication (GO:0008156)	42095	0.0745396	0.26844	0	0	2.93967	7.63263	CDT1;PDS5A;GTPBP4;WAPL
Negative Regulation Of Endoplasmic Reticulum Stress-Induced Intrinsic Apoptotic Signaling Pathway (GO:1902236)	42095	0.0745396	0.26844	0	0	2.93967	7.63263	PTPN1;OPA1;SELENOS;SYVN1
Neurotrophin Signaling Pathway (GO:0038179)	42095	0.0745396	0.26844	0	0	2.93967	7.63263	KIDINS220;RAPGEF1;RAPGEF2;BCAR1
Platelet-Derived Growth Factor Receptor Signaling Pathway (GO:0048008)	42095	0.0745396	0.26844	0	0	2.93967	7.63263	PTPN1;FER;PIK3C2A;BCAR1
Positive Regulation Of Glucose Metabolic Process (GO:0010907)	42095	0.0745396	0.26844	0	0	2.93967	7.63263	IRS2;SIRT1;FOXO1;PTPN2
Regulation Of Dephosphorylation (GO:0035303)	42095	0.0745396	0.26844	0	0	2.93967	7.63263	MTMR1;MTMR3;SMG7;SMG6
Regulation Of Telomere Maintenance In Response To DNA Damage (GO:1904505)	42095	0.0745396	0.26844	0	0	2.93967	7.63263	YY1;INO80B;INO80E;MCRS1
Fat Cell Differentiation (GO:0045444)	22951	0.074586	0.26844	0	0	1.74526	4.53035	PER2;MED1;OSBPL8;TCF7L2;ZNF516;PRDM16;EP300;OSBPL11;KLF4;SIRT1;FOXO1
Negative Regulation Of Kinase Activity (GO:0033673)	22951	0.074586	0.26844	0	0	1.74526	4.53035	RB1;HNRNPU;TSC2;TAF7;IRS2;SMCR8;MAPT;CEP85;PPM1E;PAK2;CEP43
Modification-Dependent Protein Catabolic Process (GO:0019941)	28/192	0.0749298	0.269425	0	0	1.38343	3.58475	RNF14;UHRF1;USP33;UBR4;FBXO21;CBL;BAG6;ATXN3;CDC23;RNF213;C18ORF25;WDR91;UFD1;RBBP6;PSMF1;RNF25;SYVN1;UBE4B;RC3H2;RNF40;UBE2S;MDM2;MKRN2;RLIM;UBA1;STUB1;TRIP12;SQSTM1
Positive Regulation Of Protein Kinase Activity (GO:0045860)	22/145	0.0753198	0.270575	0	0	1.44868	3.74631	PTPN1;XRCC6;CDKN1A;HSP90AA1;DDX3X;SYAP1;PRKCD;KIF14;DAB2IP;SRCIN1;CAMKK1;CCDC88A;TPX2;CENPE;MRNIP;ORC3;TAOK2;RAPGEF2;TAB2;MAPRE3;ECT2;MARK2
Stem Cell Differentiation (GO:0048863)	15189	0.0757746	0.271702	0	0	1.96092	5.05916	OTUD5;SETD2;MEF2C;MTF2;OXSR1;MLLT3;PUM1;TP53
Visual System Development (GO:0150063)	15189	0.0757746	0.271702	0	0	1.96092	5.05916	FOXC1;BLOC1S3;SH3PXD2B;SMG9;PAX6;HIPK1;SIPA1L3;ATF6
Negative Regulation Of Transforming Growth Factor Beta Receptor Signaling Pathway (GO:0030512)	13/77	0.0773639	0.277143	0	0	1.64391	4.20716	ZNF451;HDAC1;ARID4A;ARID4B;LEMD3;ING1;SIRT1;BRMS1;PRDM16;STUB1;RBBP7;SUDS3;BCL9L
Positive Regulation Of Autophagy (GO:0010508)	17/107	0.0774816	0.277306	0	0	1.52925	3.91138	GPSM1;SETD2;TSC2;FOXO3;PIK3C2A;ATG13;SIRT1;FOXO1;MTDH;FLCN;LARP1;ZC3H12A;WAC;MAP3K7;ATF6;SQSTM1;OPTN
Regulation Of Signal Transduction (GO:0009966)	28/193	0.0788281	0.281864	0	0	1.37497	3.49308	SP100;PRAG1;USP33;ZFAND2B;PXN;NUCKS1;CDKN2AIP;SNX3;NCK2;UBTF;ANKRD54;GIT1;NCK1;BRAP;PTPN1;CREBBP;NCOA5;AMFR;TSC2;SIRT1;SREBF2;SNW1;IFT81;PHIP;KCTD12;SIK2;ZMYND11;PTPN2
Sensory Organ Development (GO:0007423)	25903	0.0796933	0.284693	0	0	1.67424	4.2351	SMCHD1;FOXC1;SIX4;CHD7;SH3PXD2B;BLOC1S3;SHROOM2;SMG9;PAX6;HIPK1;SIPA1L3;ATF6
Negative Regulation Of Cytoskeleton Organization (GO:0051494)	46905	0.0805641	0.287005	0	0	2.20539	5.55473	LIMA1;PRKCD;SSH2;SSH3;CLASP1;SSH1
Regulation Of Protein Transport (GO:0051223)	46905	0.0805641	0.287005	0	0	2.20539	5.55473	SNX3;DNAJA1;PTPN1;DNAJC1;GAPVD1;NDEL1
Transcription By RNA Polymerase III (GO:0006383)	46905	0.0805641	0.287005	0	0	2.20539	5.55473	GTF3C1;IVNS1ABP;GTF3C2;GTF3C4;ICE1;ZC3H8
Protein Polymerization (GO:0051258)	23316	0.0817953	0.291122	0	0	1.7116	4.28505	DIAPH1;DIAPH3;MAP7D3;UBE2S;CENPJ;MAPT;MAP4;TPPP;CORO7;CKAP5;HDGFL3
Regulation Of Cellular Senescence (GO:2000772)	12966	0.0838968	0.297776	0	0	2.02185	5.01048	MAP3K3;RSL1D1;FZR1;MORC3;NEK4;SIRT1;TP53
Regulation Of Sodium Ion Transport (GO:0002028)	12966	0.0838968	0.297776	0	0	2.02185	5.01048	PER1;DLG1;WNK1;SLMAP;WNK3;PKP2;ANK3
Regulatory ncRNA Processing (GO:0070918)	12966	0.0838968	0.297776	0	0	2.02185	5.01048	TDRKH;TSNAX;ZC3H7A;ZC3H7B;DICER1;PUM1;PUM2
Negative Regulation Of Protein Metabolic Process (GO:0051248)	22/147	0.0845984	0.299989	0	0	1.42534	3.52037	DDX3X;FMR1;EIF4A3;DAB2IP;TSC1;PUS7;GIGYF2;HDAC6;BAG6;FXR1;SNX3;EIF4ENIF1;RBM4;ILF3;DNAJC1;LARP1;EPRS1;NCL;DHX36;SERBP1;IGF2BP1;FLNA
Erythrocyte Differentiation (GO:0030218)	18142	0.0847052	0.300092	0	0	1.82009	4.49304	MED1;RACGAP1;UBA5;CEBPG;ACIN1;SLC1A5;ZFPM1;LYAR;PTPN2
Cellular Response To Glucose Starvation (GO:0042149)	15554	0.0849942	0.300839	0	0	1.90314	4.69157	MTMR3;MYBBP1A;ZC3H12A;PIK3R4;FOXO3;SIRT1;TP53;RRP8
Negative Regulation Of Cell Migration (GO:0030336)	24/163	0.0859443	0.303922	0	0	1.39848	3.43195	MACIR;HDAC1;ZMYND8;DAB2IP;ARID4A;ARID4B;MIA3;PTPN23;FOXO3;MCC;ING1;GTPBP4;FLCN;DACH1;BRMS1;DPYSL3;HMOX1;EVL;SUDS3;RBBP7;ARID2;PHLDB2;CLASP1;CLASP2
Protein Dephosphorylation (GO:0006470)	19/124	0.0863711	0.304818	0	0	1.46509	3.58816	PTPN1;MTMR3;PPP1R12A;CTDP1;PPM1H;PPM1J;PPP4R3B;PTPN12;SSH2;PTPN13;DUSP16;PPM1E;MTMR6;SSH1;CTTNBP2NL;PPP3CA;SBF1;PTPN2;NCK1
Cell-Cell Junction Assembly (GO:0007043)	26268	0.086754	0.304818	0	0	1.64577	4.02338	TJP1;FLCN;CTNND1;EPB41L3;PKP2;CTNNA1;PRKCA;PKP4;PKN2;TLN1;MPDZ;PAK2
Negative Regulation Of Protein Binding (GO:0032091)	26268	0.086754	0.304818	0	0	1.64577	4.02338	CDKN1A;DAB2;GNL3L;BAG2;MAP2;USP33;PRKCD;TFIP11;GTF2F1;ZFPM1;NES;AURKB
Negative Regulation Of Protein Localization To Nucleus (GO:1900181)	44682	0.0868307	0.304818	0	0	2.37795	5.81123	ILRUN;FLCN;POLR1A;CTNNA1;YWHAZ
Positive Regulation Of Protein Autophosphorylation (GO:0031954)	44682	0.0868307	0.304818	0	0	2.37795	5.81123	DDX3X;MRE11;TAOK2;TNKS1BP1;NBN
Protein Neddylation (GO:0045116)	44682	0.0868307	0.304818	0	0	2.37795	5.81123	DCUN1D5;DCUN1D4;UBA3;COPS7A;UBE2M
Regulation Of Catabolic Process (GO:0009894)	44682	0.0868307	0.304818	0	0	2.37795	5.81123	HGS;CHEK2;WDR91;MDM2;FAM83D
Regulation Of Vascular Endothelial Growth Factor Receptor Signaling Pathway (GO:0030947)	44682	0.0868307	0.304818	0	0	2.37795	5.81123	PTPN1;NIBAN2;HGS;DAB2IP;GRB10
Epithelial Cell Apoptotic Process (GO:1904019)	45202	0.0887801	0.307181	0	0	3.46382	8.38795	BMPR2;DAB2IP;HIPK1
Insulin-Like Growth Factor Receptor Signaling Pathway (GO:0048009)	45202	0.0887801	0.307181	0	0	3.46382	8.38795	GIGYF1;TSC2;GIGYF2
Negative Regulation Of Glycolytic Process (GO:0045820)	45202	0.0887801	0.307181	0	0	3.46382	8.38795	FLCN;NCOR1;GIT1
Negative Regulation Of Intracellular Estrogen Receptor Signaling Pathway (GO:0033147)	45202	0.0887801	0.307181	0	0	3.46382	8.38795	VPS18;CNOT2;STRN3
Positive Regulation Of Actin Filament Depolymerization (GO:0030836)	45202	0.0887801	0.307181	0	0	3.46382	8.38795	CARMIL1;CRACD;WASHC2C
Positive Regulation Of Attachment Of Spindle Microtubules To Kinetochore (GO:0051987)	45202	0.0887801	0.307181	0	0	3.46382	8.38795	INCENP;CDCA8;HNRNPU
Positive Regulation Of Cellular Senescence (GO:2000774)	45202	0.0887801	0.307181	0	0	3.46382	8.38795	MORC3;SIRT1;TP53
Positive Regulation Of Macrophage Differentiation (GO:0045651)	45202	0.0887801	0.307181	0	0	3.46382	8.38795	HSF1;PRKCA;RIPK1
Positive Regulation Of Non-Canonical Wnt Signaling Pathway (GO:2000052)	45202	0.0887801	0.307181	0	0	3.46382	8.38795	DAB2;PLEKHA4;MLLT3
Protein Localization To Condensed Chromosome (GO:1903083)	45202	0.0887801	0.307181	0	0	3.46382	8.38795	CHAMP1;TTK;KNL1
Regulation Of B Cell Apoptotic Process (GO:0002902)	45202	0.0887801	0.307181	0	0	3.46382	8.38795	BCL6;IRS2;NOC2L
Regulation Of Calcium Ion Transmembrane Transport Via High Voltage-Gated Calcium Channel (GO:1902514)	45202	0.0887801	0.307181	0	0	3.46382	8.38795	CACNB2;CAMK2D;NOS1AP
Regulation Of Cardiac Muscle Cell Apoptotic Process (GO:0010665)	45202	0.0887801	0.307181	0	0	3.46382	8.38795	CAMK2D;PPP1R10;GATA4
Regulation Of Establishment Of Protein Localization To Telomere (GO:0070203)	45202	0.0887801	0.307181	0	0	3.46382	8.38795	CCT6A;DKC1;TCP1
Regulation Of Peptidyl-Lysine Acetylation (GO:2000756)	45202	0.0887801	0.307181	0	0	3.46382	8.38795	FLCN;DIP2B;SIRT1
Regulation Of Peroxisome Proliferator Activated Receptor Signaling Pathway (GO:0035358)	45202	0.0887801	0.307181	0	0	3.46382	8.38795	ASXL1;ASXL2;SIRT1
Apoptotic Process (GO:0006915)	32/228	0.090641	0.312547	0	0	1.32296	3.17623	ATN1;YARS1;FOXO1;RTN4;AKAP1;FXR1;BAG6;BCL2L13;BCLAF1;MYC;CHEK1;EP300;CASP2;RIPK1;MAP3K7;TBX1;PARP1;PRKCE;MAGI3;PRKCD;THOC1;PAWR;TSC2;CIT;TRAF7;MELK;ESPL1;TAOK2;MDM2;RAF1;ARHGEF6;MCM2
Positive Regulation Of Protein Modification By Small Protein Conjugation Or Removal (GO:1903322)	13/79	0.0908173	0.312547	0	0	1.59392	3.82366	FANCI;DCUN1D5;DCUN1D4;MYCBP2;HUWE1;XIAP;BRCA1;TANK;GNL3;TNIP1;ZC3H12A;STUB1;SAE1
DNA-templated Transcription Termination (GO:0006353)	42461	0.0910615	0.312547	0	0	2.69455	6.45673	SETX;PCF11;MAZ;XRN2
Phosphatidylinositol Dephosphorylation (GO:0046856)	42461	0.0910615	0.312547	0	0	2.69455	6.45673	MTMR1;MTMR3;SYNJ1;MTMR6
Positive Regulation Of Autophagosome Assembly (GO:2000786)	42461	0.0910615	0.312547	0	0	2.69455	6.45673	SNX4;LRSAM1;SNX18;RAB3GAP1
Positive Regulation Of Cell Migration Involved In Sprouting Angiogenesis (GO:0090050)	42461	0.0910615	0.312547	0	0	2.69455	6.45673	MAP3K3;HMOX1;PIK3C2A;JCAD
Regulation Of Nucleocytoplasmic Transport (GO:0046822)	42461	0.0910615	0.312547	0	0	2.69455	6.45673	NUP214;RBM4;TPR;PTPN14
Regulation Of Response To Cytokine Stimulus (GO:0060759)	42461	0.0910615	0.312547	0	0	2.69455	6.45673	MAVS;MAPK7;TAF9;KLF4
Ruffle Organization (GO:0031529)	42461	0.0910615	0.312547	0	0	2.69455	6.45673	CARMIL1;LIMA1;PIP5K1A;AIF1L
Multivesicular Body Assembly (GO:0036258)	47270	0.0925581	0.315645	0	0	2.10939	5.02017	HGS;MVB12A;UBAP1;VPS37A;RAB11A;CHMP5
Negative Regulation Of DNA Binding (GO:0043392)	47270	0.0925581	0.315645	0	0	2.10939	5.02017	ILRUN;PER2;SP100;TFAP4;HABP4;RSF1
Negative Regulation Of Plasma Membrane Bounded Cell Projection Assembly (GO:0120033)	47270	0.0925581	0.315645	0	0	2.10939	5.02017	YAP1;MPHOSPH9;PRKCD;KIF24;EVL;CEP97
Regulation Of Mitochondrion Organization (GO:0010821)	18507	0.0937057	0.315645	0	0	1.7756	4.2039	USP36;FLCN;GOLPH3;EP300;MAPT;MFF;SQSTM1;SREBF2;HDAC6
Ribosome Assembly (GO:0042255)	18507	0.0937057	0.315645	0	0	1.7756	4.2039	TRAF7;NPM1;DDX3X;RPS27;EIF6;NOP2;PPAN;DHX29;NOP53
Plasma Membrane Organization (GO:0007009)	26634	0.0941902	0.315645	0	0	1.61825	3.82301	SLC9A3R1;SNX18;BIN1;EPB41L3;MICALL1;PACSIN2;MYH9;STX4;ANK3;FNBP1L;SPTBN1;CHMP5
Regulation Of Erythrocyte Differentiation (GO:0045646)	13332	0.0947297	0.315645	0	0	1.95202	4.60038	MED1;STAT1;HMGB2;ANKRD54;FOXO3;ZFPM1;HSPA1B
Substrate Adhesion-Dependent Cell Spreading (GO:0034446)	13332	0.0947297	0.315645	0	0	1.95202	4.60038	FER;PEAK1;PXN;KIF14;PARVA;SRCIN1;FERMT2
Intracellular Glucose Homeostasis (GO:0001678)	15919	0.0948404	0.315645	0	0	1.84866	4.35463	TRA2B;FOXK2;FOXK1;NUCKS1;PRKACA;SIRT1;FOXO1;SOX4
Regulation Of Filopodium Assembly (GO:0051489)	15919	0.0948404	0.315645	0	0	1.84866	4.35463	FXR1;BCAS3;GAP43;FMR1;DPYSL3;PALM;PRKCD;FNBP1L
5S Class rRNA Transcription By RNA Polymerase III (GO:0042791)	45048	0.0968	0.315645	0	0	5.38692	12.579	GTF3C2;GTF3C4
7-Methylguanosine RNA Capping (GO:0009452)	45048	0.0968	0.315645	0	0	5.38692	12.579	RNGTT;NCBP1
T-helper 2 Cell Differentiation (GO:0045064)	45048	0.0968	0.315645	0	0	5.38692	12.579	KMT2A;MEN1
TORC2 Signaling (GO:0038203)	45048	0.0968	0.315645	0	0	5.38692	12.579	SYAP1;RICTOR
Axo-Dendritic Transport (GO:0008088)	45048	0.0968	0.315645	0	0	5.38692	12.579	DCTN1;MAPT
Bundle Of His cell-Purkinje Myocyte Adhesion Involved In Cell Communication (GO:0086073)	45048	0.0968	0.315645	0	0	5.38692	12.579	DSP;PKP2
Cellular Heat Acclimation (GO:0070370)	45048	0.0968	0.315645	0	0	5.38692	12.579	RBBP7;HSPA1B
Cilium Disassembly (GO:0061523)	45048	0.0968	0.315645	0	0	5.38692	12.579	MAP4;HDAC6
Contact Inhibition (GO:0060242)	45048	0.0968	0.315645	0	0	5.38692	12.579	YAP1;PAK1
Enamel Mineralization (GO:0070166)	45048	0.0968	0.315645	0	0	5.38692	12.579	TBX1;STIM1
Establishment Of Lymphocyte Polarity (GO:0001767)	45048	0.0968	0.315645	0	0	5.38692	12.579	SNX27;SCRIB
Heat Acclimation (GO:0010286)	45048	0.0968	0.315645	0	0	5.38692	12.579	RBBP7;HSPA1B
Inclusion Body Assembly (GO:0070841)	45048	0.0968	0.315645	0	0	5.38692	12.579	MAPT;HDAC6
Kidney Morphogenesis (GO:0060993)	45048	0.0968	0.315645	0	0	5.38692	12.579	PPP3CA;SOX4
mRNA 5'-Splice Site Recognition (GO:0000395)	45048	0.0968	0.315645	0	0	5.38692	12.579	PSIP1;SRSF12
Maintenance Of DNA Repeat Elements (GO:0043570)	45048	0.0968	0.315645	0	0	5.38692	12.579	MSH6;TCF7L2
Negative Regulation Of Gene Expression Via CpG Island Methylation (GO:0044027)	45048	0.0968	0.315645	0	0	5.38692	12.579	HELLS;UHRF1
Negative Regulation Of Heterochromatin Formation (GO:0031452)	45048	0.0968	0.315645	0	0	5.38692	12.579	PHF1;PHF8
Negative Regulation Of Histone Acetylation (GO:0035067)	45048	0.0968	0.315645	0	0	5.38692	12.579	SET;NOC2L
Nephron Tubule Development (GO:0072080)	45048	0.0968	0.315645	0	0	5.38692	12.579	MEF2C;OXSR1
Notochord Development (GO:0030903)	45048	0.0968	0.315645	0	0	5.38692	12.579	STIL;PPP1R35
Nucleotide-Excision Repair, DNA Gap Filling (GO:0006297)	45048	0.0968	0.315645	0	0	5.38692	12.579	POLD3;POLE
Osmosensory Signaling Pathway (GO:0007231)	45048	0.0968	0.315645	0	0	5.38692	12.579	WNK3;OXSR1
Positive Regulation Of Wnt Signaling Pathway, Planar Cell Polarity Pathway (GO:2000096)	45048	0.0968	0.315645	0	0	5.38692	12.579	PLEKHA4;MLLT3
Positive Regulation Of Animal Organ Morphogenesis (GO:0110110)	45048	0.0968	0.315645	0	0	5.38692	12.579	SIX4;SIX1
Positive Regulation Of Cholesterol Storage (GO:0010886)	45048	0.0968	0.315645	0	0	5.38692	12.579	EHD1;SREBF2
Positive Regulation Of Intrinsic Apoptotic Signaling Pathway By P53 Class Mediator (GO:1902255)	45048	0.0968	0.315645	0	0	5.38692	12.579	MYC;RPL26
Positive Regulation Of Protein Localization To Cilium (GO:1903566)	45048	0.0968	0.315645	0	0	5.38692	12.579	CROCC;ENTR1
Positive Regulation Of Pyruvate Dehydrogenase Activity (GO:1904184)	45048	0.0968	0.315645	0	0	5.38692	12.579	PPM1H;PPM1J
Presynaptic Active Zone Organization (GO:1990709)	45048	0.0968	0.315645	0	0	5.38692	12.579	CAST;ERC1
Protein Ufmylation (GO:0071569)	45048	0.0968	0.315645	0	0	5.38692	12.579	DDRGK1;UBA5
Regulation Of Circadian Sleep/Wake Cycle, Sleep (GO:0045187)	45048	0.0968	0.315645	0	0	5.38692	12.579	FXR1;PARP1
Regulation Of Endoplasmic Reticulum Tubular Network Organization (GO:1903371)	45048	0.0968	0.315645	0	0	5.38692	12.579	LNPK;RAB3GAP1
Regulation Of Fat Cell Proliferation (GO:0070344)	45048	0.0968	0.315645	0	0	5.38692	12.579	PER2;E2F3
Regulation Of Immunoglobulin Mediated Immune Response (GO:0002889)	45048	0.0968	0.315645	0	0	5.38692	12.579	SUPT6H;NECTIN2
Regulation Of Interleukin-1-Mediated Signaling Pathway (GO:2000659)	45048	0.0968	0.315645	0	0	5.38692	12.579	OTUD4;VRK2
Regulation Of Plasma Membrane Repair (GO:1905684)	45048	0.0968	0.315645	0	0	5.38692	12.579	ANXA2;MYH9
Regulation Of pre-miRNA Processing (GO:2000631)	45048	0.0968	0.315645	0	0	5.38692	12.579	LIN28B;DGCR8
Regulation Of Protein Depolymerization (GO:1901879)	45048	0.0968	0.315645	0	0	5.38692	12.579	MAP1S;MAP1B
Regulation Of Stress Granule Assembly (GO:0062028)	45048	0.0968	0.315645	0	0	5.38692	12.579	USP10;UBAP2L
Regulation Of Thymocyte Apoptotic Process (GO:0070243)	45048	0.0968	0.315645	0	0	5.38692	12.579	ZC3H8;TP53
Response To DNA Damage Checkpoint Signaling (GO:0072423)	45048	0.0968	0.315645	0	0	5.38692	12.579	SLX4;SMC1A
Response To Angiotensin (GO:1990776)	45048	0.0968	0.315645	0	0	5.38692	12.579	ROCK2;PRKCD
Ruffle Assembly (GO:0097178)	45048	0.0968	0.315645	0	0	5.38692	12.579	PIP5K1A;AIF1L
snoRNA Localization (GO:0048254)	45048	0.0968	0.315645	0	0	5.38692	12.579	NOP58;PRPF31
tRNA Catabolic Process (GO:0016078)	45048	0.0968	0.315645	0	0	5.38692	12.579	DICER1;TRNT1
tRNA Pseudouridine Synthesis (GO:0031119)	45048	0.0968	0.315645	0	0	5.38692	12.579	PUS3;PUS7
Tongue Development (GO:0043586)	45048	0.0968	0.315645	0	0	5.38692	12.579	TBX1;SIX4
Zymogen Inhibition (GO:0097341)	45048	0.0968	0.315645	0	0	5.38692	12.579	CAST;XIAP
Regulation Of Cell-Matrix Adhesion (GO:0001952)	24047	0.0974672	0.317552	0	0	1.64802	3.83699	CAMSAP3;MACF1;PEAK1;ROCK2;MINK1;CASK;TSC1;TLN1;UTRN;CLASP1;MAP4K4
Negative Regulation Of Protein Serine/Threonine Kinase Activity (GO:0071901)	13/80	0.0980548	0.318926	0	0	1.57004	3.64599	RB1;PTPN1;CDKN1A;PRKCD;PLK1;DAB2IP;SIRT1;MACROH2A1;TFAP4;APC;PRKAR2B;PRKAR2A;MEN1
Regulation Of Protein Localization To Plasma Membrane (GO:1903076)	13/80	0.0980548	0.318926	0	0	1.57004	3.64599	PRKCE;ARHGEF16;ZDHHC8;SORBS1;DAB2;DLG1;STAC2;WNK3;PPFIA1;STX4;SQSTM1;SPTBN1;VTI1B
Cell-Cell Signaling By Wnt (GO:0198738)	45047	0.101358	0.328559	0	0	2.24572	5.14067	DDX3X;CSNK1A1;STRN;PKD2;FERMT2
Negative Regulation Of Protein Tyrosine Kinase Activity (GO:0061099)	45047	0.101358	0.328559	0	0	2.24572	5.14067	ZGPAT;SH3BP5;CBL;SOCS6;SRCIN1
Positive Regulation Of Cell-Substrate Junction Organization (GO:0150117)	45047	0.101358	0.328559	0	0	2.24572	5.14067	IQSEC1;TSC1;MAPRE2;FERMT2;MAP4K4
Regulation Of Centrosome Cycle (GO:0046605)	45047	0.101358	0.328559	0	0	2.24572	5.14067	NPM1;CEP131;SIRT1;CHMP5;MCM2
Ubiquitin-Dependent ERAD Pathway (GO:0030433)	26999	0.102002	0.33037	0	0	1.59163	3.63331	BAG6;SELENOS;SYVN1;UFD1;UBE4B;STUB1;AUP1;STT3B;UBXN4;FAM8A1;ANKZF1;UBE2J1
Regulation Of Substrate Adhesion-Dependent Cell Spreading (GO:1900024)	18872	0.103242	0.334104	0	0	1.73322	3.9356	CARMIL1;PKP2;WASHC2C;FLNA;AP1AR;DOCK1;RREB1;TRIOBP;FERMT2
Regulation Of Macroautophagy (GO:0016241)	15/96	0.103707	0.335328	0	0	1.49865	3.39623	GPSM1;USP36;ATP6V1G1;EXOC7;PIK3R4;TSC2;TSC1;VPS26B;SIRT1;HDAC6;LARP1;WAC;SMCR8;PRKACA;MAP3K7
Positive Regulation Of Transferase Activity (GO:0051347)	21/143	0.104906	0.338707	0	0	1.39361	3.14216	VAC14;HSP90AA1;MRE11;DCUN1D5;NVL;PNKP;DCUN1D4;PLK1;PARN;KLF4;AURKB;PABPN1;TNIP1;DKC1;MYC;TCP1;HNRNPA2B1;HNRNPD;NBN;RPS2;MAP3K4
Embryonic Organ Morphogenesis (GO:0048562)	16285	0.105307	0.338707	0	0	1.79721	4.04529	TBX1;DYNC2I1;HOXA9;NIPBL;PPP1R35;HOXA3;SIX1;ALX1
Nucleobase-Containing Compound Catabolic Process (GO:0034655)	16285	0.105307	0.338707	0	0	1.79721	4.04529	NCBP1;PABPC4;PPP1R8;XRN2;HNRNPD;SETMAR;MTREX;EXOSC2
Innate Immune Response Activating Cell Surface Receptor Signaling Pathway (GO:0002220)	11110	0.105456	0.338707	0	0	2.02138	4.54703	PAK1;CREBBP;KLRC4;EP300;MAP3K7;PAK2
Multivesicular Body Organization (GO:0036257)	11110	0.105456	0.338707	0	0	2.02138	4.54703	HGS;MVB12A;UBAP1;VPS37A;RAB11A;CHMP5
Phospholipid Dephosphorylation (GO:0046839)	11110	0.105456	0.338707	0	0	2.02138	4.54703	MTMR1;PLPP6;MTMR3;SYNJ1;MTMR6;SGPP1
Regulation Of Arp2/3 Complex-Mediated Actin Nucleation (GO:0034315)	11110	0.105456	0.338707	0	0	2.02138	4.54703	CARMIL1;WASH6P;WASHC2C;ARFIP1;WASF2;WASHC2A
Regulation Of Cell Migration Involved In Sprouting Angiogenesis (GO:0090049)	11110	0.105456	0.338707	0	0	2.02138	4.54703	HDAC5;MAP3K3;HMOX1;PIK3C2A;KLF4;JCAD
Regulation Of p38MAPK Cascade (GO:1900744)	13697	0.106299	0.340562	0	0	1.88685	4.22937	PER1;DLG1;ZC3H12A;MINK1;DAB2IP;MAP3K4;SASH1
Regulation Of Sodium Ion Transmembrane Transporter Activity (GO:2000649)	13697	0.106299	0.340562	0	0	1.88685	4.22937	CAMK2D;PRKCE;HECW2;SLMAP;WNK3;OXSR1;UTRN
Ventricular Septum Development (GO:0003281)	13697	0.106299	0.340562	0	0	1.88685	4.22937	BMPR2;HECTD1;SALL1;GATA4;MATR3;ZFPM1;SOX4
Negative Regulation Of Defense Response (GO:0031348)	17/112	0.107331	0.343585	0	0	1.44835	3.23248	RB1;ILRUN;MACIR;PARP1;TRAF3IP1;PRKCD;TRAFD1;KLF4;YWHAZ;AURKB;FXR1;MAPK7;SELENOS;PCBP2;OTULIN;LYAR;PTPN2
Regulation Of I-kappaB kinase/NF-kappaB Signaling (GO:0043122)	32/232	0.107708	0.344505	0	0	1.29621	2.88838	ANKRD17;SLC35B2;USP10;DDX21;TANK;MTDH;AKAP13;ZC3H12A;DHX36;HMOX1;FLNA;RIPK1;ECT2;MAP3K7;BRD4;MAP3K3;PARP1;RIOK3;STAT1;DAB2IP;SIRT1;PER1;MAVS;TNIP1;TRAF3;TAB3;TERF2IP;TAB2;ZMYND11;SQSTM1;OPTN;CC2D1A
Central Nervous System Neuron Development (GO:0021954)	42826	0.109157	0.347409	0	0	2.48713	5.50891	HSP90AA1;MAP2;RAPGEF2;MAPT
Megakaryocyte Differentiation (GO:0030219)	42826	0.109157	0.347409	0	0	2.48713	5.50891	MED1;UBA5;FLNA;ZFPM1
Positive Regulation Of SMAD Protein Signal Transduction (GO:0060391)	42826	0.109157	0.347409	0	0	2.48713	5.50891	NUP93;DAB2;BMPR2;SH2B1
Regulation Of Cartilage Development (GO:0061035)	42826	0.109157	0.347409	0	0	2.48713	5.50891	BMPR2;TRPS1;SOX6;TAPT1
Regulation Of Protein Sumoylation (GO:0033233)	42826	0.109157	0.347409	0	0	2.48713	5.50891	GNL3L;ZMIZ1;SAE1;GNL3
Regulation Of Ubiquitin Protein Ligase Activity (GO:1904666)	42826	0.109157	0.347409	0	0	2.48713	5.50891	CDC20;FZR1;UBE2S;PLK1
Base-Excision Repair, AP Site Formation (GO:0006285)	45233	0.11244	0.353187	0	0	3.03067	6.62302	MBD4;MPG;NTHL1
Mitochondrial Genome Maintenance (GO:0000002)	45233	0.11244	0.353187	0	0	3.03067	6.62302	MEF2A;OPA1;PARP1
Mitochondrion Distribution (GO:0048311)	45233	0.11244	0.353187	0	0	3.03067	6.62302	MEF2A;MAPT;TRAK1
Negative Regulation Of Microtubule Polymerization (GO:0031115)	45233	0.11244	0.353187	0	0	3.03067	6.62302	MAP2;STMN1;MAPRE1
Positive Regulation Of Endoplasmic Reticulum Unfolded Protein Response (GO:1900103)	45233	0.11244	0.353187	0	0	3.03067	6.62302	PTPN1;DAB2IP;ATF6
Positive Regulation Of Myelination (GO:0031643)	45233	0.11244	0.353187	0	0	3.03067	6.62302	PARD3;DICER1;TPPP
Positive Regulation Of Protein Polyubiquitination (GO:1902916)	45233	0.11244	0.353187	0	0	3.03067	6.62302	DDX3X;MARCHF7;XIAP
pre-mRNA Cleavage Required For Polyadenylation (GO:0098789)	45233	0.11244	0.353187	0	0	3.03067	6.62302	CPSF7;NCBP1;TUT1
Protein Localization To Kinetochore (GO:0034501)	45233	0.11244	0.353187	0	0	3.03067	6.62302	CHAMP1;TTK;KNL1
Pyrimidine Nucleobase Metabolic Process (GO:0006206)	45233	0.11244	0.353187	0	0	3.03067	6.62302	DPYSL5;DPYSL3;UMPS
Regulation Of T-helper 17 Cell Differentiation (GO:2000319)	45233	0.11244	0.353187	0	0	3.03067	6.62302	ZC3H12A;JUNB;RC3H2
Regulation Of Keratinocyte Migration (GO:0051547)	45233	0.11244	0.353187	0	0	3.03067	6.62302	IQSEC1;MAPRE2;MAP4K4
Regulation Of Lipid Kinase Activity (GO:0043550)	45233	0.11244	0.353187	0	0	3.03067	6.62302	RB1;RBL2;WDR91
Regulation Of Ventricular Cardiac Muscle Cell Action Potential (GO:0098911)	45233	0.11244	0.353187	0	0	3.03067	6.62302	DSP;DLG1;PKP2
Response To X-ray (GO:0010165)	45233	0.11244	0.353187	0	0	3.03067	6.62302	BLM;NIPBL;NUCKS1
Smooth Muscle Cell Differentiation (GO:0051145)	45233	0.11244	0.353187	0	0	3.03067	6.62302	MEF2C;MRTFB;MRTFA
Negative Regulation Of Apoptotic Signaling Pathway (GO:2001234)	13/82	0.11355	0.356384	0	0	1.52436	3.31625	RB1;TCF7L2;DDX3X;MAZ;CAAP1;GATA4;NOC2L;SH3RF1;OPA1;PHIP;RIPK1;ZMYND11;MEN1
tRNA Modification (GO:0006400)	24777	0.114805	0.360027	0	0	1.58898	3.43939	PUS3;DUS2;METTL2B;YRDC;SSB;NSUN2;BCDIN3D;CDKAL1;TRMT44;PUS7;DUS3L
Protein Targeting (GO:0006605)	19/129	0.115866	0.363061	0	0	1.3981	3.01336	PEX19;RAB3IP;ZFAND2B;PIK3R4;VPS37A;PEX1;MFF;TRAK1;AP4B1;ZDHHC14;RABGEF1;PIKFYVE;NACA;PARD3;VPS8;MICALL1;TAOK2;KIF13B;NACAD
Establishment Of Protein Localization To Extracellular Region (GO:0035592)	16650	0.116384	0.363676	0	0	1.74854	3.76085	GOLPH3;RAB13;MIA2;MIA3;COPG1;ARFGAP3;RAB8A;MEN1
Negative Regulation Of Response To Biotic Stimulus (GO:0002832)	16650	0.116384	0.363676	0	0	1.74854	3.76085	ILRUN;PARP1;TRAF3IP1;PCBP2;TRAFD1;LYAR;YWHAZ;AURKB
Amyloid Fibril Formation (GO:1990000)	45413	0.117007	0.363676	0	0	2.1274	4.56439	FUS;USP9X;MDM2;RIPK1;MAPT
Cell Morphogenesis Involved In Differentiation (GO:0000904)	45413	0.117007	0.363676	0	0	2.1274	4.56439	RB1;MEF2C;RILPL1;METTL3;SIPA1L3
Ear Morphogenesis (GO:0042471)	45413	0.117007	0.363676	0	0	2.1274	4.56439	TBX1;NIPBL;CHD7;SIX1;OXSR1
Negative Regulation Of Ion Transmembrane Transporter Activity (GO:0032413)	45413	0.117007	0.363676	0	0	2.1274	4.56439	CAMK2D;PRKCE;HECW2;GOPC;OXSR1
Neuromuscular Junction Development (GO:0007528)	45413	0.117007	0.363676	0	0	2.1274	4.56439	CACNB2;PPFIBP1;DCTN1;PDZRN3;GPHN
Positive Regulation Of ERBB Signaling Pathway (GO:1901186)	45413	0.117007	0.363676	0	0	2.1274	4.56439	CCDC88A;SHKBP1;CBL;RTN4;FAM83B
Regulation Of Actin Nucleation (GO:0051125)	45413	0.117007	0.363676	0	0	2.1274	4.56439	CARMIL1;WASH6P;WASHC2C;ARFIP1;WASHC2A
Response To Hexose (GO:0009746)	45413	0.117007	0.363676	0	0	2.1274	4.56439	EIF2B4;TCF7L2;EIF2B2;SELENOS;IRS2
Membrane Assembly (GO:0071709)	14062	0.118587	0.367992	0	0	1.82588	3.89297	NSFL1C;SPAST;UBXN2B;ANXA2;STX4;SPTBN1;CHMP5
Response To Transforming Growth Factor Beta (GO:0071559)	14062	0.118587	0.367992	0	0	1.82588	3.89297	MEF2C;ZFHX3;MAPK7;ROCK2;NR3C1;SOX6;ZFP36L2
Regulation Of Fat Cell Differentiation (GO:0045598)	27729	0.118745	0.368187	0	0	1.54093	3.28337	FTO;YAP1;ASXL1;TRIO;SYAP1;ZC3H12A;ASXL2;TAF8;SIRT1;FOXO1;ZFP36L2;FERMT2
Positive Regulation Of G1/S Transition Of Mitotic Cell Cycle (GO:1900087)	11475	0.119229	0.368797	0	0	1.94042	4.1267	ANKRD17;STIL;DDX3X;CENPJ;SASS6;EIF4G1
Regulation Of Gluconeogenesis (GO:0006111)	11475	0.119229	0.368797	0	0	1.94042	4.1267	SELENOS;EP300;SOGA1;SIRT1;FOXO1;PTPN2
Regulation Of Protein Autophosphorylation (GO:0031952)	11475	0.119229	0.368797	0	0	1.94042	4.1267	IMPACT;DDX3X;MRE11;TAOK2;TNKS1BP1;NBN
Regulation Of Extrinsic Apoptotic Signaling Pathway (GO:2001236)	22190	0.119412	0.369066	0	0	1.61768	3.43786	TCF7L2;SP100;PHIP;RIPK1;STX4;ZMYND11;PAK2;SH3RF1;PML;MEN1
Positive Regulation Of Cellular Catabolic Process (GO:0031331)	21/146	0.122882	0.379487	0	0	1.35993	2.85113	RBM27;UPF1;PTPN1;SETD2;PRKCD;IRS2;ZC3HAV1;FOXO3;PIK3C2A;SLC4A4;ATG13;FOXO1;MTDH;MLXIPL;FLCN;LIN28B;ZC3H12A;ZSWIM8;ATF6;SQSTM1;OPTN
Negative Regulation Of Viral Genome Replication (GO:0045071)	19603	0.123894	0.381999	0	0	1.65426	3.45462	SRPK2;ILF3;MAVS;TNIP1;TASOR;ZC3HAV1;MORC2;MPHOSPH8;N4BP1
Regulation Of Cyclin-Dependent Protein Kinase Activity (GO:1904029)	19603	0.123894	0.381999	0	0	1.65426	3.45462	CCNB2;CDKN1A;BLM;CDK7;CDC25C;PKMYT1;MNAT1;CDC25A;GTPBP4
Response To Glucose (GO:0009749)	17015	0.128058	0.392853	0	0	1.70243	3.49894	EIF2B4;TCF7L2;EIF2B2;SELENOS;TRA2B;IRS2;PRKACA;SOX4
Actin Filament Capping (GO:0051693)	43191	0.128712	0.392853	0	0	2.30935	4.73458	SVIL;ADD3;TRIOBP;ADD2
Barbed-End Actin Filament Capping (GO:0051016)	43191	0.128712	0.392853	0	0	2.30935	4.73458	SVIL;ADD3;TRIOBP;ADD2
Branching Involved In Ureteric Bud Morphogenesis (GO:0001658)	43191	0.128712	0.392853	0	0	2.30935	4.73458	SALL1;MYC;SIX1;PKD2
Cellular Response To Inorganic Substance (GO:0071241)	43191	0.128712	0.392853	0	0	2.30935	4.73458	BLM;DDI2;ATRX;FOXO1
Negative Regulation Of ERBB Signaling Pathway (GO:1901185)	43191	0.128712	0.392853	0	0	2.30935	4.73458	DAB2IP;PTPN12;CBL;PTPN2
Negative Regulation Of Signal Transduction By P53 Class Mediator (GO:1901797)	43191	0.128712	0.392853	0	0	2.30935	4.73458	YJU2;MDM2;MARCHF7;SIRT1
Positive Regulation Of Establishment Of Protein Localization (GO:1904951)	43191	0.128712	0.392853	0	0	2.30935	4.73458	CCT6A;DKC1;CENPJ;TCP1
Positive Regulation Of Response To Endoplasmic Reticulum Stress (GO:1905898)	43191	0.128712	0.392853	0	0	2.30935	4.73458	USP13;BAG6;NCK2;NCK1
Regulation Of Defense Response To Virus (GO:0050688)	43191	0.128712	0.392853	0	0	2.30935	4.73458	ILRUN;TRAF3IP1;TRAF3;PCBP2
Regulation Of Synaptic Vesicle Exocytosis (GO:2000300)	43191	0.128712	0.392853	0	0	2.30935	4.73458	VPS18;RIMS3;FMR1;RAB3GAP1
Ureteric Bud Morphogenesis (GO:0060675)	43191	0.128712	0.392853	0	0	2.30935	4.73458	SALL1;MYC;SIX1;PKD2
Odontogenesis (GO:0042476)	14427	0.131573	0.392853	0	0	1.76872	3.5873	TBX1;FOXC1;HDAC1;ANKRD11;OXSR1;BCOR;GLI2
Positive Regulation Of Intrinsic Apoptotic Signaling Pathway (GO:2001244)	14427	0.131573	0.392853	0	0	1.76872	3.5873	SLC9A3R1;BCLAF1;SFPQ;MYC;NCK2;TP53;NCK1
Vesicle Cytoskeletal Trafficking (GO:0099518)	14427	0.131573	0.392853	0	0	1.76872	3.5873	RAB1A;NDE1;KIF1A;CDR2L;FNBP1L;TRAK1;NDEL1
Metanephros Development (GO:0001656)	45778	0.133719	0.392853	0	0	2.02092	4.06611	NIPBL;SIX4;SIX1;OXSR1;PKD2
Myotube Differentiation (GO:0014902)	45778	0.133719	0.392853	0	0	2.02092	4.06611	ADAMTS15;MEF2C;MYEF2;SIX4;DOCK1
Negative Regulation Of Intrinsic Apoptotic Signaling Pathway In Response To DNA Damage (GO:1902230)	45778	0.133719	0.392853	0	0	2.02092	4.06611	TAF9;MARCHF7;TAF9B;SIRT1;CCAR2
Negative Regulation Of Response To Endoplasmic Reticulum Stress (GO:1903573)	45778	0.133719	0.392853	0	0	2.02092	4.06611	PTPN1;UBXN1;OPA1;SELENOS;SYVN1
Regulation Of Actin Cytoskeleton Reorganization (GO:2000249)	45778	0.133719	0.392853	0	0	2.02092	4.06611	BCAS3;CARMIL1;BAIAP2L1;ABL2;BAIAP2
Regulation Of Cell Size (GO:0008361)	45778	0.133719	0.392853	0	0	2.02092	4.06611	RAP1GAP2;MTPN;SLC9A3R1;ARHGAP5;ARHGAP35
Regulation Of Hippo Signaling (GO:0035330)	45778	0.133719	0.392853	0	0	2.02092	4.06611	TIAL1;CORO7;LIMD1;MARK3;CIT
Vesicle Cargo Loading (GO:0035459)	45778	0.133719	0.392853	0	0	2.02092	4.06611	RAB1A;SAR1A;KIF13A;MIA2;MIA3
Female Gamete Generation (GO:0007292)	11841	0.133844	0.392853	0	0	1.86568	3.75203	KMT2D;MARF1;USP9X;MCM9;METTL3;PARN
Neural Tube Closure (GO:0001843)	11841	0.133844	0.392853	0	0	1.86568	3.75203	STIL;KDM2B;DVL2;TSC2;SCRIB;PHACTR4
Regulation Of Ubiquitin-Protein Transferase Activity (GO:0051438)	11841	0.133844	0.392853	0	0	1.86568	3.75203	CDC20;DCUN1D5;DCUN1D4;PLK1;BUB1B;RPS2
7-Methylguanosine mRNA Capping (GO:0006370)	45079	0.134861	0.392853	0	0	4.03996	8.0941	RNGTT;NCBP1
IRE1-mediated Unfolded Protein Response (GO:0036498)	45079	0.134861	0.392853	0	0	4.03996	8.0941	PTPN1;VAPB
Adenosine To Inosine Editing (GO:0006382)	45079	0.134861	0.392853	0	0	4.03996	8.0941	METTL3;ADAR
Adherens Junction Maintenance (GO:0034334)	45079	0.134861	0.392853	0	0	4.03996	8.0941	TJP1;FERMT2
Aggrephagy (GO:0035973)	45079	0.134861	0.392853	0	0	4.03996	8.0941	WDFY3;SQSTM1
Anterograde Dendritic Transport (GO:0098937)	45079	0.134861	0.392853	0	0	4.03996	8.0941	STAU1;STAU2
Atrioventricular Valve Formation (GO:0003190)	45079	0.134861	0.392853	0	0	4.03996	8.0941	GATA4;ZFPM1
Cardiac Muscle Cell-Cardiac Muscle Cell Adhesion (GO:0086042)	45079	0.134861	0.392853	0	0	4.03996	8.0941	DSP;PKP2
Cellular Hyperosmotic Response (GO:0071474)	45079	0.134861	0.392853	0	0	4.03996	8.0941	NFAT5;ARHGEF2
Cellular Response To Histamine (GO:0071420)	45079	0.134861	0.392853	0	0	4.03996	8.0941	DIAPH1;DHX8
Definitive Hemopoiesis (GO:0060216)	45079	0.134861	0.392853	0	0	4.03996	8.0941	HIPK1;ZFP36L2
Delamination (GO:0060232)	45079	0.134861	0.392853	0	0	4.03996	8.0941	AKNA;METTL3
Epithelial Cell Differentiation Involved In Kidney Development (GO:0035850)	45079	0.134861	0.392853	0	0	4.03996	8.0941	MEF2C;SALL1
Hepatocyte Growth Factor Receptor Signaling Pathway (GO:0048012)	45079	0.134861	0.392853	0	0	4.03996	8.0941	PAK1;STMN1
Locomotor Rhythm (GO:0045475)	45079	0.134861	0.392853	0	0	4.03996	8.0941	MTA1;NCOR1
Maintenance Of Lens Transparency (GO:0036438)	45079	0.134861	0.392853	0	0	4.03996	8.0941	FOXC1;APBB2
Metanephric Nephron Tubule Development (GO:0072234)	45079	0.134861	0.392853	0	0	4.03996	8.0941	PKD2;POU3F3
Negative Regulation Of T-helper 17 Type Immune Response (GO:2000317)	45079	0.134861	0.392853	0	0	4.03996	8.0941	ZC3H12A;RC3H2
Negative Regulation Of Establishment Of Protein Localization To Mitochondrion (GO:1903748)	45079	0.134861	0.392853	0	0	4.03996	8.0941	DNAJA1;MAPT
Negative Regulation Of Stress-Activated Protein Kinase Signaling Cascade (GO:0070303)	45079	0.134861	0.392853	0	0	4.03996	8.0941	MYC;FOXO1
Negative Regulation Of Telomere Capping (GO:1904354)	45079	0.134861	0.392853	0	0	4.03996	8.0941	NBN;SMG6
Nose Development (GO:0043584)	45079	0.134861	0.392853	0	0	4.03996	8.0941	SMCHD1;SIX4
Nucleobase Biosynthetic Process (GO:0046112)	45079	0.134861	0.392853	0	0	4.03996	8.0941	UMPS;PAICS
Nucleobase Catabolic Process (GO:0046113)	45079	0.134861	0.392853	0	0	4.03996	8.0941	DPYSL5;DPYSL3
Polyadenylation-Dependent snoRNA 3'-End Processing (GO:0071051)	45079	0.134861	0.392853	0	0	4.03996	8.0941	PARN;EXOSC2
Positive Regulation Of IRE1-mediated Unfolded Protein Response (GO:1903896)	45079	0.134861	0.392853	0	0	4.03996	8.0941	PTPN1;DAB2IP
Positive Regulation Of Endoplasmic Reticulum Stress-Induced Intrinsic Apoptotic Signaling Pathway (GO:1902237)	45079	0.134861	0.392853	0	0	4.03996	8.0941	NCK2;NCK1
Positive Regulation Of Kidney Development (GO:0090184)	45079	0.134861	0.392853	0	0	4.03996	8.0941	PPP3CA;MYC
Positive Regulation Of Lipopolysaccharide-Mediated Signaling Pathway (GO:0031666)	45079	0.134861	0.392853	0	0	4.03996	8.0941	PRKCA;SASH1
Positive Regulation Of Mitophagy In Response To Mitochondrial Depolarization (GO:0098779)	45079	0.134861	0.392853	0	0	4.03996	8.0941	HUWE1;OPTN
Positive Regulation Of Necrotic Cell Death (GO:0010940)	45079	0.134861	0.392853	0	0	4.03996	8.0941	HEBP2;RIPK1
Protein Localization To Endoplasmic Reticulum Exit Site (GO:0070973)	45079	0.134861	0.392853	0	0	4.03996	8.0941	SEC16A;MIA3
Regulation Of MHC Class I Biosynthetic Process (GO:0045343)	45079	0.134861	0.392853	0	0	4.03996	8.0941	HSPH1;TAF7
Regulation Of Rab Protein Signal Transduction (GO:0032483)	45079	0.134861	0.392853	0	0	4.03996	8.0941	DENND4A;DENND4C
Regulation Of Blood-Brain Barrier Permeability (GO:1905603)	45079	0.134861	0.392853	0	0	4.03996	8.0941	TJP1;OCLN
Regulation Of Cardiac Muscle Hypertrophy In Response To Stress (GO:1903242)	45079	0.134861	0.392853	0	0	4.03996	8.0941	LMNA;FOXO1
Regulation Of Centriole Elongation (GO:1903722)	45079	0.134861	0.392853	0	0	4.03996	8.0941	CENPJ;PPP1R35
Regulation Of Glial Cell Apoptotic Process (GO:0034350)	45079	0.134861	0.392853	0	0	4.03996	8.0941	PRKCD;PRKCA
Regulation Of Microtubule Binding (GO:1904526)	45079	0.134861	0.392853	0	0	4.03996	8.0941	MAP2;MARK2
Regulation Of Myosin-Light-Chain-Phosphatase Activity (GO:0035507)	45079	0.134861	0.392853	0	0	4.03996	8.0941	PPP1R12A;ROCK2
Regulation Of Pyruvate Dehydrogenase Activity (GO:1904182)	45079	0.134861	0.392853	0	0	4.03996	8.0941	PPM1H;PPM1J
Regulation Of Vascular Associated Smooth Muscle Cell Apoptotic Process (GO:1905459)	45079	0.134861	0.392853	0	0	4.03996	8.0941	PDCD4;E2F3
Ribosomal Large Subunit Export From Nucleus (GO:0000055)	45079	0.134861	0.392853	0	0	4.03996	8.0941	NPM1;NUP88
Ribosomal Small Subunit Export From Nucleus (GO:0000056)	45079	0.134861	0.392853	0	0	4.03996	8.0941	NPM1;NUP88
Skeletal Muscle Cell Differentiation (GO:0035914)	45079	0.134861	0.392853	0	0	4.03996	8.0941	SIX4;LEMD2
tRNA 3'-End Processing (GO:0042780)	45079	0.134861	0.392853	0	0	4.03996	8.0941	SSB;TRNT1
White Fat Cell Differentiation (GO:0050872)	45079	0.134861	0.392853	0	0	4.03996	8.0941	PER2;SIRT1
Actomyosin Structure Organization (GO:0031032)	28460	0.136958	0.396799	0	0	1.49335	2.9689	PDLIM1;TJP1;SIX4;EPB41;ROCK2;TMOD3;EPB41L2;EPB41L3;ZYX;MYH9;SORBS1;CDC42BPA
Early Endosome To Golgi Transport (GO:0034498)	45263	0.138174	0.396799	0	0	2.69378	5.33164	SNX1;SNX2;RBSN
Endochondral Bone Morphogenesis (GO:0060350)	45263	0.138174	0.396799	0	0	2.69378	5.33164	FOXC1;MEF2C;BMPR2
Histone H4-K16 Acetylation (GO:0043984)	45263	0.138174	0.396799	0	0	2.69378	5.33164	PHF20;MCRS1;MSL1
mRNA Cleavage Involved In mRNA Processing (GO:0098787)	45263	0.138174	0.396799	0	0	2.69378	5.33164	CPSF7;NCBP1;TUT1
Morphogenesis Of A Polarized Epithelium (GO:0001738)	45263	0.138174	0.396799	0	0	2.69378	5.33164	YAP1;TRAF3IP1;SCRIB
Myelination In Peripheral Nervous System (GO:0022011)	45263	0.138174	0.396799	0	0	2.69378	5.33164	ARHGEF10;PARD3;DICER1
Negative Regulation By Host Of Viral Process (GO:0044793)	45263	0.138174	0.396799	0	0	2.69378	5.33164	ZC3H12A;SMC5;SMC6
Negative Regulation Of JUN Kinase Activity (GO:0043508)	45263	0.138174	0.396799	0	0	2.69378	5.33164	DNAJA1;PDCD4;DUSP16
Negative Regulation Of Hippo Signaling (GO:0035331)	45263	0.138174	0.396799	0	0	2.69378	5.33164	LIMD1;MARK3;CIT
Positive Regulation Of mRNA Metabolic Process (GO:1903313)	45263	0.138174	0.396799	0	0	2.69378	5.33164	UPF1;ZC3H12A;ZC3HAV1
Positive Regulation Of Protein Export From Nucleus (GO:0046827)	45263	0.138174	0.396799	0	0	2.69378	5.33164	BAG3;TPR;RBM22
Positive Regulation Of Sodium Ion Transport (GO:0010765)	45263	0.138174	0.396799	0	0	2.69378	5.33164	WNK3;PKP2;ANK3
Positive Regulation Of Voltage-Gated Calcium Channel Activity (GO:1901387)	45263	0.138174	0.396799	0	0	2.69378	5.33164	CACNB2;PPP3CA;STAC2
Pyrimidine Deoxyribonucleotide Catabolic Process (GO:0009223)	45263	0.138174	0.396799	0	0	2.69378	5.33164	MBD4;DUT;NTHL1
Regulation Of Platelet-Derived Growth Factor Receptor Signaling Pathway (GO:0010640)	45263	0.138174	0.396799	0	0	2.69378	5.33164	SLC9A3R1;HGS;CBL
Regulation Of Vascular Associated Smooth Muscle Cell Migration (GO:1904752)	45263	0.138174	0.396799	0	0	2.69378	5.33164	DOCK4;MEF2C;DOCK7
snRNA Transcription (GO:0009301)	45263	0.138174	0.396799	0	0	2.69378	5.33164	USPL1;ICE1;ZC3H8
Spinal Cord Development (GO:0021510)	45263	0.138174	0.396799	0	0	2.69378	5.33164	PKD2;SOX4;GLI2
Negative Regulation Of Hydrolase Activity (GO:0051346)	17380	0.140312	0.40264	0	0	1.65868	3.25746	GPSM1;BCAS3;MAPK7;LRCH1;WNK1;DAB2IP;RRP1B;GMIP
Positive Regulation Of Macromolecule Metabolic Process (GO:0010604)	47/364	0.140866	0.403927	0	0	1.20145	2.35478	YAP1;ATF2;MTPN;DNMT1;CALCOCO1;BMPR2;DDX3X;HDAC1;ROCK2;UHRF1;MAZ;BRCA1;CTCF;HMGN5;MAPK7;DDRGK1;MYC;ZC3H12A;DHX36;UBR5;DNMT3B;RAB29;RIPK1;MARK1;SRPK2;MED1;PTPN1;MEF2C;ANXA2;ZNF580;SCRIB;PAX6;ANK3;OXSR1;KLF4;PRKAB1;MED26;POU3F3;HCFC1;OCLN;FUBP3;HGS;FUBP1;NOS1AP;TP53;HSPA1B;EIF4G1
Positive Regulation Of Catalytic Activity (GO:0043085)	14793	0.145232	0.415827	0	0	1.71502	3.30901	MSH6;BCAS3;WRN;CHTOP;ABL2;STX4;PHACTR4
Regulation Of Glycolytic Process (GO:0006110)	14793	0.145232	0.415827	0	0	1.71502	3.30901	FLCN;MLXIPL;NCOR1;EIF6;EP300;SLC4A4;GIT1
Regulation Of Innate Immune Response (GO:0045088)	28825	0.146601	0.419435	0	0	1.47064	2.82368	AKIRIN2;PTPN1;PARP1;RIOK3;PCBP2;TRAFD1;XIAP;SAMHD1;YWHAZ;LYAR;AURKB;N4BP1
Epithelial Tube Morphogenesis (GO:0060562)	12206	0.149259	0.424216	0	0	1.79648	3.41704	PAK1;MEF2C;SCRIB;CCM2;PKD2;GLI2
Regulation Of Type I Interferon-Mediated Signaling Pathway (GO:0060338)	12206	0.149259	0.424216	0	0	1.79648	3.41704	PTPN1;MAVS;METTL3;IGF2BP1;SAMHD1;PTPN2
Ubiquitin-Dependent Protein Catabolic Process Via The Multivesicular Body Sorting Pathway (GO:0043162)	12206	0.149259	0.424216	0	0	1.79648	3.41704	HGS;MVB12A;UBAP1;VPS37A;PTPN23;CHMP5
Arp2/3 Complex-Mediated Actin Nucleation (GO:0034314)	43556	0.149594	0.424216	0	0	2.15527	4.09466	WIPF3;JMY;ARPC5L;WASH6P
Atrioventricular Valve Morphogenesis (GO:0003181)	43556	0.149594	0.424216	0	0	2.15527	4.09466	BMPR2;GATA4;ZFPM1;SOX4
Cardiac Ventricle Development (GO:0003231)	43556	0.149594	0.424216	0	0	2.15527	4.09466	HECTD1;SALL1;GATA4;MATR3
Cortical Actin Cytoskeleton Organization (GO:0030866)	43556	0.149594	0.424216	0	0	2.15527	4.09466	DLG1;ROCK2;FHOD1;RAB13
Negative Regulation Of Cyclin-Dependent Protein Serine/Threonine Kinase Activity (GO:0045736)	43556	0.149594	0.424216	0	0	2.15527	4.09466	CDKN1A;TFAP4;PLK1;MEN1
Negative Regulation Of Fatty Acid Metabolic Process (GO:0045922)	43556	0.149594	0.424216	0	0	2.15527	4.09466	NCOR1;UBR4;BRCA1;DCAF5
Positive Regulation Of Axon Extension (GO:0045773)	43556	0.149594	0.424216	0	0	2.15527	4.09466	MACF1;SHTN1;GOLGA4;MAPT
Regulation Of Megakaryocyte Differentiation (GO:0045652)	43556	0.149594	0.424216	0	0	2.15527	4.09466	MEF2C;RBM15;EIF6;HMGB2
Regulation Of Transcription Involved In G1/S Transition Of Mitotic Cell Cycle (GO:0000083)	43556	0.149594	0.424216	0	0	2.15527	4.09466	CDK17;RB1;CDK18;BRD4
Phosphatidylinositol Metabolic Process (GO:0046488)	23285	0.151102	0.42658	0	0	1.52586	2.88357	MTMR1;VAC14;PLCB3;PIKFYVE;MTMR3;SYNJ1;PIP5K1A;PI4KB;PIK3C2A;MTMR6
Cellular Response To Starvation (GO:0009267)	18/126	0.151143	0.42658	0	0	1.34858	2.54818	CDKN1A;MTMR3;BMPR2;EHMT2;USP33;PIK3R4;FOXO3;SIRT1;RRP8;FOXO1;SREBF2;FLCN;IMPACT;WRN;MYBBP1A;ZC3H12A;JMY;TP53
Cellular Response To Xenobiotic Stimulus (GO:0071466)	46143	0.151424	0.42658	0	0	1.92458	3.63296	MEF2C;MYC;PPM1E;TP53;RBM22
Establishment Or Maintenance Of Apical/Basal Cell Polarity (GO:0035088)	46143	0.151424	0.42658	0	0	1.92458	3.63296	DLG1;PARD3;SCRIB;MARK2;PARD3B
Organelle Fusion (GO:0048284)	46143	0.151424	0.42658	0	0	1.92458	3.63296	EEA1;VPS18;OPA1;STX4;MFF
Plasma Membrane Invagination (GO:0099024)	46143	0.151424	0.42658	0	0	1.92458	3.63296	SNX18;MYH9;DOCK1;AURKB;ARHGAP12
Protein Export From Nucleus (GO:0006611)	46143	0.151424	0.42658	0	0	1.92458	3.63296	NUP214;NUP42;XPO6;TPR;DUSP16
Regulation Of Fatty Acid Biosynthetic Process (GO:0042304)	46143	0.151424	0.42658	0	0	1.92458	3.63296	MLXIPL;EIF6;UBR4;BRCA1;DCAF5
Regulation Of Interferon-Alpha Production (GO:0032647)	46143	0.151424	0.42658	0	0	1.92458	3.63296	SETD2;MAVS;DDX3X;STAT1;DHX36
Positive Regulation Of Protein Localization To Membrane (GO:1905477)	29190	0.156592	0.440172	0	0	1.44861	2.68588	DLG1;PRKCE;ARHGEF16;STAC2;WNK3;STX4;ZDHHC8;ANK3;SORBS1;MFF;SQSTM1;SPTBN1
Regulation Of Neuron Differentiation (GO:0045664)	29190	0.156592	0.440172	0	0	1.44861	2.68588	MED1;MEF2C;IMPACT;ZFHX3;ZEB1;BIN1;SIX1;ARHGEF2;TCF3;ECT2;NEPRO;CDK5RAP2
Vesicle Fusion (GO:0006906)	29190	0.156592	0.440172	0	0	1.44861	2.68588	EEA1;VPS18;PIKFYVE;RAB34;GOSR2;VPS8;RAB13;TOM1;STX4;RAB8A;CHMP5;VTI1B
Regulation Of Dendrite Development (GO:0050773)	15158	0.159532	0.448109	0	0	1.66449	3.05519	ZNF296;BCL11A;HECW2;DAB2IP;DBN1;CAMSAP2;MARK1
Cellular Response To Organic Cyclic Compound (GO:0071407)	21/152	0.164024	0.460391	0	0	1.2972	2.34501	MED1;MEF2C;BLM;DHX8;ROCK2;RIOK3;NCOA3;BRCA1;NR3C1;PKD2;SSH1;DIAPH1;GOLPH3;LARP1;ZC3H12A;AKAP9;RAPGEF1;CTNNA1;LCOR;RAPGEF2;HSPA1B
Embryonic Skeletal System Development (GO:0048706)	12571	0.165426	0.461935	0	0	1.73222	3.11667	KIAA1217;DYNC2I1;HOXA9;HOXA3;SIX1;OXSR1
Atrial Septum Development (GO:0003283)	41334	0.165654	0.461935	0	0	2.42426	4.35847	BMPR2;GATA4;ZFPM1
Endonucleolytic Cleavage Of Tricistronic rRNA Transcript (SSU-rRNA, 5.8S rRNA, LSU-rRNA) (GO:0000479)	41334	0.165654	0.461935	0	0	2.42426	4.35847	NOP14;BMS1;KRI1
Positive Regulation Of Double-Strand Break Repair Via Nonhomologous End Joining (GO:2001034)	41334	0.165654	0.461935	0	0	2.42426	4.35847	SMCHD1;PNKP;SETMAR
Protein Localization To Synapse (GO:0035418)	41334	0.165654	0.461935	0	0	2.42426	4.35847	ILF3;STAU1;STAU2
Regulation Of ERBB Signaling Pathway (GO:1901184)	41334	0.165654	0.461935	0	0	2.42426	4.35847	FER;MVB12A;PTPN12
Regulation Of IRE1-mediated Unfolded Protein Response (GO:1903894)	41334	0.165654	0.461935	0	0	2.42426	4.35847	PTPN1;DDRGK1;DAB2IP
Regulation Of Nitrogen Compound Metabolic Process (GO:0051171)	41334	0.165654	0.461935	0	0	2.42426	4.35847	SELENOS;ROCK2;SSH1
Regulation Of Short-Term Neuronal Synaptic Plasticity (GO:0048172)	41334	0.165654	0.461935	0	0	2.42426	4.35847	SYAP1;PPFIA3;RAB3GAP1
Negative Regulation Of Cysteine-Type Endopeptidase Activity Involved In Apoptotic Process (GO:0043154)	18111	0.166477	0.463894	0	0	1.57759	2.82846	USP47;DDX3X;XIAP;CAAP1;RAF1;KLF4;PAK2;SH3RF1
Cellular Response To Transforming Growth Factor Beta Stimulus (GO:0071560)	14/96	0.168495	0.465154	0	0	1.38098	2.45931	MEF2C;USP15;ZFYVE9;USP9X;PXN;NR3C1;SIRT1;ZFP36L2;MAPK7;ZMIZ1;ZYX;SOX6;MAP3K7;FERMT2
Macroautophagy (GO:0016236)	15/104	0.168592	0.465154	0	0	1.36333	2.4271	ILRUN;MTMR3;CALCOCO2;UBA5;PIK3R4;VPS37A;SNX18;HGS;ATG16L1;TBC1D5;TOM1;MVB12A;SQSTM1;VTI1B;CHMP5
Cortical Cytoskeleton Organization (GO:0030865)	46508	0.170045	0.465154	0	0	1.83699	3.25458	DLG1;ROCK2;FHOD1;EPB41L3;RAB13
Negative Regulation Of Neurogenesis (GO:0050768)	46508	0.170045	0.465154	0	0	1.83699	3.25458	DPYSL5;MBD1;RAPGEF2;PAX6;HOOK3
Positive Regulation Of Filopodium Assembly (GO:0051491)	46508	0.170045	0.465154	0	0	1.83699	3.25458	BCAS3;FMR1;DPYSL3;PALM;FNBP1L
Regulation Of Transcription Regulatory Region DNA Binding (GO:2000677)	46508	0.170045	0.465154	0	0	1.83699	3.25458	RB1;PER2;NIBAN2;NSD1;H1-0
Endosome To Lysosome Transport (GO:0008333)	21064	0.171194	0.465154	0	0	1.51606	2.67579	VPS18;HMGXB4;BIN1;MGRN1;HOOK1;KIF13A;MVB12A;HOOK3;TRAK1
Long-Term Synaptic Potentiation (GO:0060291)	43922	0.171661	0.465154	0	0	2.02045	3.56052	TSHZ3;STX4;FOXM1;NFATC4
Negative Regulation Of Cyclin-Dependent Protein Kinase Activity (GO:1904030)	43922	0.171661	0.465154	0	0	2.02045	3.56052	CDKN1A;TFAP4;PLK1;MEN1
Negative Regulation Of miRNA Transcription (GO:1902894)	43922	0.171661	0.465154	0	0	2.02045	3.56052	NCOR2;NCOR1;NFATC3;NFATC4
Positive Regulation Of Lipid Storage (GO:0010884)	43922	0.171661	0.465154	0	0	2.02045	3.56052	EHD1;ZC3H12A;OSBPL11;SREBF2
Receptor Metabolic Process (GO:0043112)	43922	0.171661	0.465154	0	0	2.02045	3.56052	KIF16B;PIK3R4;MVB12A;PLEKHA3
Regulation Of Necroptotic Process (GO:0060544)	43922	0.171661	0.465154	0	0	2.02045	3.56052	PARP1;IGF2BP1;RIPK1;ARHGEF2
Regulation Of Phosphatase Activity (GO:0010921)	43922	0.171661	0.465154	0	0	2.02045	3.56052	PPP1R2;PPP6R1;PPP6R3;TSC1
Response To Fibroblast Growth Factor (GO:0071774)	43922	0.171661	0.465154	0	0	2.02045	3.56052	TBX1;SETX;ELK1;ZFP36L2
Stress-Activated Protein Kinase Signaling Cascade (GO:0031098)	43922	0.171661	0.465154	0	0	2.02045	3.56052	TAOK2;CCM2;KAT7;MAP3K7
Keratinocyte Differentiation (GO:0030216)	15523	0.174439	0.465154	0	0	1.61684	2.82329	DSP;BCR;PPP3CA;MED1;PIP5K1A;TGM3;EXPH5
Skeletal Muscle Tissue Development (GO:0007519)	15523	0.174439	0.465154	0	0	1.61684	2.82329	PPP3CA;SVIL;MEF2C;SIX4;SIX1;VRK3;LEMD2
Protein Homooligomerization (GO:0051260)	18/129	0.175437	0.465154	0	0	1.31191	2.28335	BLM;USP16;FUS;SLC1A5;FOXM1;PKD2;SAMHD1;ELAVL1;EHD1;SPAST;EHD4;BEND3;ZNF746;TP53BP1;TK1;ECT2;SAMD1;RBMX
IMP Biosynthetic Process (GO:0006188)	45109	0.175505	0.465154	0	0	3.23179	5.6236	AMPD2;PAICS
Anterograde Axonal Protein Transport (GO:0099641)	45109	0.175505	0.465154	0	0	3.23179	5.6236	MAP1A;MAPK8IP3
Axo-Dendritic Protein Transport (GO:0099640)	45109	0.175505	0.465154	0	0	3.23179	5.6236	MAP1A;MAPK8IP3
Endonucleolytic Cleavage In ITS1 To Separate SSU-rRNA From 5.8S rRNA And LSU-rRNA From Tricistronic rRNA Transcript (SSU-rRNA, 5.8S rRNA, LSU-rRNA) (GO:0000447)	45109	0.175505	0.465154	0	0	3.23179	5.6236	NOP14;KRI1
Establishment Of Protein Localization To Peroxisome (GO:0072663)	45109	0.175505	0.465154	0	0	3.23179	5.6236	PEX19;PEX1
Foam Cell Differentiation (GO:0090077)	45109	0.175505	0.465154	0	0	3.23179	5.6236	STAT1;SAMD1
Histone H2A K63-linked Deubiquitination (GO:0070537)	45109	0.175505	0.465154	0	0	3.23179	5.6236	UIMC1;BRCA1
Histone Lysine Demethylation (GO:0070076)	45109	0.175505	0.465154	0	0	3.23179	5.6236	KDM3B;JMJD1C
Hyperosmotic Response (GO:0006972)	45109	0.175505	0.465154	0	0	3.23179	5.6236	NFAT5;ARHGEF2
Inhibition Of Cysteine-Type Endopeptidase Activity (GO:0097340)	45109	0.175505	0.465154	0	0	3.23179	5.6236	CAST;XIAP
Kidney Epithelium Development (GO:0072073)	45109	0.175505	0.465154	0	0	3.23179	5.6236	SALL1;OXSR1
Mitral Valve Development (GO:0003174)	45109	0.175505	0.465154	0	0	3.23179	5.6236	BMPR2;SOX4
Negative Regulation Of T-helper 17 Cell Differentiation (GO:2000320)	45109	0.175505	0.465154	0	0	3.23179	5.6236	ZC3H12A;RC3H2
Negative Regulation Of Circadian Rhythm (GO:0042754)	45109	0.175505	0.465154	0	0	3.23179	5.6236	PER2;SFPQ
Negative Regulation Of Glial Cell Apoptotic Process (GO:0034351)	45109	0.175505	0.465154	0	0	3.23179	5.6236	PRKCD;PRKCA
Negative Regulation Of Glucose Import (GO:0046325)	45109	0.175505	0.465154	0	0	3.23179	5.6236	SELENOS;GRB10
Negative Regulation Of Mitochondrial Membrane Potential (GO:0010917)	45109	0.175505	0.465154	0	0	3.23179	5.6236	HEBP2;MAPT
Negative Regulation Of Nitric Oxide Biosynthetic Process (GO:0045019)	45109	0.175505	0.465154	0	0	3.23179	5.6236	ROCK2;ZC3H12A
Negative Regulation Of Nitric Oxide Metabolic Process (GO:1904406)	45109	0.175505	0.465154	0	0	3.23179	5.6236	ROCK2;ZC3H12A
Negative Regulation Of Protein K63-linked Ubiquitination (GO:1900045)	45109	0.175505	0.465154	0	0	3.23179	5.6236	UBR5;TRIP12
Negative Regulation Of Striated Muscle Cell Apoptotic Process (GO:0010664)	45109	0.175505	0.465154	0	0	3.23179	5.6236	PPP1R10;GATA4
Neuroepithelial Cell Differentiation (GO:0060563)	45109	0.175505	0.465154	0	0	3.23179	5.6236	MAP1B;SOX4
Peptidyl-Lysine Deacetylation (GO:0034983)	45109	0.175505	0.465154	0	0	3.23179	5.6236	SIRT1;HDAC6
Peroxisome Proliferator Activated Receptor Signaling Pathway (GO:0035357)	45109	0.175505	0.465154	0	0	3.23179	5.6236	NCOA1;NCOA2
Phosphatidylserine Acyl-Chain Remodeling (GO:0036150)	45109	0.175505	0.465154	0	0	3.23179	5.6236	OSBPL8;OSBPL5
Plasma Membrane To Endosome Transport (GO:0048227)	45109	0.175505	0.465154	0	0	3.23179	5.6236	USP6NL;RAB11A
Positive Regulation By Host Of Viral Genome Replication (GO:0044829)	45109	0.175505	0.465154	0	0	3.23179	5.6236	YTHDC2;NUCKS1
Positive Regulation Of Epithelial Tube Formation (GO:1905278)	45109	0.175505	0.465154	0	0	3.23179	5.6236	SIX4;SIX1
Positive Regulation Of Extracellular Matrix Disassembly (GO:0090091)	45109	0.175505	0.465154	0	0	3.23179	5.6236	CLASP1;CLASP2
Positive Regulation Of Myeloid Cell Apoptotic Process (GO:0033034)	45109	0.175505	0.465154	0	0	3.23179	5.6236	MEF2C;SIRT1
Positive Regulation Of Neuron Projection Arborization (GO:0150012)	45109	0.175505	0.465154	0	0	3.23179	5.6236	NCOA2;DVL2
Positive Regulation Of Vascular Associated Smooth Muscle Cell Migration (GO:1904754)	45109	0.175505	0.465154	0	0	3.23179	5.6236	DOCK4;DOCK7
Protein Localization To Nucleolus (GO:1902570)	45109	0.175505	0.465154	0	0	3.23179	5.6236	WRN;PINX1
Protein Localization To Presynapse (GO:1905383)	45109	0.175505	0.465154	0	0	3.23179	5.6236	MAP1A;MAPK8IP3
protein-RNA Complex Disassembly (GO:0032988)	45109	0.175505	0.465154	0	0	3.23179	5.6236	TFIP11;KLC1
Proximal/Distal Pattern Formation (GO:0009954)	45109	0.175505	0.465154	0	0	3.23179	5.6236	HOXA9;GLI2
Pyrimidine Nucleobase Catabolic Process (GO:0006208)	45109	0.175505	0.465154	0	0	3.23179	5.6236	DPYSL5;DPYSL3
rRNA Pseudouridine Synthesis (GO:0031118)	45109	0.175505	0.465154	0	0	3.23179	5.6236	TNIP1;DKC1
Regulation Of Chemokine (C-C Motif) Ligand 5 Production (GO:0071649)	45109	0.175505	0.465154	0	0	3.23179	5.6236	MAVS;DDX3X
Regulation Of Establishment Of Protein Localization To Mitochondrion (GO:1903747)	45109	0.175505	0.465154	0	0	3.23179	5.6236	DNAJA1;MAPT
Regulation Of Mammary Gland Epithelial Cell Proliferation (GO:0033599)	45109	0.175505	0.465154	0	0	3.23179	5.6236	RREB1;RTN4
Regulation Of Nitric Oxide Metabolic Process (GO:0080164)	45109	0.175505	0.465154	0	0	3.23179	5.6236	SELENOS;NOS1AP
Response To Hydroperoxide (GO:0033194)	45109	0.175505	0.465154	0	0	3.23179	5.6236	PRKCD;XRCC1
siRNA Processing (GO:0030422)	45109	0.175505	0.465154	0	0	3.23179	5.6236	TSNAX;DICER1
Single Strand Break Repair (GO:0000012)	45109	0.175505	0.465154	0	0	3.23179	5.6236	ERCC6;SIRT1
snRNA Transcription By RNA Polymerase III (GO:0042796)	45109	0.175505	0.465154	0	0	3.23179	5.6236	ICE1;ZC3H8
Store-Operated Calcium Entry (GO:0002115)	45109	0.175505	0.465154	0	0	3.23179	5.6236	STIM1;STIM2
tRNA Surveillance (GO:0106354)	45109	0.175505	0.465154	0	0	3.23179	5.6236	TRNT1;EXOSC2
tRNA Transcription By RNA Polymerase III (GO:0042797)	45109	0.175505	0.465154	0	0	3.23179	5.6236	GTF3C2;GTF3C4
Telomeric D-loop Disassembly (GO:0061820)	45109	0.175505	0.465154	0	0	3.23179	5.6236	WRN;SLX4
Thyroid Gland Development (GO:0030878)	45109	0.175505	0.465154	0	0	3.23179	5.6236	TBX1;SIX1
Tooth Mineralization (GO:0034505)	45109	0.175505	0.465154	0	0	3.23179	5.6236	TBX1;STIM1
Regulation Of Rho Protein Signal Transduction (GO:0035023)	26969	0.176384	0.467164	0	0	1.43473	2.48938	BCR;AKAP13;FLCN;PRAG1;STMN1;ABL1;ABL2;MYO9B;ARHGEF2;RAF1;ARHGAP35
Positive Regulation Of Cellular Component Organization (GO:0051130)	16/113	0.177312	0.469298	0	0	1.33429	2.30811	RB1;ICE1;ANXA2;AHNAK;DCTN1;DAB2IP;ASAP1;PTPN23;ADD1;CDC20;DAB2;CHAF1B;GNL3L;TPPP;CBLL1;ANAPC2
Macromolecule Modification (GO:0043412)	29921	0.177581	0.469687	0	0	1.40646	2.43082	PARP4;PPP4R2;PARP1;UBE2S;MCRS1;ARAF;PARN;UBA3;ABL2;PHKA2;TGM3;UBE2M
Cellular Response To Chemical Stress (GO:0062197)	13/89	0.178144	0.470854	0	0	1.38341	2.38661	DDX3X;PARP1;VRK2;PKD2;FOXO3;FOXO1;ZFP36L2;SETX;SELENOS;ZC3H12A;ABL1;STX4;HSPA1B
Cell Chemotaxis (GO:0060326)	18476	0.180338	0.476325	0	0	1.53994	2.6378	DOCK4;ARHGEF16;PRKCD;RAB13;HMGB2;PIP5K1A;PARVA;BCAR1
Positive Regulation Of Substrate Adhesion-Dependent Cell Spreading (GO:1900026)	12936	0.182295	0.480504	0	0	1.6724	2.84664	CARMIL1;FLNA;RREB1;DOCK1;TRIOBP;FERMT2
Response To Nutrient Levels (GO:0031667)	12936	0.182295	0.480504	0	0	1.6724	2.84664	CREBBP;RPS6KB1;FLNB;RICTOR;PRKAB1;EIF4G1
Skeletal Muscle Organ Development (GO:0060538)	12936	0.182295	0.480504	0	0	1.6724	2.84664	FXR1;SVIL;MEF2C;SIX4;SIX1;VRK3
Axonogenesis (GO:0007409)	25/188	0.186112	0.490231	0	0	1.24114	2.08686	TRIO;USP33;MYCBP2;DOCK7;ARHGAP35;GLI2;EFNB1;DPYSL5;APBB1;RAB8A;HSP90AA1;NIBAN2;MAP1S;USP9X;ANK3;BAIAP2;ENAH;SHTN1;PALLD;MAP1B;PARD3;FEZ2;MAP1A;TAOK2;SOS1
Response To Reactive Oxygen Species (GO:0000302)	24381	0.186571	0.491103	0	0	1.44387	2.42418	FER;ERCC6L2;PXN;C12ORF29;HMOX1;MAPT;AGAP3;PKD2;SIRT1;SQSTM1
Gland Development (GO:0048732)	27334	0.187943	0.494376	0	0	1.41187	2.36011	TBX1;SLC9A3R1;SALL1;PHF1;CEBPG;SIX1;LSR;PKD2;GFER;ARHGAP35;GLI2
Phosphatidylinositol Biosynthetic Process (GO:0006661)	14/98	0.188216	0.494756	0	0	1.34795	2.25129	MTMR1;VAC14;SMG1;MTMR3;PIK3C2A;MTMR6;DPM1;ITPKC;PIKFYVE;SYNJ1;PIP5K1A;PI4KB;IP6K1;SOCS6
RNA Phosphodiester Bond Hydrolysis (GO:0090501)	46874	0.189497	0.49542	0	0	1.75702	2.9226	ZC3H12C;PCF11;ZC3H12A;PARN;DICER1
Establishment Of Endothelial Barrier (GO:0061028)	46874	0.189497	0.49542	0	0	1.75702	2.9226	TJP1;RAB1A;RAPGEF1;RAPGEF2;RAPGEF6
Membrane Fusion (GO:0061025)	46874	0.189497	0.49542	0	0	1.75702	2.9226	NSFL1C;UBXN2B;SNAP23;NAPG;VTI1B
Negative Regulation Of Signaling (GO:0023057)	46874	0.189497	0.49542	0	0	1.75702	2.9226	BRAP;PPP3CA;PTPN1;AP1AR;OPTN
Positive Regulation Of Defense Response To Virus By Host (GO:0002230)	46874	0.189497	0.49542	0	0	1.75702	2.9226	HSP90AA1;MAVS;STAT1;ZC3H12A;PQBP1
Primary Neural Tube Formation (GO:0014020)	46874	0.189497	0.49542	0	0	1.75702	2.9226	STIL;DVL2;TSC2;SCRIB;PHACTR4
Regulation Of Cardiac Muscle Cell Action Potential (GO:0098901)	46874	0.189497	0.49542	0	0	1.75702	2.9226	DSP;CAMK2D;DLG1;NOS1AP;PKP2
Regulation Of Glucose Metabolic Process (GO:0010906)	46874	0.189497	0.49542	0	0	1.75702	2.9226	SELENOS;FOXK2;FOXK1;IRS2;SIRT1
Regulation Of Cellular Component Size (GO:0032535)	15888	0.189917	0.495844	0	0	1.57184	2.61109	RAP1GAP2;MTPN;SLC9A3R1;HP1BP3;ARHGAP5;ARHGAP35;BORCS5
Regulation Of Primary Metabolic Process (GO:0080090)	15888	0.189917	0.495844	0	0	1.57184	2.61109	NCOA2;RNF213;ROCK2;IRS2;EDF1;MACROH2A1;SSH1
COPII-coated Vesicle Cargo Loading (GO:0090110)	41699	0.194554	0.501024	0	0	2.20375	3.60764	RAB1A;SAR1A;MIA3
Aorta Development (GO:0035904)	41699	0.194554	0.501024	0	0	2.20375	3.60764	TBX1;HECTD1;PKD2
Cellular Response To Exogenous dsRNA (GO:0071360)	41699	0.194554	0.501024	0	0	2.20375	3.60764	MAVS;ZCCHC3;PQBP1
Contractile Actin Filament Bundle Assembly (GO:0030038)	41699	0.194554	0.501024	0	0	2.20375	3.60764	PDLIM1;ZYX;SORBS1
Embryonic Cranial Skeleton Morphogenesis (GO:0048701)	41699	0.194554	0.501024	0	0	2.20375	3.60764	TBX1;NIPBL;SIX1
Establishment Of Apical/Basal Cell Polarity (GO:0035089)	41699	0.194554	0.501024	0	0	2.20375	3.60764	SLC9A3R1;SCRIB;MYO9A
Establishment Of Protein Localization To Chromosome (GO:0070199)	41699	0.194554	0.501024	0	0	2.20375	3.60764	NIPBL;MACROH2A2;MACROH2A1
Maturation Of LSU-rRNA From Tricistronic rRNA Transcript (SSU-rRNA, 5.8S rRNA, LSU-rRNA) (GO:0000463)	41699	0.194554	0.501024	0	0	2.20375	3.60764	DDX18;NIFK;FTSJ3
Mitotic Recombination (GO:0006312)	41699	0.194554	0.501024	0	0	2.20375	3.60764	NSMCE2;SMC5;SMC6
Negative Regulation Of Single Stranded Viral RNA Replication Via Double Stranded DNA Intermediate (GO:0045869)	41699	0.194554	0.501024	0	0	2.20375	3.60764	TASOR;MORC2;MPHOSPH8
Regulation Of MHC Class II Biosynthetic Process (GO:0045346)	41699	0.194554	0.501024	0	0	2.20375	3.60764	RFXAP;TAF7;SIRT1
Regulation Of Exit From Mitosis (GO:0007096)	41699	0.194554	0.501024	0	0	2.20375	3.60764	CDC23;CDCA5;PPP1R9B
Regulation Of Integrin Activation (GO:0033623)	41699	0.194554	0.501024	0	0	2.20375	3.60764	FARP2;KIF14;FERMT2
Regulation Of Phosphate Metabolic Process (GO:0019220)	41699	0.194554	0.501024	0	0	2.20375	3.60764	MCM7;SMG7;SMG6
Stress Fiber Assembly (GO:0043149)	41699	0.194554	0.501024	0	0	2.20375	3.60764	PDLIM1;ZYX;SORBS1
Regulation Of Stress-Activated MAPK Cascade (GO:0032872)	18841	0.194681	0.501024	0	0	1.50405	2.46121	PER1;MYC;TAOK2;DAB2IP;FOXM1;MAPK8IP3;FOXO1;MAP4K4
Histone H2A Acetylation (GO:0043968)	44287	0.194763	0.501024	0	0	1.9015	3.11079	VPS72;EP400;BRD8;DMAP1
Maturation Of 5.8S rRNA From Tricistronic rRNA Transcript (SSU-rRNA, 5.8S rRNA, LSU-rRNA) (GO:0000466)	44287	0.194763	0.501024	0	0	1.9015	3.11079	NOP14;KRI1;EXOSC2;FTSJ3
Negative Regulation Of Double-Strand Break Repair Via Homologous Recombination (GO:2000042)	44287	0.194763	0.501024	0	0	1.9015	3.11079	SMCHD1;KMT5A;TP53BP1;SENP3
Negative Regulation Of miRNA Metabolic Process (GO:2000629)	44287	0.194763	0.501024	0	0	1.9015	3.11079	NCOR2;NCOR1;NFATC3;NFATC4
Positive Regulation Of Vacuole Organization (GO:0044090)	44287	0.194763	0.501024	0	0	1.9015	3.11079	SNX4;LRSAM1;SNX18;RAB3GAP1
Regulation Of Lipid Storage (GO:0010883)	44287	0.194763	0.501024	0	0	1.9015	3.11079	FTO;ZC3H12A;SIRT1;PTPN2
Transcription Preinitiation Complex Assembly (GO:0070897)	21794	0.197567	0.507898	0	0	1.45525	2.35995	MED1;TAF12;TAF10;TAF9;TAF8;POLR1E;TAF7;MED26;TAF3
Histone H3 Acetylation (GO:0043966)	13302	0.199808	0.512372	0	0	1.61656	2.60331	TAF12;TAF10;TAF9;TAF7;ATXN7L3;MAP3K7
Positive Regulation Of Myeloid Cell Differentiation (GO:0045639)	13302	0.199808	0.512372	0	0	1.61656	2.60331	MED1;STAT1;HMGB2;ANKRD54;FOXO3;HSPA1B
Regulation Of Glucose Import (GO:0046324)	13302	0.199808	0.512372	0	0	1.61656	2.60331	OSBPL8;OCLN;SELENOS;GRB10;IRS2;SORBS1
Regulation Of Epithelial To Mesenchymal Transition (GO:0010717)	30651	0.19984	0.512372	0	0	1.36669	2.20069	PHLDB1;FOXC1;DAB2;MCRIP1;DAB2IP;ALX1;PHLDB2;CLASP1;FERMT2;BCL9L;CLASP2;MARK1
Positive Regulation Of Cell Differentiation (GO:0045597)	36/283	0.202503	0.518596	0	0	1.17977	1.8841	YAP1;FOXC1;SMARCD2;BMPR2;SYAP1;MACROH2A1;PPP3CA;RBM4;PPP1R13L;ZC3H12A;DHX36;ALX1;SOX6;BRD7;ARID2;ECT2;SOX4;BCL9L;SMARCE1;MEF2C;SMARCC1;PBRM1;AKIRIN1;SMARCC2;PA2G4;ARID1A;ARID1B;SMARCA4;DAB2;IMPACT;ZEB1;ASXL2;RAPGEF2;ARHGEF2;TCF3;FERMT2
Negative Regulation Of Cell Differentiation (GO:0045596)	27/207	0.202537	0.518596	0	0	1.21378	1.93821	RB1;YAP1;TRIO;HNRNPU;LIMD1;FOXO1;ZFP36L2;CDC73;BICRA;PTBP1;HOXA9;NEPRO;SOX4;MEN1;MARK1;SUZ12;TBX1;MED1;SMARCC1;DAB2IP;OXSR1;SIRT1;SMARCA4;ASXL1;PKP2;PDCD4;FERMT2
Phosphatidylinositol Phosphate Biosynthetic Process (GO:0046854)	16254	0.205924	0.526919	0	0	1.52927	2.41663	ITPKC;SMG1;PIK3R4;PI4KB;PIK3C2A;IP6K1;SOCS6
Positive Regulation Of Calcium Ion Transport (GO:0051928)	47239	0.209693	0.534433	0	0	1.68372	2.63016	CACNB2;STIM2;WNK3;ATP2B1;MYLK
Positive Regulation Of Dephosphorylation (GO:0035306)	47239	0.209693	0.534433	0	0	1.68372	2.63016	PTBP1;ANKLE2;CDCA2;PPP1R7;PRKCD
Regulation Of Developmental Growth (GO:0048638)	47239	0.209693	0.534433	0	0	1.68372	2.63016	NIPBL;SIX4;CTTN;MYCBP2;SIX1
Regulation Of Protein Modification By Small Protein Conjugation Or Removal (GO:1903320)	47239	0.209693	0.534433	0	0	1.68372	2.63016	HSP90AA1;DCUN1D5;ZMIZ1;COPS7A;HSPA1B
Regulation Of Voltage-Gated Calcium Channel Activity (GO:1901385)	47239	0.209693	0.534433	0	0	1.68372	2.63016	PPP3CA;CACNB2;FMR1;NOS1AP;STAC2
Tube Closure (GO:0060606)	47239	0.209693	0.534433	0	0	1.68372	2.63016	STIL;DVL2;TSC2;SCRIB;PHACTR4
Positive Regulation Of Multicellular Organismal Process (GO:0051240)	48/387	0.21094	0.535518	0	0	1.14647	1.78411	FOXC1;BMPR2;NUMA1;HDAC1;EHMT1;ARID4A;SIX1;ARID4B;MACROH2A2;NR2C2;ING1;MACROH2A1;ADIPOR2;RTN4;BICRA;SIX4;PRDM16;CFL1;HSF1;GRB10;ALX1;RBBP7;SUDS3;SOX6;RREB1;PPARGC1B;TAPT1;BCL9L;SMARCE1;NCOA1;MED1;NCOA2;SMARCC1;NIBAN2;NCOA3;RBM19;PRKCA;ARID1A;PRKAB1;SIRT1;SMARCA4;PER2;DAB2;BRMS1;APC;CNOT3;ZNF516;FERMT2
Response To Light Stimulus (GO:0009416)	22160	0.211359	0.535518	0	0	1.42664	2.21727	MSH6;PCLAF;CIRBP;USP1;UBE4B;ERCC5;CCAR2;MEN1;DDB2
Positive Regulation Of Protein Ubiquitination (GO:0031398)	31017	0.211414	0.535518	0	0	1.34763	2.09413	FANCI;MTA1;DCUN1D5;DCUN1D4;MYCBP2;PLK1;HUWE1;XIAP;MARCHF7;STUB1;BRCA1;RPS2
Translation (GO:0006412)	30/234	0.214628	0.535518	0	0	1.19	1.83123	RPL4;HBS1L;RPL30;RPL3;RPL31;RPL34;RPL12;RRBP1;RPL10A;RPS17;EEF2K;RPL13;EIF4EBP2;RPL37;RPS2;RPL18;RPS10;ZC3H15;PABPC4;RPS6;MRPS18B;EEF2;EEF1G;RPS27;EPRS1;TNIP1;RPL26;FAU;RPL29;EIF4G1
Positive Regulation Of Wnt Signaling Pathway (GO:0030177)	15/109	0.217643	0.535518	0	0	1.29045	1.9678	USP8;MACF1;USP47;DDX3X;PRDM15;XIAP;PLEKHA4;CCAR2;CDC73;SMARCA4;SALL1;WNK1;UBR5;SPIN1;SOX4
GMP Metabolic Process (GO:0046037)	45140	0.2177	0.535518	0	0	2.69301	4.10586	NT5C2;PAICS
RNA Secondary Structure Unwinding (GO:0010501)	45140	0.2177	0.535518	0	0	2.69301	4.10586	DDX3X;DHX36
Schwann Cell Development (GO:0014044)	45140	0.2177	0.535518	0	0	2.69301	4.10586	ARHGEF10;PARD3
Actin Filament Network Formation (GO:0051639)	45140	0.2177	0.535518	0	0	2.69301	4.10586	CARMIL1;PLS3
Anoikis (GO:0043276)	45140	0.2177	0.535518	0	0	2.69301	4.10586	TSC2;MAP3K7
Brown Fat Cell Differentiation (GO:0050873)	45140	0.2177	0.535518	0	0	2.69301	4.10586	PRDM16;ZNF516
Bundle Of His Cell To Purkinje Myocyte Communication (GO:0086069)	45140	0.2177	0.535518	0	0	2.69301	4.10586	DSP;PKP2
Cellular Response To Hydroxyurea (GO:0072711)	45140	0.2177	0.535518	0	0	2.69301	4.10586	BLM;DDI2
Cellular Response To Muramyl Dipeptide (GO:0071225)	45140	0.2177	0.535518	0	0	2.69301	4.10586	VIM;CHMP5
Embryonic Forelimb Morphogenesis (GO:0035115)	45140	0.2177	0.535518	0	0	2.69301	4.10586	NIPBL;OXSR1
Endochondral Ossification (GO:0001958)	45140	0.2177	0.535518	0	0	2.69301	4.10586	FOXC1;MEF2C
Inner Ear Receptor Cell Development (GO:0060119)	45140	0.2177	0.535518	0	0	2.69301	4.10586	SLC4A7;IFT88
Intermembrane Lipid Transfer (GO:0120009)	45140	0.2177	0.535518	0	0	2.69301	4.10586	ESYT1;CERT1
Intestinal Epithelial Cell Differentiation (GO:0060575)	45140	0.2177	0.535518	0	0	2.69301	4.10586	YAP1;GATA4
mRNA Pseudouridine Synthesis (GO:1990481)	45140	0.2177	0.535518	0	0	2.69301	4.10586	PUS3;PUS7
Mitochondrial Fragmentation Involved In Apoptotic Process (GO:0043653)	45140	0.2177	0.535518	0	0	2.69301	4.10586	MFF;CCAR2
Modification-Dependent Macromolecule Catabolic Process (GO:0043632)	45140	0.2177	0.535518	0	0	2.69301	4.10586	TUT7;TUT4
Negative Regulation Of Membrane Potential (GO:0045837)	45140	0.2177	0.535518	0	0	2.69301	4.10586	HEBP2;MAPT
Negative Regulation Of Mitotic Nuclear Division (GO:0045839)	45140	0.2177	0.535518	0	0	2.69301	4.10586	TOM1L2;CHEK1
Negative Regulation Of Protein-Containing Complex Disassembly (GO:0043242)	45140	0.2177	0.535518	0	0	2.69301	4.10586	RUBCN;HDAC6
Nucleic Acid Transport (GO:0050657)	45140	0.2177	0.535518	0	0	2.69301	4.10586	HNRNPA2B1;CKAP5
Peptidyl-Lysine Monomethylation (GO:0018026)	45140	0.2177	0.535518	0	0	2.69301	4.10586	EHMT1;KMT5A
Peripheral Nervous System Axon Ensheathment (GO:0032292)	45140	0.2177	0.535518	0	0	2.69301	4.10586	ARHGEF10;PARD3
Peroxisomal Transport (GO:0043574)	45140	0.2177	0.535518	0	0	2.69301	4.10586	PEX19;PEX1
Peroxisome Fission (GO:0016559)	45140	0.2177	0.535518	0	0	2.69301	4.10586	PEX19;MFF
Positive Regulation Of Actin Cytoskeleton Reorganization (GO:2000251)	45140	0.2177	0.535518	0	0	2.69301	4.10586	BCAS3;BAIAP2L1
Positive Regulation Of Blood Vessel Endothelial Cell Proliferation Involved In Sprouting Angiogenesis (GO:1903589)	45140	0.2177	0.535518	0	0	2.69301	4.10586	HMOX1;JCAD
Positive Regulation Of Dendritic Spine Morphogenesis (GO:0061003)	45140	0.2177	0.535518	0	0	2.69301	4.10586	DHX36;DBN1
Positive Regulation Of Smooth Muscle Cell Apoptotic Process (GO:0034393)	45140	0.2177	0.535518	0	0	2.69301	4.10586	PDCD4;E2F3
Protein poly-ADP-ribosylation (GO:0070212)	45140	0.2177	0.535518	0	0	2.69301	4.10586	PARP2;ZC3HAV1
Pyrimidine-Containing Compound Catabolic Process (GO:0072529)	45140	0.2177	0.535518	0	0	2.69301	4.10586	DPYSL5;DPYSL3
Regulation Of Wnt Signaling Pathway, Planar Cell Polarity Pathway (GO:2000095)	45140	0.2177	0.535518	0	0	2.69301	4.10586	PLEKHA4;MLLT3
Regulation Of Aspartic-Type Endopeptidase Activity Involved In Amyloid Precursor Protein Catabolic Process (GO:1902959)	45140	0.2177	0.535518	0	0	2.69301	4.10586	BIN1;ROCK2
Regulation Of Endothelial Cell Development (GO:1901550)	45140	0.2177	0.535518	0	0	2.69301	4.10586	PPP1R12A;ROCK2
Regulation Of Endothelial Cell Differentiation (GO:0045601)	45140	0.2177	0.535518	0	0	2.69301	4.10586	ZEB1;VEZF1
Regulation Of Epidermis Development (GO:0045682)	45140	0.2177	0.535518	0	0	2.69301	4.10586	MAFG;SGPP1
Regulation Of Intrinsic Apoptotic Signaling Pathway By P53 Class Mediator (GO:1902253)	45140	0.2177	0.535518	0	0	2.69301	4.10586	MYC;MDM2
Regulation Of miRNA Metabolic Process (GO:2000628)	45140	0.2177	0.535518	0	0	2.69301	4.10586	DDX5;RC3H2
Regulation Of Mitotic Sister Chromatid Segregation (GO:0033047)	45140	0.2177	0.535518	0	0	2.69301	4.10586	AURKB;CDK5RAP2
Regulation Of Necrotic Cell Death (GO:0010939)	45140	0.2177	0.535518	0	0	2.69301	4.10586	HEBP2;RIPK1
Regulation Of Protein ADP-ribosylation (GO:0010835)	45140	0.2177	0.535518	0	0	2.69301	4.10586	PNKP;XRCC1
Response To Misfolded Protein (GO:0051788)	45140	0.2177	0.535518	0	0	2.69301	4.10586	STUB1;HDAC6
Sensory Organ Morphogenesis (GO:0090596)	45140	0.2177	0.535518	0	0	2.69301	4.10586	TBX1;NIPBL
Somatic Recombination Of Immunoglobulin Gene Segments (GO:0016447)	45140	0.2177	0.535518	0	0	2.69301	4.10586	MSH6;TCF3
tRNA Transcription (GO:0009304)	45140	0.2177	0.535518	0	0	2.69301	4.10586	GTF3C2;GTF3C4
Transcription-Coupled Nucleotide-Excision Repair (GO:0006283)	45140	0.2177	0.535518	0	0	2.69301	4.10586	ERCC5;ERCC6
Melanosome Organization (GO:0032438)	13667	0.217906	0.535518	0	0	1.56433	2.38355	PIKFYVE;BLOC1S3;KIF13A;RAB29;SHROOM2;AP3B1
Muscle Cell Differentiation (GO:0042692)	13667	0.217906	0.535518	0	0	1.56433	2.38355	TBX1;MEF2C;MRTFB;MRTFA;HDGFL2;SYNE1
Positive Regulation Of Signaling (GO:0023056)	13667	0.217906	0.535518	0	0	1.56433	2.38355	RIMS3;ANXA2;RAB29;SCRIB;PTPN23;CDKN2AIP
Regulation Of Defense Response To Virus By Host (GO:0050691)	13667	0.217906	0.535518	0	0	1.56433	2.38355	HSP90AA1;MAVS;STAT1;ZC3H12A;NT5C2;PQBP1
Regulation Of Phosphoprotein Phosphatase Activity (GO:0043666)	13667	0.217906	0.535518	0	0	1.56433	2.38355	PPP1R2;PPP1R12A;PPP6R1;PPP6R3;TSC1;MASTL
Inositol Phosphate Metabolic Process (GO:0043647)	44652	0.218748	0.536561	0	0	1.79576	2.72925	NUDT9;ITPKC;SYNJ1;IP6K1
rRNA Methylation (GO:0031167)	44652	0.218748	0.536561	0	0	1.79576	2.72925	FBL;EMG1;NOP2;FTSJ3
Ribosomal Large Subunit Assembly (GO:0000027)	44652	0.218748	0.536561	0	0	1.79576	2.72925	TRAF7;NOP2;PPAN;NOP53
Positive Regulation Of Hydrolase Activity (GO:0051345)	23/176	0.222305	0.543521	0	0	1.21605	1.82859	USP6NL;ARHGAP11A;BCAS3;DOCK7;HMGB2;FLCN;WRN;SNX18;RAPGEF1;RAPGEF2;PKP4;SMCR8;ECT2;RAB11FIP2;SOS1;MAPRE2;RAPGEF6;SOS2;ZC3H15;FERMT2;RAB3GAP1;NDEL1;MAP4K4
Epidermal Growth Factor Receptor Signaling Pathway (GO:0007173)	16619	0.222418	0.543521	0	0	1.48894	2.23817	KIF16B;NCK2;CBL;PIK3C2A;SOS1;FAM83B;BCAR1
Regulation Of Cellular Metabolic Process (GO:0031323)	16619	0.222418	0.543521	0	0	1.48894	2.23817	NCOR2;RSL1D1;NEK4;EIF6;EP300;STUB1;FOXM1
Regulation Of Protein Modification Process (GO:0031399)	16619	0.222418	0.543521	0	0	1.48894	2.23817	FLCN;CCDC88A;FER;PHIP;ATG13;NOP53;CCAR2
Cellular Response To Corticosteroid Stimulus (GO:0071384)	42064	0.224557	0.543521	0	0	2.01999	3.01711	HNRNPU;NR3C1;ZFP36L2
Cellular Response To Estrogen Stimulus (GO:0071391)	42064	0.224557	0.543521	0	0	2.01999	3.01711	BCAS3;TRIM24;PELP1
Endoplasmic Reticulum To Cytosol Transport (GO:1903513)	42064	0.224557	0.543521	0	0	2.01999	3.01711	SELENOS;SYVN1;UFD1
Negative Regulation Of Cell-Substrate Junction Organization (GO:0150118)	42064	0.224557	0.543521	0	0	2.01999	3.01711	BCAS3;PHLDB2;CLASP2
Negative Regulation Of Focal Adhesion Assembly (GO:0051895)	42064	0.224557	0.543521	0	0	2.01999	3.01711	BCAS3;PHLDB2;CLASP2
Negative Regulation Of Type I Interferon-Mediated Signaling Pathway (GO:0060339)	42064	0.224557	0.543521	0	0	2.01999	3.01711	METTL3;SAMHD1;PTPN2
Oogenesis (GO:0048477)	42064	0.224557	0.543521	0	0	2.01999	3.01711	KMT2D;MARF1;METTL3
Phagosome Maturation (GO:0090382)	42064	0.224557	0.543521	0	0	2.01999	3.01711	SLC4A7;PIKFYVE;RAB34
Positive Regulation Of Cyclin-Dependent Protein Serine/Threonine Kinase Activity (GO:0045737)	42064	0.224557	0.543521	0	0	2.01999	3.01711	PSRC1;MAPRE3;PKD2
Positive Regulation Of Immunoglobulin Mediated Immune Response (GO:0002891)	42064	0.224557	0.543521	0	0	2.01999	3.01711	HMCES;TP53BP1;NECTIN2
Positive Regulation Of Potassium Ion Transport (GO:0043268)	42064	0.224557	0.543521	0	0	2.01999	3.01711	DLG1;NOS1AP;FLNA
Protein Localization To Chromosome, Telomeric Region (GO:0070198)	42064	0.224557	0.543521	0	0	2.01999	3.01711	ATRX;PINX1;TERF2IP
Receptor Catabolic Process (GO:0032801)	42064	0.224557	0.543521	0	0	2.01999	3.01711	KIF16B;PIK3R4;MVB12A
Regulation Of Bicellular Tight Junction Assembly (GO:2000810)	42064	0.224557	0.543521	0	0	2.01999	3.01711	TJP1;ROCK2;PRKACA
Regulation Of Carbohydrate Metabolic Process (GO:0006109)	42064	0.224557	0.543521	0	0	2.01999	3.01711	FOXK2;FOXK1;SIRT1
Stem Cell Development (GO:0048864)	42064	0.224557	0.543521	0	0	2.01999	3.01711	TCOF1;NOLC1;TAPT1
Negative Regulation Of Blood Vessel Morphogenesis (GO:2000181)	28430	0.224564	0.543521	0	0	1.34747	2.01257	MECP2;ATF2;FOXC1;NIBAN2;HGS;ROCK2;STAT1;DAB2IP;KLF4;PML;GTF2I
Positive Regulation Of NIK/NF-kappaB Signaling (GO:1901224)	19572	0.224691	0.543521	0	0	1.43704	2.14554	NFAT5;DDX3X;TRIP6;PDCD4;EP300;TERF2IP;SASH1;NR3C2
Regulation Of JNK Cascade (GO:0046328)	15/110	0.228139	0.551515	0	0	1.27679	1.88684	MINK1;DAB2IP;XIAP;MAPK8IP3;SH3RF1;SH3RF3;PER1;NCOR1;TRAF3;TAOK2;RIPK1;ZMYND11;ANKS1B;MEN1;MAP4K4
Negative Regulation Of Carbohydrate Metabolic Process (GO:0045912)	11079	0.230541	0.556622	0	0	1.61628	2.37161	FLCN;NCOR1;EP300;SOGA1;GIT1
Positive Regulation Of Protein Targeting To Mitochondrion (GO:1903955)	11079	0.230541	0.556622	0	0	1.61628	2.37161	USP36;HUWE1;SAE1;ATG13;SREBF2
Protein Catabolic Process (GO:0030163)	14/102	0.230703	0.556666	0	0	1.28638	1.88664	LRSAM1;HSP90AA1;DAB2IP;CLPX;BAG6;PSMA6;CHEK2;DDI2;TRIM24;MDM2;RIPK1;STT3B;SOCS6;SQSTM1
Protein Ubiquitination (GO:0016567)	53/434	0.231633	0.558559	0	0	1.12625	1.64725	LRSAM1;RNF14;BRCA1;SH3RF1;TRIM24;VPS18;ANAPC7;USP5;LMO7;UBE4B;SIRT1;RC3H2;DDB2;TRAF7;GAN;NFX1;HECW2;CBLL1;PDZRN3;OBI1;MGRN1;UHRF1;MYCBP2;CBL;UBE2J1;DCAF15;PCNP;RNF213;UBR5;ZSWIM8;MARCHF7;RBBP6;SASH1;BRAP;PPIL2;USP9X;RNF25;AMFR;PLK1;IRF2BP1;SYVN1;HUWE1;SH3RF3;UBE2S;OTULIN;RLIM;MDM2;MKRN2;UBE2O;STUB1;TRIP12;UBA1;RAD18
Negative Regulation Of Angiogenesis (GO:0016525)	31747	0.235383	0.567246	0	0	1.31106	1.8965	MECP2;ATF2;FOXC1;NIBAN2;HGS;ROCK2;STAT1;DAB2IP;KLF4;EPN1;PML;GTF2I
Negative Regulation Of Type I Interferon Production (GO:0032480)	14032	0.236529	0.569651	0	0	1.51535	2.18467	ILRUN;YY1;OTUD5;MORC3;TRAF3IP1;UFD1
Proteolysis Involved In Protein Catabolic Process (GO:0051603)	28795	0.237364	0.571304	0	0	1.32728	1.90885	BAG6;PSMA6;ATXN3;USP9X;DDI2;MDM2;STUB1;SOCS6;CLPX;HDAC6;ANKZF1
Regulation Of Actin Filament-Based Process (GO:0032970)	25842	0.238967	0.574302	0	0	1.34731	1.92858	CCDC88A;PAK1;BAIAP2L1;ROCK2;PRKCD;TAOK2;ARHGAP17;RICTOR;BAIAP2;ARHGAP35
Antiviral Innate Immune Response (GO:0140374)	16984	0.239355	0.574302	0	0	1.45068	2.0742	DUS2;SENP7;MORC3;MAVS;IGF2BP1;DHX16;NCK1
Cardiac Conduction (GO:0061337)	16984	0.239355	0.574302	0	0	1.45068	2.0742	DSP;MEF2A;CACNB2;CAMK2D;BIN1;AKAP9;PKP2
Epithelial Cell Migration (GO:0010631)	16984	0.239355	0.574302	0	0	1.45068	2.0742	ANLN;PKN3;STAT1;PXN;PKN2;PKN1;MEN1
Negative Regulation Of Cellular Metabolic Process (GO:0031324)	16984	0.239355	0.574302	0	0	1.45068	2.0742	FLCN;MAP3K3;FZR1;NCOR1;BRCA1;SIRT1;GIT1
Regulation Of Programmed Cell Death (GO:0043067)	25/195	0.239684	0.574733	0	0	1.18956	1.69921	USP36;RBM25;RTKN;XIAP;RTN4;VPS72;TRIM24;EP400;ABL2;HS1BP3;RIPK1;BRD8;SLC39A7;DMAP1;DFFA;HSP90AA1;STAT1;SIRT1;RSL1D1;BRMS1;RAF1;TP53;NOP53;BCAR1;MCM2
Positive Regulation Of Apoptotic Signaling Pathway (GO:2001235)	22890	0.240027	0.575116	0	0	1.37265	1.95877	ING5;TRAF7;SLC9A3R1;BCLAF1;DAB2IP;RIPK1;TP53;PAK2;PML
ERBB Signaling Pathway (GO:0038127)	19937	0.240291	0.575116	0	0	1.40572	2.00442	KIF16B;NCK2;STUB1;PIK3C2A;SOS1;CBL;FAM83B;BCAR1
Regulation Of Exocytosis (GO:0017157)	19937	0.240291	0.575116	0	0	1.40572	2.00442	ANXA2;RAB13;SMCR8;STX4;RAB8A;CLASP1;CLASP2;EXPH5
Actin Nucleation (GO:0045010)	45017	0.243462	0.580541	0	0	1.70115	2.40337	WIPF3;JMY;ARPC5L;WASH6P
Artery Development (GO:0060840)	45017	0.243462	0.580541	0	0	1.70115	2.40337	TBX1;BMPR2;HECTD1;PKD2
Endocrine System Development (GO:0035270)	45017	0.243462	0.580541	0	0	1.70115	2.40337	TBX1;SALL1;SIX1;GLI2
Negative Regulation Of Actin Filament Polymerization (GO:0030837)	45017	0.243462	0.580541	0	0	1.70115	2.40337	PRKCD;SSH2;SSH3;SSH1
Negative Regulation Of Epidermal Growth Factor Receptor Signaling Pathway (GO:0042059)	45017	0.243462	0.580541	0	0	1.70115	2.40337	ZGPAT;DAB2IP;SOCS6;PTPN2
Nuclear Membrane Reassembly (GO:0031468)	45017	0.243462	0.580541	0	0	1.70115	2.40337	NSFL1C;SPAST;UBXN2B;CHMP5
Negative Regulation Of Cell-Matrix Adhesion (GO:0001953)	11444	0.251946	0.596324	0	0	1.55403	2.14229	BCAS3;CASK;PHLDB2;CLASP2;MAP4K4
Positive Regulation Of Lamellipodium Organization (GO:1902745)	11444	0.251946	0.596324	0	0	1.55403	2.14229	CARMIL1;AKIRIN1;OCLN;RREB1;WASF2
Positive Regulation Of Proteolysis Involved In Protein Catabolic Process (GO:1903052)	11444	0.251946	0.596324	0	0	1.55403	2.14229	L3MBTL3;BAG2;DDRGK1;FMR1;DAB2IP
Regulation Of Extrinsic Apoptotic Signaling Pathway Via Death Domain Receptors (GO:1902041)	11444	0.251946	0.596324	0	0	1.55403	2.14229	SP100;DDX3X;HMOX1;STX4;BRCA1
Regulation Of Protein Phosphorylation (GO:0001932)	33/265	0.252865	0.596324	0	0	1.15077	1.58219	CDKN1A;TRAF3IP1;ROCK2;FMR1;CDCA8;AURKB;FXR1;SLC9A3R1;FLCN;PAK1;NSD1;ZC3H12A;DVL2;ANKRD54;RIPK1;ECT2;MEN1;TBX1;NPM1;HSP90AA1;DAB2IP;PTPN13;SIRT1;CCDC88A;OCLN;DAB2;FER;MAVS;IMPACT;INCENP;TERF2IP;PHIP;NOP53
Negative Regulation Of Intracellular Signal Transduction (GO:1902532)	29/231	0.25495	0.596324	0	0	1.16132	1.58716	DDX3X;MGRN1;USP10;PRDM15;PEBP1;NOC2L;LIMD1;TANK;DUSP16;ARHGAP12;SLC9A3R1;FLCN;ZC3H12A;RIPK1;MARK3;RIOK3;STAT1;DAB2IP;TSC2;TSC1;SIRT1;CD2AP;CIT;PER1;TNIP1;MDM2;MKRN2;ZMYND11;NOP53
Apoptotic Nuclear Changes (GO:0030262)	42430	0.255364	0.596324	0	0	1.8645	2.54517	TOP2A;CECR2;DICER1
Endoplasmic Reticulum Tubular Network Organization (GO:0071786)	42430	0.255364	0.596324	0	0	1.8645	2.54517	RTN1;RTN4;LNPK
Establishment Of Melanosome Localization (GO:0032401)	42430	0.255364	0.596324	0	0	1.8645	2.54517	BLOC1S3;SHROOM2;RAB11A
Mitophagy (GO:0000423)	42430	0.255364	0.596324	0	0	1.8645	2.54517	LRBA;ATG13;SQSTM1
Negative Regulation Of ATP-dependent Activity (GO:0032780)	42430	0.255364	0.596324	0	0	1.8645	2.54517	TSC1;SIRT1;TP53
Negative Regulation Of RNA Biosynthetic Process (GO:1902679)	42430	0.255364	0.596324	0	0	1.8645	2.54517	TASOR;MORC2;MPHOSPH8
Negative Regulation Of Amyloid-Beta Formation (GO:1902430)	42430	0.255364	0.596324	0	0	1.8645	2.54517	RTN1;BIN1;RTN4
Oligodendrocyte Development (GO:0014003)	42430	0.255364	0.596324	0	0	1.8645	2.54517	EIF2B4;EIF2B2;TPPP
Pharyngeal System Development (GO:0060037)	42430	0.255364	0.596324	0	0	1.8645	2.54517	TBX1;BMPR2;SIX4
Positive Regulation Of Stem Cell Proliferation (GO:2000648)	42430	0.255364	0.596324	0	0	1.8645	2.54517	HNRNPU;KAT7;FERMT2
Positive Regulation Of Telomere Capping (GO:1904355)	42430	0.255364	0.596324	0	0	1.8645	2.54517	PNKP;HNRNPD;MAP3K4
Protein Localization To Endoplasmic Reticulum (GO:0070972)	42430	0.255364	0.596324	0	0	1.8645	2.54517	DDRGK1;SEC16A;MIA3
Regulation Of Stem Cell Proliferation (GO:0072091)	42430	0.255364	0.596324	0	0	1.8645	2.54517	YAP1;HMGB2;HNRNPU
Reticulophagy (GO:0061709)	42430	0.255364	0.596324	0	0	1.8645	2.54517	DDRGK1;UBA5;ATG2B
Positive Regulation Of Pattern Recognition Receptor Signaling Pathway (GO:0062208)	14397	0.255611	0.596324	0	0	1.46935	2.00434	USP15;DDX3X;PUM1;ZCCHC3;RTN4;PUM2
Regulation Of Nitric Oxide Biosynthetic Process (GO:0045428)	14397	0.255611	0.596324	0	0	1.46935	2.00434	HSP90AA1;ROCK2;ZC3H12A;NOS1AP;PKD2;KLF4
Regulation Of Protein Targeting To Mitochondrion (GO:1903214)	14397	0.255611	0.596324	0	0	1.46935	2.00434	USP36;BAG4;HUWE1;SAE1;ATG13;SREBF2
Neuron Migration (GO:0001764)	20302	0.256241	0.596324	0	0	1.37573	1.87325	MEF2C;USP9X;MAP1B;RAPGEF2;NAV1;SH3RF1;MARK2;MARK1
Epithelial To Mesenchymal Transition (GO:0001837)	17349	0.256687	0.596324	0	0	1.41434	1.92335	DDX17;DDX5;TRIM28;ROCK2;TASOR;FAM83D;HNRNPAB
ER-associated Misfolded Protein Catabolic Process (GO:0071712)	45171	0.260611	0.596324	0	0	2.30816	3.10385	BAG6;UFD1
Golgi Inheritance (GO:0048313)	45171	0.260611	0.596324	0	0	2.30816	3.10385	VRK1;YWHAZ
IMP Metabolic Process (GO:0046040)	45171	0.260611	0.596324	0	0	2.30816	3.10385	AMPD2;NT5C2
Actin-Mediated Cell Contraction (GO:0070252)	45171	0.260611	0.596324	0	0	2.30816	3.10385	CAMK2D;PARVA
Apical Protein Localization (GO:0045176)	45171	0.260611	0.596324	0	0	2.30816	3.10385	SHROOM2;GOPC
Autophagy Of Peroxisome (GO:0030242)	45171	0.260611	0.596324	0	0	2.30816	3.10385	PIK3R4;SQSTM1
Axon Regeneration (GO:0031103)	45171	0.260611	0.596324	0	0	2.30816	3.10385	GAP43;MAPK8IP3
Camera-Type Eye Morphogenesis (GO:0048593)	45171	0.260611	0.596324	0	0	2.30816	3.10385	KDM2B;SHROOM2
Cell Differentiation In Spinal Cord (GO:0021515)	45171	0.260611	0.596324	0	0	2.30816	3.10385	SOX13;SOX6
Forelimb Morphogenesis (GO:0035136)	45171	0.260611	0.596324	0	0	2.30816	3.10385	NIPBL;OXSR1
Hematopoietic Stem Cell Differentiation (GO:0060218)	45171	0.260611	0.596324	0	0	2.30816	3.10385	MLLT3;TP53
High-Density Lipoprotein Particle Assembly (GO:0034380)	45171	0.260611	0.596324	0	0	2.30816	3.10385	ZDHHC8;PRKACA
Histone Methylation (GO:0016571)	45171	0.260611	0.596324	0	0	2.30816	3.10385	FBL;EHMT2
Muscle Cell Fate Commitment (GO:0042693)	45171	0.260611	0.596324	0	0	2.30816	3.10385	TBX1;MEF2C
Negative Regulation Of Muscle Cell Apoptotic Process (GO:0010656)	45171	0.260611	0.596324	0	0	2.30816	3.10385	BAG3;ZC3H12A
Negative Regulation Of Necroptotic Process (GO:0060546)	45171	0.260611	0.596324	0	0	2.30816	3.10385	RIPK1;ARHGEF2
Negative Regulation Of Protein Localization To Cell Surface (GO:2000009)	45171	0.260611	0.596324	0	0	2.30816	3.10385	GOPC;TAX1BP3
Negative Regulation Of Transcription By Competitive Promoter Binding (GO:0010944)	45171	0.260611	0.596324	0	0	2.30816	3.10385	DACH1;KDM2A
Neuron Projection Regeneration (GO:0031102)	45171	0.260611	0.596324	0	0	2.30816	3.10385	GAP43;MAPK8IP3
Neuron Remodeling (GO:0016322)	45171	0.260611	0.596324	0	0	2.30816	3.10385	FARP2;ANKS1A
Nucleobase-Containing Compound Biosynthetic Process (GO:0034654)	45171	0.260611	0.596324	0	0	2.30816	3.10385	POLD3;DCK
Peptidyl-Serine Dephosphorylation (GO:0070262)	45171	0.260611	0.596324	0	0	2.30816	3.10385	PPP3CA;NCK1
Pinocytosis (GO:0006907)	45171	0.260611	0.596324	0	0	2.30816	3.10385	CARMIL1;RAB34
Positive Regulation Of T Cell Apoptotic Process (GO:0070234)	45171	0.260611	0.596324	0	0	2.30816	3.10385	ZC3H8;TP53
Positive Regulation Of Hippo Signaling (GO:0035332)	45171	0.260611	0.596324	0	0	2.30816	3.10385	TIAL1;CORO7
Positive Regulation Of Receptor Recycling (GO:0001921)	45171	0.260611	0.596324	0	0	2.30816	3.10385	RAB29;SCRIB
Positive Regulation Of Skeletal Muscle Tissue Development (GO:0048643)	45171	0.260611	0.596324	0	0	2.30816	3.10385	MEF2C;NIBAN2
Regulation Of Animal Organ Morphogenesis (GO:2000027)	45171	0.260611	0.596324	0	0	2.30816	3.10385	TBX1;SAPCD2
Regulation Of Cardiac Muscle Cell Differentiation (GO:2000725)	45171	0.260611	0.596324	0	0	2.30816	3.10385	MEF2C;SOX6
Regulation Of Hair Cycle (GO:0042634)	45171	0.260611	0.596324	0	0	2.30816	3.10385	PER1;NIPBL
Regulation Of High Voltage-Gated Calcium Channel Activity (GO:1901841)	45171	0.260611	0.596324	0	0	2.30816	3.10385	CACNB2;NOS1AP
Regulation Of Long-Term Synaptic Depression (GO:1900452)	45171	0.260611	0.596324	0	0	2.30816	3.10385	FMR1;MAPT
Regulation Of Phospholipid Metabolic Process (GO:1903725)	45171	0.260611	0.596324	0	0	2.30816	3.10385	MTMR1;MTMR3
Regulation Of Protein Acetylation (GO:1901983)	45171	0.260611	0.596324	0	0	2.30816	3.10385	DDX3X;SIRT1
Regulation Of Protein Lipidation (GO:1903059)	45171	0.260611	0.596324	0	0	2.30816	3.10385	ATG13;RAB3GAP1
Regulation Of Protein Localization To Centrosome (GO:1904779)	45171	0.260611	0.596324	0	0	2.30816	3.10385	NSFL1C;UBXN2B
Regulation Of Tau-Protein Kinase Activity (GO:1902947)	45171	0.260611	0.596324	0	0	2.30816	3.10385	RB1;HSP90AA1
Regulation Of Viral-Induced Cytoplasmic Pattern Recognition Receptor Signaling Pathway (GO:0039531)	45171	0.260611	0.596324	0	0	2.30816	3.10385	XIAP;NOP53
Response To Histamine (GO:0034776)	45171	0.260611	0.596324	0	0	2.30816	3.10385	DIAPH1;DHX8
Response To Type I Interferon (GO:0034340)	45171	0.260611	0.596324	0	0	2.30816	3.10385	SETD2;SP100
Skeletal Muscle Tissue Regeneration (GO:0043403)	45171	0.260611	0.596324	0	0	2.30816	3.10385	PPP3CA;HDGFL2
Telomeric Loop Disassembly (GO:0090657)	45171	0.260611	0.596324	0	0	2.30816	3.10385	WRN;SLX4
Type II Interferon-Mediated Signaling Pathway (GO:0060333)	45171	0.260611	0.596324	0	0	2.30816	3.10385	SP100;STAT1
Wound Healing (GO:0042060)	29526	0.263742	0.60313	0	0	1.28867	1.71751	DSP;PPP3CA;MACF1;PAK1;DST;MYH9;HMOX1;MIA3;GATA4;RAF1;CHMP5
Dephosphorylation (GO:0016311)	19/147	0.264517	0.604346	0	0	1.20027	1.59618	PTPN1;MTMR3;PPP1R12A;CTDP1;PPM1H;PPM1J;PPP4R3B;PTPN12;SSH2;PTPN13;DUSP16;PPM1E;MTMR6;SGPP1;SSH1;CTTNBP2NL;PLPP6;PPP3CA;SBF1
Cellular Response To Organonitrogen Compound (GO:0071417)	14/105	0.264902	0.604346	0	0	1.24377	1.65221	MEF2C;DHX8;ROCK2;BRCA1;PKD2;SSH1;DIAPH1;GOLPH3;LARP1;AKAP9;RAPGEF1;CTNNA1;RAPGEF2;LAMTOR1
Lysosomal Transport (GO:0007041)	14/105	0.264902	0.604346	0	0	1.24377	1.65221	VPS18;MGRN1;PIK3R4;GCC2;HOOK3;TRAK1;RBSN;ZFYVE16;HMGXB4;BIN1;HGS;HOOK1;KIF13A;CHMP5
Negative Regulation Of MAPK Cascade (GO:0043409)	14/105	0.264902	0.604346	0	0	1.24377	1.65221	PTPN1;PRKCD;PRDM15;DAB2IP;PEBP1;FOXM1;DUSP16;FOXO1;SLC9A3R1;FLCN;DLG1;TNIP1;MYC;PTPN2
Negative Regulation Of Cell Junction Assembly (GO:1901889)	45383	0.268753	0.611322	0	0	1.616	2.12336	BCAS3;ROCK2;PHLDB2;CLASP2
Positive Regulation Of p38MAPK Cascade (GO:1900745)	45383	0.268753	0.611322	0	0	1.616	2.12336	MINK1;ZC3H12A;MAP3K4;SASH1
Protein Exit From Endoplasmic Reticulum (GO:0032527)	45383	0.268753	0.611322	0	0	1.616	2.12336	SELENOS;SEC16A;SYVN1;UFD1
Regulation Of Execution Phase Of Apoptosis (GO:1900117)	45383	0.268753	0.611322	0	0	1.616	2.12336	DFFA;ZC3H12A;TP53BP2;TP53
Regulation Of Ryanodine-Sensitive Calcium-Release Channel Activity (GO:0060314)	45383	0.268753	0.611322	0	0	1.616	2.12336	CAMK2D;PKD2;PRKACA;JPH1
Regulation Of Protein Localization (GO:0032880)	13/97	0.269015	0.611557	0	0	1.25109	1.64267	USP8;SETD2;HSP90AA1;PARP1;RSL1D1;DLG1;MAP2;KIAA0586;MAP1A;TPR;MAPT;CCDC66;CEP290
RNA Polymerase II Preinitiation Complex Assembly (GO:0051123)	20668	0.272505	0.618396	0	0	1.34699	1.75122	MED1;TAF12;TAF10;TAF9;TAF8;TAF7;MED26;TAF3
Regulation Of Cation Channel Activity (GO:2001257)	20668	0.272505	0.618396	0	0	1.34699	1.75122	CACNB2;CAMK2D;DLG1;AHNAK;SLMAP;ANK3;PRKACA;JPH1
Regulation Of Reactive Oxygen Species Metabolic Process (GO:2000377)	20668	0.272505	0.618396	0	0	1.34699	1.75122	CDKN1A;PIKFYVE;EIF6;ZC3H12A;RIPK1;BRCA1;FOXM1;TP53
Regulation Of Calcium Ion Transmembrane Transporter Activity (GO:1901019)	11810	0.273817	0.620642	0	0	1.49639	1.93826	CACNB2;CAMK2D;AHNAK;PRKACA;JPH1
Vesicle Budding From Membrane (GO:0006900)	11810	0.273817	0.620642	0	0	1.49639	1.93826	SNX3;GOLPH3;VAPB;FNBP1L;CHMP5
Myelination (GO:0042552)	17715	0.274368	0.621159	0	0	1.37976	1.78443	ARHGEF10;EIF2B4;EIF2B2;PARD3;EPB41L3;TPPP;SBF2
Negative Regulation Of ERK1 And ERK2 Cascade (GO:0070373)	17715	0.274368	0.621159	0	0	1.37976	1.78443	FLCN;SLC9A3R1;PTPN1;DLG1;TNIP1;DAB2IP;PTPN2
Negative Regulation Of Cell-Cell Adhesion (GO:0022408)	14763	0.27509	0.621595	0	0	1.42606	1.84055	AKNA;MAPK7;WNK1;MIA3;KLF4;GTPBP4
Regulation Of Cytokine-Mediated Signaling Pathway (GO:0001959)	14763	0.27509	0.621595	0	0	1.42606	1.84055	PTPN1;OTULIN;IGF2BP1;VRK2;HIPK1;PTPN2
Regulation Of Small Molecule Metabolic Process (GO:0062012)	14763	0.27509	0.621595	0	0	1.42606	1.84055	NCOR2;EIF6;FOXK2;EP300;FOXK1;SIRT1
Positive Regulation Of Protein Modification Process (GO:0031401)	28/225	0.275206	0.621595	0	0	1.14953	1.48317	ANKLE2;CDKN1A;CDCA2;DDX3X;ROCK2;FMR1;CDCA8;BAZ2A;RRP8;AURKB;FXR1;FLCN;PTBP1;PAK1;PPP1R7;DVL2;RIPK1;TBX1;HSP90AA1;PRKCD;SMARCA5;SIRT1;DAB2;MAVS;BRMS1;INCENP;NOS1AP;RAB3GAP1
Regulation Of Cell Motility (GO:2000145)	16/123	0.278554	0.628787	0	0	1.2089	1.54516	PLEKHG3;MACF1;PRAG1;ROCK2;MINK1;KIF14;SRCIN1;CAMSAP3;LMNA;ABL1;ABL2;FLNA;PKN2;AMOTL1;PKN1;RAF1
Cellular Response To Decreased Oxygen Levels (GO:0036294)	26938	0.281361	0.634752	0	0	1.28294	1.62691	MYC;HP1BP3;LMNA;MDM2;HMOX1;TSC1;STUB1;SIRT1;TP53;NOP53
Rac Protein Signal Transduction (GO:0016601)	42795	0.286694	0.637816	0	0	1.73123	2.16289	FARP2;DBNL;GARRE1
Cellular Response To Glucocorticoid Stimulus (GO:0071385)	42795	0.286694	0.637816	0	0	1.73123	2.16289	HNRNPU;NR3C1;ZFP36L2
Embryo Development Ending In Birth Or Egg Hatching (GO:0009792)	42795	0.286694	0.637816	0	0	1.73123	2.16289	CAMSAP3;CHD7;RICTOR
Embryonic Digit Morphogenesis (GO:0042733)	42795	0.286694	0.637816	0	0	1.73123	2.16289	SALL1;HDAC1;OXSR1
Filopodium Assembly (GO:0046847)	42795	0.286694	0.637816	0	0	1.73123	2.16289	FGD6;FGD1;PPP1R9B
Hippo Signaling (GO:0035329)	42795	0.286694	0.637816	0	0	1.73123	2.16289	YAP1;AMOTL1;TEAD1
Muscle Tissue Morphogenesis (GO:0060415)	42795	0.286694	0.637816	0	0	1.73123	2.16289	TBX1;ZFPM1;MYLK
Negative Regulation Of Rho Protein Signal Transduction (GO:0035024)	42795	0.286694	0.637816	0	0	1.73123	2.16289	FLCN;STMN1;ARHGAP35
Negative Regulation Of Cellular Senescence (GO:2000773)	42795	0.286694	0.637816	0	0	1.73123	2.16289	MAP3K3;FZR1;SIRT1
Negative Regulation Of Oxidative Stress-Induced Intrinsic Apoptotic Signaling Pathway (GO:1902176)	42795	0.286694	0.637816	0	0	1.73123	2.16289	MAPK7;NONO;SIRT1
Negative Regulation Of Striated Muscle Cell Differentiation (GO:0051154)	42795	0.286694	0.637816	0	0	1.73123	2.16289	HDAC5;HDAC1;SOX6
Negative Regulation Of Ubiquitin-Protein Transferase Activity (GO:0051444)	42795	0.286694	0.637816	0	0	1.73123	2.16289	CDC20;BAG2;BUB1B
Negative Regulation Of Vascular Associated Smooth Muscle Cell Proliferation (GO:1904706)	42795	0.286694	0.637816	0	0	1.73123	2.16289	CDKN1A;MEF2C;PDCD4
Nuclear-Transcribed mRNA Catabolic Process, Exonucleolytic (GO:0000291)	42795	0.286694	0.637816	0	0	1.73123	2.16289	EXOSC2;DCP2;DIS3L2
Positive Chemotaxis (GO:0050918)	42795	0.286694	0.637816	0	0	1.73123	2.16289	TSC2;SCRIB;MEN1
Positive Regulation Of Cartilage Development (GO:0061036)	42795	0.286694	0.637816	0	0	1.73123	2.16289	BMPR2;SOX6;TAPT1
Positive Regulation Of Dendrite Morphogenesis (GO:0050775)	42795	0.286694	0.637816	0	0	1.73123	2.16289	CUX1;DHX36;DBN1
Positive Regulation Of Potassium Ion Transmembrane Transport (GO:1901381)	42795	0.286694	0.637816	0	0	1.73123	2.16289	AKAP9;NOS1AP;FLNA
Positive Regulation Of Transcription From RNA Polymerase II Promoter In Response To Stress (GO:0036003)	42795	0.286694	0.637816	0	0	1.73123	2.16289	MAPK7;ATF6;TP53
Purine-Containing Compound Biosynthetic Process (GO:0072522)	42795	0.286694	0.637816	0	0	1.73123	2.16289	PRPSAP1;SLC4A7;PAICS
rRNA Modification (GO:0000154)	42795	0.286694	0.637816	0	0	1.73123	2.16289	FBL;DKC1;FTSJ3
Receptor Recycling (GO:0001881)	42795	0.286694	0.637816	0	0	1.73123	2.16289	USP9X;PLEKHA3;PEX1
Regulation Of Tubulin Deacetylation (GO:0090043)	42795	0.286694	0.637816	0	0	1.73123	2.16289	EP300;MAPT;TPPP
Retrograde Protein Transport, ER To Cytosol (GO:0030970)	42795	0.286694	0.637816	0	0	1.73123	2.16289	SELENOS;SYVN1;UFD1
Positive Regulation Of T Cell Activation (GO:0050870)	14/107	0.28863	0.641751	0	0	1.21688	1.51211	SMARCE1;SMARCC1;PBRM1;SMARCD2;SMARCC2;ARID1A;ARID1B;SMARCA4;ZMIZ1;NCK2;ABL2;ARID2;BRD7;NCK1
Regulation Of Calcium Ion Transport (GO:0051924)	21033	0.289046	0.642306	0	0	1.31943	1.63764	CACNB2;STIM1;STIM2;EPB41;WNK3;ATP2B1;PKD2;MYLK
Cellular Response To Lipopolysaccharide (GO:0071222)	16/124	0.289652	0.643282	0	0	1.19764	1.48397	UPF1;MEF2C;PRKCE;HMGB2;DAB2IP;PPM1E;CDC73;MTDH;SELENOS;PABPN1;TNIP1;ZC3H12A;PDCD4;VIM;GIT1;CHMP5
Lamellipodium Assembly (GO:0030032)	45748	0.294474	0.651735	0	0	1.53896	1.88148	CARMIL1;CCDC88A;GOLPH3;ARHGEF6
Negative Regulation Of Lipid Biosynthetic Process (GO:0051055)	45748	0.294474	0.651735	0	0	1.53896	1.88148	UBR4;BRCA1;DCAF5;SIRT1
Positive Regulation Of Glucose Import (GO:0046326)	45748	0.294474	0.651735	0	0	1.53896	1.88148	OSBPL8;OCLN;IRS2;SORBS1
Regulation Of Glycogen Biosynthetic Process (GO:0005979)	45748	0.294474	0.651735	0	0	1.53896	1.88148	SELENOS;PPP1R3D;IRS2;SORBS1
Regulation Of Keratinocyte Proliferation (GO:0010837)	45748	0.294474	0.651735	0	0	1.53896	1.88148	MED1;STXBP4;CASK;SRSF6
Regulation Of Myelination (GO:0031641)	45748	0.294474	0.651735	0	0	1.53896	1.88148	PARD3;KIF14;TPPP;DICER1
intra-Golgi Vesicle-Mediated Transport (GO:0006891)	12175	0.29606	0.652993	0	0	1.44286	1.75624	COPA;GOSR2;COPG1;NAPG;VTI1B
Negative Regulation Of Epithelial Cell Migration (GO:0010633)	12175	0.29606	0.652993	0	0	1.44286	1.75624	SP100;DAB2IP;EVL;PTPN23;MCC
Negative Regulation Of Small Molecule Metabolic Process (GO:0062014)	12175	0.29606	0.652993	0	0	1.44286	1.75624	FLCN;NCOR1;EP300;SOGA1;GIT1
Positive Regulation Of Establishment Of Protein Localization To Mitochondrion (GO:1903749)	12175	0.29606	0.652993	0	0	1.44286	1.75624	USP36;HUWE1;SAE1;ATG13;SREBF2
Positive Regulation Of Nitrogen Compound Metabolic Process (GO:0051173)	12175	0.29606	0.652993	0	0	1.44286	1.75624	MTPN;MAPK7;UHRF1;KLF4;EIF4G1
Positive Regulation Of Protein Dephosphorylation (GO:0035307)	12175	0.29606	0.652993	0	0	1.44286	1.75624	PTBP1;ANKLE2;CDCA2;PPP1R7;PRKCD
Regulation Of Actin Cytoskeleton Organization (GO:0032956)	33573	0.299346	0.656029	0	0	1.22773	1.48084	CARMIL1;CCDC88A;PAK1;BAIAP2L1;ROCK2;PRKCD;TAOK2;ABL2;ARHGAP17;RICTOR;BAIAP2;ARHGAP35
Negative Regulation Of Immune Response (GO:0050777)	24351	0.300912	0.656029	0	0	1.27603	1.53244	FER;PARP1;PCBP2;MKRN2;TRAFD1;SMCR8;YWHAZ;LYAR;AURKB
Rap Protein Signal Transduction (GO:0032486)	45201	0.303569	0.656029	0	0	2.01953	2.40757	RAPGEF1;RAPGEF2
SRP-dependent Cotranslational Protein Targeting To Membrane (GO:0006614)	45201	0.303569	0.656029	0	0	2.01953	2.40757	SRP72;ZFAND2B
TORC1 Signaling (GO:0038202)	45201	0.303569	0.656029	0	0	2.01953	2.40757	LARP1;LAMTOR1
Actin Filament Depolymerization (GO:0030042)	45201	0.303569	0.656029	0	0	2.01953	2.40757	MICAL1;MICAL3
Cellular Response To Increased Oxygen Levels (GO:0036295)	45201	0.303569	0.656029	0	0	2.01953	2.40757	ATP6V1G1;FOXO1
Columnar/Cuboidal Epithelial Cell Differentiation (GO:0002065)	45201	0.303569	0.656029	0	0	2.01953	2.40757	GATA4;SOX4
Endosomal Vesicle Fusion (GO:0034058)	45201	0.303569	0.656029	0	0	2.01953	2.40757	VPS18;VPS8
Establishment Of Epithelial Cell Apical/Basal Polarity (GO:0045198)	45201	0.303569	0.656029	0	0	2.01953	2.40757	SLC9A3R1;MYO9A
Fatty Acid Homeostasis (GO:0055089)	45201	0.303569	0.656029	0	0	2.01953	2.40757	MLXIPL;SIRT1
Inositol Phosphate Biosynthetic Process (GO:0032958)	45201	0.303569	0.656029	0	0	2.01953	2.40757	ITPKC;IP6K1
Maintenance Of Synapse Structure (GO:0099558)	45201	0.303569	0.656029	0	0	2.01953	2.40757	DCTN1;ERC1
Mitotic G1/S Transition Checkpoint Signaling (GO:0044819)	45201	0.303569	0.656029	0	0	2.01953	2.40757	WAC;TP53
Negative Regulation Of T-helper Cell Differentiation (GO:0045623)	45201	0.303569	0.656029	0	0	2.01953	2.40757	ZC3H12A;RC3H2
Negative Regulation Of Autophagosome Assembly (GO:1902902)	45201	0.303569	0.656029	0	0	2.01953	2.40757	FEZ2;SMCR8
Negative Regulation Of Dephosphorylation (GO:0035305)	45201	0.303569	0.656029	0	0	2.01953	2.40757	ENSA;PPP1R8
Negative Regulation Of Interferon-Beta Production (GO:0032688)	45201	0.303569	0.656029	0	0	2.01953	2.40757	YY1;MORC3
Negative Regulation Of Lymphocyte Migration (GO:2000402)	45201	0.303569	0.656029	0	0	2.01953	2.40757	LRCH1;MIA3
Negative Regulation Of Nuclear Division (GO:0051784)	45201	0.303569	0.656029	0	0	2.01953	2.40757	TOM1L2;CHEK1
Negative Regulation Of Programmed Necrotic Cell Death (GO:0062099)	45201	0.303569	0.656029	0	0	2.01953	2.40757	RIPK1;ARHGEF2
Negative Regulation Of Response To Cytokine Stimulus (GO:0060761)	45201	0.303569	0.656029	0	0	2.01953	2.40757	MAPK7;KLF4
Negative Regulation Of Transmembrane Transport (GO:0034763)	45201	0.303569	0.656029	0	0	2.01953	2.40757	IRS2;CTTNBP2NL
Neuron Projection Fasciculation (GO:0106030)	45201	0.303569	0.656029	0	0	2.01953	2.40757	ARHGAP35;RTN4
Neuron Projection Maintenance (GO:1990535)	45201	0.303569	0.656029	0	0	2.01953	2.40757	DCTN1;MAP1A
Positive Regulation Of MHC Class II Biosynthetic Process (GO:0045348)	45201	0.303569	0.656029	0	0	2.01953	2.40757	RFXAP;SIRT1
Positive Regulation Of Transcription From RNA Polymerase II Promoter In Response To Endoplasmic Reticulum Stress (GO:1990440)	45201	0.303569	0.656029	0	0	2.01953	2.40757	ATF6;TP53
Progesterone Receptor Signaling Pathway (GO:0050847)	45201	0.303569	0.656029	0	0	2.01953	2.40757	YAP1;UBR5
Protein Kinase C-activating G Protein-Coupled Receptor Signaling Pathway (GO:0007205)	45201	0.303569	0.656029	0	0	2.01953	2.40757	GAP43;PARD3
Protein Prenylation (GO:0018342)	45201	0.303569	0.656029	0	0	2.01953	2.40757	PLPP6;CHML
rRNA Base Methylation (GO:0070475)	45201	0.303569	0.656029	0	0	2.01953	2.40757	EMG1;NOP2
Receptor-Mediated Endocytosis Of Virus By Host Cell (GO:0019065)	45201	0.303569	0.656029	0	0	2.01953	2.40757	PIKFYVE;EPS15
Regulation Of Chromatin Binding (GO:0035561)	45201	0.303569	0.656029	0	0	2.01953	2.40757	CDT1;WAPL
Small Nucleolar Ribonucleoprotein Complex Assembly (GO:0000491)	45201	0.303569	0.656029	0	0	2.01953	2.40757	TNIP1;TAF9
snRNA Transcription By RNA Polymerase II (GO:0042795)	45201	0.303569	0.656029	0	0	2.01953	2.40757	ICE1;ZC3H8
Steroid Hormone Mediated Signaling Pathway (GO:0043401)	45201	0.303569	0.656029	0	0	2.01953	2.40757	MED1;CALCOCO1
Regulation Of NIK/NF-kappaB Signaling (GO:1901222)	30621	0.304959	0.658665	0	0	1.23476	1.46637	NFAT5;DLG1;DDX3X;ZC3H12A;TRIP6;MKRN2;PDCD4;EP300;TERF2IP;SASH1;NR3C2
Positive Regulation Of Cell Population Proliferation (GO:0008284)	57/483	0.310164	0.669313	0	0	1.08251	1.26725	CDKN1A;CDCA7L;KIF14;HNRNPU;ASH2L;IRS2;FOXM1;MECP2;HMGN5;MYC;SOX4;MEF2C;SMARCC1;TIPIN;TSC22D1;CEP131;RPS6;CCDC117;OXSR1;SIRT1;POU3F3;CDC25B;SAPCD2;PHIP;KIF20B;EAPP;YAP1;KMT2D;HDAC1;MAZ;DOT1L;NOP2;TTK;BICRA;PAK1;DDRGK1;NACC1;HMOX1;MARCHF7;STX4;TBX1;SRPK2;MAP3K3;TCF7L2;NPM1;STAT1;CNBP;CDC7;NAP1L1;SMARCA4;TJP1;MLXIPL;FER;PRC1;MDM2;CEP43;NES
Positive Regulation Of Fat Cell Differentiation (GO:0045600)	18445	0.310585	0.669313	0	0	1.31544	1.53814	SYAP1;ZC3H12A;ASXL2;SOX13;HNRNPU;SIX1;RREB1
Regulation Of Interferon-Beta Production (GO:0032648)	18445	0.310585	0.669313	0	0	1.31544	1.53814	YY1;HSP90AA1;MORC3;MAVS;DDX3X;TRAF3;RIOK3
tRNA Processing (GO:0008033)	18445	0.310585	0.669313	0	0	1.31544	1.53814	PUS3;METTL2B;SSB;NSUN2;C2ORF49;TRNT1;TSEN54
Positive Regulation Of Neuron Projection Development (GO:0010976)	33939	0.312695	0.673483	0	0	1.21232	1.40935	SNX3;SETX;KIDINS220;DPYSL3;DHX36;RAPGEF1;DAB2IP;EP300;RAPGEF2;ARHGAP35;DBN1;MARK2
Branching Morphogenesis Of An Epithelial Tube (GO:0048754)	15493	0.314977	0.675585	0	0	1.34668	1.55576	PAK1;SALL1;MYC;SIX1;PKD2;GLI2
Positive Regulation Of Neuron Differentiation (GO:0045666)	15493	0.314977	0.675585	0	0	1.34668	1.55576	MEF2C;IMPACT;ZEB1;ARHGEF2;TCF3;ECT2
Regulation Of Axonogenesis (GO:0050770)	15493	0.314977	0.675585	0	0	1.34668	1.55576	PAK1;SIPA1L1;KIF13B;PAK2;ARHGAP35;MARK2
Negative Regulation Of Cellular Catabolic Process (GO:0031330)	24716	0.316701	0.675585	0	0	1.25396	1.4418	RUBCN;KDM4A;TLK2;FOXK2;TAB3;FOXK1;TAB2;EIF4G3;EIF4G1
T-helper Cell Differentiation (GO:0042093)	43160	0.31829	0.675585	0	0	1.61572	1.84966	KMT2A;ZFPM1;MEN1
Cardiac Atrium Morphogenesis (GO:0003209)	43160	0.31829	0.675585	0	0	1.61572	1.84966	BMPR2;GATA4;ZFPM1
Endothelial Cell Proliferation (GO:0001935)	43160	0.31829	0.675585	0	0	1.61572	1.84966	DLG1;BMPR2;HMOX1
Epithelial Cell Development (GO:0002064)	43160	0.31829	0.675585	0	0	1.61572	1.84966	RILPL1;SIPA1L3;EXPH5
Excitatory Postsynaptic Potential (GO:0060079)	43160	0.31829	0.675585	0	0	1.61572	1.84966	MEF2C;FOXM1;RAB3GAP1
Melanosome Localization (GO:0032400)	43160	0.31829	0.675585	0	0	1.61572	1.84966	BLOC1S3;SHROOM2;RAB11A
Negative Regulation Of Amyloid Precursor Protein Catabolic Process (GO:1902992)	43160	0.31829	0.675585	0	0	1.61572	1.84966	RTN1;BIN1;RTN4
Negative Regulation Of Nervous System Development (GO:0051961)	43160	0.31829	0.675585	0	0	1.61572	1.84966	MBD1;PAX6;HOOK3
Neuromuscular Process (GO:0050905)	43160	0.31829	0.675585	0	0	1.61572	1.84966	DCTN1;UBA5;MYCBP2
Neuromuscular Synaptic Transmission (GO:0007274)	43160	0.31829	0.675585	0	0	1.61572	1.84966	DTNA;KIF1B;ERC1
Positive Regulation Of Cation Transmembrane Transport (GO:1904064)	43160	0.31829	0.675585	0	0	1.61572	1.84966	NOS1AP;FLNA;ANK3
Positive Regulation Of Cyclin-Dependent Protein Kinase Activity (GO:1904031)	43160	0.31829	0.675585	0	0	1.61572	1.84966	PSRC1;MAPRE3;PKD2
Positive Regulation Of Extracellular Matrix Organization (GO:1903055)	43160	0.31829	0.675585	0	0	1.61572	1.84966	RB1;CLASP1;CLASP2
Positive Regulation Of Focal Adhesion Assembly (GO:0051894)	43160	0.31829	0.675585	0	0	1.61572	1.84966	TSC1;FERMT2;MAP4K4
Positive Regulation Of Nervous System Process (GO:0031646)	43160	0.31829	0.675585	0	0	1.61572	1.84966	PARD3;DICER1;TPPP
Regulation Of DNA Damage Checkpoint (GO:2000001)	43160	0.31829	0.675585	0	0	1.61572	1.84966	THOC1;BRCA1;CCAR2
Regulation Of Epidermal Cell Differentiation (GO:0045604)	43160	0.31829	0.675585	0	0	1.61572	1.84966	ROCK2;MAFG;SGPP1
Regulation Of Oxidative Stress-Induced Intrinsic Apoptotic Signaling Pathway (GO:1902175)	43160	0.31829	0.675585	0	0	1.61572	1.84966	SFPQ;MAPK7;SIRT1
Regulation Of Protein Neddylation (GO:2000434)	43160	0.31829	0.675585	0	0	1.61572	1.84966	DCUN1D5;DCUN1D4;COPS7A
Response To Axon Injury (GO:0048678)	43160	0.31829	0.675585	0	0	1.61572	1.84966	GAP43;DPYSL3;MAPK8IP3
Cellular Response To Glucose Stimulus (GO:0071333)	12540	0.318583	0.675585	0	0	1.39303	1.59345	MLXIPL;TRA2B;PRKACA;RAB11FIP2;SOX4
Embryonic Limb Morphogenesis (GO:0030326)	12540	0.318583	0.675585	0	0	1.39303	1.59345	NIPBL;CREBBP;SALL1;HDAC1;OXSR1
Organophosphate Biosynthetic Process (GO:0090407)	12540	0.318583	0.675585	0	0	1.39303	1.59345	ITPKC;PIP5K1A;IP6K1;DCK;GPHN
Regulation Of Metal Ion Transport (GO:0010959)	12540	0.318583	0.675585	0	0	1.39303	1.59345	PER1;STIM1;EPB41;WNK1;ANK3
Camera-Type Eye Development (GO:0043010)	46113	0.320483	0.677749	0	0	1.46893	1.67153	SHROOM2;CEP290;NES;RAB3GAP1
Protein Targeting To Lysosome (GO:0006622)	46113	0.320483	0.677749	0	0	1.46893	1.67153	ZFYVE16;HGS;PIK3R4;GCC2
Regulation Of Cardiac Muscle Cell Contraction (GO:0086004)	46113	0.320483	0.677749	0	0	1.46893	1.67153	DSP;CAMK2D;DLG1;PKP2
Regulation Of Epidermal Growth Factor-Activated Receptor Activity (GO:0007176)	46113	0.320483	0.677749	0	0	1.46893	1.67153	ZGPAT;NCK2;CBL;SOCS6
Regulation Of Myeloid Cell Differentiation (GO:0045637)	46113	0.320483	0.677749	0	0	1.46893	1.67153	HOXA9;MEF2C;RBM15;EIF6
Chordate Embryonic Development (GO:0043009)	21763	0.322808	0.68229	0	0	1.26755	1.43321	KIAA1217;TBX1;FLCN;STIL;SIX4;CHD7;BRCA1;PKD2
Positive Regulation Of Protein Secretion (GO:0050714)	28034	0.3257	0.688026	0	0	1.22441	1.37352	TCF7L2;GOLPH3;EXOC7;IRS2;FRMD4A;PTPN23;APBB1;SOX4;CD2AP;EXPH5
Regulation Of Peptidyl-Serine Phosphorylation (GO:0033135)	34304	0.326187	0.688677	0	0	1.19728	1.3413	MLXIPL;HSP90AA1;PAK1;NSD1;DOCK7;ARAF;NCK2;TNKS1BP1;RAF1;HDAC6;NCK1;EIF4G1
Negative Regulation Of MAP Kinase Activity (GO:0043407)	18810	0.329024	0.694286	0	0	1.28547	1.42896	DNAJA1;PTPN1;PRKCD;DAB2IP;PDCD4;DUSP16;ANKS1B
Regulation Of Kinase Activity (GO:0043549)	31352	0.333294	0.702911	0	0	1.20125	1.31985	RB1;RBL2;VAC14;SLC9A3R1;MRE11;HNRNPU;ANKRD54;IRS2;NBN;MAPT;ECT2
Positive Regulation Of Receptor-Mediated Endocytosis (GO:0048260)	15858	0.335257	0.706663	0	0	1.31021	1.43187	DAB2;HNRNPK;ANXA2;TBC1D5;FMR1;CBL
Negative Regulation Of Transmembrane Receptor Protein Serine/Threonine Kinase Signaling Pathway (GO:0090101)	14/111	0.337836	0.711711	0	0	1.16644	1.26581	ZNF451;HDAC1;ARID4A;ARID4B;LEMD3;ING1;SIRT1;SPART;BRMS1;PRDM16;STUB1;SUDS3;RBBP7;BCL9L
Dendrite Morphogenesis (GO:0048813)	12905	0.341297	0.712345	0	0	1.34652	1.44751	MEF2A;MAP2;MINK1;TAOK2;DIP2A
Liver Development (GO:0001889)	12905	0.341297	0.712345	0	0	1.34652	1.44751	PHF1;CEBPG;LSR;PKD2;GFER
Positive Regulation Of Cell Development (GO:0010720)	12905	0.341297	0.712345	0	0	1.34652	1.44751	SPEN;NUMBL;NIBAN2;SNW1;NAP1L1
Negative Regulation Of Response To External Stimulus (GO:0032102)	18/146	0.343388	0.712345	0	0	1.13658	1.21488	RB1;ILRUN;MACIR;PARP1;TRAF3IP1;PRKCD;CASK;TRAFD1;KLF4;YWHAZ;AURKB;FXR1;MAPK7;SELENOS;PCBP2;OTULIN;LYAR;PTPN2
Cell Part Morphogenesis (GO:0032990)	45232	0.346042	0.712345	0	0	1.79503	1.90488	PACSIN2;MFF
Central Nervous System Neuron Axonogenesis (GO:0021955)	45232	0.346042	0.712345	0	0	1.79503	1.90488	HSP90AA1;MYCBP2
Central Nervous System Projection Neuron Axonogenesis (GO:0021952)	45232	0.346042	0.712345	0	0	1.79503	1.90488	MYCBP2;GLI2
Endoplasmic Reticulum Membrane Organization (GO:0090158)	45232	0.346042	0.712345	0	0	1.79503	1.90488	VAPB;RTN4
Epithelial Cell-Cell Adhesion (GO:0090136)	45232	0.346042	0.712345	0	0	1.79503	1.90488	CAMSAP3;DSP
Erythrocyte Development (GO:0048821)	45232	0.346042	0.712345	0	0	1.79503	1.90488	MED1;LYAR
Lysosomal Microautophagy (GO:0016237)	45232	0.346042	0.712345	0	0	1.79503	1.90488	ATG16L1;ATG2B
Melanocyte Differentiation (GO:0030318)	45232	0.346042	0.712345	0	0	1.79503	1.90488	USP13;MEF2C
Negative Regulation Of Cell Division (GO:0051782)	45232	0.346042	0.712345	0	0	1.79503	1.90488	BLM;MYC
Negative Regulation Of Glucose Transmembrane Transport (GO:0010829)	45232	0.346042	0.712345	0	0	1.79503	1.90488	SELENOS;GRB10
Negative Regulation Of Myotube Differentiation (GO:0010832)	45232	0.346042	0.712345	0	0	1.79503	1.90488	HDAC5;HDAC1
Negative Regulation Of Potassium Ion Transmembrane Transport (GO:1901380)	45232	0.346042	0.712345	0	0	1.79503	1.90488	BIN1;OXSR1
Nucleotide-Binding Oligomerization Domain Containing Signaling Pathway (GO:0070423)	45232	0.346042	0.712345	0	0	1.79503	1.90488	OTULIN;MAP3K7
Phagosome-Lysosome Fusion (GO:0090385)	45232	0.346042	0.712345	0	0	1.79503	1.90488	PIKFYVE;RAB34
Phosphatidylinositol-3-Phosphate Biosynthetic Process (GO:0036092)	45232	0.346042	0.712345	0	0	1.79503	1.90488	PIK3R4;PIK3C2A
Positive Regulation Of Branching Involved In Ureteric Bud Morphogenesis (GO:0090190)	45232	0.346042	0.712345	0	0	1.79503	1.90488	SIX4;SIX1
Positive Regulation Of Protein Maturation (GO:1903319)	45232	0.346042	0.712345	0	0	1.79503	1.90488	BAG2;SOX4
Positive Regulation Of Pseudopodium Assembly (GO:0031274)	45232	0.346042	0.712345	0	0	1.79503	1.90488	CDC42EP4;CDC42EP1
Positive Regulation Of Vascular Permeability (GO:0043117)	45232	0.346042	0.712345	0	0	1.79503	1.90488	TJP1;OCLN
Purine Ribonucleoside Monophosphate Biosynthetic Process (GO:0009168)	45232	0.346042	0.712345	0	0	1.79503	1.90488	AMPD2;PAICS
Purine Ribonucleoside Monophosphate Metabolic Process (GO:0009167)	45232	0.346042	0.712345	0	0	1.79503	1.90488	AMPD2;NT5C2
Regulation Of Actin Filament Depolymerization (GO:0030834)	45232	0.346042	0.712345	0	0	1.79503	1.90488	LIMA1;MTPN
Regulation Of Endosome Size (GO:0051036)	45232	0.346042	0.712345	0	0	1.79503	1.90488	RAB11A;BORCS5
Regulation Of Fatty Acid Metabolic Process (GO:0019217)	45232	0.346042	0.712345	0	0	1.79503	1.90488	NCOR1;EIF6
Regulation Of Leukocyte Cell-Cell Adhesion (GO:1903037)	45232	0.346042	0.712345	0	0	1.79503	1.90488	WNK1;MIA3
Regulation Of Microtubule-Based Movement (GO:0060632)	45232	0.346042	0.712345	0	0	1.79503	1.90488	MAP2;HDAC6
Regulation Of Protein K63-linked Ubiquitination (GO:1900044)	45232	0.346042	0.712345	0	0	1.79503	1.90488	DDX3X;SASH1
Regulation Of Protein Exit From Endoplasmic Reticulum (GO:0070861)	45232	0.346042	0.712345	0	0	1.79503	1.90488	SAR1A;GCC2
Regulation Of Pseudopodium Assembly (GO:0031272)	45232	0.346042	0.712345	0	0	1.79503	1.90488	CDC42EP4;CDC42EP1
Regulation Of Response To Oxidative Stress (GO:1902882)	45232	0.346042	0.712345	0	0	1.79503	1.90488	HEBP2;MACROH2A1
Retinoic Acid Receptor Signaling Pathway (GO:0048384)	45232	0.346042	0.712345	0	0	1.79503	1.90488	TBX1;SNW1
Skeletal Muscle Fiber Development (GO:0048741)	45232	0.346042	0.712345	0	0	1.79503	1.90488	PPP3CA;SIX1
Telomere Maintenance In Response To DNA Damage (GO:0043247)	45232	0.346042	0.712345	0	0	1.79503	1.90488	TERF2IP;TFIP11
Cell Surface Receptor Signaling Pathway Involved In Cell-Cell Signaling (GO:1905114)	46478	0.346646	0.712345	0	0	1.40498	1.48851	DDX3X;CSNK1A1;STRN;FERMT2
In Utero Embryonic Development (GO:0001701)	46478	0.346646	0.712345	0	0	1.40498	1.48851	FLCN;STIL;CHD7;PKD2
Iron-Sulfur Cluster Assembly (GO:0016226)	46478	0.346646	0.712345	0	0	1.40498	1.48851	BOLA2;BOLA1;MMS19;CIAPIN1
Metallo-Sulfur Cluster Assembly (GO:0031163)	46478	0.346646	0.712345	0	0	1.40498	1.48851	BOLA2;BOLA1;MMS19;CIAPIN1
Myeloid Cell Development (GO:0061515)	46478	0.346646	0.712345	0	0	1.40498	1.48851	MED1;ANXA2;FLNA;LYAR
Peptidyl-Lysine Methylation (GO:0018022)	46478	0.346646	0.712345	0	0	1.40498	1.48851	SETD2;EHMT2;EHMT1;KMT5A
Positive Regulation Of TORC1 Signaling (GO:1904263)	46478	0.346646	0.712345	0	0	1.40498	1.48851	OTUD5;FLCN;SIK3;WAC
Positive Regulation Of Nitric Oxide Biosynthetic Process (GO:0045429)	46478	0.346646	0.712345	0	0	1.40498	1.48851	HSP90AA1;NOS1AP;PKD2;KLF4
Regulation Of SMAD Protein Signal Transduction (GO:0060390)	46478	0.346646	0.712345	0	0	1.40498	1.48851	NUP93;DAB2;BMPR2;SH2B1
Negative Regulation Of Response To Stimulus (GO:0048585)	19176	0.34762	0.713585	0	0	1.25684	1.32803	BRAP;PTPN1;MAPK7;CASK;SMCR8;KLF4;SIRT1
Regulation Of Proteolysis (GO:0030162)	19176	0.34762	0.713585	0	0	1.25684	1.32803	BAG6;DNAJC1;ASPH;TRAF3;PLK1;STUB1;HDAC6
DNA Catabolic Process (GO:0006308)	43525	0.349921	0.713743	0	0	1.51465	1.59046	CECR2;SETMAR;DICER1
Embryonic Digestive Tract Development (GO:0048566)	43525	0.349921	0.713743	0	0	1.51465	1.59046	NIPBL;SALL1;GLI2
Negative Regulation Of Peptidyl-Serine Phosphorylation (GO:0033137)	43525	0.349921	0.713743	0	0	1.51465	1.59046	MLXIPL;NCK2;NCK1
Negative Regulation Of Protein Dephosphorylation (GO:0035308)	43525	0.349921	0.713743	0	0	1.51465	1.59046	ENSA;PPP1R8;MASTL
Positive Regulation Of calcineurin-NFAT Signaling Cascade (GO:0070886)	43525	0.349921	0.713743	0	0	1.51465	1.59046	PPP3CA;PTBP1;CHERP
Positive Regulation Of Calcineurin-Mediated Signaling (GO:0106058)	43525	0.349921	0.713743	0	0	1.51465	1.59046	PPP3CA;PTBP1;CHERP
Protein Heterooligomerization (GO:0051291)	43525	0.349921	0.713743	0	0	1.51465	1.59046	CPSF7;ZNF746;PKD2
Regulation Of Autophagy Of Mitochondrion (GO:1903146)	43525	0.349921	0.713743	0	0	1.51465	1.59046	USP36;HDAC6;SREBF2
Regulation Of Early Endosome To Late Endosome Transport (GO:2000641)	43525	0.349921	0.713743	0	0	1.51465	1.59046	SNX3;DAB2;PTPN23
Regulation Of Lymphocyte Differentiation (GO:0045619)	43525	0.349921	0.713743	0	0	1.51465	1.59046	XRCC6;METTL3;ZFP36L2
snRNA Processing (GO:0016180)	43525	0.349921	0.713743	0	0	1.51465	1.59046	INTS12;TUT1;INTS9
tRNA Metabolic Process (GO:0006399)	43525	0.349921	0.713743	0	0	1.51465	1.59046	GTF3C1;SSB;DICER1
Small GTPase Mediated Signal Transduction (GO:0007264)	14/112	0.350421	0.714384	0	0	1.15447	1.2106	RB1;BRAP;USP8;CDKN1A;BCR;SHTN1;CCDC88A;ORC3;RAPGEF1;RAPGEF2;SOS1;TP53;RAPGEF6;SOS2
Positive Regulation Of Transmembrane Receptor Protein Serine/Threonine Kinase Signaling Pathway (GO:0090100)	35034	0.353528	0.720337	0	0	1.1683	1.21479	NUP93;FLCN;CREBBP;DAB2;BMPR2;SNW1;NUMA1;EP300;UBE2O;TTK;MEN1;SH2B1
Regulation Of Transport (GO:0051049)	16224	0.355678	0.724334	0	0	1.27566	1.31869	DNAJA1;YRDC;EPB41;ICA1L;GAPVD1;RAB11A
Regulation Of TOR Signaling (GO:0032006)	28764	0.356006	0.724618	0	0	1.18827	1.22725	FLCN;GOLPH3;ARAF;TSC2;TSC1;SMCR8;RICTOR;LAMTOR1;FAM83D;SIRT1
Negative Regulation Of Viral Process (GO:0048525)	22494	0.357226	0.726719	0	0	1.21958	1.25541	SRPK2;ILF3;MAVS;TNIP1;STAT1;LARP7;ZC3HAV1;N4BP1
Transmembrane Receptor Protein Serine/Threonine Kinase Signaling Pathway (GO:0007178)	16/130	0.358745	0.729422	0	0	1.13422	1.16274	DDX5;USP15;BMPR2;ZFYVE9;USP9X;PXN;SIRT1;NUP93;FAM83G;ZMIZ1;HIVEP1;PDCD4;ZYX;STUB1;MAP3K7;FERMT2
Interstrand Cross-Link Repair (GO:0036297)	13271	0.364118	0.738399	0	0	1.30301	1.3164	RAD51AP1;FANCI;ERCC6L2;MCM9;NUCKS1
Lytic Vacuole Organization (GO:0080171)	13271	0.364118	0.738399	0	0	1.30301	1.3164	VPS18;HOOK1;HOOK3;LAMTOR1;PI4KB
Negative Regulation Of Protein Kinase B Signaling (GO:0051898)	13271	0.364118	0.738399	0	0	1.30301	1.3164	FLCN;SLC9A3R1;TSC2;SIRT1;NOP53
Regulation Of Peptidyl-Threonine Phosphorylation (GO:0010799)	13271	0.364118	0.738399	0	0	1.30301	1.3164	PARD3;PLK1;WNK3;TNKS1BP1;EIF4G1
tRNA Methylation (GO:0030488)	13271	0.364118	0.738399	0	0	1.30301	1.3164	METTL2B;NSUN2;BCDIN3D;TRMT44;TRMT1L
Negative Regulation Of Cysteine-Type Endopeptidase Activity (GO:2000117)	19541	0.366327	0.742486	0	0	1.22944	1.23464	CAST;USP47;DDX3X;XIAP;RAF1;KLF4;SH3RF1
Regulation Of Protein Catabolic Process (GO:0042176)	15/122	0.367045	0.74355	0	0	1.13283	1.1354	APC2;HSP90AA1;TMF1;DAB2IP;FOXO1;DCAF1;SNX3;APC;HGS;CHEK2;WDR91;MDM2;FLNA;PRKACA;FAM83D
Hematopoietic Progenitor Cell Differentiation (GO:0002244)	46844	0.372838	0.752909	0	0	1.34636	1.32834	PRRC2C;MLLT3;TP53;MLF1
Negative Regulation Of Wound Healing (GO:0061045)	46844	0.372838	0.752909	0	0	1.34636	1.32834	CASK;PHLDB2;CLASP1;CLASP2
Positive Regulation Of Nitric Oxide Metabolic Process (GO:1904407)	46844	0.372838	0.752909	0	0	1.34636	1.32834	HSP90AA1;NOS1AP;PKD2;KLF4
Protein Localization To Golgi Apparatus (GO:0034067)	46844	0.372838	0.752909	0	0	1.34636	1.32834	GOLPH3;GCC2;BICD2;OPTN
Regulation Of Chemotaxis (GO:0050920)	46844	0.372838	0.752909	0	0	1.34636	1.32834	YTHDF1;MYCBP2;STX4;PTPN2
Regulation Of Sodium Ion Transmembrane Transport (GO:1902305)	46844	0.372838	0.752909	0	0	1.34636	1.32834	CAMK2D;DLG1;SLMAP;UTRN
I-kappaB kinase/NF-kappaB Signaling (GO:0007249)	16589	0.376179	0.758861	0	0	1.24288	1.21515	ROCK2;DAB2IP;ERC1;TANK;MAP3K7;NFKB2
Regulation Of Apoptotic Signaling Pathway (GO:2001233)	16589	0.376179	0.758861	0	0	1.24288	1.21515	RB1;ING5;TRAF7;MAZ;DAB2IP;GATA4
Regulation Of Endothelial Cell Migration (GO:0010594)	32448	0.376654	0.759421	0	0	1.15426	1.12705	BCAS3;SP100;BMPR2;ZNF580;ROCK2;ZC3H12A;ABL1;DAB2IP;PRKCA;SASH1;BCAR1
Positive Regulation Of DNA-binding Transcription Factor Activity (GO:0051091)	29/246	0.378785	0.763318	0	0	1.08012	1.04857	ATF2;HDAC5;MTPN;CRTC2;CRTC1;CEBPG;IL1RAP;MTDH;DDRGK1;HSF1;DVL2;EP300;RIPK1;TP53BP1;ERC1;MAP3K7;PPARGC1B;NPM1;TAF12;RNF25;SMARCA4;PSMA6;FER;MAVS;JMY;TERF2IP;ARHGEF2;TCF3;HSPA1B
Positive Regulation Of Epithelial Cell Proliferation (GO:0050679)	15/123	0.379335	0.763533	0	0	1.12228	1.08786	YAP1;TBX1;TCF7L2;BMPR2;ZNF580;STXBP4;HMGB2;PRKCA;OXSR1;SIRT1;RTN4;MYC;SRSF6;RREB1;MEN1
Regulation Of Hydrolase Activity (GO:0051336)	26177	0.381218	0.763533	0	0	1.1728	1.13103	WRN;SIPA1L1;FGD6;DAB2IP;RAPGEF6;FGD1;RAB3GAP1;TBC1D10B;ARHGAP12
Fc-gamma Receptor Signaling Pathway Involved In Phagocytosis (GO:0038096)	43891	0.381379	0.763533	0	0	1.42548	1.3741	PAK1;PRKCE;PRKCD
Endoplasmic Reticulum Calcium Ion Homeostasis (GO:0032469)	43891	0.381379	0.763533	0	0	1.42548	1.3741	CAMK2D;PML;TMCO1
Myoblast Differentiation (GO:0045445)	43891	0.381379	0.763533	0	0	1.42548	1.3741	RB1;TCF7L2;DDX5
Negative Regulation Of Cytokine Production Involved In Inflammatory Response (GO:1900016)	43891	0.381379	0.763533	0	0	1.42548	1.3741	MACIR;ZC3H12A;PDCD4
Negative Regulation Of Protein Localization To Cell Periphery (GO:1904376)	43891	0.381379	0.763533	0	0	1.42548	1.3741	DAB2;SAPCD2;PPFIA1
Positive Regulation Of Lipid Catabolic Process (GO:0050996)	43891	0.381379	0.763533	0	0	1.42548	1.3741	PRKCD;IRS2;FLNB
Positive Regulation Of Protein Processing (GO:0010954)	43891	0.381379	0.763533	0	0	1.42548	1.3741	ANXA2;BAG2;MYH9
Protein Deacylation (GO:0035601)	43891	0.381379	0.763533	0	0	1.42548	1.3741	HDAC1;SIRT1;HDAC6
Regulation Of Calcium Ion Transmembrane Transport (GO:1903169)	43891	0.381379	0.763533	0	0	1.42548	1.3741	DIAPH1;CAMK2D;NOS1AP
Regulation Of Protein Localization To Cell Periphery (GO:1904375)	43891	0.381379	0.763533	0	0	1.42548	1.3741	PLK1;SPTBN1;VTI1B
Epidermal Cell Differentiation (GO:0009913)	19906	0.385098	0.763533	0	0	1.20322	1.14818	DSP;BCR;PPP3CA;MED1;HDAC1;PIP5K1A;TGM3
Negative Regulation Of Protein Catabolic Process (GO:0042177)	19906	0.385098	0.763533	0	0	1.20322	1.14818	SNX3;ANXA2;SNRNP70;DAB2IP;FLNA;MARCHF7;PSMF1
Protein K63-linked Ubiquitination (GO:0070534)	19906	0.385098	0.763533	0	0	1.20322	1.14818	HECTD1;RNF213;TRAF3;UBE2S;ZFP91;UBE2O;STUB1
Muscle Tissue Development (GO:0060537)	13636	0.386964	0.763533	0	0	1.26222	1.19838	SVIL;MEF2C;SIX4;SIX1;VRK3
Negative Regulation Of Smooth Muscle Cell Proliferation (GO:0048662)	13636	0.386964	0.763533	0	0	1.26222	1.19838	CDKN1A;MEF2C;BMPR2;PDCD4;HMOX1
Type I Interferon-Mediated Signaling Pathway (GO:0060337)	13636	0.386964	0.763533	0	0	1.26222	1.19838	SP100;MAVS;STAT1;TRAF3;TANK
MyD88-dependent Toll-Like Receptor Signaling Pathway (GO:0002755)	45262	0.387615	0.763533	0	0	1.61544	1.53102	TNIP1;MAP3K7
Adipose Tissue Development (GO:0060612)	45262	0.387615	0.763533	0	0	1.61544	1.53102	SH3PXD2B;ZNF516
Adult Locomotory Behavior (GO:0008344)	45262	0.387615	0.763533	0	0	1.61544	1.53102	TSC1;PUM1
Axonal Fasciculation (GO:0007413)	45262	0.387615	0.763533	0	0	1.61544	1.53102	ARHGAP35;RTN4
Cardiac Right Ventricle Morphogenesis (GO:0003215)	45262	0.387615	0.763533	0	0	1.61544	1.53102	GATA4;SOX4
Cell-Cell Junction Maintenance (GO:0045217)	45262	0.387615	0.763533	0	0	1.61544	1.53102	TJP1;FERMT2
Epithelial Cell Morphogenesis (GO:0003382)	45262	0.387615	0.763533	0	0	1.61544	1.53102	RILPL1;SIPA1L3
Exonucleolytic Catabolism Of Deadenylated mRNA (GO:0043928)	45262	0.387615	0.763533	0	0	1.61544	1.53102	EXOSC2;DCP2
Negative Regulation By Host Of Viral Transcription (GO:0043922)	45262	0.387615	0.763533	0	0	1.61544	1.53102	TFAP4;HDAC1
Negative Regulation Of Cardiac Muscle Hypertrophy (GO:0010614)	45262	0.387615	0.763533	0	0	1.61544	1.53102	LMNA;FOXO1
Negative Regulation Of Epidermal Growth Factor-Activated Receptor Activity (GO:0007175)	45262	0.387615	0.763533	0	0	1.61544	1.53102	ZGPAT;SOCS6
Negative Regulation Of Stem Cell Differentiation (GO:2000737)	45262	0.387615	0.763533	0	0	1.61544	1.53102	HNRNPU;ZFP36L2
Negative Regulation Of Voltage-Gated Calcium Channel Activity (GO:1901386)	45262	0.387615	0.763533	0	0	1.61544	1.53102	PPP3CA;FMR1
Positive Regulation Of ERAD Pathway (GO:1904294)	45262	0.387615	0.763533	0	0	1.61544	1.53102	BAG6;USP13
Positive Regulation Of T Cell Chemotaxis (GO:0010820)	45262	0.387615	0.763533	0	0	1.61544	1.53102	WNK1;OXSR1
Positive Regulation Of Insulin Receptor Signaling Pathway (GO:0046628)	45262	0.387615	0.763533	0	0	1.61544	1.53102	SORBS1;SIRT1
Positive Regulation Of Myeloid Leukocyte Mediated Immunity (GO:0002888)	45262	0.387615	0.763533	0	0	1.61544	1.53102	MAVS;STX4
Positive Regulation Of Protein Localization To Cell Surface (GO:2000010)	45262	0.387615	0.763533	0	0	1.61544	1.53102	MAP1A;STX4
Positive Regulation Of Sodium Ion Transmembrane Transporter Activity (GO:2000651)	45262	0.387615	0.763533	0	0	1.61544	1.53102	WNK3;ANK3
Protein Heterotetramerization (GO:0051290)	45262	0.387615	0.763533	0	0	1.61544	1.53102	CPSF7;PKD2
Pseudouridine Synthesis (GO:0001522)	45262	0.387615	0.763533	0	0	1.61544	1.53102	PUS3;PUS7
Regulation Of SNARE Complex Assembly (GO:0035542)	45262	0.387615	0.763533	0	0	1.61544	1.53102	VPS18;VPS8
Regulation Of T Cell Differentiation In Thymus (GO:0033081)	45262	0.387615	0.763533	0	0	1.61544	1.53102	ZC3H8;GLI2
Regulation Of Lymphocyte Migration (GO:2000401)	45262	0.387615	0.763533	0	0	1.61544	1.53102	STK10;MIA3
Regulation Of Retinoic Acid Receptor Signaling Pathway (GO:0048385)	45262	0.387615	0.763533	0	0	1.61544	1.53102	ASXL1;SNW1
Response To Muramyl Dipeptide (GO:0032495)	45262	0.387615	0.763533	0	0	1.61544	1.53102	VIM;CHMP5
Endoplasmic Reticulum To Golgi Vesicle-Mediated Transport (GO:0006888)	14/115	0.388627	0.765134	0	0	1.11999	1.05854	RAB1A;COPA;SAR1A;SEC16A;GOSR2;MIA2;MIA3;ARCN1;SPAST;VAPB;RAB29;TRIP11;GOPC;COPG1
Regulation Of Vesicle-Mediated Transport (GO:0060627)	32813	0.39125	0.769905	0	0	1.13939	1.06922	PTPN1;ZFYVE16;SNX17;RAB13;PACSIN2;TSC2;ABL2;STX4;ARFGAP3;RAB8A;RAB11A
Positive Regulation Of Cold-Induced Thermogenesis (GO:0120162)	36130	0.395153	0.776791	0	0	1.12736	1.04673	PER2;APC;PRDM16;CNOT3;ZNF516;HSF1;GRB10;EHMT1;PRKAB1;ADIPOR2;PPARGC1B;SMARCA4
Positive Regulation Of Protein-Containing Complex Assembly (GO:0031334)	36130	0.395153	0.776791	0	0	1.12736	1.04673	MAVS;CHAF1B;HSP90AA1;GNL3L;DDX3X;ICE1;DAB2IP;STUB1;TPPP;TP53;FERMT2;EIF4G1
Positive Regulation Of Blood Vessel Endothelial Cell Migration (GO:0043536)	16954	0.396703	0.778645	0	0	1.21174	1.12033	MAP3K3;HMOX1;PRKCA;PIK3C2A;SIRT1;JCAD
Regulation Of Fibroblast Proliferation (GO:0048145)	16954	0.396703	0.778645	0	0	1.21174	1.12033	CDKN1A;MORC3;MYC;DAB2IP;TP53;CDC73
Regulation Of Nervous System Development (GO:0051960)	16954	0.396703	0.778645	0	0	1.21174	1.12033	YAP1;FXR1;PER2;DOCK7;HMGB2;KIF14
Cellular Response To Hypoxia (GO:0071456)	26543	0.397538	0.779463	0	0	1.15412	1.06463	MYC;HP1BP3;LMNA;MDM2;HMOX1;STUB1;SIRT1;TP53;NOP53
Transforming Growth Factor Beta Receptor Signaling Pathway (GO:0007179)	26543	0.397538	0.779463	0	0	1.15412	1.06463	USP15;ZFYVE9;ZMIZ1;USP9X;PXN;ZYX;MAP3K7;SIRT1;FERMT2
RNA-mediated Gene Silencing (GO:0031047)	47209	0.398941	0.779463	0	0	1.29244	1.18767	HELZ;DICER1;PABPC1;TNRC6B
Chondrocyte Differentiation (GO:0002062)	47209	0.398941	0.779463	0	0	1.29244	1.18767	MEF2C;BMPR2;OXSR1;SOX6
Integrated Stress Response Signaling (GO:0140467)	47209	0.398941	0.779463	0	0	1.29244	1.18767	CREBZF;IMPACT;CEBPG;JUNB
Maintenance Of Blood-Brain Barrier (GO:0035633)	47209	0.398941	0.779463	0	0	1.29244	1.18767	TJP1;OCLN;WNK3;LSR
Morphogenesis Of An Epithelium (GO:0002009)	47209	0.398941	0.779463	0	0	1.29244	1.18767	SLC9A3R1;KDM2B;TRAF3IP1;ARHGAP12
Peptidyl-Tyrosine Dephosphorylation (GO:0035335)	47209	0.398941	0.779463	0	0	1.29244	1.18767	PTPN1;PTPN12;PTPN13;PTPN2
Response To Steroid Hormone (GO:0048545)	47209	0.398941	0.779463	0	0	1.29244	1.18767	YAP1;MED1;NR3C1;HSPA1B
Activation Of Protein Kinase Activity (GO:0032147)	29860	0.40208	0.785198	0	0	1.13787	1.03671	OSBPL8;CCDC88A;TPX2;PRKCD;TAOK2;KIF14;ZFP91;ECT2;MAP3K7;MARK2
Response To Peptide Hormone (GO:0043434)	20271	0.40389	0.788332	0	0	1.17808	1.06807	EIF2B4;EIF2B2;EIF6;ROCK2;STAT1;TSC1;SIRT1
Regulation Of Secretion By Cell (GO:1903530)	23590	0.409442	0.789207	0	0	1.15405	1.03052	MEF2C;DNAJC1;FMR1;RAB13;CASK;ARFIP1;STX4;RAB8A
Cellular Response To Type I Interferon (GO:0071357)	14001	0.409757	0.789207	0	0	1.2239	1.09195	SP100;MAVS;STAT1;TRAF3;TANK
Connective Tissue Development (GO:0061448)	14001	0.409757	0.789207	0	0	1.2239	1.09195	DDRGK1;SH3PXD2B;ZNF516;TRIP11;SOX6
Heart Looping (GO:0001947)	14001	0.409757	0.789207	0	0	1.2239	1.09195	MEF2C;STIL;DVL2;GATA4;PKD2
Negative Regulation Of Epithelial Cell Apoptotic Process (GO:1904036)	14001	0.409757	0.789207	0	0	1.2239	1.09195	YAP1;CAST;TCF7L2;MAPK7;MEN1
Positive Regulation Of Bone Mineralization (GO:0030501)	14001	0.409757	0.789207	0	0	1.2239	1.09195	MEF2C;BMPR2;SLC20A2;ATP2B1;OXSR1
Regulation Of Neurotransmitter Secretion (GO:0046928)	14001	0.409757	0.789207	0	0	1.2239	1.09195	VPS18;MEF2C;RIMS3;FMR1;CASK
Response To cAMP (GO:0051591)	14001	0.409757	0.789207	0	0	1.2239	1.09195	STAT1;AKAP9;RAPGEF1;RAPGEF2;PKD2
Tumor Necrosis Factor-Mediated Signaling Pathway (GO:0033209)	14001	0.409757	0.789207	0	0	1.2239	1.09195	STAT1;TRAF3;RIPK1;FOXO3;TP53
Positive Regulation Of Dendritic Spine Development (GO:0060999)	44256	0.412481	0.789207	0	0	1.34621	1.19215	FMR1;DHX36;DBN1
Positive Regulation Of Signal Transduction By P53 Class Mediator (GO:1901798)	44256	0.412481	0.789207	0	0	1.34621	1.19215	DDX5;MYC;RPL37
Purine Nucleotide Biosynthetic Process (GO:0006164)	44256	0.412481	0.789207	0	0	1.34621	1.19215	PRPSAP1;SLC4A7;NADK
Regulation Of Dendritic Spine Development (GO:0060998)	44256	0.412481	0.789207	0	0	1.34621	1.19215	MEF2C;FMR1;KIF1A
Regulation Of Neurotransmitter Transport (GO:0051588)	44256	0.412481	0.789207	0	0	1.34621	1.19215	MEF2C;FMR1;CASK
Regulation Of Transferase Activity (GO:0051338)	44256	0.412481	0.789207	0	0	1.34621	1.19215	PARP4;PINX1;SMG6
Positive Regulation Of Secretion By Cell (GO:1903532)	26908	0.413875	0.789207	0	0	1.13602	1.00219	GOLPH3;ANXA2;EXOC7;FRMD4A;APBB1;CLASP1;CD2AP;CLASP2;EXPH5
Cellular Response To Molecule Of Bacterial Origin (GO:0071219)	14/117	0.414331	0.789207	0	0	1.09812	0.967538	UPF1;MEF2C;HMGB2;DAB2IP;PPM1E;CDC73;SELENOS;PABPN1;TNIP1;ZC3H12A;PDCD4;VIM;GIT1;CHMP5
Positive Regulation Of Epithelial To Mesenchymal Transition (GO:0010718)	17319	0.417193	0.789207	0	0	1.18212	1.03341	TCF7L2;FOXC1;DAB2;ALX1;FERMT2;BCL9L
Regulation Of Epithelial Cell Proliferation (GO:0050678)	33543	0.420532	0.789207	0	0	1.11078	0.9622	YAP1;TBX1;TCF7L2;SIX4;UHRF1;MYC;DAB2IP;OXSR1;SRSF6;MCC;CDC73
Positive Regulation Of Cellular Metabolic Process (GO:0031325)	20637	0.422659	0.789207	0	0	1.15398	0.993793	CDKN1A;MORC3;PRKCE;ZC3H12A;RIPK1;SIRT1;TP53
Negative Regulation Of Peptidyl-Tyrosine Phosphorylation (GO:0050732)	11049	0.424848	0.789207	0	0	1.24266	1.06374	PRKCD;SH3BP5;SRCIN1;PTPN2
Positive Regulation Of Cell Communication (GO:0010647)	11049	0.424848	0.789207	0	0	1.24266	1.06374	RIMS3;PTPN23;ANK3;CDKN2AIP
Cellular Response To Salt (GO:1902075)	13/109	0.425301	0.789207	0	0	1.09396	0.935293	MEF2A;MEF2C;CAMK2D;ROCK2;PKD2;CDKN2AIP;ADD1;SSH1;PPP1R9B;ITPKC;ZC3H12A;HSF1;ECT2
Autophagosome Assembly (GO:0000045)	23955	0.426862	0.789207	0	0	1.13374	0.965142	RAB1A;NSFL1C;UBXN2B;ATG16L1;LRBA;TOM1;ATG13;ATG2B
Positive Regulation Of Cell Projection Organization (GO:0031346)	14/118	0.427211	0.789207	0	0	1.0875	0.924889	CARMIL1;NCOA2;KIDINS220;DAB2IP;ARHGAP35;SNX3;SETX;CUX1;DPYSL3;DVL2;RAPGEF1;EP300;RAPGEF2;MARK2
GTP Metabolic Process (GO:0046039)	41306	0.427972	0.789207	0	0	1.4685	1.24631	OPA1;IMPDH2
N-terminal Protein Amino Acid Modification (GO:0031365)	41306	0.427972	0.789207	0	0	1.4685	1.24631	NAA10;METAP2
[truncated: 1,851 more rows]

## Sheet: GO_Molecular_Function_
Term	Overlap	P-value	Adjusted P-value	Old P-value	Old Adjusted P-value	Odds Ratio	Combined Score	Genes
RNA Binding (GO:0003723)	480/1411	1.70916e-129	1.14001e-126	0	0	5.0436	1495.41	RPL4;RPL30;SLC4A1AP;RPL3;TES;RPL31;RPL34;RRP1;GPATCH1;HNRNPU;GPATCH4;HNRNPR;NOC2L;GPATCH8;RRP8;RRP9;ZC3H12C;ALKBH5;RAVER1;RAVER2;ZC3H12A;LUC7L;RPL37;DDX17;DDX18;SECISBP2;NGDN;DNTTIP2;DICER1;RC3H2;SND1;GTPBP4;FAM133B;DYNC1LI1;DDX39A;ZC3H11A;SARNP;NUP98;RPL26;RPL29;DUS3L;SLBP;MEPCE;NOLC1;BAZ2A;ZC3HAV1;GIGYF2;MTDH;LARP1;PPARGC1B;BTF3;PRPF38B;LARP7;PRRC2C;UPF3B;PA2G4;LARP4;H1-0;H1-3;LARP6;PRRC2B;H1-2…
Cadherin Binding (GO:0045296)	131/319	3.13817e-44	1.04658e-41	0	0	5.91867	592.874	TES;MRE11;RPL34;CTNND1;FNBP1L;BZW1;GOLGA3;BAIAP2L1;MPRIP;PPME1;TMPO;SH3GL1;CAST;USP8;TMOD3;MRTFB;SCRIB;ANK3;GAPVD1;SND1;CD2AP;HCFC1;ATXN2L;SHTN1;PKP2;PKP4;RPL29;TLN1;PHLDB2;MACF1;LRRC59;TXNDC9;ZC3HAV1;GIGYF2;RTN4;SLC9A3R2;CCNB2;SNX1;LARP1;SNX2;KLC2;BAG3;CALD1;PCBP1;COBLL1;PACSIN2;ARGLU1;SPTBN1;MARK2;ZC3H15;NIBAN2;PARVA;EEF2;PAICS;EHD1;ANLN;PPFIBP1;DLG1;EHD4;EIF5;HNRNPK;DIAPH3;DHX29;CC2D1A;BMPR2;D…
mRNA Binding (GO:0003729)	107/282	1.17705e-32	2.61698e-30	0	0	5.13781	377.73	SLC4A1AP;FMR1;EIF4A3;HNRNPU;HNRNPR;EDC3;TIAL1;ZC3H12C;EIF4ENIF1;ZC3H12A;LUC7L;DDX17;SRRM2;SECISBP2;METTL3;CIRBP;LARP4B;THOC2;RNF40;ATXN2L;CARHSP1;NCL;GEMIN5;NUP98;RPL26;TP53;SLBP;DDX5;RBM8A;YTHDC1;HNRNPLL;FXR1;ATXN2;LARP1;PCBP3;PCBP1;DHX36;PCBP2;TPR;N4BP1;CHTOP;CPSF7;ALYREF;LARP7;UPF3B;TDRD7;LARP4;PUM1;EIF2S2;LARP6;PUM2;HNRNPL;HNRNPM;HNRNPK;EIF6;FUBP3;FUBP1;HNRNPC;DCP1A;LSM14B;EIF4G3;DCP1B;EIF4G1…
DNA Binding (GO:0003677)	207/846	9.05836e-30	1.51048e-27	0	0	2.78313	186.118	ZNF174;ZNF292;JMJD1C;HNRNPU;SMC5;SMC6;TRIM28;MYC;ZC3H12A;SOX6;JUNB;MEF2A;TIPIN;MAP1S;SECISBP2;SOX13;SETMAR;RC3H2;SUB1;TFAM;ATF6;TP53;CGGBP1;TSHZ3;GATA4;RTF1;CDKN2AIP;NTHL1;PCBP1;DHX36;PCBP2;PRDM16;SURF6;ZNF148;PATZ1;LYAR;ZNF146;CDT1;CREBBP;XRCC6;SMARCA5;H1-0;H1-3;H1-2;SMARCA4;SETX;H1-4;POLA1;RPS27;FUBP3;FUBP1;RAD18;H2AX;TOP2A;FEN1;PHF1;CTCF;BRCA1;PQBP1;GLI2;MECP2;ZMYM3;ZMYM4;TEAD1;PARP4;PARP1;PAR…
Microtubule Binding (GO:0008017)	88/239	5.7029e-26	7.60767e-24	0	0	4.85973	282.478	NUMA1;FMR1;KIF14;KIF15;OPA1;KIF13A;KIF13B;NUSAP1;KIF1C;KIF21A;KIF1B;NEFM;KIF1A;GTSE1;CEP290;DLGAP5;CDK5RAP2;NDEL1;APC2;GAS2L3;DST;MAP1S;MTUS1;KIF23;HAUS6;KIF22;KIF7;KNSTRN;CKAP5;EML3;EML4;CLIP1;PSRC1;MAP7D3;STIM1;KIFC1;KIF16B;MAP1B;MAP1A;KIF2C;MAPRE3;KIF20A;ARHGEF2;MAPT;KIF20B;MAPRE1;MAPRE2;HDGFL3;MACF1;DCTN1;ABRAXAS2;CAMSAP1;HDAC6;SKA2;CAMSAP2;SPAST;RACGAP1;HAUS8;MAP2;KIF3A;KATNA1;MAP4;TPPP;FSD1…
Tubulin Binding (GO:0015631)	97/322	4.53971e-21	5.04664e-19	0	0	3.59518	168.404	FMR1;WIPF3;STMN1;NUSAP1;KIF21A;DIP2B;GTSE1;CDK5RAP2;GAS2L3;MAP1S;MTUS1;EML3;EML4;CLIP1;MAP7D3;IFT81;KIF16B;MAP1B;MAP1A;KIF20A;KIF20B;HDGFL3;CAMSAP1;SKA2;SPAST;RACGAP1;MAP2;KIF3A;TPR;MAP4;TPPP;FAM83D;PLK1;MACO1;HOOK3;CCDC88A;KIF18A;KIF18B;HOOK1;JMY;TBCE;TUBGCP3;MDM1;SETD2;DDX3X;NUMA1;KIF14;WASH6P;BRCA1;PHF6;KIF15;OPA1;KIF13A;KIF13B;KIF1C;KIF1B;NEFM;KIF1A;DLGAP5;GIT1;NDEL1;APC2;OFD1;BCAS3;DST;KIF23…
Nucleosome Binding (GO:0031491)	34/62	3.33234e-17	3.17524e-15	0	0	9.94259	377.225	SMARCD2;HDAC1;HP1BP3;CHD4;NOC2L;MACROH2A1;SUPT6H;H1-10;MLLT6;HIRA;MTA2;H3-3A;MBD3;SMARCE1;SMARCC1;SUPT16H;SMARCC2;PARP1;PARP2;MBD2;SSRP1;ARID1A;ARID1B;H1-0;GATAD2B;H1-3;H1-2;NAP1L4;SMARCA4;H1-4;MLLT10;RNF169;HNRNPC;GLYR1
Methylation-Dependent Protein Binding (GO:0140034)	34/68	1.39039e-15	1.15924e-13	0	0	8.18525	280.011	L3MBTL3;L3MBTL2;UHRF1;CHD8;FMR1;PHF1;ZMYND8;CXXC1;CHD1;ING1;RRP8;PHF8;ING5;SPIN1;TRIM24;TP53BP1;BPTF;CBX8;SUZ12;KDM4A;MORC3;MORC4;CBX5;CBX2;CDYL;TDRD3;MSH6;MTF2;PHF13;NCAPD3;ZMYND11;HDGFL2;MPHOSPH8;GLYR1
Methylated Histone Binding (GO:0035064)	34/71	7.32384e-15	5.42778e-13	0	0	7.52031	244.768	L3MBTL2;UHRF1;CHD8;FMR1;PHF1;ZMYND8;CXXC1;CHD1;ING1;RRP8;PHF8;ING5;SPIN1;TRIM24;TP53BP1;BPTF;CBX8;SUZ12;KDM4A;MORC3;MORC4;CBX5;CBX2;CDYL;TDRD3;MSH6;MTF2;PHF13;TAF7;NCAPD3;ZMYND11;HDGFL2;MPHOSPH8;GLYR1
Chromatin DNA Binding (GO:0031490)	33/83	1.1363e-11	7.16705e-10	0	0	5.39491	135.955	SMARCD2;KDM3B;HDAC1;HNRNPU;JMJD1C;CHD4;CTCF;FOXO3;MACROH2A2;MACROH2A1;H1-10;REPIN1;SBNO1;HSF1;EP300;MTA2;H3-3A;MBD3;SMARCE1;SUZ12;SMARCC1;CREBBP;SMARCC2;ATRX;MBD2;H1-0;GATAD2B;H1-3;H1-2;SMARCA4;H1-4;PER1;HNRNPC
Nuclear Receptor Binding (GO:0016922)	40/115	1.18197e-11	7.16705e-10	0	0	4.36747	109.891	DDX5;TMF1;RNF14;JMJD1C;BAZ2A;DCAF1;PAGR1;NSD1;EP300;BRD8;PPARGC1B;NCOA1;SMARCE1;MED1;BCAS3;NCOA2;TCF7L2;NCOA6;STAT1;NCOA3;TAF10;HMGA1;TRIP4;ARID1A;SIRT1;SMARCA4;ASXL1;SNW1;NCOR1;THRAP3;TRIP6;LCOR;TAF7;MMS19;STRN;NCOA7;TACC1;TRIP12;PKN1;TACC2
mRNA 3'-UTR Binding (GO:0003730)	35/93	1.74578e-11	9.70361e-10	0	0	4.93498	122.245	DDX5;FMR1;PARN;HNRNPU;ELAVL1;ELAVL2;ZFP36L2;TIAL1;FXR1;RBM4;LARP1;ZC3H12A;DHX36;IGF2BP1;DDX17;PABPC4;SECISBP2;CIRBP;LARP4B;LARP4;PUM1;RNF40;PUM2;RSL1D1;CARHSP1;ILF3;HNRNPA2B1;SERBP1;GEMIN5;RBMS1;TUT1;PABPC1;HNRNPC;TP53;RBMS2
GTPase Binding (GO:0051020)	60/225	4.43357e-11	2.27476e-09	0	0	2.99033	71.2872	USP6NL;DOCK4;RTKN;USP33;DOCK7;GCC2;FNBP1L;TRIOBP;BICD2;RABGEF1;AKAP13;GOLGA4;RUSC2;PPP6R1;ERC1;GIT1;RAB8A;PLEKHG3;HSP90AA1;PLEKHG2;ARHGEF16;TSC2;GAPVD1;RANGAP1;MTSS2;RILPL1;CDC42EP4;RAB34;CDC42EP1;ARHGEF2;RAF1;RAPGEF6;DOCK1;GARRE1;MYCBP2;FGD1;STRN3;PAK1;FGD6;KIF3A;MICALL1;RAB29;FLNA;CHML;PAK2;SPTBN1;EXPH5;RANBP2;RANBP1;ANKRD27;MYO9B;EHD1;EPRS1;ABI2;ATG16L1;DMXL2;TRIP11;LAMTOR1;PKN1;RAB3GAP1
Small GTPase Binding (GO:0031267)	54/199	2.02905e-10	9.4336e-09	0	0	3.05743	68.2366	USP6NL;DOCK4;RTKN;USP33;DOCK7;GCC2;TRIOBP;BICD2;RABGEF1;AKAP13;GOLGA4;RUSC2;PPP6R1;ERC1;GIT1;RAB8A;PLEKHG3;PLEKHG2;ARHGEF16;TSC2;GAPVD1;RANGAP1;MTSS2;RILPL1;CDC42EP4;RAB34;CDC42EP1;ARHGEF2;RAF1;RAPGEF6;DOCK1;GARRE1;MYCBP2;FGD1;STRN3;PAK1;FGD6;KIF3A;MICALL1;RAB29;FLNA;CHML;PAK2;EXPH5;RANBP2;RANBP1;ANKRD27;MYO9B;EHD1;ABI2;DMXL2;TRIP11;PKN1;RAB3GAP1
Nucleosomal DNA Binding (GO:0031492)	19/34	2.1215e-10	9.4336e-09	0	0	10.3078	229.594	MBD3;SMARCE1;SMARCD2;SMARCC1;SMARCC2;HDAC1;MBD2;CHD4;MACROH2A1;H1-0;H1-10;GATAD2B;H1-3;H1-2;SMARCA4;H1-4;HNRNPC;MTA2;H3-3A
RNA Polymerase II-specific DNA-binding Transcription Factor Binding (GO:0061629)	57/228	1.91078e-09	7.96558e-08	0	0	2.73638	54.9348	ATF2;TCERG1;CHD4;ELK1;UBXN7;EP300;GTF2I;MEF2A;NCOA1;MED1;NCOA2;BCAS3;MEF2C;PARP1;NCOA3;ARID1A;SIRT1;PSMA6;NCOR1;BRMS1;NCOA7;TP53;ZFPM1;HDAC5;FOXC1;CTDP1;HDAC1;BAZ2A;GATA4;ADD1;MTDH;HIRA;MTA1;PDCD11;DDRGK1;TP53BP2;TP53BP1;DMAP1;MTA2;SMARCE1;SPEN;TCF7L2;CREBBP;NPM1;STAT1;RNF25;SETD1A;TRIP4;NFATC1;KLF4;SMARCA4;DNAJA1;MLXIPL;SNW1;TACC1;TACC2;TCF3
Promoter-Specific Chromatin Binding (GO:1990841)	20/42	2.97384e-09	1.16679e-07	0	0	7.39843	145.257	DDX5;DNMT1;FOXC1;ZC3H4;STAT1;EHMT2;TAF10;PRDM15;HNRNPU;GTF2F1;KLF4;MACROH2A1;WDR13;GLI2;RBL2;NIPBL;ZNF609;TRIM28;NUP98;TP53
Protein Kinase Binding (GO:0019901)	101/511	3.21708e-09	1.19211e-07	0	0	2.03656	39.8246	ATF2;PEBP1;NR3C1;CHEK2;PRKACA;CDK5RAP2;PRKCD;RPS6;VRK1;VRK2;CDC25C;ATG13;PRKAB1;SRCIN1;MAPK8IP3;CDC25A;CDC25B;TOM1L2;PKP2;KIF20A;UTRN;SQSTM1;FOXO3;MACROH2A1;FAM83H;FAM83G;RACGAP1;PRKAR2B;PRKAR2A;ORC3;TPR;CEP192;RAB11FIP2;FAM83D;FAM83B;NEK9;LRBA;PLK1;TRIP4;EEF2;ZC3HC1;CCDC88A;POLA1;TPX2;MAVS;WNK1;TCF3;FERMT2;TOP2A;CDKN1A;USP37;BMPR2;KIF14;PTPN23;KIF11;FOXM1;DUSP16;ELAVL1;KIF13B;DSP;HSP90AA1;PPP1R1…
Kinase Binding (GO:0019900)	93/460	4.20751e-09	1.47237e-07	0	0	2.09219	40.3508	RB1;ATF2;CDKN1A;USP37;KIF14;PEBP1;PTPN23;KIF11;FOXM1;NR3C1;ELAVL1;TTC28;EIF4ENIF1;CHEK2;KIF13B;PRKACA;CDK5RAP2;PPP1R12A;PARP1;PRKCD;RPS6;PAX6;VRK1;RAD23A;VRK2;OXSR1;CDC25C;ATG13;PRKAB1;SRCIN1;YWHAZ;CDC25A;CIT;CDC25B;SGO1;TOM1L2;SMCR8;MAPRE3;KIF20A;MAPT;UTRN;MAPRE1;SQSTM1;SP100;DCTN2;DCTN1;PARN;FOXO3;MACROH2A1;AURKB;ADD2;FAM83H;FAM83G;WDCP;RACGAP1;ORC3;HSF1;PIP5K1A;FLNA;RICTOR;RBBP6;CEP192;RAB11FI…
Single-Stranded DNA Binding (GO:0003697)	32/96	4.41491e-09	1.47237e-07	0	0	4.08195	78.5297	BLM;MCM7;MCM9;HMGB2;HNRNPU;NUCKS1;SMC5;SMC6;RTF1;SAMHD1;RAD51AP1;HMCES;PCBP1;DHX36;PCBP2;RECQL;RPA1;SETMAR;RAD23A;WBP11;POLA1;FUBP3;SUB1;FUBP1;MCM3;MCM4;RBMS1;ERCC5;MAPT;MCM6;TOP1;MCM2
Microtubule Plus-End Binding (GO:0051010)	13/19	4.88345e-09	1.55108e-07	0	0	17.5924	336.674	DST;NUMA1;TBCB;KNSTRN;CLIP1;KIF18A;STIM1;KIF2C;MAPRE3;MAPRE1;MAPRE2;CLASP1;CLASP2
GTPase Regulator Activity (GO:0030695)	87/424	6.3952e-09	1.93891e-07	0	0	2.12906	40.1705	USP6NL;ARHGAP11A;GPSM1;GPSM2;DOCK4;TRIO;RTKN;DOCK7;ARHGAP39;ARHGAP5;SIPA1L2;SIPA1L3;ARHGAP35;RABGEF1;AKAP13;FLCN;SIPA1L1;SBF1;SBF2;GIT1;TBC1D10B;PLEKHG3;ARHGEF10;PLEKHG2;ARHGEF12;RALGAPA1;DENND2B;ARHGEF17;ARHGEF16;TSC2;RAB3IL1;GAPVD1;GMIP;ARFGAP3;RANGAP1;ARFGAP2;MTSS2;BCR;TBC1D4;TBC1D5;RAPGEF1;RAPGEF2;SMCR8;ARHGEF1;ARHGEF2;SOS1;RAPGEF6;SOS2;DOCK1;ARHGEF6;TBC1D9B;MYCBP2;ARHGAP19;AGAP1;RGPD5;ARHGAP…
Actin Binding (GO:0003779)	48/183	6.77971e-09	1.96612e-07	0	0	2.91255	54.7832	MACF1;HNRNPU;SYNE2;ADD1;SYNE1;ADD2;PDLIM1;LIMA1;ABLIM1;PDLIM3;PDLIM2;CALD1;MICAL1;ABL1;ABL2;FLNB;PDLIM5;SPTBN1;PDLIM7;PHACTR4;PLEKHG3;GAS2L3;DBNL;MAP1S;PRKCE;MICAL3;SHROOM2;MRTFA;PAWR;PARVA;MYO9B;SORBS1;SSH2;SSH3;SSH1;MTSS2;ANLN;CCDC88A;KIF18A;SMTN;MAP1B;MAP1A;MYH9;CORO7;MAPT;UTRN;FERMT2;DBN1
Transcription Cis-Regulatory Region Binding (GO:0000976)	94/474	9.50941e-09	2.64282e-07	0	0	2.04179	37.7138	ATF1;RB1;ATF2;CALCOCO1;ZNF174;HMGB2;ARID4A;SIX1;ASH2L;ARID4B;PRDM2;CTCF;BRCA1;FOXM1;NR3C1;ELK1;YY1;DACH1;MYC;TRPS1;BBX;CIC;SOX6;SOX4;GABPA;CDK5RAP2;MEN1;MEF2A;MEF2C;SOX13;PAX6;VEZF1;OXSR1;RBL2;SFPQ;NCOR1;NFX1;ZNF516;XRN2;TFAM;ADNP;ATF6;TP53;YAP1;KMT2D;HDAC5;FOXC1;MAX;HDAC1;UHRF1;SATB2;TAF9;FOXK2;GATA4;FOXK1;FOXO3;MACROH2A2;ZBTB5;NR2C2;MACROH2A1;CUX1;BAHD1;PRDM16;DHX36;HSF1;ZNF746;ALX1;E2F3;ZNF700…
DNA-binding Transcription Factor Binding (GO:0140297)	64/282	1.25114e-08	3.33804e-07	0	0	2.41146	43.8803	RB1;ATF2;TCERG1;CRTC2;CRTC1;ZMYND8;NUCKS1;CHD4;NOC2L;ELK1;YY1;MYC;UBXN7;EP300;NBN;GTF2I;MEF2A;MED1;MEF2C;PARP1;SIRT1;YWHAZ;HCFC1;NCOR1;KAT6A;TP53;ZFPM1;CGGBP1;YAP1;HDAC5;FOXC1;MAX;HDAC1;CEBPG;TAF9;DDX20;GATA4;MTDH;HIRA;MTA1;DDRGK1;PRDM16;FLNA;TP53BP1;DMAP1;MTA2;LYAR;SPEN;TCF7L2;CREBBP;NPM1;CBX5;TAF12;SETD1A;NFATC1;KLF4;USF2;MLXIPL;CENPF;NFIA;BCL6;TAF7;TCF3;BCOR
Protein Serine/Threonine Kinase Activity (GO:0004674)	73/342	1.92887e-08	4.83506e-07	0	0	2.232	39.6487	SMG1;ARAF;MYLK;STK10;CHEK2;CHEK1;PBK;TLK2;RIOK1;MAP3K9;PRKACA;MAP3K7;MAP3K4;BRD2;PRKCE;PRKCD;MINK1;CASK;PRKCA;PRPF4B;VRK1;VRK2;OXSR1;VRK3;MASTL;PRKAB1;CIT;MELK;SIK3;BMP2K;SIK2;TOP1;RAF1;SQSTM1;CAMK2D;PKN3;ROCK2;PIK3R4;TTK;PKMYT1;CAMKK1;AURKB;PAK1;STK33;MAPK7;MKNK1;RIPK1;MAP4K5;PAK2;MARK3;MARK2;BRD4;MAP4K4;MARK1;SRPK2;MAP3K3;NEK9;NEK4;CSNK1A1;RIOK3;PLK1;CDC7;HIPK1;CDC42BPA;CDK7;PIKFYVE;RPS6KB1;WNK…
Transcription Regulatory Region Nucleic Acid Binding (GO:0001067)	54/224	1.95722e-08	4.83506e-07	0	0	2.60411	46.2208	LIN54;CALCOCO1;ZNF174;HMGB2;ARID4A;SIX1;ASH2L;ARID4B;BRCA1;CTCF;ELK1;YY1;SOX6;SOX4;GABPA;CDK5RAP2;MEN1;MEF2C;SOX13;PAX6;SFPQ;NCOR1;TFAM;ATF6;TP53;YAP1;KMT2D;HDAC5;FOXC1;TAF9;FOXK2;GATA4;FOXK1;FOXO3;MACROH2A2;MACROH2A1;BAHD1;DHX36;PRDM16;HSF1;ZNF746;BRD7;BRD4;TCF7L2;XRCC6;KLF4;HNRNPL;PER2;PER1;TFAP4;ZNF658;ZNF217;TAF7;BCOR
DNA Secondary Structure Binding (GO:0000217)	16/33	8.32503e-08	1.98314e-06	0	0	7.6477	124.668	LIN54;BLM;MEF2C;KMT2A;HMGB2;HMGA1;SMC5;SMC6;RAD51AP1;YY1;MSH6;WRN;ERCC5;MAPT;RAD18;MEN1
pre-mRNA Binding (GO:0036002)	15/30	1.2626e-07	2.90397e-06	0	0	8.12289	129.031	SLBP;DDX5;HNRNPU;U2AF1;HNRNPL;PTBP1;RBM4;TRA2B;RBM41;RBM20;HNRNPC;RBM7;SRSF6;SLU7;RBM22
Protein Phosphatase 2A Binding (GO:0051721)	13/23	1.34294e-07	2.98581e-06	0	0	10.5531	166.984	ANKLE2;DAB2IP;MASTL;SMG7;FOXO1;STRN4;CTTNBP2NL;STRN3;PPME1;ENSA;STRN;MAPT;TP53
Transcription Coregulator Binding (GO:0001221)	30/99	1.50489e-07	3.23793e-06	0	0	3.54526	55.6938	HDAC5;HDAC1;EHMT2;PHF1;CHD6;EHMT1;WIZ;CHD4;CTCF;HDAC6;MYC;EP300;ELOB;ZNF644;SUZ12;MED1;CREBBP;STAT1;HMGA1;PAX6;SMARCA4;CIT;PER2;PER1;BCL6;CNOT2;MTF2;LCOR;HDGF;FLYWCH1
Histone H3 Methyltransferase Activity (GO:0140938)	16/36	3.7719e-07	7.86205e-06	0	0	6.49945	96.1302	KMT2D;SETD5;SETD2;KMT2A;EHMT2;KMT2C;SETD1B;DOT1L;KMT2B;SETD1A;EHMT1;SETMAR;NSD3;NSD1;NSD2;PRDM16
miRNA Binding (GO:0035198)	14/29	5.8058e-07	1.17347e-05	0	0	7.5779	108.813	TUT7;FMR1;TUT4;DDX21;PUM1;ELAVL1;PUM2;RBM4;ZC3H7A;ZC3H7B;ZC3H12A;HNRNPA2B1;MATR3;RBM10
Nuclear Receptor Coactivator Activity (GO:0030374)	19/50	6.081e-07	1.19295e-05	0	0	4.98317	71.3237	NCOA1;MED1;NCOA2;CALCOCO1;RBM14;TMF1;NCOA6;NCOA3;HMGA1;ELK1;DCAF6;ZMIZ1;THRAP3;NCOA7;TACC1;BRD8;PKN1;ATXN7L3;PPARGC1B
Transcription Corepressor Binding (GO:0001222)	17/42	8.31108e-07	1.58385e-05	0	0	5.52551	77.3599	SUZ12;HDAC5;HDAC1;STAT1;EHMT2;PHF1;EHMT1;WIZ;HDAC6;PER2;PER1;CNOT2;MTF2;LCOR;ELOB;HDGF;ZNF644
Acetylation-Dependent Protein Binding (GO:0140033)	45261	1.3105e-06	2.36245e-05	0	0	8.85119	119.89	BRD3;BRD2;KMT2A;ZMYND8;TRIM24;BAZ2A;MLLT1;PHIP;MLLT3;BRD7;SMARCA4;BRD4
Lysine-Acetylated Histone Binding (GO:0070577)	45261	1.3105e-06	2.36245e-05	0	0	8.85119	119.89	BRD3;BRD2;KMT2A;ZMYND8;TRIM24;BAZ2A;MLLT1;PHIP;MLLT3;BRD7;SMARCA4;BRD4
Kinesin Binding (GO:0019894)	14/31	1.60272e-06	2.81319e-05	0	0	6.68563	89.2118	SPAG9;ARHGEF10;AP1AR;KLC1;MAPK8IP3;KLC4;IFT88;KLC2;KIF18B;PRC1;CROCC;RAB29;KIF1B;FAM83D
Polyubiquitin Modification-Dependent Protein Binding (GO:0031593)	19/53	1.71873e-06	2.93947e-05	0	0	4.54271	60.2996	UBXN1;ZFAND2B;RAD23A;ABRAXAS2;AGAP3;HDAC6;BAG6;RNF169;UIMC1;TOM1;UFD1;TAB3;ASCC2;TAB2;SQSTM1;ATRIP;EPS15;OPTN;RAD18
GTPase Activator Activity (GO:0005096)	47/211	1.8048e-06	3.00951e-05	0	0	2.34264	30.9815	USP6NL;ARHGAP11A;TBC1D9B;ARHGAP19;AGAP1;RGPD5;ARHGAP39;ARHGAP17;ASAP1;AGAP3;ARHGAP5;SIPA1L2;IQGAP3;SIPA1L3;RGPD1;ARHGAP35;ARHGAP21;FLCN;SIPA1L1;RACGAP1;BRD8;TBC1D12;ECT2;GIT1;TBC1D10B;RANBP2;RAP1GAP2;RANBP1;RALGAPA1;TSC2;ARHGAP29;MYO9B;GMIP;ARFGAP3;RANGAP1;MYO9A;MTSS2;ARHGAP23;ARFGAP2;BCR;TBC1D4;TBC1D5;RAPGEF2;SOS1;DOCK1;RAB3GAP1;ARHGEF6
RNA Polymerase Core Enzyme Binding (GO:0043175)	14/33	3.99658e-06	6.47746e-05	0	0	5.98121	74.3468	RRN3;NCOA3;HNRNPU;RPRD2;SPTY2D1;CCAR2;CDC73;WDR43;RECQL5;PCF11;WAC;ZNF326;ERCC5;MAF1
Poly-Pyrimidine Tract Binding (GO:0008187)	45992	4.07876e-06	6.47746e-05	0	0	7.48863	92.9318	PTBP1;SSB;FMR1;MCRS1;PABPC4;HNRNPU;RBMS1;HNRNPC;PABPC1;PATL1;RBMS2;DIS3L2
Sequence-Specific Double-Stranded DNA Binding (GO:1990837)	118/715	4.26658e-06	6.61816e-05	0	0	1.62966	20.1502	ATF2;ZNF296;ZNF174;HNRNPU;ARID4A;ARID4B;NR3C1;ELK1;BACH2;NR3C2;YY1;HOXA9;BBX;KAT7;SOX6;JUNB;ZNF444;SOX4;CDK5RAP2;MEN1;MEF2C;ZNF282;SOX13;ZBTB33;RFX7;GRWD1;TFAM;ATF6;TP53;ZSCAN29;KMT2D;MAX;GATA4;FOXO3;MACROH2A2;MACROH2A1;ZBTB2;ORC1;ORC3;PRDM16;ORC2;DHX36;HIVEP1;ALX1;ZNF787;ZNF384;XRCC6;BCL11B;NFATC3;NFATC1;NFATC4;NFKB2;HNRNPL;POLA1;LIN28B;BCL6;MAFG;ZNF658;ZNF771;CALCOCO1;HMGB2;SIX1;ASH2L;CTCF;BRCA…
Histone Deacetylase Binding (GO:0042826)	27/99	5.86532e-06	8.89129e-05	0	0	3.05305	36.7785	HDAC5;HDAC1;SATB2;CHD4;PHF6;HDAC6;NIPBL;MTA1;DHX36;NACC1;SUDS3;KPNA2;MTA2;MEF2A;MEF2C;HSP90AA1;NCOR2;SFPQ;BRMS1;NCOR1;TFAP4;LCOR;PKN2;BCOR;PKN1;TP53;HSPA1B
Ubiquitin-Like Protein Ligase Binding (GO:0044389)	57/289	8.89998e-06	0.000131917	0	0	2.00992	23.3743	RB1;CDKN1A;UBXN1;SMC6;BRCA1;AUP1;CASC3;TRIOBP;TUBA1B;TRIM28;CHEK2;SUMO2;UBXN7;ELOB;PRKACA;CCDC50;HSP90AA1;YWHAZ;RNF40;HGS;TRAF3;TCP1;TP53;SQSTM1;BLZF1;USP13;TANK;FOXO1;RTN4;HDAC6;UBE2J1;BAG6;ATXN3;BAG4;PRKAR2B;DDRGK1;PRKAR2A;PCBP2;BAG1;ZNF746;RIPK1;APBB1;PATZ1;KDM4A;STAT1;TRIP4;PA2G4;PML;SPART;DNAJA1;PER1;ABI2;APC;MDM2;STUB1;RAD18;HSPA1B
Poly-Purine Tract Binding (GO:0070717)	13/31	1.03317e-05	0.000147235	0	0	5.86019	67.2766	DDX3X;FMR1;MCRS1;PABPC4;EIF4A3;HNRNPU;LARP4;PATL1;PABPN1;RBMS1;PABPC1;ZC3H14;RBMS2
Protein-Lysine N-methyltransferase Activity (GO:0016279)	18/54	1.04273e-05	0.000147235	0	0	4.06221	46.598	SETD5;KMT2D;SETD2;KMT2A;EHMT2;KMT2C;SETD1B;DOT1L;KMT2B;SETD1A;EHMT1;SETMAR;CAMKMT;NSD3;NSD1;NSD2;PRDM16;KMT5A
Ubiquitin Binding (GO:0043130)	23/80	1.09671e-05	0.000147235	0	0	3.28191	37.4814	TOP2A;ILRUN;USP13;UBXN1;USPL1;USP16;UBXN2B;USP5;USP33;RAD23A;NSFL1C;HGS;DDI2;TOM1;MVB12A;MDM2;DHX16;UBXN7;MARCHF7;UBAP1;MAP3K7;SQSTM1;N4BP1
Histone Acetyltransferase Activity (GO:0004402)	46722	1.10371e-05	0.000147235	0	0	6.48942	74.0718	ATF2;CREBBP;MCM3AP;SRCAP;KAT6B;NCOA3;TAF10;KAT6A;TAF9;EP300;KAT7;BAZ1A
Nuclear Thyroid Hormone Receptor Binding (GO:0046966)	46722	1.10371e-05	0.000147235	0	0	6.48942	74.0718	MED1;NCOR1;NCOA6;THRAP3;NSD1;NCOA3;TRIP6;JMJD1C;TAF7;TACC1;TRIP12;BRD8
Damaged DNA Binding (GO:0003684)	16/45	1.26709e-05	0.000165715	0	0	4.48011	50.5187	FEN1;CREBBP;PARP1;MPG;PARP2;PNKP;HMGB2;RPA1;XRCC1;SMC6;DDB2;NTHL1;EP300;ERCC5;NBN;RAD18
Protein Phosphatase Binding (GO:0019903)	29/115	1.42545e-05	0.000182841	0	0	2.74574	30.6381	ANKLE2;MTMR3;PXN;SMG7;FOXO1;STRN4;PPP1R9B;STRN3;SNX3;AKAP11;PPME1;KIF3A;CDC27;ENSA;PHACTR4;ANAPC7;DAB2IP;AP3B1;GTF2F1;VRK3;MASTL;CTTNBP2NL;TRAF3;PPP1R3D;ANAPC4;ANAPC5;STRN;MAPT;TP53
Chromo Shadow Domain Binding (GO:0070087)	45051	1.61856e-05	0.000203694	0	0	88980	981573	NIPBL;SP100;CHAF1A;TRIM28;LBR
Histone H3K4 Methyltransferase Activity (GO:0042800)	41487	1.65812e-05	0.000204809	0	0	12.9625	142.681	NSD3;KMT2D;KMT2A;KMT2C;SETD1B;KMT2B;SETD1A;SETMAR
Regulatory RNA Binding (GO:0061980)	15/42	2.21721e-05	0.000268887	0	0	4.50967	48.3287	TUT7;FMR1;TUT4;DDX21;DICER1;PUM1;ELAVL1;PUM2;RBM4;ZC3H7A;ZC3H7B;ZC3H12A;HNRNPA2B1;MATR3;RBM10
Ubiquitin Protein Ligase Binding (GO:0031625)	53/271	2.30785e-05	0.00027175	0	0	1.98677	21.212	RB1;CDKN1A;UBXN1;SMC6;BRCA1;AUP1;CASC3;TRIOBP;TUBA1B;TRIM28;CHEK2;SUMO2;UBXN7;ELOB;PRKACA;CCDC50;HSP90AA1;YWHAZ;RNF40;TRAF3;TCP1;TP53;SQSTM1;BLZF1;USP13;TANK;FOXO1;RTN4;HDAC6;UBE2J1;BAG6;ATXN3;BAG4;PRKAR2B;PRKAR2A;PCBP2;BAG1;ZNF746;RIPK1;APBB1;PATZ1;KDM4A;PA2G4;PML;SPART;DNAJA1;PER1;ABI2;APC;MDM2;STUB1;RAD18;HSPA1B
Telomeric DNA Binding (GO:0042162)	13/33	2.3223e-05	0.00027175	0	0	5.27357	56.271	UPF1;BLM;SMG1;XRCC6;RPA1;ZBTB10;SMG7;SMG6;WRN;NCL;HNRNPA2B1;HNRNPD;TERF2IP
Telomerase RNA Binding (GO:0070034)	44470	2.89471e-05	0.000332892	0	0	7.36927	77.0092	TNIP1;DKC1;PINX1;DHX36;PARN;HNRNPU;HNRNPC;SMG7;DCP2;SMG6
Nuclease Activity (GO:0004518)	18/58	3.14388e-05	0.000355418	0	0	3.65517	37.8948	FEN1;MRE11;REXO1;MAP1S;PNKP;PARN;SETMAR;SAMHD1;SND1;WRN;EXO1;NTHL1;ZC3H12A;XRN2;ERCC5;N4BP2;N4BP1;DIS3L2
Nuclear Estrogen Receptor Binding (GO:0030331)	13/34	3.38192e-05	0.000375957	0	0	5.02217	51.7006	NCOA1;MED1;NCOA6;TAF10;TRIP4;DCAF1;PAGR1;NSD1;LCOR;MMS19;STRN;TACC1;PPARGC1B
Tau Protein Binding (GO:0048156)	14/39	3.88449e-05	0.000424747	0	0	4.54418	46.1504	HSP90AA1;DCTN1;ROCK2;HDAC6;BAG2;MAP2;BIN1;MAP1A;TAOK2;EP300;STUB1;MARK3;MARK2;MARK1
Guanyl-Nucleotide Exchange Factor Activity (GO:0005085)	42/203	4.09302e-05	0.00044033	0	0	2.12786	21.4991	DOCK4;TRIO;MYCBP2;DOCK7;FGD1;RABGEF1;AKAP13;FGD6;SH3BP5;SBF1;ECT2;SBF2;FARP2;PLEKHG3;EIF2B4;ARHGEF10;ANKRD27;EIF2B2;ARHGEF12;PLEKHG2;DENND4A;DENND2B;ARHGEF17;RAB3IP;DENND4C;ARHGEF16;RAB3IL1;GAPVD1;BCR;CCDC88A;RAPGEF1;RAPGEF2;ARHGEF1;SMCR8;ARHGEF2;LAMTOR1;SOS1;RAPGEF6;DOCK1;SOS2;RAB3GAP1;ARHGEF6
poly(U) RNA Binding (GO:0008266)	44835	4.78304e-05	0.000506395	0	0	6.75479	67.1956	SSB;FMR1;MCRS1;PABPC4;RBMS1;HNRNPC;PABPC1;PATL1;RBMS2;DIS3L2
Sequence-Specific DNA Binding (GO:0043565)	113/717	5.32863e-05	0.000555344	0	0	1.5382	15.1357	ATF2;ZNF451;ZNF296;ZNF174;ZBTB21;HNRNPU;PRDM2;NR3C1;ELK1;BACH2;NR3C2;YY1;HOXA9;BBX;JUNB;ZNF444;SOX4;MEF2A;MEF2C;KDM2A;ZGPAT;KDM2B;ZNF282;SOX13;ZBTB33;POU3F3;RFX7;NCL;ZNF316;TFAM;ATF6;ZSCAN29;KMT2A;MAX;KMT2B;GATA4;FOXO3;FOXO1;ZBTB2;PRDM16;HIVEP1;ALX1;ZNF787;ZNF148;BPTF;ZNF384;CHTOP;XRCC6;POU2F1;BCL11B;NFATC3;ZBTB10;NFATC1;NFATC4;NFKB2;LIN28B;BCL6;MAFG;SP4;HNRNPD;ZNF771;SMG1;CALCOCO1;SIX1;CTCF;SMG7…
RNA Polymerase II Transcription Regulatory Region Sequence-Specific DNA Binding (GO:0000977)	178/1225	5.63994e-05	0.000578745	0	0	1.40547	13.7498	ATF1;RB1;ZNF331;ZNF573;ATF2;ZNF296;ZNF174;FOXI3;HNRNPU;PRDM2;NR3C1;BACH1;ELK1;BACH2;YY1;HOXA9;DACH1;SALL1;ZFP30;MYC;ZNF605;HOXA3;BBX;ZNF689;SOX6;ZNF444;JUNB;SOX4;MEF2A;MEF2C;ZGPAT;SOX13;FOXP4;POU3F3;RFX7;ZNF714;ZNF317;ADNP;ATF6;TP53;ZSCAN29;ZNF430;ZNF397;ZNF551;ZNF324B;MAX;MAZ;PRDM15;GATA4;FOXO3;ZBTB5;MACROH2A2;MACROH2A1;FOXO1;CDKN2AIP;ZBTB2;ZKSCAN8;DHX36;PRDM16;NACC1;HIVEP1;ZNF548;ZKSCAN2;ZNF700…
RNA Polymerase II Complex Binding (GO:0000993)	11658	5.87718e-05	0.000593951	0	0	5.12207	49.8984	RECQL5;PCF11;NCOA3;WAC;HNRNPU;ZNF326;ERCC5;RPRD2;CCAR2;CDC73;WDR43;BRD4
Minor Groove Of Adenine-Thymine-Rich DNA Binding (GO:0003680)	45082	8.82146e-05	0.000878196	0	0	40.4616	377.739	LIN54;MEF2C;KMT2A;HMGA1;MAPT
mRNA 5'-UTR Binding (GO:0048027)	45566	0.000117879	0.00115625	0	0	5.78917	52.3679	RSL1D1;DDX3X;LARP1;FMR1;NCL;DHX36;IGF2BP1;RPL26;LARP6;GNL3
snRNA Binding (GO:0017069)	14/43	0.000131977	0.00127578	0	0	3.91652	34.9858	MEPCE;DDX21;HNRNPU;LARP7;COIL;SNRNP70;RBM41;GEMIN5;TUT1;PRPF31;SNRPA1;HNRNPC;RBM7;RBM22
Gamma-Tubulin Binding (GO:0043015)	47423	0.000148164	0.00141179	0	0	4.9541	43.6812	OFD1;NEDD1;PAK1;DDX3X;RACGAP1;CENPJ;WIPF3;WASH6P;TUBGCP3;GIT1;CDK5RAP2
Phosphatidylinositol Binding (GO:0035091)	25/106	0.000172874	0.00162404	0	0	2.50922	21.7372	NUMA1;ZFYVE9;EPB41;WASHC2C;WASHC2A;EEA1;SNX4;SNX1;SNX2;SNX27;ANKS1B;BCAS3;RUBCN;PARD3B;CCDC88A;GAP43;SNX18;ZFYVE16;SNX17;PARD3;WDFY3;ESYT2;MAPT;ESYT1;C2CD2L
poly(A) Binding (GO:0008143)	45931	0.000177131	0.00164092	0	0	5.40292	46.6737	DDX3X;PABPN1;PABPC4;EIF4A3;HNRNPU;RBMS1;PABPC1;LARP4;ZC3H14;RBMS2
RNA Polymerase Binding (GO:0070063)	42948	0.000208466	0.00187901	0	0	7.19976	61.0232	TCERG1;PABPN1;BIN1;TAF10;YTHDC2;PKN2;BRCA1;PHRF1
Cadherin Binding Involved In Cell-Cell Adhesion (GO:0098641)	42948	0.000208466	0.00187901	0	0	7.19976	61.0232	PDLIM1;BAIAP2L1;KRT18;ANXA2;TMOD3;CDC42EP1;BAIAP2;PDLIM5
Double-Stranded DNA Binding (GO:0003690)	101/650	0.00022237	0.00197761	0	0	1.50877	12.6905	ATF2;ZNF296;ZNF174;MRE11;HNRNPU;NUCKS1;NR3C1;ELK1;BACH2;NR3C2;YY1;HOXA9;BBX;JUNB;ZNF444;SOX4;MEN1;MEF2C;ZNF282;SETMAR;ZBTB33;MSH6;RFX7;ATF6;CGGBP1;ZSCAN29;MAX;GATA4;FOXO3;MACROH2A1;ZBTB2;RAD51AP1;NTHL1;HIVEP1;ALX1;ZNF787;ZNF384;XRCC6;BCL11B;NFATC3;NFATC1;H1-0;H1-3;H1-2;NFATC4;NFKB2;H1-4;LIN28B;BCL6;MAFG;ZCCHC3;ZNF771;FEN1;HMGB2;PSIP1;SIX1;H1-10;GLI2;PQBP1;MECP2;SIX4;ZNF768;MYBL2;TEAD1;GABPA;PAX6;…
Core Promoter Sequence-Specific DNA Binding (GO:0001046)	13119	0.000228291	0.00200355	0	0	4.23032	35.4708	NPM1;RRN3;POU2F1;HDAC1;STAT1;MYC;UBTF;BAZ2A;NR3C1;TP53;H3-3A;SMARCA4
Cis-Regulatory Region Sequence-Specific DNA Binding (GO:0000987)	158/1098	0.000235913	0.00204356	0	0	1.38477	11.5657	ATF1;ZNF331;ZNF573;ATF2;ZNF296;ZNF174;FOXI3;HNRNPU;NR3C1;BACH1;ELK1;BACH2;YY1;HOXA9;DACH1;SALL1;ZFP30;MYC;ZNF605;HOXA3;ZNF689;SOX6;ZNF444;JUNB;SOX4;MEF2A;MEF2C;ZGPAT;SOX13;FOXP4;POU3F3;RFX7;ZNF714;ZNF317;ATF6;TP53;ZSCAN29;ZNF430;ZNF397;ZNF551;ZNF324B;MAZ;PRDM15;GATA4;FOXO3;FOXO1;CDKN2AIP;ZBTB2;ZKSCAN8;DHX36;PRDM16;NACC1;HIVEP1;ZNF548;ZKSCAN2;ZKSCAN4;ZNF148;ZNF544;RREB1;ZKSCAN1;ZNF146;BPTF;ZNF143;…
Vinculin Binding (GO:0017166)	45205	0.000251953	0.00212725	0	0	12.1419	100.611	SYNM;PXN;CTNNA1;TLN1;UTRN;SORBS3
N6-methyladenosine-containing RNA Binding (GO:1990247)	45205	0.000251953	0.00212725	0	0	12.1419	100.611	YTHDF1;YTHDC1;YTHDC2;HNRNPA2B1;IGF2BP1;HNRNPC
Translation Initiation Factor Activity (GO:0003743)	13/41	0.000306572	0.00253923	0	0	3.76514	30.4602	EIF2B4;EIF5B;EIF2B2;EIF2S2;EIF5;EIF6;EIF3J;EIF3H;EIF2D;EIF3E;EIF4G3;EIF3B;EIF4G1
Basal RNA Polymerase II Transcription Machinery Binding (GO:0001099)	13485	0.000308362	0.00253923	0	0	4.05383	32.7721	RECQL5;PCF11;NCOA3;WAC;HNRNPU;ZNF326;ERCC5;RPRD2;GTF2F1;CCAR2;CDC73;WDR43
RNA Polymerase II Cis-Regulatory Region Sequence-Specific DNA Binding (GO:0000978)	160/1122	0.000331362	0.00266979	0	0	1.36978	10.9751	ATF1;ZNF331;ZNF573;ATF2;ZNF296;ZNF174;FOXI3;HNRNPU;NR3C1;BACH1;ELK1;BACH2;NR3C2;YY1;HOXA9;DACH1;SALL1;ZFP30;MYC;ZNF605;TRIM24;HOXA3;ZNF689;SOX6;ZNF444;JUNB;SOX4;MEF2A;MEF2C;ZGPAT;SOX13;FOXP4;POU3F3;RFX7;ZNF714;ZNF317;ATF6;TP53;ZSCAN29;ZNF430;ZNF397;ZNF551;ZNF324B;MAX;MAZ;PRDM15;GATA4;FOXO3;FOXO1;CDKN2AIP;ZBTB2;ZKSCAN8;DHX36;PRDM16;NACC1;HIVEP1;ZNF548;ZKSCAN2;ZKSCAN4;ZNF148;ZNF544;RREB1;ZKSCAN1;ZN…
Muscle Alpha-Actinin Binding (GO:0051371)	41821	0.000332223	0.00266979	0	0	8.09695	64.8542	PDLIM1;PDLIM3;PDLIM2;PALLD;PKD2;PDLIM5;PDLIM7
ATP Binding (GO:0005524)	50/279	0.000363318	0.00288492	0	0	1.78068	14.1034	PRAG1;NVL;CHD8;EIF4A3;KIF14;HNRNPU;PYGL;PAPOLA;TLK2;MTREX;HSP90AA1;MINK1;CAD;TRNT1;OXSR1;PEX1;HASPIN;CLPX;MSH6;KIFC1;PEAK1;SIK3;MYH9;SIK2;MCM6;TOP1;BLM;PNKP;NT5C2;MKNK1;DHX36;ABL1;MAP4K5;N4BP2;MORC2;MARK2;MAP4K4;MARK1;SRPK2;SLC12A4;EIF2B2;PLK1;SMARCA5;MYO9B;CDC42BPA;WNK1;WNK3;ERCC6;HSPA1B;EIF4G1
Endonuclease Activity (GO:0004519)	16/58	0.000390092	0.00306107	0	0	3.09115	24.2628	TSNAX;MBD4;FEN1;MRE11;PNKP;SETMAR;DICER1;SND1;SMG6;ZC3H12C;NOB1;NTHL1;ZC3H12A;ERCC5;N4BP2;ANKZF1
SH3 Domain Binding (GO:0017124)	16/59	0.000481172	0.00373188	0	0	3.01909	23.0637	WIPF1;DAB2IP;PTPN12;ESPN;CBL;CD2AP;ENAH;ABI2;MICAL1;DPYSL3;ABL1;EVL;ZNF106;MAPT;WASF2;REPS1
DNA-binding Transcription Activator Activity, RNA Polymerase II-specific (GO:0001228)	59/348	0.000511173	0.00391899	0	0	1.66624	12.6281	ATF1;ATF2;ZNF493;SIX1;PRDM2;NR3C1;ELK1;ZNF48;YY1;ZNF808;NKRF;MYC;MYBL2;SOX4;GABPA;GTF2I;MEF2A;MEF2C;VEZF1;ELF1;ATF6;TP53;NFAT5;FOXC1;SATB2;CEBPG;PRDM15;FOXK2;GATA4;FOXO3;NR2C2;CDKN2AIP;FOXO1;ZNF629;PRDM16;HSF1;PLAGL2;ALX1;E2F3;ZNF544;RREB1;MLXIP;ZNF143;ZNF384;POU2F1;ZNF580;FOXJ3;NFATC3;NFATC1;KLF4;FOSL2;NFKB2;TFAP4;NFIA;NFIC;RFXAP;ZNF658;TCF3;ZNF574
Annealing Activity (GO:0140666)	45050	0.00067084	0.00503908	0	0	32.3545	236.414	FXR1;DDX3X;FMR1;RECQL
Phosphatidylinositol Phosphate Binding (GO:1901981)	24/109	0.000677904	0.00503908	0	0	2.29392	16.7376	OSBPL8;RUBCN;OSBPL5;DAB2IP;PLEKHA5;WASHC2C;PLEKHA3;PLEKHA4;WASHC2A;SNX3;SNX4;GAP43;GOLPH3;ZFYVE16;RACGAP1;SNX27;KIF16B;PARD3;SH3PXD2B;TOM1;ARFIP1;MAPT;FERMT2;ATG2B
pre-mRNA Intronic Binding (GO:0097157)	45143	0.000679936	0.00503908	0	0	13.4857	98.3579	HNRNPL;RBM4;RBM41;RBM20;RBM7
Ribosome Binding (GO:0043022)	20/85	0.000765795	0.00561302	0	0	2.49803	17.9223	NPM1;YTHDF1;DDX3X;USP16;NAA10;FMR1;PYM1;SRP68;EEF2;TMCO1;RBM3;BAG6;DNAJC2;LARP1;SRP72;EIF6;ZC3H12A;SERBP1;GEMIN5;DHX29
Ubiquitin-Dependent Protein Binding (GO:0140036)	42552	0.00090722	0.00646703	0	0	6.29692	44.1107	DNAJC2;USP15;RNF169;UIMC1;PEX1;TP53BP1;SQSTM1
Histone H3K36 Methyltransferase Activity (GO:0046975)	45266	0.000911396	0.00646703	0	0	8.09372	56.6604	NSD3;SETD5;SETD2;NSD1;NSD2;SETMAR
Microtubule Minus-End Binding (GO:0051011)	45266	0.000911396	0.00646703	0	0	8.09372	56.6604	CAMSAP3;MACF1;NUMA1;TUBGCP3;CEP290;CAMSAP2
NF-kappaB Binding (GO:0051059)	46266	0.00128053	0.00899068	0	0	4.28811	28.5609	PSMA6;NPM1;BRMS1;PDCD11;HDAC1;RNF25;TP53BP2;EP300;MTDH
Eukaryotic Initiation Factor 4E Binding (GO:0008190)	45174	0.00139087	0.00950373	0	0	10.1137	66.5261	DDX3X;LARP1;EIF4EBP1;EIF4EBP2;EIF4G1
Histone H3K36 Demethylase Activity (GO:0051864)	45174	0.00139087	0.00950373	0	0	10.1137	66.5261	KDM4A;KDM4B;KDM2B;RIOX2;PHF8
Nuclear Retinoic Acid Receptor Binding (GO:0042974)	42917	0.00139635	0.00950373	0	0	5.66691	37.2537	ASXL1;MED1;SNW1;NCOA6;NSD1;HMGA1;TACC1
Zinc Ion Binding (GO:0008270)	56/341	0.00150027	0.0100216	0	0	1.60184	10.4154	ZNF331;TES;ZMYND8;PHF1;USP33;PRDM2;CHD4;CTCF;GLI2;PHF8;EEA1;TRIM28;CHORDC1;TRIM24;TK1;ZFP37;KDM2A;PARP1;KDM2B;ZNF282;CAD;BAZ1B;RBSN;TRAF7;CLIP1;ZEB1;KAT6A;ARHGEF2;ZMYND11;TP53;SLU7;ZNF593;BLM;USP16;KMT2A;UHRF1;UBA5;MYCBP2;KMT2B;ZNF8;SAMHD1;NSD1;MORC2;ZNF146;KDM4A;PTPN1;KLF4;POLA1;RPS27;EPRS1;MDM2;PHF14;TAB3;TAB2;HNRNPC;MNAT1
Double-Stranded RNA Binding (GO:0003725)	16/65	0.00150249	0.0100216	0	0	2.64851	17.217	STAU2;ZFR;HNRNPU;ADAR;DICER1;ELAVL1;RC3H2;MTDH;DUS2;TUBA1B;ILF3;DHX36;IGF2BP1;DGCR8;LRRFIP1;VIM
DNA Replication Origin Binding (GO:0003688)	41426	0.00153524	0.0100393	0	0	6.93709	44.9458	POLA1;ORC1;GRWD1;ORC3;ORC2;KAT7
Histone H3K9 Demethylase Activity (GO:0032454)	41426	0.00153524	0.0100393	0	0	6.93709	44.9458	KDM4A;KDM4B;KDM3B;PHF1;JMJD1C;PHF8
Protein Phosphatase Inhibitor Activity (GO:0004864)	46631	0.00173493	0.0112349	0	0	4.04966	25.7428	PPP1R2;PABIR1;PPP1R14B;SET;PPP1R14C;PPME1;ENSA;PPP1R8;PPP1R9B
Peroxisome Proliferator Activated Receptor Binding (GO:0042975)	45081	0.0018361	0.0117757	0	0	16.1764	101.913	MED1;ASXL2;HMGA1;TACC1
Cysteine-Type Deubiquitinase Activity (GO:0004843)	21/98	0.00203736	0.0129421	0	0	2.21368	13.7162	OTUD4;USP13;USP24;OTUD5;USP8;USP36;USP47;USP37;USP15;USP16;USP5;USP31;USP10;USP9X;USP33;TANK;PAN2;ZC3H12A;OTULIN;USP1;UFD1
Adenyl Ribonucleotide Binding (GO:0032559)	51/309	0.00212804	0.0133906	0	0	1.61022	9.90699	PRAG1;NVL;CHD8;EIF4A3;KIF14;HNRNPU;PYGL;PAPOLA;TLK2;MTREX;HSP90AA1;MINK1;CAD;TRNT1;OXSR1;PEX1;HASPIN;CLPX;MSH6;KIFC1;PEAK1;SIK3;RAPGEF2;MYH9;SIK2;MCM6;TOP1;BLM;PNKP;NT5C2;MKNK1;DHX36;ABL1;MAP4K5;N4BP2;MORC2;MARK2;MAP4K4;MARK1;SRPK2;SLC12A4;EIF2B2;PLK1;SMARCA5;MYO9B;CDC42BPA;WNK1;WNK3;ERCC6;HSPA1B;EIF4G1
3'-5' DNA Helicase Activity (GO:0043138)	41791	0.00243751	0.0151946	0	0	6.06961	36.5195	BLM;WRN;RECQL5;RECQL;MCM6;MCM2
Protein Serine/Threonine Phosphatase Inhibitor Activity (GO:0004865)	45204	0.0025298	0.0156238	0	0	8.0905	48.3781	PABIR1;PPP1R2;PPP1R14B;PPP1R14C;PPP1R8
Deubiquitinase Activity (GO:0101005)	23/113	0.00260594	0.0159465	0	0	2.07468	12.3442	OTUD4;USP13;USP24;OTUD5;USP8;USP36;USP47;USP37;USP15;USP16;USP5;USP31;USP10;USP9X;USP33;MYSM1;TANK;PAN2;ZC3H12A;OTULIN;USP1;UFD1;EIF3H
Ubiquitin-Like Protein Transferase Activity (GO:0019787)	41/240	0.00293425	0.0177922	0	0	1.67615	9.77414	LRSAM1;RNF14;MGRN1;UHRF1;UBR4;XIAP;BRCA1;FBXO21;CBL;RNF214;CDC23;RNF213;TRIM28;RBBP6;BRAP;RANBP2;RNF25;AMFR;NSMCE2;HUWE1;ZFP91;LMO7;RNF40;PML;DDB2;TRAF7;RNF169;ATG16L1;UBE2S;TRAF3;RLIM;MDM2;UBA3;ANAPC4;UBE2O;STUB1;BCOR;CBLL1;PDZRN3;OBI1;UBE2M
Histone Demethylase Activity (GO:0032452)	47362	0.00302591	0.0181827	0	0	3.64428	21.1388	KDM4A;KDM4B;KDM3B;KDM2A;KDM2B;PHF1;RIOX2;JMJD1C;PHF8
Phosphatidylinositol-3-Phosphate Binding (GO:0032266)	14916	0.0031633	0.0188386	0	0	3.07305	17.6889	SNX3;SNX4;SNX27;KIF16B;PARD3;SH3PXD2B;DAB2IP;PLEKHA5;WASHC2C;PLEKHA4;ATG2B
Hsp90 Protein Binding (GO:0051879)	13058	0.00355542	0.0209864	0	0	3.23993	18.2709	STIP1;TTC4;CHORDC1;HSF1;TSC2;TSC1;STUB1;MAPT;NR3C1;HDAC6
Unmethylated CpG Binding (GO:0045322)	45111	0.00391019	0.0222914	0	0	10.7836	59.7863	KDM2A;KDM2B;KMT2A;KMT2B
Armadillo Repeat Domain Binding (GO:0070016)	45111	0.00391019	0.0222914	0	0	10.7836	59.7863	TCF7L2;STRN;STRN4;STRN3
poly(G) Binding (GO:0034046)	45111	0.00391019	0.0222914	0	0	10.7836	59.7863	FMR1;MCRS1;HNRNPU;PATL1
Preribosome Binding (GO:1990275)	45111	0.00391019	0.0222914	0	0	10.7836	59.7863	ZNF593;NVL;SPATA5;GTPBP4
Nuclear Androgen Receptor Binding (GO:0050681)	45870	0.00414186	0.0232153	0	0	3.80992	20.9036	DDX5;TMF1;SNW1;RNF14;NSD1;EP300;PKN1;SMARCA4
Phosphatidylinositol-4-Phosphate Binding (GO:0070273)	45870	0.00414186	0.0232153	0	0	3.80992	20.9036	SNX3;OSBPL8;GOLPH3;OSBPL5;DAB2IP;PLEKHA5;WASHC2C;PLEKHA3
Histone Methyltransferase Binding (GO:1990226)	45235	0.0042192	0.0234517	0	0	6.7417	36.8644	NOP56;PHF1;LCOR;WIZ;PRDM12
Phosphatase Binding (GO:0019902)	22/112	0.00499513	0.0275352	0	0	1.98356	10.5115	MTMR3;ANAPC7;SH2D4A;PXN;TSC2;AP3B1;GTF2F1;VRK3;SLC9A3R2;SNX3;SLC9A3R1;CARHSP1;DLG1;PPME1;KIF3A;WNK1;TRAF3;CDC27;ANAPC4;TERF2IP;ANAPC5;CEP192
Four-Way Junction DNA Binding (GO:0000400)	42522	0.00535437	0.0292735	0	0	4.85514	25.3916	MSH6;YY1;BLM;WRN;HMGB2;MEN1
DNA Endonuclease Activity (GO:0004520)	44378	0.00562168	0.030485	0	0	4.04688	20.9674	MBD4;FEN1;MRE11;EXO1;SETMAR;ERCC5;N4BP2
Single-Stranded RNA Binding (GO:0003727)	16011	0.00578074	0.0310948	0	0	2.78448	14.3491	FXR1;PTBP1;ILF3;DDX3X;FMR1;CNBP;HNRNPF;ZFR;HNRNPU;HNRNPC;RBM7
GDP-dissociation Inhibitor Activity (GO:0005092)	45265	0.00658192	0.0351211	0	0	5.77828	29.0268	GPSM1;CCDC88A;GPSM2;RANBP1;EIF5
Alpha-Tubulin Binding (GO:0043014)	14154	0.00674218	0.0356908	0	0	2.8923	14.4597	OFD1;EML4;SETD2;SPAST;RACGAP1;WIPF3;TBCE;WASH6P;DIP2B;HDAC6
Guanylate Kinase Activity (GO:0004385)	45142	0.00714046	0.0375015	0	0	8.08727	39.9671	MPP1;DLG1;MAGI3;CASK
Single-Stranded DNA Helicase Activity (GO:0017116)	44743	0.00747298	0.0389412	0	0	3.77688	18.4933	MCM7;MCM9;MCM3;MCM4;WRNIP1;MCM6;MCM2
Cysteine-Type Peptidase Activity (GO:0008234)	26/144	0.00771725	0.0399024	0	0	1.78841	8.69935	OTUD4;USP13;OTUD5;USP36;USP37;USP15;USPL1;USP16;USP31;USP10;USP33;TANK;ATXN3;ZC3H12A;USP1;CASP2;UFD1;USP24;USP8;USP47;USP5;USP9X;SENP3;PAN2;ESPL1;OTULIN
5'-3' Exonuclease Activity (GO:0008409)	41395	0.00973611	0.0484749	0	0	5.05571	23.4176	FEN1;MRE11;EXO1;XRN2;DCP2
Histone H3 Acetyltransferase Activity (GO:0010484)	41395	0.00973611	0.0484749	0	0	5.05571	23.4176	MCM3AP;KAT6B;KAT6A;EP300;KAT7
Phosphatidylinositol-3,5-Bisphosphate Phosphatase Activity (GO:0106018)	41395	0.00973611	0.0484749	0	0	5.05571	23.4176	MTMR1;PIKFYVE;MTMR3;SYNJ1;MTMR6
K63-linked Polyubiquitin Modification-Dependent Protein Binding (GO:0070530)	45108	0.00973858	0.0484749	0	0	3.54062	16.399	RNF169;UIMC1;TAB3;TAB2;ATRIP;SQSTM1;OPTN
Alpha-Actinin Binding (GO:0051393)	45108	0.00973858	0.0484749	0	0	3.54062	16.399	PDLIM1;PDLIM3;PDLIM2;PALLD;PKD2;PDLIM5;PDLIM7
DNA-binding Transcription Repressor Activity, RNA Polymerase II-specific (GO:0001227)	39/243	0.0104128	0.0514468	0	0	1.55343	7.09098	MAX;ZBTB21;FOXK2;PRDM2;FOXK1;CTCF;ZBTB5;NR3C1;FOXO3;BACH1;ZBTB2;YY1;DACH1;MYC;TRPS1;PRDM16;HSF1;NACC1;ZNF746;LRRFIP1;ZNF148;ZFP37;ZFHX3;ZGPAT;BCL11A;SOX13;NFATC3;ZBTB10;FOXP4;SREBF2;ZFP90;NFATC4;ZEB1;BCL6;NFX1;ZNF217;TCF3;TP53;CC2D1A
Supercoiled DNA Binding (GO:0097100)	45049	0.0112567	0.0536302	0	0	12.1268	54.4102	HMGB2;PSIP1;TOP1
ADP-D-ribose Modification-Dependent Protein Binding (GO:0160002)	45049	0.0112567	0.0536302	0	0	12.1268	54.4102	PARP2;XRCC1;MACROH2A1
Uridylyltransferase Activity (GO:0070569)	45049	0.0112567	0.0536302	0	0	12.1268	54.4102	TUT7;TUT4;TUT1
Four-Way Junction Helicase Activity (GO:0009378)	45049	0.0112567	0.0536302	0	0	12.1268	54.4102	WRN;RECQL5;RECQL
Keratin Filament Binding (GO:1990254)	45049	0.0112567	0.0536302	0	0	12.1268	54.4102	FAM83H;VIM;SIRT1
O-methyltransferase Activity (GO:0008171)	45173	0.0117401	0.0540046	0	0	6.46945	28.7551	MEPCE;BCDIN3D;CMTR1;FTSJ3
Tat Protein Binding (GO:0030957)	45173	0.0117401	0.0540046	0	0	6.46945	28.7551	DNAJA1;NPM1;CTDP1;SMARCA4
Histone H3 Kinase Activity (GO:0140996)	45173	0.0117401	0.0540046	0	0	6.46945	28.7551	PRKCA;VRK1;PKN1;HASPIN
Histone H3K9 Methyltransferase Activity (GO:0046974)	45173	0.0117401	0.0540046	0	0	6.46945	28.7551	SETD5;EHMT2;PRDM16;EHMT1
Phosphatidylinositol-3,5-Bisphosphate 3-Phosphatase Activity (GO:0052629)	45173	0.0117401	0.0540046	0	0	6.46945	28.7551	MTMR1;MTMR3;SYNJ1;MTMR6
SUMO Transferase Activity (GO:0019789)	45474	0.0124667	0.0565666	0	0	3.33216	14.6105	RANBP2;ZNF451;TRIM28;ZMIZ1;NSMCE2;MDM2;PML
Nuclear Localization Sequence Binding (GO:0008139)	45474	0.0124667	0.0565666	0	0	3.33216	14.6105	NUP214;POM121C;KPNA6;NUP153;NUP98;KPNA2;KPNA3
SUMO Binding (GO:0032183)	41760	0.0137909	0.0617351	0	0	4.49371	19.2499	USPL1;SERBP1;HABP4;PML;PELP1
Protein Kinase C Activity (GO:0004697)	41760	0.0137909	0.0617351	0	0	4.49371	19.2499	SMG1;PRKCE;PRKCD;PRKCA;PKN1
Epidermal Growth Factor Receptor Binding (GO:0005154)	45839	0.0157042	0.0698312	0	0	3.14687	13.0715	SNX4;CCDC88A;ATXN2;SNX1;FER;SNX2;FAM83B
Tau-Protein Kinase Activity (GO:0050321)	43983	0.0176414	0.0769075	0	0	3.46718	13.9987	ROCK2;TAOK2;SIK3;MARK3;MARK2;MARK1
RNA Stem-Loop Binding (GO:0035613)	43983	0.0176414	0.0769075	0	0	3.46718	13.9987	DDX3X;EPRS1;FMR1;ZC3H12A;LARP6;RC3H2
Phosphatidic Acid Binding (GO:0070300)	43983	0.0176414	0.0769075	0	0	3.46718	13.9987	OPA1;MICALL1;PACSIN2;RAPGEF2;RAPGEF6;MARK1
Nuclear Retinoid X Receptor Binding (GO:0046965)	45203	0.0178804	0.0774429	0	0	5.39091	21.6933	NCOA6;NSD1;HMGA1;TACC1
DNA Nuclease Activity (GO:0004536)	42125	0.018843	0.080566	0	0	4.04411	16.0616	MBD4;MRE11;MAP1S;ERCC5;N4BP2
K48-linked Deubiquitinase Activity (GO:1990380)	42125	0.018843	0.080566	0	0	4.04411	16.0616	USP13;OTUD5;USP36;USP15;USP9X
G-quadruplex RNA Binding (GO:0002151)	45080	0.0206774	0.0861987	0	0	8.08405	31.3557	FMR1;MCRS1;DHX36
NEDD8 Transferase Activity (GO:0019788)	45080	0.0206774	0.0861987	0	0	8.08405	31.3557	MDM2;UBA3;UBE2M
Nucleoside Kinase Activity (GO:0019206)	45080	0.0206774	0.0861987	0	0	8.08405	31.3557	CMPK1;TK1;DCK
rRNA Methyltransferase Activity (GO:0008649)	45080	0.0206774	0.0861987	0	0	8.08405	31.3557	FBL;EMG1;FTSJ3
Protein Kinase Inhibitor Activity (GO:0004860)	16711	0.0224017	0.0924304	0	0	2.31293	8.78595	DUS2;CDKN1A;NPM1;SH3BP5;PARVA;SMCR8;MACROH2A1;CEP43;NCK1;CIT
Ephrin Receptor Binding (GO:0046875)	44348	0.0224494	0.0924304	0	0	3.23585	12.2849	PTPN1;EFNB1;CBL;ANKS1A;ANKS1B;NCK1
Phosphatidylinositol-5-Phosphate Binding (GO:0010314)	42491	0.0249742	0.101572	0	0	3.67626	13.5651	SNX3;SH3PXD2B;PLEKHA5;TOM1;WASHC2C
Ribosomal Small Subunit Binding (GO:0043024)	42491	0.0249742	0.101572	0	0	3.67626	13.5651	NPM1;DDX3X;USP16;LARP1;DHX29
Phosphatidylinositol-3-Phosphate Phosphatase Activity (GO:0004438)	45234	0.0256868	0.103837	0	0	4.62052	16.9193	MTMR1;MTMR3;SYNJ1;MTMR6
Phosphatase Inhibitor Activity (GO:0019212)	44713	0.0280655	0.112769	0	0	3.03344	10.8391	PPP1R2;SET;PPME1;ENSA;SIRT1;PPP1R9B
Kinase Inhibitor Activity (GO:0019210)	12632	0.0284805	0.113751	0	0	2.48984	8.86019	DUS2;CDKN1A;FZR1;NPM1;SH3BP5;PARVA;SMCR8;NCK1
2-Oxoglutarate-Dependent Dioxygenase Activity (GO:0016706)	15220	0.0317471	0.126044	0	0	2.27614	7.85257	FTO;KDM4A;ALKBH5;KDM4B;KDM2A;KDM2B;PHF1;RIOX2;PHF8
Histone Acetyltransferase Binding (GO:0035035)	42856	0.0322496	0.127281	0	0	3.36971	11.5724	MEF2A;STAT1;TRIP4;TAF7;PAX6
7SK snRNA Binding (GO:0097322)	45110	0.0332528	0.128206	0	0	6.0627	20.6351	MEPCE;DDX21;LARP7
U1 snRNA Binding (GO:0030619)	45110	0.0332528	0.128206	0	0	6.0627	20.6351	SNRNP70;GEMIN5;HNRNPC
Bubble DNA Binding (GO:0000405)	45110	0.0332528	0.128206	0	0	6.0627	20.6351	BLM;WRN;ERCC5
Phosphatidylethanolamine Binding (GO:0008429)	45110	0.0332528	0.128206	0	0	6.0627	20.6351	PEBP1;ESYT2;ESYT1
Disordered Domain Specific Binding (GO:0097718)	45078	0.0345338	0.129859	0	0	2.85484	9.60887	RB1;HSP90AA1;NUMA1;NCOA3;MDM2;TP53
mRNA 3'-UTR AU-rich Region Binding (GO:0035925)	45078	0.0345338	0.129859	0	0	2.85484	9.60887	FXR1;ILF3;DHX36;ZC3H12A;ELAVL1;ZFP36L2
Mitogen-Activated Protein Kinase Binding (GO:0051019)	45078	0.0345338	0.129859	0	0	2.85484	9.60887	MAPK7;TNIP1;TPR;NFATC1;DUSP16;SIRT1
methyl-CpG Binding (GO:0008327)	47300	0.0345871	0.129859	0	0	2.57413	8.66008	MECP2;MBD3;CHTOP;UHRF1;MBD2;ZBTB21;ZBTB33
Transition Metal Ion Binding (GO:0046914)	63/456	0.0349505	0.129859	0	0	1.30303	4.37014	ZNF331;FEN1;TES;PHF1;ZMYND8;USP33;PRDM2;CHD4;CTCF;GLI2;PHF8;EEA1;TRIM28;CHORDC1;PAPOLA;TRIM24;TK1;ZFP37;KDM2A;PARP1;KDM2B;ZNF282;CAD;BAZ1B;RBSN;TRAF7;CLIP1;ZEB1;KAT6A;ARHGEF2;ZMYND11;TP53;SLU7;ZNF593;BLM;USP16;KMT2A;UHRF1;UBA5;KMT2B;MYCBP2;ZNF8;SAMHD1;WRN;NSD1;ABL1;ABL2;MORC2;ZNF146;PTPN1;KDM4A;NEK4;KLF4;POLA1;RPS27;EPRS1;MDM2;PHF14;TAB3;TAB2;HNRNPC;CIAPIN1;MNAT1
RNA 7-Methylguanosine Cap Binding (GO:0000340)	45264	0.0352392	0.129859	0	0	4.04273	13.5253	LARP1;NCBP1;GEMIN5;NCBP3
[truncated: 488 more rows]

## Sheet: Localisation
Term	Overlap	P-value	Adjusted P-value	Old P-value	Old Adjusted P-value	Odds Ratio	Combined Score	Genes
[truncated: 361 more rows]

[truncated: 3 more sheets: Disease associations, Protein Domain, Common compared to DEPOD]
